# Supplementary material for: Unravelling cysteine-deficiency-associated rapid weight loss
Source: Nature. 2025 May 21;643(8072):776–84. doi: 10.1038/s41586-025-08996-y (PMC12267064; doi:10.1038/s41586-025-08996-y)
Supplement: Supplementary file 5 — Liver tissue RNA-seq data from day 2 for two sets of experiments shown in Figs. 3 and 4. [file 41586_2025_8996_MOESM5_ESM.xlsx]

## Sheet: Description
List of genes differentially regulated by cysteine or tryptophan deficiency and by BSO in livers of Cse+/- and Cse-/- mice
Experiment 1: shows all statistically significantly (q<0.05) up- and downreglated genes in KO versus HET mice fed no Cys diet
Experiment 2: shows all statistically significantly (q<0.05) up- and downreglated genes in KO versus HET mice fed no Cys diet
Combined No Cys Het vs KO: shows all statistically significantly (q<0.05) up- and downreglated genes in KO versus HET mice fed no Cys diet combined from first and second experimens
Combined KO No Cys vs KO No Trp: shows all statistically significantly (q<0.05) up- and downreglated genes in KO mice fed No Cys versus KO mice fed No Trp diet combined from first and second experimens
p-values were clculated used Wald test and then adjusted for for multiple testing using the procedure of Benjamini and Hochberg (padj)
Experiment 1
Dietary conditions	Mouse Number			Experiment 2
	av01			Dietary conditions	Mouse Number
HET control diet	av02				av01
	av03			HET no Cys diet	av02
	av04				av03
KO control diet	av05				av04
	av06				av05
	av07			KO no Cys diet	av06
	av08				av07
HET no Cys diet	av09				av08
	av10				av09
	av11			KO no Tpr diet +BSO	av10
	av12				av11
KO no Cys diet	av14				av12
	av15				av14
HET no Trp diet	av16			KO no Tpr diet	av15
	av18				av16
	av17				av17
	av19			HET no Trp diet	av19
KO no Tpr diet	av20				av20
	av21			HET control diet	av21
	av22				av22

## Sheet: Experiment 1
	Gene	baseMean	log2FoldChange	lfcSE	stat	pvalue	padj	av01	av02	av03	av04	av05	av06	av07	av08	av09	av10	av11	av12	av14	av15	av16	av18	av17	av19	av20	av21	av22	log2FoldChange	SYMBOL
21732	ENSMUSG00000091572	32.3899	-10.1817	1.77564	-5.73413	9.8e-09	3.13e-07	0	0	1.55661	0	0	0	0	0	0	0	0	84.4483	412.006	142.892	12.5118	0	3.99482	16.7198	2.38194	2.35678	1.31951	-10.1817	Vmn2r3
1101	ENSMUSG00000008461	9.64003	-7.13928	1.29616	-5.50803	3.63e-08	9.8e-07	4.2431	2.07084	1.55661	2.8781	14.3383	5.25871	0	0.771086	0	0	0	13.572	68.8803	44.4933	0.893699	8.97989	16.978	5.8156	3.57291	5.49916	2.63901	-7.13928	Fut1
4249	ENSMUSG00000024640	155.576	-6.57808	0.470203	-13.9899	1.8e-44	4.02e-41	9.90056	8.28337	3.11321	14.3905	79.8164	25.2418	26.8804	10.7952	7.49353	6.39196	5.37341	634.87	876.311	651.998	63.4526	20.9531	191.751	135.213	136.962	162.618	195.287	-6.57808	Psat1
11030	ENSMUSG00000040660	210.697	-5.75689	1.15924	-4.96607	6.83e-07	1.27e-05	8.48619	27.9564	18.6793	310.835	1040	65.208	134.402	6.16869	0	3.83518	6.04509	524.786	69.5181	82.1414	16.0866	23.9464	89.8835	106.862	54.7847	1480.06	354.947	-5.75689	Cyp2b9
6929	ENSMUSG00000029752	484.555	-5.58781	0.445723	-12.5365	4.71e-36	5.27e-33	25.4586	21.7438	15.5661	191.874	417.722	233.487	387.322	81.7351	55.4521	12.7839	24.852	1946.84	2421.65	1961.98	80.4329	31.9285	407.472	580.106	475.198	332.306	469.745	-5.58781	Asns
7421	ENSMUSG00000030785	14.8575	-5.42977	0.699704	-7.76009	8.49e-15	9.63e-13	0	1.03542	0	0.959368	0	1.05174	0	0.771086	2.99741	0	3.35838	64.8442	97.5805	76.1519	8.93699	0	15.9793	12.3581	13.1007	6.28475	6.59754	-5.42977	Cox6a2
7446	ENSMUSG00000030827	85.5491	-5.36749	0.994621	-5.39651	6.79e-08	1.71e-06	9.90056	3.10626	12.4528	50.8465	260.001	10.5174	10.9965	6.93977	11.9897	6.39196	11.4185	91.9883	579.743	463.757	3.5748	34.9218	66.9133	75.6027	47.6389	21.9966	15.8341	-5.36749	Fgf21
7375	ENSMUSG00000030717	88.5238	-5.14705	0.505054	-10.1911	2.17e-24	1.01e-21	8.48619	13.4605	17.1227	27.8217	37.7574	21.0348	43.9861	11.5663	13.4884	20.4543	10.0751	76.9083	798.502	570.712	18.7677	17.9598	45.9405	18.1737	25.0104	31.4237	30.3487	-5.14705	Nupr1
16598	ENSMUSG00000072476	4.48956	-5.04311	1.6629	-3.03272	0.00242357	0.0131445	0	8.28337	0	4.79684	8.60296	3.15523	17.1057	0	0	0	0.671676	6.03202	15.9445	7.70076	8.04329	0	7.98965	0	5.95486	0	0	-5.04311	Gm9008
833	ENSMUSG00000005667	62.9278	-4.76735	0.480242	-9.92697	3.18e-23	1.34e-20	9.90056	12.4251	18.6793	16.3093	45.8825	22.0866	20.7712	10.0241	11.9897	15.3407	10.0751	90.4803	490.453	368.781	27.7047	8.97989	35.9534	25.4432	29.7743	30.6382	19.7926	-4.76735	Mthfd2
997	ENSMUSG00000006777	91.5079	-4.50625	0.487977	-9.23456	2.59e-20	6.77e-18	31.116	22.7793	31.1321	15.3499	41.581	23.1383	18.3275	6.16869	14.9871	8.94874	26.867	274.457	396.7	317.442	42.0039	84.8101	98.8719	33.4397	83.368	172.045	178.133	-4.50625	Krt23
12439	ENSMUSG00000046607	11.7264	-4.36775	0.696813	-6.26818	3.65e-10	1.66e-08	1.41437	1.03542	0	1.91874	2.38971	5.25871	4.88734	2.31326	1.49871	0	4.70173	13.572	61.227	73.585	4.4685	0.997765	12.9832	8.72339	11.9097	18.8542	14.5146	-4.36775	Hrk
22303	ENSMUSG00000094497	48.4948	-3.94445	0.908509	-4.34167	1.41e-05	0.000178266	11.3149	84.9045	48.2548	53.7246	78.3825	100.967	69.6446	3.85543	7.49353	2.55678	7.38844	108.576	125.005	12.8346	103.669	53.8793	9.98706	9.45034	45.2569	4.71356	76.5314	-3.94445	Gm8210
21309	ENSMUSG00000089829	4.34663	-3.91005	0.928674	-4.21036	2.55e-05	0.000293328	2.82873	3.10626	0	4.79684	2.86765	1.05174	7.33101	1.54217	0	2.55678	0	7.54003	17.8579	17.1128	2.6811	1.99553	0.998706	4.3617	4.76389	3.92797	3.95852	-3.91005	Gm16565
6404	ENSMUSG00000028838	198.082	-3.58447	0.343393	-10.4384	1.66e-25	8.64e-23	56.5746	48.6648	26.4623	114.165	204.559	97.812	133.18	87.1327	43.4625	69.0332	53.7341	426.766	980.269	882.165	70.6022	57.8704	203.736	117.039	83.368	185.4	217.719	-3.58447	Extl1
6600	ENSMUSG00000029161	61.2881	-3.57306	0.454258	-7.86571	3.67e-15	4.39e-13	21.2155	17.6022	21.7925	39.3341	47.7942	28.397	32.9895	14.6506	11.9897	20.4543	14.1052	90.4803	269.143	182.251	12.5118	74.8324	85.8887	45.0709	110.76	53.4204	92.3655	-3.57306	Cgref1
1649	ENSMUSG00000017167	57.3058	-3.51365	0.424087	-8.28522	1.18e-16	1.83e-14	28.2873	33.1335	35.8019	23.0248	27.7207	29.4488	45.2079	23.9037	17.9845	14.0623	20.1503	84.4483	403.715	167.705	24.1299	45.8972	50.934	18.9007	36.9201	33.7805	38.2657	-3.51365	Cntnap1
11223	ENSMUSG00000041313	21.7884	-3.49827	0.518691	-6.74442	1.54e-11	8.98e-10	5.65746	7.24795	9.33963	8.63431	13.3824	11.5692	8.55284	9.25303	10.4909	3.83518	9.40347	22.6201	166.461	89.8422	5.3622	13.9687	8.98835	12.3581	14.2917	11.7839	14.5146	-3.49827	Slc7a1
6402	ENSMUSG00000028836	3.64299	-3.48562	1.19673	-2.91263	0.00358402	0.017985	0	0	0	0	2.38971	1.05174	1.22183	1.54217	0	5.11357	0	7.54003	15.9445	29.0918	1.7874	0.997765	5.99223	0	1.19097	0	2.63901	-3.48562	Slc30a2
12581	ENSMUSG00000047246	16.9738	-3.4634	0.652111	-5.31106	1.09e-07	2.56e-06	8.48619	1.03542	12.4528	1.91874	12.9044	8.41394	15.8839	3.08434	5.99483	2.55678	6.71676	19.6041	40.818	91.5535	3.5748	1.99553	14.9806	16.7198	38.1111	29.8526	19.7926	-3.4634	Hist1h2be
11016	ENSMUSG00000040618	193.662	-3.45054	0.24047	-14.3491	1.08e-46	3.38e-43	53.7459	43.4877	49.8114	52.7652	60.2207	56.7941	51.3171	77.8797	83.9276	72.8683	73.8844	621.298	1195.2	701.625	134.055	97.781	105.863	122.854	195.319	93.4856	122.714	-3.45054	Pck2
16891	ENSMUSG00000074183	17.8806	-3.38922	0.613155	-5.52751	3.25e-08	8.94e-07	14.1437	11.3896	1.55661	20.1467	7.16913	6.31045	20.7712	9.25303	1.49871	8.94874	5.37341	108.576	40.1802	55.6166	11.6181	2.9933	9.98706	3.63475	11.9097	16.4975	7.91704	-3.38922	Gsta1
6664	ENSMUSG00000029272	100.071	-3.32402	0.824857	-4.02981	5.58e-05	0.00056646	9.90056	14.4959	6.22642	10.553	71.2134	88.3464	312.79	13.1085	4.49612	26.8462	16.7919	310.649	89.9271	62.4617	50.0472	19.9553	115.85	330.035	123.861	257.675	166.258	-3.32402	Sult1e1
17856	ENSMUSG00000080115	4.19132	-3.29168	1.05347	-3.1246	0.00178046	0.0101969	2.82873	0	1.55661	10.553	5.25737	4.20697	0	0.771086	0	2.55678	0.671676	10.556	10.2045	7.70076	0	3.99106	4.99353	1.4539	8.3368	3.14237	9.23655	-3.29168	Mettl21b
2232	ENSMUSG00000020256	8.06907	-3.26392	0.683555	-4.77493	1.8e-06	2.9e-05	0	2.07084	0	0.959368	5.73531	2.10348	2.44367	4.62652	1.49871	3.83518	3.35838	16.5881	44.0069	37.6482	8.93699	2.9933	3.99482	5.8156	15.4826	4.71356	2.63901	-3.26392	Aldh1l2
4453	ENSMUSG00000025007	12.0041	-3.2376	0.677413	-4.77935	1.76e-06	2.86e-05	2.82873	9.31879	4.66982	7.67494	8.60296	6.31045	19.5494	6.93977	5.99483	1.27839	2.01503	6.03202	73.9826	31.6587	11.6181	9.97765	5.99223	9.45034	9.52777	9.42712	9.23655	-3.2376	Aldh18a1
4510	ENSMUSG00000025140	13.1183	-3.22594	0.481327	-6.70217	2.05e-11	1.17e-09	4.2431	2.07084	6.22642	8.63431	3.3456	2.10348	6.10917	4.62652	4.49612	5.11357	5.37341	24.1281	59.3136	52.194	11.6181	9.97765	9.98706	11.6312	16.6736	11.7839	15.8341	-3.22594	Pycr1
5222	ENSMUSG00000026611	4.62193	-3.16069	0.845681	-3.73746	0.000185891	0.00156741	2.82873	0	3.11321	5.75621	7.16913	5.25871	1.22183	0	4.49612	1.27839	1.34335	21.1121	10.2045	10.2677	0.893699	3.99106	5.99223	2.9078	4.76389	3.14237	1.31951	-3.16069	Spata17
22789	ENSMUSG00000096988	3.25735	-3.06437	0.976616	-3.13774	0.00170256	0.00983351	2.82873	3.10626	6.22642	5.75621	2.86765	1.05174	1.22183	0	1.49871	0	2.01503	4.52402	10.2045	7.70076	0.893699	1.99553	2.99612	2.18085	2.38194	2.35678	6.59754	-3.06437	A930029G22Rik
13730	ENSMUSG00000053398	5.78304	-3.00119	0.819746	-3.66112	0.000251119	0.00202264	4.2431	1.03542	1.55661	1.91874	0.477942	3.15523	2.44367	3.85543	0	1.27839	2.01503	7.54003	27.4246	11.979	4.4685	16.962	6.99094	5.08865	11.9097	3.14237	3.95852	-3.00119	Phgdh
472	ENSMUSG00000002944	1014.8	-2.99542	0.297659	-10.0633	8.03e-24	3.59e-21	386.122	281.635	295.755	1196.33	2048.46	936.051	867.503	292.242	214.315	217.327	259.267	2547.02	1505.16	1843.9	420.039	179.598	1424.15	1866.08	1014.71	2034.69	1480.49	-2.99542	Cd36
19627	ENSMUSG00000084946	3.49043	-2.98167	1.05242	-2.83315	0.00460922	0.0218833	8.48619	6.21253	0	3.83747	4.77942	4.20697	3.6655	0.771086	0	1.27839	0.671676	1.50801	5.74003	8.5564	2.6811	3.99106	2.99612	2.18085	5.95486	3.14237	2.63901	-2.98167	Dlx1os
11366	ENSMUSG00000041782	79.1179	-2.96966	0.474833	-6.25412	4e-10	1.79e-08	42.431	37.2752	77.8303	36.456	102.28	51.5354	58.6481	20.8193	28.4754	25.5678	16.1202	87.4643	297.844	138.614	32.1732	103.768	78.8977	98.8651	151.253	43.2077	131.951	-2.96966	Lad1
9153	ENSMUSG00000035109	3.3542	-2.93754	0.909118	-3.2312	0.00123272	0.00755325	0	0	1.55661	3.83747	3.3456	1.05174	0	1.54217	1.49871	2.55678	0.671676	12.064	8.29115	13.6902	0.893699	0	3.99482	1.4539	9.52777	3.14237	1.31951	-2.93754	Shc4
1136	ENSMUSG00000009092	103.572	-2.91656	0.740191	-3.94028	8.14e-05	0.000782281	24.0442	39.346	26.4623	7.67494	13.8603	36.811	35.4332	13.8795	19.4832	40.9085	43.659	143.261	132.658	392.739	29.4921	158.645	188.755	32.7127	222.712	159.476	413.006	-2.91656	Derl3
627	ENSMUSG00000004038	505.209	-2.84784	0.307811	-9.25191	2.21e-20	6.04e-18	282.873	217.438	344.01	283.014	336.949	160.917	279.8	332.338	263.772	232.667	236.43	2439.95	2047.91	1269.77	718.534	213.522	213.723	217.358	139.344	191.685	187.37	-2.84784	Gstm3
8462	ENSMUSG00000032849	43.0959	-2.84405	0.30169	-9.42706	4.22e-21	1.4e-18	31.116	18.6376	24.9057	34.5372	33.456	19.9831	17.1057	21.5904	20.9819	20.4543	20.1503	113.1	190.696	140.325	28.5984	16.962	24.9676	44.3439	27.3923	30.6382	25.0706	-2.84405	Abcc4
13553	ENSMUSG00000052415	36.3913	-2.82892	0.61205	-4.62205	3.8e-06	5.65e-05	49.5028	4.14168	3.11321	29.7404	18.1618	16.8279	19.5494	10.7952	2.99741	14.0623	16.7919	46.7482	103.958	92.4091	23.2362	40.9084	37.9508	86.507	79.7951	35.3517	31.6682	-2.82892	Tchh
19968	ENSMUSG00000085651	13.3727	-2.82854	0.721403	-3.92089	8.82e-05	0.000838744	2.82873	5.17711	1.55661	14.3905	21.0295	2.10348	4.88734	6.93977	4.49612	3.83518	4.70173	37.7001	33.8024	36.7925	16.0866	5.98659	9.98706	37.8014	2.38194	20.4254	7.91704	-2.82854	Gm11695
14065	ENSMUSG00000055480	3.63757	-2.81097	0.960458	-2.92669	0.00342586	0.0173309	5.65746	4.14168	1.55661	3.83747	2.86765	1.05174	6.10917	1.54217	0	1.27839	0.671676	3.01601	5.74003	10.2677	4.4685	3.99106	0.998706	6.54254	4.76389	3.92797	3.95852	-2.81097	Zfp458
9412	ENSMUSG00000035983	4.79909	-2.78697	0.740607	-3.7631	0.000167823	0.00144225	4.2431	4.14168	4.66982	5.75621	5.25737	5.25871	2.44367	3.08434	1.49871	1.27839	0.671676	10.556	14.669	8.5564	2.6811	1.99553	1.99741	2.9078	8.3368	5.49916	5.27803	-2.78697	Gm7008
5972	ENSMUSG00000028059	85.2294	-2.77585	0.371089	-7.48029	7.42e-14	7.12e-12	36.7735	39.346	32.6887	47.9684	32.0221	34.7075	47.6516	61.6869	44.9612	48.5789	37.6139	105.56	538.925	341.4	62.5589	33.924	51.9327	53.0673	58.3576	51.0636	29.0292	-2.77585	Arhgef2
14451	ENSMUSG00000057933	360.828	-2.74452	0.31745	-8.64553	5.36e-18	1.05e-15	199.425	166.703	213.255	457.619	351.288	200.883	241.923	158.073	119.897	145.737	173.292	1138.54	794.675	1078.96	238.618	80.819	391.493	265.337	264.396	579.768	316.682	-2.74452	Gsta2
11910	ENSMUSG00000044072	8.57212	-2.73685	0.569392	-4.80662	1.54e-06	2.54e-05	0	3.10626	7.78303	1.91874	9.0809	7.3622	6.10917	3.08434	1.49871	8.94874	3.35838	21.1121	35.0779	24.8136	1.7874	2.9933	11.9845	6.54254	7.14583	7.07034	9.23655	-2.73685	Eml6
999	ENSMUSG00000006784	9.42281	-2.73102	0.650622	-4.19756	2.7e-05	0.000307247	8.48619	4.14168	3.11321	3.83747	3.3456	5.25871	3.6655	2.31326	2.99741	2.55678	7.38844	7.54003	27.4246	43.6376	12.5118	18.9575	5.99223	2.18085	8.3368	10.9983	13.1951	-2.73102	Ttc25
22007	ENSMUSG00000092920	6.43538	-2.71371	0.655734	-4.13843	3.5e-05	0.00038505	0	1.03542	1.55661	4.79684	6.21325	6.31045	8.55284	3.08434	0	2.55678	4.70173	16.5881	28.7001	11.1233	2.6811	1.99553	9.98706	5.8156	2.38194	11.7839	5.27803	-2.71371	Gm10872
23094	ENSMUSG00000097451	70.6688	-2.70753	0.740251	-3.65759	0.000254602	0.00204754	52.3315	19.673	21.7925	23.0248	80.2943	55.7423	68.4228	20.0482	10.4909	12.7839	53.7341	119.132	106.509	257.548	3.5748	23.9464	65.9146	43.617	89.3229	287.527	68.6144	-2.70753	Rian
8416	ENSMUSG00000032715	573.906	-2.70088	0.443915	-6.08422	1.17e-09	4.63e-08	315.403	394.495	298.868	281.095	405.295	524.819	404.427	229.013	314.728	187.924	304.941	693.683	3017.98	1339.93	296.708	462.963	878.861	258.794	383.493	393.582	665.032	-2.70088	Trib3
9527	ENSMUSG00000036390	85.1673	-2.68324	0.621692	-4.31604	1.59e-05	0.000196319	65.0608	34.1689	35.8019	41.2528	45.8825	31.5523	21.993	41.6386	47.9586	37.0734	47.689	28.6521	461.753	347.39	35.748	111.75	112.854	39.9822	47.6389	84.0585	68.6144	-2.68324	Gadd45a
7083	ENSMUSG00000030137	16.523	-2.66165	0.622685	-4.27448	1.92e-05	0.000229174	5.65746	9.31879	3.11321	8.63431	10.0368	17.8796	7.33101	15.4217	8.99224	2.55678	2.01503	31.6681	50.3847	55.6166	38.4291	5.98659	9.98706	25.4432	16.6736	8.64153	13.1951	-2.66165	Tuba8
21420	ENSMUSG00000090090	28.9825	-2.64678	0.692907	-3.81982	0.00013355	0.00119084	19.8011	21.7438	12.4528	51.8059	53.5295	11.5692	17.1057	6.93977	0	10.2271	15.4486	60.3202	48.4713	51.3384	2.6811	31.9285	49.9353	15.9929	14.2917	54.9916	58.0583	-2.64678	Mup-ps16
22796	ENSMUSG00000097000	3.26797	-2.62773	0.896977	-2.92954	0.0033946	0.0172226	5.65746	2.07084	3.11321	1.91874	2.86765	4.20697	2.44367	0.771086	0	0	2.6867	7.54003	5.74003	7.70076	4.4685	1.99553	3.99482	2.9078	1.19097	4.71356	2.63901	-2.62773	Gm17435
4483	ENSMUSG00000025069	4.37693	-2.61838	0.856931	-3.05553	0.00224662	0.0123344	8.48619	2.07084	7.78303	1.91874	2.38971	4.20697	1.22183	0.771086	2.99741	1.27839	2.01503	12.064	5.74003	13.6902	0.893699	1.99553	2.99612	1.4539	11.9097	4.71356	1.31951	-2.61838	Gsto2
22545	ENSMUSG00000095836	4.31487	-2.56173	0.940757	-2.72305	0.00646826	0.0286021	2.82873	1.03542	3.11321	0.959368	6.69119	7.3622	2.44367	0.771086	1.49871	1.27839	1.34335	4.52402	8.29115	7.70076	0.893699	5.98659	1.99741	7.26949	3.57291	7.85594	13.1951	-2.56173	Gm21960
13055	ENSMUSG00000049653	3.26764	-2.50671	0.942944	-2.65839	0.00785152	0.033353	1.41437	2.07084	1.55661	3.83747	2.86765	0	3.6655	3.08434	1.49871	0	1.34335	3.01601	15.3067	7.70076	1.7874	0.997765	1.99741	7.26949	0	3.92797	5.27803	-2.50671	Spatc1
3372	ENSMUSG00000022369	20.8792	-2.49057	0.435299	-5.72151	1.06e-08	3.35e-07	11.3149	16.5667	12.4528	13.4312	15.7721	12.6209	10.9965	7.71086	10.4909	11.5055	11.4185	24.1281	80.9982	63.3174	11.6181	18.9575	18.9754	15.9929	10.7187	21.211	38.2657	-2.49057	Mtbp
22110	ENSMUSG00000093553	5.3758	-2.42695	0.711945	-3.40891	0.000652234	0.00449501	5.65746	6.21253	7.78303	6.71558	6.69119	1.05174	6.10917	3.08434	0	2.55678	2.6867	7.54003	21.0468	6.84512	1.7874	3.99106	5.99223	4.3617	3.57291	3.92797	5.27803	-2.42695	Gm20633
10289	ENSMUSG00000038539	7924.79	-2.4253	0.200438	-12.1	1.06e-33	9.73e-31	4501.92	3999.83	4265.1	4308.52	6559.76	4165.95	4717.5	4235.58	4226.35	4621.39	4153.65	16560.9	28978.2	23890.3	8379.32	6106.32	8428.08	7805.98	5021.14	6103.28	5391.51	-2.4253	Atf5
9666	ENSMUSG00000036872	5.03774	-2.41004	0.74112	-3.25189	0.00114642	0.00712046	4.2431	3.10626	0	0.959368	0.955885	3.15523	8.55284	4.62652	0	5.11357	1.34335	12.064	17.2201	15.4015	4.4685	2.9933	4.99353	2.9078	4.76389	6.28475	2.63901	-2.41004	Abcc12
22236	ENSMUSG00000094156	255.429	-2.40407	0.612809	-3.92303	8.74e-05	0.00083384	28.2873	39.346	32.6887	361.682	1026.14	234.539	251.698	75.5664	29.9741	39.6302	61.7942	435.814	225.774	166.85	27.7047	18.9575	434.437	170.833	235.812	1053.48	413.006	-2.40407	Sult2a7
19104	ENSMUSG00000083534	3.52102	-2.39682	0.777014	-3.08466	0.00203786	0.0113595	4.2431	1.03542	3.11321	0.959368	0.955885	2.10348	1.22183	3.08434	4.49612	0	2.6867	9.04803	17.2201	13.6902	4.4685	0	1.99741	0.726949	0	1.57119	1.31951	-2.39682	H2-M6-ps
16446	ENSMUSG00000071103	38.1233	-2.39292	0.379797	-6.30053	2.97e-10	1.38e-08	31.116	12.4251	20.2359	60.4402	40.6251	30.5005	37.8769	18.5061	7.49353	8.94874	22.1653	54.2882	75.2581	107.811	18.7677	23.9464	53.9301	29.078	35.7291	57.3483	54.0998	-2.39292	1700029J07Rik
876	ENSMUSG00000005952	9.66009	-2.38414	0.761689	-3.13007	0.00174763	0.010042	1.41437	8.28337	1.55661	2.8781	12.4265	4.20697	12.2183	3.85543	1.49871	7.67035	8.73179	30.1601	24.2357	33.37	8.93699	3.99106	0	19.6276	5.95486	3.92797	7.91704	-2.38414	Trpv1
5249	ENSMUSG00000026650	7.19672	-2.38261	0.721628	-3.30171	0.000960967	0.00623057	12.7293	0	10.8962	3.83747	9.0809	8.41394	7.33101	3.08434	1.49871	2.55678	6.04509	12.064	31.889	10.2677	3.5748	4.98883	1.99741	3.63475	3.57291	7.07034	6.59754	-2.38261	Meig1
10455	ENSMUSG00000038987	4.22997	-2.32544	0.797026	-2.91765	0.00352683	0.0177629	2.82873	2.07084	1.55661	4.79684	2.38971	3.15523	4.88734	0.771086	5.99483	1.27839	0.671676	4.52402	9.56671	11.979	6.25589	9.97765	2.99612	5.08865	1.19097	1.57119	5.27803	-2.32544	1700019L03Rik
5582	ENSMUSG00000027313	152.96	-2.30557	0.508266	-4.53616	5.73e-06	8.05e-05	140.022	38.3106	65.3774	192.833	116.618	172.486	65.9791	59.3736	71.9379	83.0955	88.6613	158.341	708.574	254.125	130.48	224.497	71.9068	167.198	134.58	114.697	153.063	-2.30557	Chac1
11036	ENSMUSG00000040675	37.095	-2.292	0.378347	-6.05791	1.38e-09	5.4e-08	14.1437	26.921	12.4528	15.3499	19.1177	18.9314	35.4332	24.6748	20.9819	31.9598	14.7769	91.9883	135.847	105.244	44.685	21.9508	27.9638	45.7978	17.8646	17.2831	35.6267	-2.292	Mthfd1l
16625	ENSMUSG00000072653	5.10364	-2.28452	0.712594	-3.20592	0.00134632	0.0080831	1.41437	5.17711	3.11321	5.75621	4.77942	1.05174	6.10917	3.85543	1.49871	1.27839	2.6867	12.064	7.01559	17.9684	6.25589	3.99106	5.99223	3.63475	3.57291	8.64153	1.31951	-2.28452	Zfp783
6681	ENSMUSG00000029314	190.266	-2.28171	0.254726	-8.95753	3.32e-19	7.76e-17	86.2763	80.7629	52.9246	165.011	203.603	154.606	103.856	116.434	86.925	85.6523	92.6913	330.253	605.892	457.767	87.5825	104.765	246.68	281.329	166.736	306.382	179.453	-2.28171	Agpat9
4148	ENSMUSG00000024411	103.606	-2.24263	0.317887	-7.05481	1.73e-12	1.28e-10	59.4033	57.9836	65.3774	97.8555	176.839	91.5016	51.3171	35.47	37.4677	30.6814	54.4058	230.725	191.972	147.17	46.4724	63.857	156.797	111.223	111.951	179.115	178.133	-2.24263	Aqp4
17008	ENSMUSG00000074647	5.18696	-2.21311	0.779179	-2.84031	0.00450697	0.0214891	5.65746	3.10626	9.33963	5.75621	7.16913	1.05174	3.6655	1.54217	2.99741	0	3.35838	1.50801	12.7556	12.8346	3.5748	7.98212	4.99353	5.8156	7.14583	4.71356	3.95852	-2.21311	Fam83c
23056	ENSMUSG00000097391	9.12989	-2.20651	0.627853	-3.51437	0.000440791	0.0032282	8.48619	0	3.11321	4.79684	4.30148	9.46568	6.10917	6.16869	4.49612	3.83518	5.37341	19.6041	17.2201	33.37	1.7874	4.98883	10.9858	8.72339	11.9097	24.3534	2.63901	-2.20651	Mirg
972	ENSMUSG00000006587	5.64033	-2.20273	0.763925	-2.88344	0.00393362	0.0193323	2.82873	2.07084	0	7.67494	10.5147	4.20697	3.6655	2.31326	1.49871	2.55678	4.03006	6.03202	15.3067	15.4015	1.7874	1.99553	17.9767	8.72339	1.19097	4.71356	3.95852	-2.20273	Snai3
21875	ENSMUSG00000092274	6159.35	-2.20241	0.437586	-5.0331	4.83e-07	9.47e-06	4357.66	4213.13	4517.27	11087.4	5270.75	4816.98	4683.29	2388.82	3601.39	3391.57	2984.93	6831.26	19918.5	15932	1513.93	5077.63	8755.65	3853.56	4794.85	4102.37	7253.33	-2.20241	Neat1
12393	ENSMUSG00000046380	10.5156	-2.17406	0.616664	-3.52552	0.000422652	0.00311283	7.07183	3.10626	6.22642	12.4718	8.60296	6.31045	18.3275	7.71086	1.49871	3.83518	4.70173	10.556	36.9913	14.5459	1.7874	10.9754	11.9845	13.0851	11.9097	21.211	7.91704	-2.17406	Jrk
9771	ENSMUSG00000037157	7.74137	-2.1615	0.862718	-2.50546	0.0122293	0.0469062	1.41437	6.21253	4.66982	3.83747	6.21325	7.3622	7.33101	8.48195	2.99741	0	0.671676	3.01601	20.409	17.9684	22.3425	4.98883	9.98706	19.6276	4.76389	2.35678	7.91704	-2.1615	Il22ra1
5384	ENSMUSG00000026885	11.546	-2.152	0.596327	-3.60875	0.000307678	0.00239088	11.3149	9.31879	1.55661	5.75621	12.4265	5.25871	10.9965	9.25303	2.99741	2.55678	4.70173	10.556	37.6291	18.8241	7.14959	18.9575	7.98965	18.1737	20.2465	14.9263	11.8756	-2.152	Ttll11
13881	ENSMUSG00000054391	3.97059	-2.12665	0.855373	-2.48623	0.0129104	0.0489472	2.82873	3.10626	1.55661	8.63431	2.38971	4.20697	0	3.08434	0	0	3.35838	13.572	8.29115	4.2782	1.7874	4.98883	6.99094	3.63475	3.57291	3.14237	3.95852	-2.12665	4930517O19Rik
16944	ENSMUSG00000074384	12.0197	-2.11506	0.573204	-3.68989	0.000224347	0.00183533	4.2431	1.03542	17.1227	9.59368	10.0368	14.7244	10.9965	6.93977	4.49612	3.83518	6.71676	18.0961	26.149	29.0918	6.25589	10.9754	4.99353	13.812	8.3368	21.211	23.7511	-2.11506	AI429214
13521	ENSMUSG00000052271	9.17906	-2.11332	0.780875	-2.70635	0.00680275	0.0297037	4.2431	3.10626	7.78303	1.91874	7.64708	4.20697	6.10917	0.771086	4.49612	11.5055	10.0751	27.1441	44.6447	14.5459	11.6181	6.98436	0.998706	1.4539	9.52777	0.785594	13.1951	-2.11332	Bhlha15
10740	ENSMUSG00000039813	16.6499	-2.10478	0.430905	-4.88456	1.04e-06	1.83e-05	4.2431	9.31879	10.8962	18.228	20.0736	12.6209	8.55284	6.16869	10.4909	8.94874	12.7618	33.1761	54.2114	35.0812	16.0866	8.97989	6.99094	18.9007	25.0104	15.7119	13.1951	-2.10478	Tbc1d2
2809	ENSMUSG00000021268	245.237	-2.09754	0.624449	-3.35903	0.000782165	0.00523412	175.381	35.2043	96.5095	161.174	198.824	271.35	234.592	80.1929	76.434	104.828	165.904	334.777	278.71	760.664	30.3858	105.763	319.586	192.642	398.975	963.138	164.938	-2.09754	Meg3
14947	ENSMUSG00000061292	437.576	-2.08267	0.318467	-6.53967	6.17e-11	3.24e-09	216.398	374.822	197.689	214.898	396.692	178.796	266.36	347.76	185.84	242.894	273.372	1526.1	1072.11	749.541	409.314	243.455	479.379	545.212	246.531	428.149	593.778	-2.08267	Cyp3a59
19771	ENSMUSG00000085232	12.0028	-2.069	0.51822	-3.99251	6.54e-05	0.000646259	16.9724	10.3542	9.33963	14.3905	13.3824	11.5692	9.77468	2.31326	8.99224	5.11357	5.37341	15.0801	18.4956	29.9474	1.7874	9.97765	14.9806	15.2659	4.76389	15.7119	18.4731	-2.069	Gm11962
23332	ENSMUSG00000097855	8.63429	-2.06612	0.507625	-4.07016	4.7e-05	0.000492707	5.65746	4.14168	4.66982	6.71558	8.60296	10.5174	6.10917	3.08434	4.49612	6.39196	4.70173	15.0801	23.5979	17.1128	8.04329	9.97765	13.9819	7.26949	3.57291	10.9983	6.59754	-2.06612	A930007I19Rik
18061	ENSMUSG00000081058	20.8635	-2.06525	0.441154	-4.68147	2.85e-06	4.36e-05	5.65746	10.3542	12.4528	17.2686	21.0295	17.8796	13.4402	8.48195	16.4858	12.7839	7.38844	19.6041	37.6291	75.2963	9.83069	8.97989	25.9663	19.6276	46.4479	25.139	26.3901	-2.06525	Hist2h3c2
6319	ENSMUSG00000028687	3.95274	-2.04762	0.744707	-2.74956	0.00596745	0.0268501	7.07183	4.14168	1.55661	6.71558	3.3456	3.15523	2.44367	1.54217	0	2.55678	2.6867	7.54003	7.65337	7.70076	1.7874	1.99553	1.99741	4.3617	4.76389	4.71356	5.27803	-2.04762	Mutyh
16958	ENSMUSG00000074461	4.53133	-2.0416	0.684366	-2.98321	0.00285246	0.0149878	7.07183	3.10626	4.66982	4.79684	4.30148	2.10348	3.6655	2.31326	1.49871	1.27839	3.35838	7.54003	10.8423	9.41204	2.6811	1.99553	6.99094	5.8156	1.19097	3.92797	6.59754	-2.0416	Gm10699
23240	ENSMUSG00000097715	11.6894	-2.03728	0.564291	-3.61034	0.000305798	0.0023804	15.558	4.14168	12.4528	6.71558	10.0368	8.41394	8.55284	6.93977	1.49871	3.83518	11.4185	15.0801	15.9445	47.9158	8.93699	5.98659	15.9793	6.54254	11.9097	11.7839	15.8341	-2.03728	Gpr137b-ps
10630	ENSMUSG00000039485	23.9945	-2.02565	0.475434	-4.26063	2.04e-05	0.000241811	32.5304	13.4605	24.9057	5.75621	13.3824	19.9831	17.1057	13.1085	5.99483	25.5678	19.4786	40.7161	93.7538	61.6061	14.2992	24.9441	7.98965	29.8049	11.9097	15.7119	11.8756	-2.02565	Tspyl4
2441	ENSMUSG00000020627	4.53146	-2.01282	0.805819	-2.49786	0.0124945	0.047647	5.65746	4.14168	0	1.91874	1.43383	2.10348	2.44367	1.54217	2.99741	2.55678	3.35838	3.01601	12.7556	14.5459	8.93699	5.98659	0.998706	10.9042	1.19097	4.71356	3.95852	-2.01282	Klhl29
20860	ENSMUSG00000087611	14.8517	-2.01271	0.497142	-4.04856	5.15e-05	0.00053122	7.07183	16.5667	6.22642	11.5124	12.4265	10.5174	10.9965	8.48195	1.49871	12.7839	4.70173	28.6521	35.7157	18.8241	5.3622	9.97765	20.9728	8.72339	26.2014	28.2814	26.3901	-2.01271	4930458D05Rik
16675	ENSMUSG00000072963	12.2011	-2.00821	0.547246	-3.66967	0.000242864	0.00196424	18.3867	10.3542	7.78303	14.3905	5.25737	8.41394	4.88734	5.3976	4.49612	6.39196	8.73179	21.1121	32.5268	23.1023	16.0866	8.97989	19.9741	13.812	1.19097	15.7119	9.23655	-2.00821	Gm10447
11428	ENSMUSG00000042041	219.661	-2.00396	0.328298	-6.1041	1.03e-09	4.14e-08	164.066	121.144	157.217	200.508	235.626	110.433	158.839	80.964	148.372	115.055	196.129	464.466	713.039	448.355	64.3463	167.625	249.676	276.241	211.993	207.397	121.395	-2.00396	2010003K11Rik
919	ENSMUSG00000006310	19.8229	-1.98654	0.439063	-4.52449	6.05e-06	8.44e-05	26.8729	9.31879	14.0094	16.3093	20.5515	24.1901	18.3275	15.4217	10.4909	7.67035	11.4185	27.1441	67.6048	39.3594	4.4685	13.9687	14.9806	27.6241	17.8646	10.2127	18.4731	-1.98654	Zbtb32
12348	ENSMUSG00000046160	65.5552	-1.98592	0.385756	-5.14813	2.63e-07	5.6e-06	21.2155	33.1335	20.2359	95.9368	98.4561	143.037	91.6376	16.9639	19.4832	20.4543	19.4786	90.4803	65.0536	71.8738	166.228	44.8994	75.9016	33.4397	77.4131	93.4856	77.8509	-1.98592	Olig1
16604	ENSMUSG00000072568	82.2914	-1.97211	0.335299	-5.88166	4.06e-09	1.42e-07	66.4752	74.5503	56.0378	51.8059	132.868	54.6906	50.0952	60.9158	52.4547	40.9085	42.9873	129.688	292.104	155.726	58.0905	34.9218	76.9003	79.9644	59.5486	88.7721	68.6144	-1.97211	Fam84b
15022	ENSMUSG00000061825	68.8457	-1.97205	0.422262	-4.6702	3.01e-06	4.56e-05	66.4752	93.1879	46.6982	26.8623	115.662	92.5533	53.7607	16.9639	32.9715	25.5678	56.4208	114.608	150.516	125.779	17.874	15.9642	112.854	82.8722	47.6389	54.206	96.324	-1.97205	Ces2c
3579	ENSMUSG00000022748	84.1119	-1.96007	0.182341	-10.7495	5.96e-27	3.59e-24	56.5746	55.9127	59.151	80.5869	70.7355	64.1563	70.8664	51.6628	37.4677	38.3518	56.4208	173.421	189.421	189.952	54.5157	81.8168	97.8732	78.5105	92.8958	93.4856	72.5729	-1.96007	Cmss1
11652	ENSMUSG00000042745	141.429	-1.94225	0.325019	-5.9758	2.29e-09	8.39e-08	65.0608	50.7356	46.6982	54.684	53.5295	52.5871	42.7642	117.205	86.925	72.8683	77.9144	253.345	467.493	302.041	100.094	181.593	297.614	244.982	141.726	178.33	81.8094	-1.94225	Id1
17779	ENSMUSG00000079494	61.0335	-1.9398	0.351757	-5.51461	3.5e-08	9.47e-07	35.3591	38.3106	49.8114	44.1309	34.4118	29.4488	42.7642	32.3856	50.956	43.4653	52.3907	64.8442	237.892	206.209	20.5551	39.9106	47.9379	39.2553	80.9861	47.1356	43.5437	-1.9398	Cml5
14475	ENSMUSG00000058135	18594.1	-1.93618	0.129423	-14.9601	1.34e-50	5.24e-47	16591.9	13682.1	17754.6	15553.3	14048.6	13268.8	12991.8	10741.2	13373	14963.6	11729.5	51765.3	52180	41854.5	15588.8	12390.3	11881.6	11730.8	13865.3	12824	11697.4	-1.93618	Gstm1
3136	ENSMUSG00000021938	86.6171	-1.93561	0.241971	-7.99936	1.25e-15	1.72e-13	74.9614	78.692	68.4906	112.246	81.2502	86.2429	95.3031	44.723	38.9664	39.6302	52.3907	117.624	223.223	164.283	58.9842	84.8101	77.899	98.1382	52.4027	93.4856	75.2119	-1.93561	Pspc1
12189	ENSMUSG00000045314	58.105	-1.92852	0.399858	-4.82302	1.41e-06	2.37e-05	22.6298	40.3814	23.3491	23.0248	34.8898	28.397	24.4367	43.1808	40.4651	38.3518	34.2555	54.2882	253.199	133.48	44.685	65.8525	86.8874	58.156	27.3923	84.8441	58.0583	-1.92852	Sowahb
13206	ENSMUSG00000050440	10080.8	-1.92091	0.581285	-3.30459	0.000951157	0.00617463	11083	3366.15	7104.35	12063.1	1436.69	3873.57	4644.19	4543.24	7671.88	7559.13	2111.75	16398.1	22849.1	22902.1	7268.46	8796.3	9274.98	18639	16516.4	17917.8	5677.84	-1.92091	Hamp
8105	ENSMUSG00000032098	100.773	-1.90405	0.417658	-4.55888	5.14e-06	7.33e-05	35.3591	26.921	26.4623	56.6027	119.486	44.1732	188.163	49.3495	64.4444	66.4764	44.3306	275.965	194.523	157.438	112.606	47.8927	99.8706	189.007	159.59	65.2043	92.3655	-1.90405	Treh
2333	ENSMUSG00000020431	14.674	-1.90176	0.66444	-2.86219	0.00420722	0.0203766	4.2431	2.07084	7.78303	9.59368	12.4265	30.5005	21.993	3.85543	11.9897	5.11357	3.35838	25.6361	22.3223	16.2572	18.7677	1.99553	9.98706	47.2517	23.8194	13.3551	15.8341	-1.90176	Adcy1
14922	ENSMUSG00000061099	17.8014	-1.89236	0.40093	-4.71992	2.36e-06	3.69e-05	29.7017	18.6376	10.8962	27.8217	20.0736	17.8796	13.4402	10.0241	5.99483	8.94874	6.71676	30.1601	33.1646	25.6692	4.4685	13.9687	17.9767	15.9929	17.8646	21.9966	22.4316	-1.89236	Gapdhs
180	ENSMUSG00000001120	17.2813	-1.88567	0.399183	-4.72383	2.31e-06	3.63e-05	9.90056	5.17711	14.0094	17.2686	16.728	28.397	9.77468	7.71086	14.9871	11.5055	9.40347	28.6521	48.4713	36.7925	8.04329	18.9575	14.9806	16.7198	15.4826	18.0687	11.8756	-1.88567	Pcbp3
20312	ENSMUSG00000086417	6.79523	-1.884	0.634195	-2.97069	0.00297127	0.015475	5.65746	7.24795	9.33963	6.71558	7.64708	5.25871	3.6655	4.62652	0	2.55678	4.03006	12.064	13.3934	9.41204	1.7874	5.98659	7.98965	7.99644	4.76389	17.2831	5.27803	-1.884	Gm12996
608	ENSMUSG00000003849	118.016	-1.8779	0.202769	-9.26125	2.02e-20	5.65e-18	62.2321	69.3732	77.8303	96.8962	87.4634	56.7941	90.4158	82.5062	82.4289	85.6523	87.3179	310.649	306.135	315.731	141.204	64.8547	87.8861	103.954	79.7951	102.127	87.0875	-1.8779	Nqo1
2336	ENSMUSG00000020435	19.9079	-1.8758	0.511933	-3.66415	0.000248163	0.00200468	8.48619	9.31879	15.5661	30.6998	28.6765	25.2418	13.4402	6.93977	8.99224	12.7839	8.73179	13.572	45.9202	39.3594	12.5118	12.9709	28.9625	10.9042	13.1007	20.4254	51.4608	-1.8758	Osbp2
6656	ENSMUSG00000029254	24.4592	-1.85649	0.429392	-4.32354	1.54e-05	0.000191112	19.8011	33.1335	14.0094	22.0655	33.456	21.0348	12.2183	9.25303	13.4884	21.7327	11.4185	49.7642	46.558	51.3384	7.14959	27.9374	32.9573	19.6276	15.4826	31.4237	19.7926	-1.85649	Stap1
3696	ENSMUSG00000022947	14.0785	-1.85468	0.585069	-3.17001	0.00152434	0.00897633	8.48619	6.21253	6.22642	6.71558	10.9927	14.7244	2.44367	8.48195	20.9819	5.11357	10.7468	46.7482	60.5892	12.8346	8.04329	11.9732	1.99741	14.539	13.1007	14.1407	10.5561	-1.85468	Cbr3
4398	ENSMUSG00000024924	38.9166	-1.84952	0.439177	-4.21133	2.54e-05	0.000292293	9.90056	18.6376	34.2453	52.7652	53.5295	25.2418	15.8839	34.6989	26.9767	21.7327	13.4335	61.8282	117.352	79.5745	26.811	24.9441	45.9405	31.2588	17.8646	51.8492	52.7803	-1.84952	Vldlr
22	ENSMUSG00000000157	15.3781	-1.84432	0.564207	-3.26888	0.00107976	0.00682276	29.7017	6.21253	24.9057	11.5124	20.0736	4.20697	3.6655	7.71086	11.9897	5.11357	8.73179	16.5881	41.4558	29.9474	5.3622	13.9687	19.9741	13.0851	11.9097	15.7119	21.1121	-1.84432	Itgb2l
2172	ENSMUSG00000020142	29.6678	-1.83758	0.452186	-4.06377	4.83e-05	0.000504045	16.9724	22.7793	10.8962	15.3499	27.7207	7.3622	14.662	26.988	23.9793	20.4543	27.5387	24.1281	139.036	100.11	24.1299	17.9598	28.9625	21.0815	11.9097	21.211	19.7926	-1.83758	Slc1a4
12664	ENSMUSG00000047669	8.1467	-1.83633	0.564768	-3.25147	0.0011481	0.00712805	1.41437	3.10626	6.22642	2.8781	7.64708	3.15523	6.10917	3.85543	5.99483	7.67035	4.70173	15.0801	21.0468	20.5354	7.14959	10.9754	3.99482	5.08865	7.14583	18.0687	9.23655	-1.83633	Msl3l2
5179	ENSMUSG00000026542	2866.79	-1.8353	0.440776	-4.16379	3.13e-05	0.000350452	763.757	1055.09	884.152	1200.17	1896.47	1247.37	2811.44	3742.08	1783.46	1762.9	1148.57	7760.2	8505.44	6317.19	2967.98	1160.4	2425.86	4985.42	2350.98	2462.05	2971.53	-1.8353	Apcs
8910	ENSMUSG00000034379	19.2666	-1.83461	0.424262	-4.32424	1.53e-05	0.00019081	15.558	20.7084	18.6793	12.4718	16.25	16.8279	23.2149	8.48195	8.99224	6.39196	13.4335	21.1121	42.7313	36.7925	7.14959	28.9352	24.9676	19.6276	13.1007	22.7822	26.3901	-1.83461	Wdr5b
7577	ENSMUSG00000031150	17.2848	-1.83242	0.520266	-3.52208	0.00042818	0.00314762	2.82873	7.24795	1.55661	6.71558	12.4265	10.5174	24.4367	20.0482	7.49353	14.0623	8.06011	24.1281	74.6204	33.37	16.9803	5.98659	19.9741	29.078	14.2917	17.2831	11.8756	-1.83242	Ccdc120
10487	ENSMUSG00000039084	13.3104	-1.82762	0.526796	-3.46931	0.000521795	0.00374096	9.90056	16.5667	14.0094	8.63431	22.9412	8.41394	4.88734	10.7952	5.99483	6.39196	8.73179	12.064	35.7157	37.6482	14.2992	5.98659	14.9806	10.9042	5.95486	14.1407	10.5561	-1.82762	Chad
22776	ENSMUSG00000096967	16.7005	-1.81337	0.373704	-4.85242	1.22e-06	2.09e-05	11.3149	11.3896	17.1227	19.1874	17.6839	14.7244	17.1057	6.16869	7.49353	10.2271	6.71676	24.1281	31.2513	21.391	17.874	20.9531	17.9767	18.1737	23.8194	18.8542	17.1536	-1.81337	Gm26621
10715	ENSMUSG00000039745	1026.72	-1.80776	0.216097	-8.3655	5.99e-17	9.87e-15	627.978	641.961	773.633	1109.03	850.259	702.564	752.65	716.339	809.302	731.24	549.431	2212.24	2845.14	2298.25	1134.1	500.878	830.923	1048.26	870.6	835.872	720.451	-1.80776	Htatip2
1423	ENSMUSG00000014837	7.20862	-1.80632	0.546306	-3.30641	0.000944981	0.00614824	7.07183	8.28337	6.22642	2.8781	9.0809	4.20697	7.33101	3.85543	2.99741	2.55678	8.73179	16.5881	21.0468	13.6902	6.25589	4.98883	6.99094	7.26949	4.76389	3.92797	2.63901	-1.80632	4931428F04Rik
20889	ENSMUSG00000087672	10.7147	-1.79607	0.632806	-2.83826	0.00453606	0.0215818	8.48619	4.14168	15.5661	9.59368	25.8089	2.10348	8.55284	6.93977	8.99224	1.27839	6.71676	10.556	20.409	30.803	3.5748	1.99553	12.9832	10.1773	9.52777	14.9263	11.8756	-1.79607	Gm15122
1246	ENSMUSG00000010755	363.301	-1.79458	0.225291	-7.96563	1.64e-15	2.16e-13	264.486	246.43	249.057	394.3	590.259	287.126	372.66	239.808	196.331	265.906	228.37	563.994	1015.98	836.816	185.889	219.508	407.472	295.141	256.059	249.819	263.901	-1.79458	Cars
9157	ENSMUSG00000035126	9.94421	-1.79157	0.476063	-3.76331	0.00016768	0.00144225	7.07183	9.31879	9.33963	6.71558	7.64708	5.25871	8.55284	2.31326	4.49612	6.39196	8.73179	15.0801	15.9445	26.5248	6.25589	4.98883	9.98706	14.539	17.8646	12.5695	9.23655	-1.79157	Wdr78
16918	ENSMUSG00000074254	17.3557	-1.78463	0.409448	-4.35863	1.31e-05	0.000166338	8.48619	10.3542	10.8962	20.1467	28.6765	10.5174	9.77468	8.48195	11.9897	8.94874	14.1052	46.7482	39.5424	28.2361	8.04329	10.9754	9.98706	20.3546	19.0555	21.9966	17.1536	-1.78463	Cyp2a4
21799	ENSMUSG00000091952	12.0983	-1.76309	0.419834	-4.19949	2.68e-05	0.000305308	11.3149	6.21253	9.33963	4.79684	8.60296	10.5174	6.10917	7.71086	7.49353	3.83518	8.73179	25.6361	25.5112	22.2466	16.0866	11.9732	14.9806	17.4468	7.14583	16.4975	11.8756	-1.76309	Gm17709
22169	ENSMUSG00000093798	44.0041	-1.75975	0.310215	-5.67266	1.41e-08	4.28e-07	26.8729	26.921	23.3491	23.0248	34.4118	35.7592	42.7642	21.5904	25.478	29.403	23.5087	51.2722	101.407	94.1204	46.4724	29.933	66.9133	64.6985	76.2222	33.7805	46.1827	-1.75975	Gm8355
6945	ENSMUSG00000029777	771.682	-1.75698	0.132853	-13.225	6.29e-40	1.09e-36	482.299	587.084	580.614	617.833	725.994	639.459	726.992	466.507	476.589	522.862	566.895	1473.32	2001.36	1676.2	696.192	506.865	762.012	636.808	681.236	630.046	748.16	-1.75698	Gars
16892	ENSMUSG00000074194	8.47076	-1.75454	0.67482	-2.60001	0.00932205	0.0380315	4.2431	4.14168	1.55661	13.4312	11.4706	8.41394	17.1057	4.62652	5.99483	5.11357	5.37341	31.6681	7.01559	16.2572	5.3622	3.99106	0.998706	7.99644	0	12.5695	10.5561	-1.75454	Zfp791
6282	ENSMUSG00000028633	72.2936	-1.74896	0.219977	-7.95064	1.86e-15	2.4e-13	48.0884	37.2752	60.7076	64.2777	77.9046	63.1045	64.7573	46.2652	34.4703	49.8573	40.3006	102.544	184.319	138.614	51.8346	68.8458	76.9003	77.7836	71.4583	69.1322	89.7265	-1.74896	Ctps
3473	ENSMUSG00000022543	7.46505	-1.74259	0.619002	-2.81517	0.00487516	0.0228406	7.07183	9.31879	6.22642	8.63431	10.0368	10.5174	12.2183	0.771086	1.49871	3.83518	6.71676	13.572	10.2045	11.1233	2.6811	9.97765	10.9858	4.3617	5.95486	3.14237	7.91704	-1.74259	4930451G09Rik
4179	ENSMUSG00000024485	8.81677	-1.73771	0.653269	-2.66003	0.00781345	0.0332364	4.2431	8.28337	1.55661	17.2686	10.5147	11.5692	6.10917	3.08434	4.49612	6.39196	2.6867	25.6361	7.65337	8.5564	3.5748	2.9933	14.9806	14.539	10.7187	3.14237	17.1536	-1.73771	Slc4a9
13376	ENSMUSG00000051344	26.75	-1.73023	0.284188	-6.08832	1.14e-09	4.53e-08	29.7017	34.1689	31.1321	18.228	21.0295	24.1901	29.324	15.4217	16.4858	10.2271	14.1052	48.2562	50.3847	41.9264	21.4488	19.9553	20.9728	26.8971	32.1562	26.7102	29.0292	-1.73023	Plekhm3
11782	ENSMUSG00000043398	14.5784	-1.7168	0.53602	-3.20286	0.0013607	0.00814756	26.8729	4.14168	4.66982	7.67494	16.25	5.25871	7.33101	11.5663	11.9897	8.94874	8.06011	27.1441	28.0624	43.6376	18.7677	5.98659	14.9806	21.0815	9.52777	10.9983	13.1951	-1.7168	Gpr135
818	ENSMUSG00000005547	16361.4	-1.71246	0.13295	-12.8805	5.79e-38	6.98e-35	9279.65	10304.5	11841.1	18293.2	15818.9	13862	14631.5	10617.9	8430.23	10707.8	11453.4	34177.4	32651.2	34481.4	10488.5	8469.03	16810.2	15026	17071.4	21035.1	18137.9	-1.71246	Cyp2a5
8166	ENSMUSG00000032245	90.3989	-1.70245	0.26686	-6.37957	1.78e-10	8.56e-09	43.8453	52.8065	46.6982	62.3589	94.1546	48.3802	57.4262	68.6267	91.4211	44.7437	46.3457	146.277	278.072	176.262	95.6258	97.781	72.9055	86.507	105.996	95.0568	87.0875	-1.70245	Cln6
23063	ENSMUSG00000097403	5.74973	-1.70187	0.662937	-2.56716	0.0102535	0.0410402	4.2431	5.17711	0	1.91874	8.12502	5.25871	2.44367	3.08434	2.99741	2.55678	5.37341	9.04803	17.2201	8.5564	4.4685	5.98659	8.98835	2.9078	4.76389	7.07034	10.5561	-1.70187	9230116N13Rik
13449	ENSMUSG00000051736	6.49977	-1.70024	0.636489	-2.67128	0.00755627	0.0323621	7.07183	5.17711	7.78303	6.71558	10.0368	4.20697	10.9965	7.71086	1.49871	3.83518	2.6867	3.01601	13.3934	22.2466	0.893699	2.9933	4.99353	7.26949	4.76389	3.92797	5.27803	-1.70024	Fam229b
7715	ENSMUSG00000031434	31.3992	-1.69898	0.338659	-5.01679	5.25e-07	1.01e-05	14.1437	21.7438	20.2359	18.228	35.8457	18.9314	18.3275	26.2169	26.9767	25.5678	13.4335	67.8602	84.8248	65.8843	33.0669	28.9352	17.9767	38.5283	16.6736	32.9949	32.9877	-1.69898	Morc4
11402	ENSMUSG00000041920	74.5523	-1.69554	0.259581	-6.53184	6.5e-11	3.4e-09	80.6188	61.0899	60.7076	81.5463	65.0002	53.6389	45.2079	37.7832	35.969	44.7437	54.4058	101.036	147.965	171.984	59.8778	106.761	73.9042	82.1453	50.0208	70.7034	80.4899	-1.69554	Slc16a6
13384	ENSMUSG00000051373	9.66501	-1.69552	0.562328	-3.01519	0.00256819	0.0137715	5.65746	7.24795	12.4528	7.67494	18.1618	18.9314	12.2183	2.31326	2.99741	1.27839	6.71676	13.572	12.7556	9.41204	8.04329	7.98212	14.9806	10.9042	10.7187	7.07034	11.8756	-1.69552	Ppapdc3
23118	ENSMUSG00000097493	7.78508	-1.69509	0.562029	-3.01603	0.00256111	0.0137476	5.65746	9.31879	12.4528	11.5124	7.16913	9.46568	7.33101	6.93977	1.49871	3.83518	6.04509	10.556	21.6845	14.5459	2.6811	6.98436	6.99094	1.4539	4.76389	8.64153	3.95852	-1.69509	9930014A18Rik
17845	ENSMUSG00000079962	15.3109	-1.68836	0.486906	-3.46752	0.00052528	0.00376062	8.48619	13.4605	15.5661	22.0655	9.55885	18.9314	6.10917	10.7952	8.99224	5.11357	5.37341	18.0961	27.4246	26.5248	11.6181	25.9419	26.9651	10.1773	14.2917	14.9263	21.1121	-1.68836	Gm12643
9109	ENSMUSG00000034949	12.2557	-1.68813	0.54615	-3.09097	0.00199505	0.0111686	14.1437	3.10626	15.5661	16.3093	10.0368	9.46568	10.9965	3.85543	7.49353	2.55678	11.4185	12.064	24.2357	25.6692	8.04329	19.9553	17.9767	10.9042	5.95486	11.7839	15.8341	-1.68813	Zfr2
9281	ENSMUSG00000035498	36.9343	-1.68194	0.331354	-5.07597	3.86e-07	7.75e-06	31.116	27.9564	51.368	12.4718	31.0662	26.2936	14.662	26.988	31.4728	28.1246	20.822	88.9723	110.336	54.761	43.7913	29.933	25.9663	29.078	30.9653	21.211	38.2657	-1.68194	Cdcp1
11276	ENSMUSG00000041491	22.1421	-1.67668	0.444667	-3.77063	0.000162833	0.00140618	19.8011	13.4605	21.7925	16.3093	26.7648	18.9314	21.993	13.1085	14.9871	8.94874	18.1353	15.0801	53.5736	62.4617	6.25589	23.9464	23.9689	13.812	19.0555	23.5678	29.0292	-1.67668	Cep78
22815	ENSMUSG00000097032	13.5454	-1.67384	0.43436	-3.85357	0.000116407	0.00105971	12.7293	7.24795	15.5661	24.9436	12.4265	16.8279	18.3275	8.48195	5.99483	5.11357	6.71676	12.064	22.3223	28.2361	8.93699	12.9709	14.9806	12.3581	11.9097	11.7839	14.5146	-1.67384	4930539J05Rik
5981	ENSMUSG00000028071	6.01679	-1.66765	0.648511	-2.57151	0.0101256	0.0405928	5.65746	10.3542	10.8962	8.63431	8.12502	11.5692	1.22183	3.85543	2.99741	2.55678	2.01503	10.556	7.65337	9.41204	5.3622	2.9933	1.99741	3.63475	4.76389	5.49916	6.59754	-1.66765	Sh2d2a
19268	ENSMUSG00000083914	52.3679	-1.66761	0.264756	-6.29865	3e-10	1.39e-08	59.4033	62.1253	31.1321	41.2528	32.5001	49.4319	50.0952	40.8676	34.4703	24.2894	26.1954	123.656	96.3049	83.8527	41.1102	47.8927	37.9508	55.9751	60.7395	42.4221	58.0583	-1.66761	Rps18-ps1
5885	ENSMUSG00000027890	565.384	-1.66686	0.139629	-11.9378	7.52e-33	6.54e-30	626.564	562.234	530.802	470.09	579.744	376.524	470.406	416.386	469.095	366.898	395.617	1360.22	1449.04	1108.91	376.247	288.354	386.499	380.195	431.132	408.509	419.603	-1.66686	Gstm4
16292	ENSMUSG00000070284	183.27	-1.65922	0.233456	-7.1072	1.18e-12	9e-11	130.122	150.136	160.33	106.49	164.89	141.985	151.508	83.2773	98.9146	117.612	163.889	316.681	412.006	373.915	176.952	172.613	170.779	151.205	185.792	139.836	279.735	-1.65922	Gmppb
21784	ENSMUSG00000091867	80.3343	-1.65539	0.659814	-2.50887	0.0121117	0.0466071	45.2597	73.5149	45.1416	164.052	160.589	30.5005	12.2183	53.976	35.969	39.6302	57.7642	161.357	158.17	124.923	58.9842	30.9307	56.9262	79.9644	52.4027	189.328	55.4193	-1.65539	Cyp2a22
14692	ENSMUSG00000059540	27.8731	-1.65435	0.282393	-5.85833	4.68e-09	1.6e-07	12.7293	15.5313	12.4528	43.1716	24.3751	28.397	28.1022	11.5663	14.9871	21.7327	21.4936	54.2882	58.6758	51.3384	18.7677	18.9575	29.9612	30.5319	30.9653	28.2814	29.0292	-1.65435	Tcea2
3807	ENSMUSG00000023272	1595.41	-1.65361	0.383561	-4.3112	1.62e-05	0.000199559	868.42	657.492	1394.72	719.526	974.046	1207.4	1122.87	579.857	651.937	797.717	1372.23	2225.82	2156.34	3649.3	1320.89	1803.96	2057.33	1427	3404.99	1737.73	3373.98	-1.65361	Creld2
11549	ENSMUSG00000042429	627.632	-1.65223	0.161175	-10.2512	1.17e-24	5.72e-22	387.536	497.002	518.35	634.142	546.766	617.373	718.439	405.591	262.274	424.426	296.209	913.851	1231.55	1126.02	522.814	427.044	758.018	676.79	683.618	715.676	816.775	-1.65223	Adora1
12281	ENSMUSG00000045775	448.098	-1.65169	0.493936	-3.34394	0.000825962	0.00548469	87.6906	194.659	138.538	561.23	473.163	180.9	197.937	409.447	272.765	246.73	286.806	910.835	997.489	958.317	534.432	207.535	533.309	1040.99	263.205	619.833	294.25	-1.65169	Slc16a5
12136	ENSMUSG00000045055	84.6047	-1.64759	0.306702	-5.37197	7.79e-08	1.92e-06	89.105	55.9127	46.6982	48.9278	50.6619	50.4836	112.409	50.1206	52.4547	53.6925	45.0023	185.485	172.839	113.8	68.8148	86.8056	74.9029	82.8722	154.826	87.2009	93.685	-1.64759	Rpsa-ps2
3639	ENSMUSG00000022833	10.3267	-1.63144	0.499022	-3.26926	0.00107827	0.00681615	8.48619	8.28337	9.33963	5.75621	8.60296	2.10348	2.44367	4.62652	7.49353	5.11357	7.38844	13.572	18.4956	23.9579	8.93699	11.9732	8.98835	10.1773	11.9097	14.1407	25.0706	-1.63144	Ccdc14
1139	ENSMUSG00000009108	13.9936	-1.62912	0.439144	-3.70976	0.000207453	0.00172471	15.558	10.3542	17.1227	13.4312	9.55885	8.41394	10.9965	6.16869	4.49612	8.94874	11.4185	31.6681	19.1334	25.6692	18.7677	14.9665	10.9858	7.26949	17.8646	8.64153	22.4316	-1.62912	Gnat2
21951	ENSMUSG00000092569	7.07799	-1.59746	0.601934	-2.65388	0.00795714	0.0337432	5.65746	0	4.66982	4.79684	9.55885	6.31045	6.10917	7.71086	2.99741	3.83518	3.35838	4.52402	15.3067	20.5354	8.93699	5.98659	8.98835	9.45034	5.95486	4.71356	9.23655	-1.59746	Gm20544
21728	ENSMUSG00000091561	93.4537	-1.59319	0.253464	-6.28568	3.26e-10	1.49e-08	115.978	96.2942	94.9529	110.327	139.559	94.6568	100.19	55.5182	49.4573	67.7548	67.8393	226.201	172.839	151.448	85.7951	29.933	70.9081	60.3368	45.2569	57.3483	69.9339	-1.59319	Gm6665
22876	ENSMUSG00000097123	18.0649	-1.58758	0.48005	-3.30712	0.000942607	0.00613694	16.9724	16.5667	15.5661	18.228	25.8089	8.41394	10.9965	12.3374	2.99741	8.94874	18.1353	24.1281	28.0624	48.7715	2.6811	7.98212	32.9573	16.7198	13.1007	19.6398	30.3487	-1.58758	Gm6297
19797	ENSMUSG00000085282	17.0529	-1.58742	0.481146	-3.29925	0.000969448	0.0062648	16.9724	6.21253	4.66982	18.228	17.6839	25.2418	19.5494	7.71086	4.49612	10.2271	7.38844	27.1441	24.2357	17.1128	47.3661	13.9687	22.9702	12.3581	26.2014	16.4975	11.8756	-1.58742	Gm15663
316	ENSMUSG00000001948	16.4041	-1.58535	0.397965	-3.98365	6.79e-05	0.000667098	8.48619	15.5313	9.33963	21.1061	23.4192	30.5005	23.2149	4.62652	5.99483	10.2271	10.7468	30.1601	20.409	23.1023	6.25589	9.97765	11.9845	17.4468	26.2014	17.2831	18.4731	-1.58535	Spa17
993	ENSMUSG00000006732	435.266	-1.5801	0.280592	-5.63132	1.79e-08	5.33e-07	282.873	275.422	521.463	465.293	303.493	391.248	431.308	151.904	232.3	338.774	280.089	648.442	848.248	746.974	321.732	632.583	404.476	327.127	574.048	396.725	566.069	-1.5801	Mettl1
3598	ENSMUSG00000022769	665.596	-1.57745	0.326419	-4.8326	1.35e-06	2.27e-05	362.078	362.397	532.359	246.558	298.714	491.164	562.044	275.278	341.705	309.371	450.023	886.707	901.822	1293.73	577.33	884.02	987.72	470.336	1183.83	851.584	1708.76	-1.57745	Sdf2l1
21917	ENSMUSG00000092454	11.216	-1.56439	0.54557	-2.86744	0.00413806	0.0201098	15.558	15.5313	0	12.4718	11.4706	9.46568	4.88734	10.7952	1.49871	5.11357	5.37341	18.0961	20.409	15.4015	15.1929	11.9732	14.9806	8.72339	8.3368	11.7839	18.4731	-1.56439	Gm2991
19773	ENSMUSG00000085235	12.8187	-1.56301	0.592494	-2.63802	0.00833912	0.0350534	12.7293	8.28337	23.3491	10.553	10.5147	7.3622	9.77468	5.3976	2.99741	5.11357	10.7468	7.54003	20.409	27.3805	2.6811	22.9486	25.9663	13.812	11.9097	12.5695	17.1536	-1.56301	Gm12576
7500	ENSMUSG00000030945	14.2875	-1.56081	0.501646	-3.11138	0.00186214	0.0105796	9.90056	5.17711	10.8962	13.4312	23.4192	15.7761	37.8769	11.5663	8.99224	6.39196	5.37341	37.7001	17.2201	18.8241	1.7874	4.98883	9.98706	8.72339	10.7187	18.8542	22.4316	-1.56081	Acsm2
17165	ENSMUSG00000075511	24.7204	-1.5584	0.324303	-4.80539	1.54e-06	2.55e-05	8.48619	16.5667	21.7925	19.1874	18.1618	27.3453	26.8804	18.5061	14.9871	12.7839	18.8069	31.6681	51.0225	61.6061	16.9803	28.9352	25.9663	29.8049	20.2465	28.2814	21.1121	-1.5584	1700001L05Rik
15200	ENSMUSG00000062944	43.5813	-1.55683	0.303847	-5.12373	3e-07	6.26e-06	38.1879	41.4168	40.4717	23.9842	45.4045	45.2249	45.2079	19.2771	26.9767	44.7437	23.5087	63.3362	94.3916	85.564	17.874	35.9196	31.9586	48.7056	38.1111	45.5644	59.3778	-1.55683	9130023H24Rik
10010	ENSMUSG00000037851	366.983	-1.55387	0.191963	-8.09463	5.74e-16	8.1e-14	226.298	284.741	244.387	267.664	461.214	298.695	288.353	265.254	286.253	232.667	256.58	565.502	966.876	750.396	300.283	267.401	368.522	378.741	328.708	282.814	385.296	-1.55387	Iars
13737	ENSMUSG00000053461	12.6578	-1.55035	0.476587	-3.25304	0.00114179	0.00710297	7.07183	10.3542	4.66982	7.67494	7.64708	9.46568	8.55284	15.4217	4.49612	8.94874	10.7468	15.0801	45.9202	27.3805	10.7244	17.9598	9.98706	19.6276	5.95486	10.2127	7.91704	-1.55035	Hhipl2
8992	ENSMUSG00000034634	21.908	-1.54752	0.467522	-3.31004	0.000932824	0.00609352	25.4586	21.7438	7.78303	30.6998	32.0221	26.2936	30.5459	13.1085	11.9897	33.2382	5.37341	33.1761	66.3292	33.37	3.5748	6.98436	8.98835	19.6276	16.6736	21.211	11.8756	-1.54752	Ly6d
14902	ENSMUSG00000060950	104.418	-1.54734	0.29358	-5.27057	1.36e-07	3.1e-06	69.3039	69.3732	80.9435	123.758	115.184	67.3115	129.515	67.8556	64.4444	75.4251	61.7942	87.4643	274.884	220.755	62.5589	92.7922	121.842	129.397	91.7048	80.9161	105.561	-1.54734	Trmt61a
9468	ENSMUSG00000036181	1096.7	-1.54697	0.244075	-6.33811	2.33e-10	1.1e-08	889.636	620.217	641.321	516.14	967.833	537.44	720.883	631.519	923.203	669.877	758.994	1693.49	2335.55	2501.04	318.157	757.304	1491.07	1555.67	1569.7	1588.47	1343.26	-1.54697	Hist1h1c
13903	ENSMUSG00000054484	246.925	-1.54579	0.166557	-9.28084	1.68e-20	4.88e-18	156.995	225.722	188.349	235.045	250.442	216.659	277.357	165.012	140.878	167.469	169.934	458.434	546.578	407.285	190.358	166.627	235.695	302.411	229.857	183.829	270.499	-1.54579	Tmem62
15932	ENSMUSG00000067199	15.6029	-1.54519	0.495222	-3.12019	0.00180734	0.0103132	9.90056	15.5313	4.66982	5.75621	14.8162	14.7244	17.1057	13.8795	2.99741	11.5055	8.73179	15.0801	42.7313	23.9579	26.811	12.9709	19.9741	20.3546	10.7187	23.5678	11.8756	-1.54519	Frat1
22412	ENSMUSG00000095061	60.7852	-1.53511	0.502874	-3.05268	0.00226807	0.012426	14.1437	14.4959	20.2359	10.553	13.3824	28.397	62.3136	43.9519	26.9767	85.6523	46.3457	134.212	214.294	91.5535	56.3031	90.7966	42.9443	116.312	78.6041	28.2814	56.7388	-1.53511	E030018B13Rik
1265	ENSMUSG00000011179	836.923	-1.53184	0.229373	-6.67839	2.42e-11	1.36e-09	541.702	507.356	398.491	606.321	466.95	537.44	538.829	551.326	529.043	653.258	605.18	2035.81	1119.94	1921.77	804.329	536.798	885.852	1476.43	758.649	1284.45	815.455	-1.53184	Odc1
11751	ENSMUSG00000043243	15.114	-1.52913	0.408402	-3.74417	0.000180993	0.00153437	19.8011	9.31879	7.78303	17.2686	11.9486	10.5174	14.662	11.5663	11.9897	14.0623	7.38844	25.6361	24.8735	43.6376	9.83069	8.97989	9.98706	12.3581	22.6285	8.64153	14.5146	-1.52913	Fam129c
16290	ENSMUSG00000070282	19.8711	-1.5265	0.41149	-3.70969	0.000207513	0.00172471	18.3867	20.7084	6.22642	8.63431	11.4706	16.8279	32.9895	12.3374	19.4832	17.8975	14.1052	40.7161	46.558	47.0602	4.4685	16.962	17.9767	14.539	17.8646	14.9263	17.1536	-1.5265	3000002C10Rik
13779	ENSMUSG00000053746	13.2	-1.52603	0.396916	-3.84471	0.000120695	0.00109239	2.82873	10.3542	4.66982	4.79684	9.0809	3.15523	7.33101	14.6506	7.49353	11.5055	13.4335	27.1441	35.7157	41.0707	7.14959	13.9687	8.98835	13.812	16.6736	14.1407	9.23655	-1.52603	Ptrh1
9626	ENSMUSG00000036752	576.44	-1.51655	0.227392	-6.6693	2.57e-11	1.44e-09	615.249	462.833	401.604	417.325	562.538	575.303	447.192	362.41	407.648	364.342	358.003	702.731	1527.48	961.739	494.216	406.091	554.282	567.021	509.736	528.705	878.792	-1.51655	Tubb4b
12106	ENSMUSG00000044937	88.0633	-1.51567	0.180265	-8.40798	4.17e-17	7.02e-15	57.989	54.8773	74.717	89.2212	76.4708	89.3981	63.5354	62.458	62.9457	52.4141	59.1075	134.212	170.925	198.508	73.2833	72.8369	85.8887	86.507	101.233	78.5594	104.241	-1.51567	BC030307
2780	ENSMUSG00000021226	114.345	-1.51188	0.364787	-4.14456	3.4e-05	0.000376487	135.779	67.3024	119.859	142.946	184.486	108.329	59.8699	51.6628	79.4315	54.9709	59.7792	150.801	240.443	130.057	47.3661	116.739	150.805	138.847	104.805	179.115	77.8509	-1.51188	Acot2
20026	ENSMUSG00000085772	20.28	-1.50997	0.557091	-2.71046	0.00671891	0.0294691	41.0166	17.6022	24.9057	25.9029	32.0221	31.5523	13.4402	6.93977	2.99741	1.27839	16.7919	18.0961	24.2357	23.1023	4.4685	23.9464	15.9793	18.9007	23.8194	29.8526	29.0292	-1.50997	D630024D03Rik
16119	ENSMUSG00000068739	1290.49	-1.50453	0.130982	-11.4866	1.54e-30	1.15e-27	881.15	885.285	884.152	1054.35	1196.29	986.534	975.024	882.893	990.645	930.669	950.422	1948.34	3263.52	2756.87	1135.89	1073.6	1364.23	1291.06	1310.07	1132.04	1207.35	-1.50453	Sars
10995	ENSMUSG00000040562	779.213	-1.50012	0.202415	-7.41112	1.25e-13	1.17e-11	943.382	667.847	1097.41	957.449	989.341	800.376	835.735	505.061	596.485	657.093	529.953	1818.65	1609.12	1422.93	603.247	324.274	401.48	449.255	465.67	415.579	273.138	-1.50012	Gstm2
14423	ENSMUSG00000057722	115.727	-1.49696	0.368226	-4.06534	4.8e-05	0.000500995	25.4586	66.267	60.7076	60.4402	73.6031	114.64	96.525	39.3254	67.4418	71.59	40.9722	177.945	164.547	116.367	242.192	201.549	94.877	250.071	192.937	76.2026	196.607	-1.49696	Lepr
15915	ENSMUSG00000067038	75.4167	-1.48376	0.285876	-5.19022	2.1e-07	4.59e-06	104.663	55.9127	46.6982	65.237	37.7574	44.1732	45.2079	70.1688	65.9431	29.403	39.6289	147.785	147.327	135.191	99.2006	94.7877	58.9236	74.8758	95.2777	71.489	54.0998	-1.48376	Rps12-ps3
7162	ENSMUSG00000030278	125.764	-1.48129	0.408295	-3.62799	0.00028564	0.00224864	103.249	46.594	76.2737	124.718	112.794	70.4667	72.0883	77.1086	58.4496	69.0332	92.0196	128.18	357.795	135.191	44.685	206.537	153.801	234.805	191.746	139.05	146.465	-1.48129	Cidec
9502	ENSMUSG00000036292	576.841	-1.4785	0.13822	-10.6967	1.05e-26	6.12e-24	492.199	507.356	415.614	462.415	414.854	453.301	411.758	518.17	445.116	492.181	449.351	959.091	1517.92	1493.09	526.389	440.015	429.443	446.347	376.347	439.147	423.562	-1.4785	Gramd1c
15298	ENSMUSG00000063558	563.819	-1.47778	0.191221	-7.72811	1.09e-14	1.21e-12	613.835	477.329	414.057	403.894	624.671	432.266	398.318	433.35	442.118	382.239	389.572	1014.89	1344.44	1076.39	444.169	296.336	580.248	514.68	390.639	537.346	629.405	-1.47778	Aox1
883	ENSMUSG00000005983	10.7838	-1.47744	0.570299	-2.59064	0.00957968	0.0388296	5.65746	16.5667	15.5661	17.2686	6.21325	4.20697	6.10917	6.93977	4.49612	5.11357	8.73179	15.0801	20.409	18.8241	3.5748	14.9665	13.9819	18.9007	10.7187	7.85594	5.27803	-1.47744	1700037C18Rik
14411	ENSMUSG00000057657	36.7849	-1.4764	0.382656	-3.85829	0.000114183	0.00104371	39.6022	15.5313	10.8962	21.1061	23.4192	49.4319	31.7677	20.0482	29.9741	29.403	20.1503	96.5124	64.4159	45.3489	24.1299	43.9017	34.9547	33.4397	57.1666	33.7805	47.5023	-1.4764	Rps18-ps3
4588	ENSMUSG00000025262	13.9423	-1.4688	0.405056	-3.62616	0.000287672	0.0022601	11.3149	6.21253	14.0094	10.553	13.8603	15.7761	13.4402	10.7952	5.99483	8.94874	13.4335	31.6681	29.3379	24.8136	12.5118	9.97765	19.9741	15.2659	5.95486	7.07034	11.8756	-1.4688	Fam120c
2590	ENSMUSG00000020865	3452.24	-1.46757	0.113136	-12.9717	1.77e-38	2.52e-35	2801.86	2536.78	2650.9	2497.23	2825.12	2935.41	2553.63	2378.03	2275.04	2067.16	2203.77	6703.08	6308.93	5506.9	3848.27	2708.93	3508.45	4163.24	3718.21	4122.01	4184.16	-1.46757	Abcc3
13807	ENSMUSG00000053925	12.9636	-1.46195	0.517715	-2.82386	0.00474492	0.0224053	9.90056	13.4605	15.5661	6.71558	14.8162	7.3622	7.33101	9.25303	8.99224	3.83518	9.40347	18.0961	22.9601	24.8136	10.7244	13.9687	25.9663	10.1773	2.38194	21.9966	14.5146	-1.46195	Gm9929
1701	ENSMUSG00000017713	230.455	-1.46004	0.233483	-6.25331	4.02e-10	1.8e-08	182.453	177.057	154.104	230.248	176.839	143.037	193.05	132.627	146.873	139.345	249.192	345.333	581.656	456.056	197.508	273.388	253.671	156.294	220.33	195.613	234.872	-1.46004	Tha1
10525	ENSMUSG00000039178	35.1945	-1.45929	0.30507	-4.78347	1.72e-06	2.81e-05	14.1437	28.9918	37.3585	41.2528	42.0589	37.8627	50.0952	17.735	22.4806	30.6814	25.5237	63.3362	56.7625	77.0076	10.7244	26.9397	37.9508	35.6205	17.8646	29.067	35.6267	-1.45929	Tbc1d19
3898	ENSMUSG00000023963	703.013	-1.45839	0.323973	-4.50158	6.74e-06	9.31e-05	123.05	235.041	241.274	308.917	699.23	351.282	378.769	614.556	544.031	419.313	339.196	1455.23	1369.95	1125.17	1395.96	599.657	628.186	1424.09	996.843	737.672	775.87	-1.45839	Cyp39a1
1689	ENSMUSG00000017639	91.6587	-1.45459	0.257141	-5.65678	1.54e-08	4.64e-07	65.0608	67.3024	91.8397	81.5463	90.809	72.5702	57.4262	79.4219	82.4289	51.1357	36.2705	153.817	188.145	162.572	49.1535	77.8257	116.849	107.589	69.0763	109.198	114.797	-1.45459	Rab11fip4
14445	ENSMUSG00000057895	7.8593	-1.45417	0.579131	-2.51095	0.0120408	0.0464027	8.48619	1.03542	4.66982	2.8781	4.77942	11.5692	12.2183	4.62652	2.99741	3.83518	4.70173	10.556	10.8423	12.8346	7.14959	13.9687	8.98835	11.6312	10.7187	8.64153	7.91704	-1.45417	Zfp105
23266	ENSMUSG00000097750	75.5741	-1.45126	0.392536	-3.69714	0.00021804	0.00179217	104.663	38.3106	52.9246	74.8307	49.706	36.811	25.6585	66.3134	46.4599	40.9085	53.0624	63.3362	157.532	202.787	46.4724	90.7966	94.877	103.954	54.7847	103.698	79.1704	-1.45126	Gm4673
16153	ENSMUSG00000069014	9.49684	-1.45038	0.514586	-2.81855	0.00482416	0.0226769	14.1437	6.21253	6.22642	3.83747	10.5147	7.3622	4.88734	3.85543	4.49612	5.11357	5.37341	19.6041	11.4801	9.41204	10.7244	10.9754	15.9793	10.9042	13.1007	13.3551	11.8756	-1.45038	Gm5641
17179	ENSMUSG00000075585	21.7971	-1.44803	0.393782	-3.67723	0.000235783	0.00191092	22.6298	20.7084	17.1227	27.8217	16.728	17.8796	14.662	24.6748	16.4858	10.2271	16.1202	21.1121	68.8803	47.0602	16.0866	12.9709	9.98706	23.2624	13.1007	20.4254	19.7926	-1.44803	6330403L08Rik
22402	ENSMUSG00000094989	70.0695	-1.44705	0.202193	-7.15676	8.26e-13	6.53e-11	56.5746	55.9127	54.4812	44.1309	46.8383	59.9493	73.3101	40.8676	49.4573	28.1246	44.3306	120.64	121.178	93.2647	94.7321	86.8056	74.9029	86.507	76.2222	84.0585	79.1704	-1.44705	Rpl9-ps4
1210	ENSMUSG00000010095	637.913	-1.44618	0.220651	-6.55418	5.59e-11	2.97e-09	521.901	512.533	473.208	416.366	425.847	405.973	439.861	576.001	547.028	479.397	590.403	732.891	2175.47	1565.82	621.121	503.872	478.38	566.294	494.253	440.718	428.84	-1.44618	Slc3a2
3675	ENSMUSG00000022892	944.474	-1.44509	0.218413	-6.61635	3.68e-11	2.02e-09	657.68	827.302	582.17	479.684	701.141	604.752	673.231	774.941	692.402	654.537	641.451	1820.16	2317.7	1504.21	1730.2	887.013	703.089	1204.56	820.579	762.811	794.343	-1.44509	App
11468	ENSMUSG00000042195	12.1955	-1.44336	0.558971	-2.58218	0.0098179	0.0395902	8.48619	10.3542	4.66982	24.9436	13.8603	17.8796	4.88734	6.93977	5.99483	8.94874	3.35838	12.064	19.7712	17.1128	2.6811	11.9732	20.9728	10.1773	11.9097	25.9246	13.1951	-1.44336	Slc35f2
8648	ENSMUSG00000033526	45.3941	-1.435	0.259876	-5.52186	3.35e-08	9.21e-07	41.0166	43.4877	29.5755	36.456	51.1398	42.0697	39.0987	27.7591	19.4832	21.7327	35.5988	67.8602	68.2425	83.8527	32.1732	44.8994	42.9443	50.8865	41.684	62.0619	71.2534	-1.435	Ppip5k1
22894	ENSMUSG00000097150	7.09073	-1.43431	0.538191	-2.66505	0.00769765	0.0328029	7.07183	7.24795	10.8962	9.59368	7.16913	4.20697	7.33101	6.16869	2.99741	5.11357	4.70173	9.04803	9.56671	20.5354	4.4685	6.98436	3.99482	3.63475	7.14583	7.07034	3.95852	-1.43431	Gm26513
8568	ENSMUSG00000033233	13.8167	-1.43171	0.418483	-3.42119	0.000623475	0.00434269	11.3149	20.7084	17.1227	9.59368	11.4706	8.41394	10.9965	9.25303	13.4884	7.67035	10.0751	12.064	29.9757	35.9369	8.93699	6.98436	20.9728	9.45034	13.1007	9.42712	13.1951	-1.43171	Trim45
20282	ENSMUSG00000086350	11.0965	-1.42399	0.525388	-2.71035	0.00672114	0.0294706	14.1437	8.28337	6.22642	7.67494	16.25	9.46568	10.9965	10.0241	13.4884	3.83518	7.38844	22.6201	21.6845	24.8136	9.83069	0.997765	2.99612	10.1773	4.76389	10.2127	17.1536	-1.42399	B230369F24Rik
12079	ENSMUSG00000044795	42.9647	-1.42298	0.336676	-4.22656	2.37e-05	0.000275814	52.3315	45.5585	21.7925	23.9842	47.3163	39.9662	43.9861	46.2652	17.9845	21.7327	34.9272	99.5284	77.1715	76.1519	42.8976	22.9486	41.9456	44.3439	23.8194	31.4237	46.1827	-1.42298	Cyb5d1
22723	ENSMUSG00000096789	10.7971	-1.41803	0.564659	-2.51131	0.0120284	0.0463712	14.1437	7.24795	4.66982	5.75621	8.60296	11.5692	12.2183	8.48195	4.49612	6.39196	4.03006	28.6521	14.0312	6.84512	15.1929	13.9687	8.98835	11.6312	8.3368	23.5678	7.91704	-1.41803	Gm10257
15365	ENSMUSG00000063919	107.024	-1.41311	0.266006	-5.31231	1.08e-07	2.55e-06	43.8453	37.2752	45.1416	50.8465	68.3457	74.6737	103.856	75.5664	74.9353	100.993	66.4959	200.565	255.75	173.695	137.63	139.687	95.8757	193.369	96.4687	128.052	84.4485	-1.41311	Srrm4
23251	ENSMUSG00000097729	44.5055	-1.41201	0.287711	-4.90774	9.21e-07	1.64e-05	41.0166	37.2752	38.9151	38.3747	58.309	65.208	28.1022	31.6145	34.4703	16.6191	26.1954	67.8602	83.5493	65.0286	26.811	43.9017	41.9456	50.1595	35.7291	57.3483	46.1827	-1.41201	2310015A10Rik
8220	ENSMUSG00000032332	21.0297	-1.40914	0.380865	-3.69984	0.000215736	0.00178034	28.2873	19.673	9.33963	15.3499	26.2868	17.8796	19.5494	10.0241	8.99224	24.2894	14.7769	27.1441	33.8024	52.194	15.1929	11.9732	20.9728	20.3546	25.0104	14.1407	26.3901	-1.40914	Col12a1
13986	ENSMUSG00000054942	26.4133	-1.40769	0.307904	-4.57186	4.83e-06	6.94e-05	18.3867	33.1335	18.6793	23.9842	24.853	23.1383	25.6585	23.9037	19.4832	15.3407	18.1353	55.7962	67.6048	30.803	26.811	25.9419	18.9754	19.6276	20.2465	20.4254	23.7511	-1.40769	Fam73a
20776	ENSMUSG00000087412	55.1309	-1.40127	0.357274	-3.9221	8.78e-05	0.000836043	56.5746	23.8147	34.2453	35.4966	37.2795	44.1732	39.0987	42.4097	46.4599	47.3005	23.5087	144.769	99.4938	70.1625	37.5354	74.8324	49.9353	39.9822	96.4687	41.6365	72.5729	-1.40127	Gm15501
22394	ENSMUSG00000094955	226.025	-1.40041	0.229315	-6.1069	1.02e-09	4.1e-08	240.442	157.384	152.547	204.345	140.993	224.021	246.811	179.663	155.865	117.612	106.125	405.653	401.164	300.33	218.956	263.41	217.718	246.436	331.09	238.035	197.926	-1.40041	Gm3699
20108	ENSMUSG00000085929	16.0362	-1.39861	0.473249	-2.95533	0.00312332	0.0160819	9.90056	14.4959	17.1227	15.3499	28.6765	12.6209	8.55284	11.5663	5.99483	8.94874	17.4636	16.5881	32.5268	40.2151	13.4055	7.98212	19.9741	15.2659	5.95486	19.6398	14.5146	-1.39861	Gm13421
1995	ENSMUSG00000019796	23.4703	-1.39759	0.383555	-3.64378	0.000268664	0.00213866	21.2155	23.8147	18.6793	3.83747	19.1177	19.9831	26.8804	13.1085	20.9819	15.3407	32.2405	48.2562	68.2425	46.2046	17.874	16.962	13.9819	16.7198	20.2465	13.3551	15.8341	-1.39759	Lrp11
6040	ENSMUSG00000028177	109.685	-1.39722	0.414045	-3.37457	0.00073931	0.0049897	8.48619	73.5149	85.6133	126.637	140.037	83.0877	147.842	57.0604	89.9224	54.9709	68.511	162.865	171.563	197.653	134.949	57.8704	87.8861	146.844	204.847	98.9848	104.241	-1.39722	1810013D15Rik
22473	ENSMUSG00000095427	9.40419	-1.39483	0.518943	-2.68783	0.00719182	0.0310048	5.65746	13.4605	4.66982	7.67494	5.25737	11.5692	13.4402	4.62652	4.49612	7.67035	6.04509	18.0961	11.4801	16.2572	10.7244	5.98659	13.9819	5.8156	9.52777	7.85594	13.1951	-1.39483	Rps2-ps6
644	ENSMUSG00000004127	121.45	-1.39377	0.183238	-7.60635	2.82e-14	2.83e-12	60.8177	77.6566	102.736	171.727	127.611	140.933	134.402	94.0725	65.9431	69.0332	81.9445	196.041	207.279	218.188	58.9842	94.7877	137.821	140.301	129.816	108.412	131.951	-1.39377	Trmt10a
23020	ENSMUSG00000097343	17.3663	-1.39309	0.335336	-4.15429	3.26e-05	0.000363378	16.9724	18.6376	14.0094	13.4312	18.1618	15.7761	23.2149	11.5663	14.9871	11.5055	10.7468	36.1921	29.9757	29.0918	13.4055	8.97989	14.9806	18.9007	20.2465	13.3551	10.5561	-1.39309	9030407P20Rik
10806	ENSMUSG00000040010	47.6471	-1.39023	0.432682	-3.21306	0.00131331	0.00794581	31.116	44.5231	35.8019	18.228	38.2354	36.811	37.8769	38.5543	55.4521	30.6814	41.6439	27.1441	193.248	100.966	33.9606	44.8994	43.943	42.89	55.9757	23.5678	25.0706	-1.39023	Slc7a5
19873	ENSMUSG00000085442	59.3543	-1.38846	0.222105	-6.25139	4.07e-10	1.81e-08	70.7183	56.9482	40.4717	62.3589	39.1913	57.8458	54.9826	43.1808	31.4728	28.1246	29.5538	91.9883	90.5649	81.2858	61.6652	60.8637	64.9159	77.0566	65.5034	69.1322	68.6144	-1.38846	Gm3362
10389	ENSMUSG00000038776	4635.02	-1.38492	0.21455	-6.45498	1.08e-10	5.35e-09	3871.12	4382.94	3483.68	3449.89	4355.01	3675.84	3698.49	3877.79	4788.37	3658.76	3250.91	10610.3	10510	9380.38	5873.39	2119.25	3517.44	3469.73	3254.93	3033.96	3073.13	-1.38492	Ephx1
8638	ENSMUSG00000033486	85.6426	-1.38359	0.205297	-6.73943	1.59e-11	9.26e-10	82.0332	68.3378	105.849	126.637	79.8164	80.9842	75.7538	60.1447	49.4573	56.2492	67.1676	156.833	144.776	161.716	64.3463	81.8168	57.9249	57.429	77.4131	69.9178	73.8924	-1.38359	Catsper2
21555	ENSMUSG00000090602	9.94592	-1.38041	0.510353	-2.70481	0.00683436	0.0298002	16.9724	4.14168	15.5661	2.8781	7.64708	3.15523	3.6655	5.3976	8.99224	5.11357	6.04509	18.0961	10.8423	20.5354	12.5118	14.9665	11.9845	7.26949	13.1007	9.42712	10.5561	-1.38041	Gm5611
1732	ENSMUSG00000017861	11.0501	-1.37957	0.55074	-2.50494	0.0122474	0.0469332	9.90056	7.24795	4.66982	18.228	9.0809	4.20697	8.55284	6.16869	2.99741	6.39196	16.1202	22.6201	17.8579	25.6692	9.83069	9.97765	8.98835	17.4468	4.76389	5.49916	15.8341	-1.37957	Mybl2
736	ENSMUSG00000004929	145.25	-1.37765	0.154215	-8.93329	4.14e-19	9.52e-17	90.5194	111.825	126.085	114.165	97.9782	110.433	141.733	99.4701	100.413	118.89	121.573	230.725	321.442	300.33	133.161	138.689	131.829	144.663	135.771	132.765	147.785	-1.37765	Thop1
14487	ENSMUSG00000058216	511.761	-1.37279	0.190489	-7.20668	5.73e-13	4.7e-11	585.547	447.302	445.189	619.752	329.78	423.852	442.304	348.531	296.744	313.206	413.081	758.527	1025.55	885.587	599.672	474.936	427.446	412.18	576.43	430.505	490.857	-1.37279	BC021614
22124	ENSMUSG00000093606	18.5591	-1.37023	0.410253	-3.33997	0.00083788	0.00555441	15.558	21.7438	23.3491	22.0655	11.4706	15.7761	13.4402	13.1085	13.4884	12.7839	6.71676	18.0961	29.9757	36.7925	8.04329	21.9508	13.9819	16.7198	27.3923	27.4958	19.7926	-1.37023	B130034C11Rik
13817	ENSMUSG00000053985	10.7422	-1.36863	0.45153	-3.03109	0.00243672	0.0132067	5.65746	7.24795	6.22642	7.67494	11.9486	8.41394	6.10917	6.16869	7.49353	8.94874	9.40347	21.1121	16.5823	24.8136	16.9803	12.9709	5.99223	16.7198	5.95486	12.5695	6.59754	-1.36863	Zfp14
10632	ENSMUSG00000039496	12.0723	-1.36803	0.469333	-2.91483	0.00355882	0.0178889	2.82873	10.3542	9.33963	12.4718	7.64708	9.46568	9.77468	9.25303	8.99224	10.2271	12.7618	18.0961	33.8024	27.3805	16.0866	2.9933	10.9858	10.9042	3.57291	9.42712	17.1536	-1.36803	Cdnf
12429	ENSMUSG00000046572	12.7778	-1.3673	0.413534	-3.30637	0.000945128	0.00614824	12.7293	12.4251	15.5661	9.59368	17.6839	12.6209	14.662	6.93977	7.49353	12.7839	10.7468	25.6361	25.5112	22.2466	9.83069	2.9933	7.98965	7.99644	4.76389	14.9263	13.1951	-1.3673	Zfp518b
679	ENSMUSG00000004500	32.4253	-1.36685	0.381439	-3.5834	0.000339151	0.00259231	32.5304	27.9564	29.5755	26.8623	37.7574	26.2936	29.324	18.5061	16.4858	15.3407	33.5838	36.1921	75.2581	53.0497	22.3425	27.9374	55.9275	33.4397	13.1007	25.9246	43.5437	-1.36685	Zfp324
7177	ENSMUSG00000030309	26.01	-1.3666	0.337672	-4.04713	5.18e-05	0.000533571	19.8011	26.921	24.9057	21.1061	22.9412	25.2418	12.2183	15.4217	13.4884	16.6191	20.1503	54.2882	42.7313	34.2256	16.0866	34.9218	23.9689	23.2624	23.8194	42.4221	31.6682	-1.3666	Caprin2
4103	ENSMUSG00000024330	61.75	-1.36659	0.31718	-4.30856	1.64e-05	0.000201172	35.3591	25.8855	40.4717	54.684	32.978	48.3802	42.7642	45.4941	59.9483	31.9598	71.8694	96.5124	132.658	176.262	52.7283	51.8838	53.9301	69.0602	95.2777	33.7805	44.8632	-1.36659	Col11a2
16992	ENSMUSG00000074591	8.96961	-1.36513	0.540234	-2.52692	0.0115068	0.0448729	7.07183	7.24795	7.78303	12.4718	10.0368	7.3622	7.33101	6.16869	8.99224	5.11357	3.35838	21.1121	6.37781	17.9684	2.6811	5.98659	12.9832	5.8156	8.3368	14.9263	9.23655	-1.36513	Gm410
20779	ENSMUSG00000087424	12.3994	-1.36385	0.501227	-2.72102	0.00650813	0.0287378	21.2155	9.31879	14.0094	12.4718	13.8603	10.5174	7.33101	9.25303	10.4909	6.39196	4.03006	16.5881	26.7868	11.979	8.04329	9.97765	12.9832	7.99644	7.14583	14.9263	25.0706	-1.36385	5730405O15Rik
20089	ENSMUSG00000085890	10.8491	-1.36263	0.431946	-3.15463	0.00160699	0.00938192	16.9724	8.28337	4.66982	10.553	10.5147	3.15523	8.55284	7.71086	5.99483	7.67035	10.7468	19.6041	24.2357	19.6797	14.2992	12.9709	7.98965	10.9042	8.3368	7.07034	7.91704	-1.36263	2010012P19Rik
7050	ENSMUSG00000030086	73.6093	-1.3599	0.22306	-6.09656	1.08e-09	4.33e-08	33.9448	42.4523	40.4717	108.409	108.493	77.8289	70.8664	46.2652	41.9638	61.3628	40.9722	111.592	138.398	111.233	70.6022	40.9084	73.9042	69.0602	80.9861	94.2712	81.8094	-1.3599	Chchd6
2190	ENSMUSG00000020175	35.8678	-1.35777	0.423942	-3.20273	0.00136131	0.0081481	59.4033	82.8337	42.0283	33.5779	34.4118	39.9662	41.5424	26.988	19.4832	21.7327	16.1202	58.8122	68.2425	35.0812	8.93699	37.9151	15.9793	18.9007	26.2014	14.9263	50.1413	-1.35777	Rab36
5138	ENSMUSG00000026456	143.546	-1.35701	0.238052	-5.70048	1.19e-08	3.73e-07	135.779	112.861	90.2831	107.449	122.831	103.071	116.074	125.687	134.884	80.5387	116.2	173.421	418.384	279.794	155.504	107.759	140.818	103.954	133.389	126.481	129.312	-1.35701	Cyb5r1
6363	ENSMUSG00000028766	386.816	-1.35502	0.177449	-7.6361	2.24e-14	2.32e-12	241.856	203.978	239.717	292.607	356.545	332.351	227.261	218.217	298.243	276.133	284.791	491.61	665.843	896.711	430.763	433.03	448.419	424.538	495.444	404.581	460.508	-1.35502	Alpl
6813	ENSMUSG00000029552	44.9988	-1.3549	0.390573	-3.46901	0.000522374	0.0037434	16.9724	22.7793	26.4623	23.9842	15.2942	25.2418	36.655	18.5061	23.9793	42.1869	28.8821	45.2402	69.5181	99.2542	39.3228	83.8123	47.9379	70.5141	76.2222	34.5661	97.6435	-1.3549	Tes
13352	ENSMUSG00000051238	89.4737	-1.35189	0.189433	-7.13648	9.58e-13	7.5e-11	70.7183	82.8337	90.2831	76.7494	75.0369	72.5702	105.078	50.8917	49.4573	60.0844	66.4959	129.688	160.721	144.603	54.5157	83.8123	106.862	98.8651	100.042	84.8441	114.797	-1.35189	Swsap1
8112	ENSMUSG00000032115	2887.66	-1.35163	0.245771	-5.49952	3.81e-08	1.02e-06	2255.91	1632.86	2725.62	1759.48	2030.3	2510.51	2245.73	1197.5	1486.72	1714.32	2525.5	4023.36	4079.88	5154.37	2941.16	3108.04	3379.62	2534.15	4554.27	3300.28	5481.23	-1.35163	Hyou1
10425	ENSMUSG00000038884	418.239	-1.35131	0.322512	-4.18994	2.79e-05	0.00031636	487.956	465.94	337.783	469.131	449.744	269.246	259.029	419.471	286.253	264.627	265.984	349.857	1092.52	920.669	230.574	494.892	440.429	306.773	251.295	389.654	331.196	-1.35131	A230050P20Rik
9745	ENSMUSG00000037085	68.4226	-1.35104	0.226764	-5.9579	2.56e-09	9.24e-08	57.989	72.4795	49.8114	56.6027	72.6472	68.3633	67.2009	37.7832	26.9767	46.0221	61.7942	108.576	133.934	95.8317	40.2165	61.8615	75.9016	79.9644	78.6041	73.0602	71.2534	-1.35104	Trmt12
8446	ENSMUSG00000032802	494.215	-1.3497	0.165586	-8.15105	3.61e-16	5.23e-14	435.624	505.286	406.274	467.212	425.369	362.851	503.396	359.326	368.682	418.034	374.124	738.923	1283.85	870.186	350.33	325.272	440.429	493.599	357.291	414.793	477.662	-1.3497	Srxn1
2776	ENSMUSG00000021221	9.89582	-1.34825	0.509753	-2.6449	0.00817142	0.0345432	11.3149	12.4251	14.0094	3.83747	9.55885	10.5174	15.8839	8.48195	4.49612	3.83518	4.03006	10.556	16.5823	12.8346	6.25589	8.97989	10.9858	11.6312	4.76389	10.9983	15.8341	-1.34825	Dpf3
12398	ENSMUSG00000046408	27.9418	-1.34275	0.342311	-3.92261	8.76e-05	0.000834797	16.9724	8.28337	18.6793	22.0655	21.9853	17.8796	14.662	15.4217	16.4858	20.4543	21.4936	36.1921	48.4713	54.761	50.9409	17.9598	38.9495	34.1666	34.5382	48.7068	27.7096	-1.34275	1700067K01Rik
13223	ENSMUSG00000050545	11.5783	-1.3397	0.514207	-2.60537	0.00917758	0.0375693	12.7293	12.4251	14.0094	8.63431	13.8603	10.5174	9.77468	6.93977	5.99483	5.11357	7.38844	4.52402	15.3067	27.3805	14.2992	16.962	14.9806	9.45034	4.76389	18.8542	9.23655	-1.3397	Fam228b
10943	ENSMUSG00000040428	19.9932	-1.33772	0.342591	-3.90472	9.43e-05	0.0008908	14.1437	13.4605	20.2359	28.781	14.3383	13.6727	21.993	16.1928	10.4909	19.1759	14.7769	37.7001	33.1646	45.3489	13.4055	14.9665	13.9819	17.4468	27.3923	13.3551	15.8341	-1.33772	Plekha4
13313	ENSMUSG00000051034	14.1452	-1.33565	0.467306	-2.85819	0.0042606	0.0205839	16.9724	4.14168	15.5661	7.67494	14.8162	13.6727	12.2183	10.0241	5.99483	7.67035	12.0902	19.6041	22.9601	27.3805	7.14959	16.962	14.9806	18.1737	7.14583	14.1407	27.7096	-1.33565	Zfp11
10493	ENSMUSG00000039096	198.475	-1.33404	0.221079	-6.03423	1.6e-09	6.17e-08	220.641	163.597	116.745	224.492	218.898	186.158	190.606	141.109	145.375	97.1578	167.247	247.313	422.849	371.348	121.543	196.56	199.741	205.727	156.017	190.114	184.731	-1.33404	Rsad1
7924	ENSMUSG00000031816	179.102	-1.33372	0.210003	-6.35095	2.14e-10	1.02e-08	115.978	155.313	110.519	165.011	200.258	132.52	178.388	124.145	131.886	109.942	150.455	254.853	403.077	316.587	99.2006	177.602	158.794	186.826	201.274	164.189	224.316	-1.33372	Mthfsd
2453	ENSMUSG00000020644	794.218	-1.33	0.448384	-2.9662	0.00301508	0.0156377	1289.9	637.819	734.718	756.941	672.943	328.144	224.818	454.941	496.072	467.891	413.753	609.234	1478.38	1364.75	428.082	1213.28	1288.33	931.949	622.878	1355.93	907.821	-1.33	Id2
3747	ENSMUSG00000023043	3445.9	-1.32995	0.150371	-8.84446	9.2e-19	2e-16	2469.48	2894	2924.86	3047.91	2753.9	3296.16	3802.35	2031.04	2582.27	2579.79	2232.65	5532.87	6715.83	5506.9	2488.95	3162.92	3551.4	2814.02	3587.21	3912.26	4477.09	-1.32995	Krt18
1517	ENSMUSG00000015656	10603	-1.31637	0.170377	-7.72621	1.11e-14	1.22e-12	7122.74	5960.92	8584.68	7123.31	8436.16	8340.32	6366.98	8095.63	7847.23	8168.92	7448.89	15140.4	19986.1	23814.2	9713.62	8433.11	11230.4	15262.3	13515.1	9192.23	12879.7	-1.31637	Hspa8
7141	ENSMUSG00000030243	26.9482	-1.31522	0.308168	-4.26789	1.97e-05	0.000234613	21.2155	26.921	29.5755	24.9436	28.6765	28.397	15.8839	16.9639	19.4832	10.2271	21.4936	33.1761	43.3691	51.3384	27.7047	24.9441	26.9651	31.2588	17.8646	25.9246	39.5852	-1.31522	Recql
3369	ENSMUSG00000022364	46.0208	-1.314	0.349796	-3.75646	0.000172331	0.00147451	31.116	34.1689	34.2453	37.4154	43.4927	30.5005	40.3206	41.6386	28.4754	33.2382	49.0324	36.1921	132.021	115.511	48.2598	29.933	49.9353	24.7163	33.3472	36.1373	56.7388	-1.314	Tbc1d31
11507	ENSMUSG00000042320	12.6426	-1.31357	0.504849	-2.60191	0.00927049	0.0378748	19.8011	7.24795	12.4528	9.59368	25.3309	13.6727	7.33101	8.48195	17.9845	6.39196	6.04509	15.0801	26.149	26.5248	8.93699	9.97765	8.98835	12.3581	4.76389	11.7839	6.59754	-1.31357	Prox2
13560	ENSMUSG00000052435	133.02	-1.31244	0.269128	-4.87666	1.08e-06	1.88e-05	199.425	97.3296	122.972	117.043	115.184	84.1394	125.849	106.41	82.4289	93.3226	110.155	138.737	288.915	302.041	75.9644	105.763	129.832	85.78	117.906	139.836	154.382	-1.31244	Cebpe
22843	ENSMUSG00000097073	20.0737	-1.31103	0.516846	-2.53659	0.0111938	0.044052	8.48619	15.5313	29.5755	13.4312	19.1177	34.7075	24.4367	18.5061	11.9897	10.2271	8.73179	36.1921	36.9913	19.6797	27.7047	6.98436	20.9728	36.3475	16.6736	9.42712	15.8341	-1.31103	9430037G07Rik
7708	ENSMUSG00000031422	871.53	-1.3101	0.13572	-9.65294	4.78e-22	1.78e-19	734.056	684.413	740.944	621.67	797.208	641.563	709.886	495.037	621.963	490.903	742.874	1357.2	1568.3	1450.31	964.301	793.223	952.765	933.403	911.093	1002.42	1088.59	-1.3101	Morf4l2
3412	ENSMUSG00000022434	35.7853	-1.30929	0.288033	-4.54563	5.48e-06	7.75e-05	35.3591	31.0626	24.9057	36.456	34.4118	39.9662	42.7642	26.2169	19.4832	20.4543	22.1653	52.7802	69.5181	42.782	22.3425	41.9061	40.9469	26.8971	32.1562	36.1373	52.7803	-1.30929	Fam118a
3928	ENSMUSG00000024018	11.3558	-1.30667	0.450641	-2.89958	0.00373665	0.0185741	5.65746	4.14168	7.78303	7.67494	19.1177	8.41394	10.9965	8.48195	10.4909	5.11357	8.73179	22.6201	18.4956	20.5354	7.14959	17.9598	13.9819	8.72339	9.52777	10.9983	11.8756	-1.30667	Ccdc167
11814	ENSMUSG00000043572	28.5304	-1.30666	0.27677	-4.72109	2.35e-06	3.68e-05	21.2155	28.9918	24.9057	25.9029	20.0736	24.1901	26.8804	20.0482	19.4832	19.1759	20.1503	39.2081	52.9358	52.194	16.9803	31.9285	37.9508	27.6241	23.8194	29.8526	35.6267	-1.30666	Pars2
7688	ENSMUSG00000031379	274.411	-1.30597	0.154936	-8.42908	3.48e-17	6.06e-15	205.083	244.359	216.368	212.02	249.008	174.589	259.029	229.784	233.798	189.202	206.205	509.706	574.64	505.683	274.366	177.602	278.639	260.248	220.33	249.033	292.931	-1.30597	Pir
1321	ENSMUSG00000013155	12.2287	-1.30579	0.465053	-2.80783	0.00498766	0.0232362	4.2431	6.21253	6.22642	8.63431	7.64708	7.3622	9.77468	8.48195	2.99741	17.8975	8.06011	16.5881	28.0624	23.1023	13.4055	9.97765	12.9832	8.72339	28.5833	17.2831	10.5561	-1.30579	Enkd1
5676	ENSMUSG00000027478	16.6171	-1.30438	0.412725	-3.16041	0.00157548	0.00922653	18.3867	10.3542	14.0094	16.3093	19.1177	9.46568	10.9965	12.3374	10.4909	10.2271	10.7468	13.572	34.4402	30.803	14.2992	31.9285	14.9806	15.2659	20.2465	20.4254	10.5561	-1.30438	Dnmt3b
11688	ENSMUSG00000042857	13.2413	-1.30039	0.489231	-2.65804	0.0078597	0.0333696	11.3149	8.28337	7.78303	13.4312	10.9927	7.3622	14.662	6.93977	4.49612	12.7839	15.4486	24.1281	31.2513	19.6797	1.7874	18.9575	13.9819	9.45034	14.2917	12.5695	18.4731	-1.30039	Gm9776
9139	ENSMUSG00000035049	127.652	-1.2983	0.262082	-4.95379	7.28e-07	1.34e-05	93.3481	75.5857	98.0661	133.352	144.817	87.2946	103.856	91.7592	77.9327	83.0955	116.2	147.785	316.339	216.477	109.925	125.718	119.845	175.195	160.781	87.2009	116.117	-1.2983	Rrp12
21807	ENSMUSG00000091994	8.91949	-1.29828	0.521457	-2.48971	0.0127848	0.048553	4.2431	8.28337	1.55661	15.3499	10.9927	6.31045	6.10917	6.93977	4.49612	6.39196	8.06011	9.04803	26.149	11.979	8.04329	5.98659	7.98965	7.99644	14.2917	7.85594	9.23655	-1.29828	E130317F20Rik
11534	ENSMUSG00000042389	74.4209	-1.29672	0.257828	-5.02941	4.92e-07	9.62e-06	59.4033	60.0544	77.8303	79.6275	71.6913	53.6389	56.2044	43.1808	62.9457	42.1869	64.4809	105.56	160.083	123.212	53.622	76.8279	101.868	55.9751	48.8298	82.4873	83.1289	-1.29672	Tsen2
5371	ENSMUSG00000026864	11317.3	-1.29364	0.209994	-6.16037	7.26e-10	3.04e-08	7661.62	7255.2	9736.57	6192.72	8457.19	9510.91	9672.05	5167.05	6968.99	6918.66	9882.37	17100.8	15778.7	20328.3	12492.1	10149.3	13760.2	12055	15716.1	12465.8	20393	-1.29364	Hspa5
14173	ENSMUSG00000056131	117.409	-1.29341	0.270126	-4.78817	1.68e-06	2.75e-05	96.1768	111.825	76.2737	78.6682	143.861	74.6737	100.19	78.6508	68.9405	69.0332	112.17	177.945	272.97	157.438	146.567	104.765	115.85	152.659	96.4687	91.9145	138.548	-1.29341	Pgm3
4647	ENSMUSG00000025395	25.5916	-1.2933	0.284734	-4.54212	5.57e-06	7.87e-05	19.8011	17.6022	7.78303	18.228	17.2059	30.5005	21.993	19.2771	22.4806	24.2894	18.8069	48.2562	56.7625	47.0602	31.2795	21.9508	20.9728	19.6276	28.5833	21.211	23.7511	-1.2933	Prim1
378	ENSMUSG00000002319	450.844	-1.29159	0.139443	-9.26252	2e-20	5.65e-18	282.873	343.76	263.066	367.438	426.325	355.489	357.998	321.543	311.731	369.455	407.707	740.431	1007.69	841.094	465.617	346.225	453.412	492.872	431.132	418.721	463.147	-1.29159	Ipo4
15031	ENSMUSG00000061882	64.2867	-1.28946	0.252452	-5.10774	3.26e-07	6.69e-06	56.5746	45.5585	73.1604	75.7901	71.2134	42.0697	50.0952	47.0362	37.4677	38.3518	51.0474	90.4803	120.541	110.378	34.8543	74.8324	62.9185	67.6063	65.5034	73.8458	60.6973	-1.28946	Ccdc62
18104	ENSMUSG00000081157	24.0338	-1.28904	0.310378	-4.15313	3.28e-05	0.000364707	14.1437	19.673	28.0189	20.1467	27.7207	17.8796	21.993	10.0241	19.4832	14.0623	21.4936	40.7161	44.6447	33.37	23.2362	23.9464	25.9663	24.7163	19.0555	26.7102	27.7096	-1.28904	Gm13552
8928	ENSMUSG00000034437	41.0583	-1.28786	0.297746	-4.32538	1.52e-05	0.000190435	45.2597	45.5585	28.0189	21.1061	33.456	23.1383	35.4332	30.8434	28.4754	17.8975	30.2254	61.8282	87.376	48.7715	47.3661	32.9263	39.9482	69.0602	41.684	46.35	47.5023	-1.28786	Gm9761
7333	ENSMUSG00000030643	293.57	-1.28769	0.438916	-2.9338	0.00334843	0.0170392	330.961	206.049	222.595	199.549	416.288	266.091	130.736	164.241	230.801	118.89	140.38	393.589	406.266	396.161	377.141	213.522	299.612	745.85	373.965	373.943	158.341	-1.28769	Rab30
12224	ENSMUSG00000045467	16.0514	-1.28674	0.471626	-2.72831	0.00636607	0.028206	21.2155	19.673	7.78303	23.0248	10.5147	13.6727	15.8839	9.25303	7.49353	7.67035	12.0902	22.6201	19.7712	26.5248	8.93699	19.9553	14.9806	7.26949	26.2014	26.7102	15.8341	-1.28674	Ttll13
12209	ENSMUSG00000045392	17.5774	-1.28498	0.389582	-3.29835	0.000972535	0.00628216	15.558	14.4959	15.5661	13.4312	30.5883	23.1383	18.3275	14.6506	8.99224	16.6191	8.73179	22.6201	36.3535	28.2361	14.2992	11.9732	9.98706	19.6276	15.4826	21.211	9.23655	-1.28498	Olfr1033
14816	ENSMUSG00000060336	9.02706	-1.28208	0.485722	-2.63954	0.00830183	0.0349718	12.7293	7.24795	12.4528	6.71558	3.82354	7.3622	10.9965	5.3976	1.49871	8.94874	8.73179	15.0801	14.0312	17.9684	6.25589	7.98212	10.9858	8.72339	7.14583	10.2127	5.27803	-1.28208	Zfp937
10385	ENSMUSG00000038768	102.901	-1.27986	0.387918	-3.29929	0.000969286	0.0062648	165.481	128.392	119.859	184.199	113.272	83.0877	95.3031	73.2532	86.925	74.1467	80.6011	212.629	167.736	193.375	151.035	20.9531	42.9443	26.8971	38.1111	60.4907	42.2242	-1.27986	9130409I23Rik
2437	ENSMUSG00000020620	563.777	-1.27667	0.182448	-6.99748	2.61e-12	1.85e-10	520.486	491.825	547.925	744.47	480.81	485.905	399.54	387.856	415.142	497.294	405.692	740.431	1205.41	1141.42	490.641	490.901	474.385	417.996	508.545	459.572	533.081	-1.27667	Abca8b
12494	ENSMUSG00000046826	52.9798	-1.2751	0.260924	-4.88686	1.02e-06	1.81e-05	25.4586	20.7084	37.3585	53.7246	43.4927	41.018	53.7607	50.8917	38.9664	37.0734	37.6139	66.3522	110.974	118.934	44.685	30.9307	55.9275	77.7836	66.6944	40.8509	59.3778	-1.2751	Fam187b
6232	ENSMUSG00000028542	141.97	-1.27336	0.376645	-3.38079	0.000722779	0.00489905	65.0608	65.2315	46.6982	53.7246	202.648	99.9155	70.8664	143.422	106.408	81.8171	150.455	294.061	327.182	256.692	123.33	87.8034	185.759	252.978	69.0763	131.98	166.258	-1.27336	Slc6a9
15875	ENSMUSG00000066647	9.43967	-1.27284	0.500151	-2.54492	0.0109304	0.0432192	7.07183	10.3542	12.4528	8.63431	14.3383	7.3622	2.44367	7.71086	8.99224	5.11357	6.04509	16.5881	17.8579	15.4015	8.04329	3.99106	10.9858	12.3581	3.57291	10.9983	7.91704	-1.27284	Gm5113
11185	ENSMUSG00000041168	2136.87	-1.27087	0.164733	-7.71474	1.21e-14	1.3e-12	1497.81	1772.64	1351.13	1379.57	1880.7	1691.2	1501.64	1731.09	1605.11	1528.96	1636.2	3313.09	5005.94	3443.09	2620.33	1716.16	2081.3	2703.52	2148.51	2106.18	2160.03	-1.27087	Lonp1
16239	ENSMUSG00000069825	34.5719	-1.26799	0.338599	-3.74482	0.000180522	0.00153263	52.3315	48.6648	24.9057	30.6998	33.456	30.5005	35.4332	24.6748	28.4754	14.0623	36.2705	57.3042	68.8803	63.3174	17.874	30.9307	29.9612	14.539	14.2917	29.8526	39.5852	-1.26799	Spata22
4682	ENSMUSG00000025474	133.827	-1.2677	0.165748	-7.64837	2.04e-14	2.14e-12	111.735	142.888	108.962	118.962	140.037	118.847	146.62	98.699	85.4263	79.2603	97.393	202.073	238.53	214.766	118.862	112.747	165.785	157.021	114.333	114.697	122.714	-1.2677	Tubgcp2
20106	ENSMUSG00000085923	73.4391	-1.26747	0.23124	-5.48119	4.22e-08	1.12e-06	49.5028	51.7711	66.934	87.3025	65.0002	54.6906	52.5389	53.976	47.9586	49.8573	49.704	93.4963	145.414	121.501	52.7283	99.7765	66.9133	75.6027	86.9409	84.8441	85.768	-1.26747	Gm12781
2764	ENSMUSG00000021203	27.048	-1.2671	0.335517	-3.77655	0.000159015	0.00137942	21.2155	19.673	28.0189	20.1467	26.2868	15.7761	15.8839	23.9037	32.9715	20.4543	22.1653	30.1601	81.6359	60.7504	22.3425	27.9374	25.9663	12.3581	23.8194	18.0687	18.4731	-1.2671	Otub2
18271	ENSMUSG00000081559	104.486	-1.26585	0.234059	-5.40824	6.36e-08	1.62e-06	127.293	97.3296	94.9529	98.8149	50.1839	98.8638	101.412	62.458	76.434	70.3116	54.4058	193.025	140.95	139.469	97.4132	139.687	107.86	103.954	132.198	98.9848	108.2	-1.26585	Gm12411
13036	ENSMUSG00000049562	30.2408	-1.26481	0.338293	-3.7388	0.000184904	0.00156077	16.9724	22.7793	32.6887	26.8623	26.2868	24.1901	31.7677	26.2169	17.9845	31.9598	20.822	37.7001	91.8404	41.0707	16.9803	33.924	29.9612	29.8049	27.3923	22.7822	25.0706	-1.26481	Ap5b1
5610	ENSMUSG00000027353	21.8198	-1.26451	0.299795	-4.21791	2.47e-05	0.000284932	22.6298	13.4605	23.3491	22.0655	20.0736	21.0348	18.3275	14.6506	13.4884	14.0623	22.1653	42.2242	38.2668	40.2151	14.2992	16.962	24.9676	16.7198	14.2917	21.211	23.7511	-1.26451	Mcm8
20450	ENSMUSG00000086725	28.3953	-1.26284	0.395109	-3.19618	0.00139259	0.00830298	41.0166	21.7438	29.5755	35.4966	38.7133	29.4488	18.3275	21.5904	13.4884	15.3407	16.7919	25.6361	44.0069	51.3384	16.0866	27.9374	44.9418	37.0744	10.7187	30.6382	26.3901	-1.26284	A630052C17Rik
8361	ENSMUSG00000032575	1881.12	-1.25533	0.270859	-4.63461	3.58e-06	5.34e-05	1364.86	1237.33	2110.76	1393.96	1302.87	1712.24	1798.54	648.483	986.149	1144.16	1561.65	2544.01	2382.11	2847.57	1856.21	2340.76	2214.13	1466.98	3167.98	2011.91	3410.93	-1.25533	Manf
14788	ENSMUSG00000060143	567.571	-1.25166	0.158336	-7.90514	2.68e-15	3.28e-13	589.79	479.4	415.614	496.953	412.942	597.39	608.474	406.362	442.118	355.393	327.106	1039.02	951.569	740.128	462.936	531.809	566.266	596.825	690.763	610.406	597.737	-1.25166	Gm10076
7908	ENSMUSG00000031787	34.0001	-1.25072	0.287048	-4.35718	1.32e-05	0.000167306	28.2873	34.1689	28.0189	46.0497	34.4118	32.604	37.8769	19.2771	26.9767	23.0111	22.837	70.8763	52.298	41.9264	21.4488	20.9531	28.9625	24.7163	36.9201	28.2814	54.0998	-1.25072	Katnb1
4162	ENSMUSG00000024436	130.579	-1.24889	0.272767	-4.57859	4.68e-06	6.79e-05	113.149	122.18	77.8303	78.6682	159.155	107.278	111.187	112.579	98.9146	80.5387	116.872	221.677	271.057	238.724	116.181	92.7922	169.78	144.663	67.8854	87.9865	153.063	-1.24889	Mrps18b
20565	ENSMUSG00000086968	10.225	-1.24775	0.472081	-2.64308	0.00821555	0.0346768	2.82873	10.3542	7.78303	6.71558	9.55885	6.31045	13.4402	3.85543	11.9897	11.5055	8.73179	15.0801	26.7868	17.9684	8.04329	9.97765	9.98706	12.3581	3.57291	8.64153	9.23655	-1.24775	4933431E20Rik
11052	ENSMUSG00000040713	5557	-1.24741	0.152999	-8.15309	3.55e-16	5.19e-14	4592.44	4410.89	4481.47	4752.71	6065.57	4382.61	4258.09	4671.24	4773.38	4301.79	3647.2	9524.56	11236.4	10199.2	5812.62	3498.17	5371.04	5601.15	4726.97	5628.78	4760.78	-1.24741	Creg1
10438	ENSMUSG00000038930	36.3288	-1.24557	0.24003	-5.18923	2.11e-07	4.6e-06	43.8453	27.9564	37.3585	28.781	30.1104	28.397	25.6585	25.4458	25.478	24.2894	26.1954	61.8282	61.227	58.1835	23.2362	41.9061	36.9521	42.89	41.684	38.4941	32.9877	-1.24557	Rccd1
9922	ENSMUSG00000037594	9.75601	-1.24393	0.47934	-2.59509	0.00945673	0.0384335	4.2431	5.17711	4.66982	7.67494	10.5147	6.31045	6.10917	5.3976	7.49353	6.39196	12.7618	7.54003	26.149	22.2466	4.4685	10.9754	11.9845	9.45034	11.9097	10.2127	13.1951	-1.24393	BC022687
15893	ENSMUSG00000066829	41.6369	-1.23643	0.254024	-4.86738	1.13e-06	1.96e-05	28.2873	47.6294	35.8019	45.0903	33.456	34.7075	37.8769	28.5302	26.9767	29.403	32.2405	75.4003	70.1559	64.173	25.9173	39.9106	37.9508	46.5248	28.5833	42.4221	63.3363	-1.23643	Zfp810
5200	ENSMUSG00000026578	78.8601	-1.23528	0.222672	-5.54751	2.9e-08	8.15e-07	62.2321	76.6212	87.1699	72.912	89.3752	72.5702	72.0883	44.723	53.9534	52.4141	66.4959	96.5124	137.123	148.026	52.7283	86.8056	93.8783	58.8829	69.0763	79.345	83.1289	-1.23528	Ccdc181
10614	ENSMUSG00000039452	25.665	-1.23486	0.385384	-3.20424	0.00135422	0.00811493	39.6022	23.8147	26.4623	38.3747	25.3309	17.8796	14.662	19.2771	16.4858	12.7839	16.7919	54.2882	33.1646	31.6587	10.7244	22.9486	40.9469	23.9893	14.2917	25.139	30.3487	-1.23486	Snx22
23289	ENSMUSG00000097787	28.7584	-1.23438	0.346341	-3.56405	0.000365173	0.0027636	19.8011	20.7084	40.4717	33.5779	26.2868	26.2936	39.0987	20.8193	13.4884	26.8462	19.4786	46.7482	55.4869	40.2151	11.6181	39.9106	19.9741	23.2624	23.8194	24.3534	31.6682	-1.23438	2700046G09Rik
11689	ENSMUSG00000042870	58.6598	-1.23115	0.281036	-4.38077	1.18e-05	0.000151779	48.0884	54.8773	56.0378	38.3747	85.0737	44.1732	54.9826	43.1808	41.9638	39.6302	40.9722	66.3522	123.092	98.3986	52.7283	47.8927	66.9133	71.968	39.3021	47.9212	69.9339	-1.23115	Tom1
11400	ENSMUSG00000041912	20.0678	-1.22757	0.368864	-3.32796	0.000874838	0.00576524	15.558	18.6376	10.8962	23.9842	20.0736	19.9831	12.2183	13.8795	20.9819	10.2271	19.4786	40.7161	47.8336	24.8136	9.83069	22.9486	15.9793	15.2659	15.4826	14.9263	27.7096	-1.22757	Tdrkh
8908	ENSMUSG00000034371	5052.76	-1.22642	0.17877	-6.86028	6.87e-12	4.41e-10	5149.7	4710.13	4090.76	5595.03	4198.25	3837.81	4346.07	2886.17	3538.45	3968.13	4249.02	7641.06	8940.41	9110	8759.15	5162.44	4340.37	3681.27	3793.24	3332.49	4777.94	-1.22642	Dak
3872	ENSMUSG00000023912	41.6129	-1.2243	0.256595	-4.77135	1.83e-06	2.94e-05	15.558	17.6022	37.3585	56.6027	50.6619	33.6558	52.5389	26.2169	35.969	34.5166	22.837	60.3202	64.4159	77.0076	42.0039	30.9307	46.9392	42.89	46.4479	38.4941	40.9047	-1.2243	Slc25a27
2271	ENSMUSG00000020319	17.5616	-1.22249	0.356308	-3.431	0.000601357	0.00420547	8.48619	12.4251	17.1227	19.1874	25.3309	24.1901	14.662	12.3374	20.9819	8.94874	10.0751	31.6681	32.5268	23.9579	15.1929	11.9732	14.9806	14.539	13.1007	13.3551	23.7511	-1.22249	Wdpcp
11885	ENSMUSG00000043993	40.0792	-1.22123	0.446592	-2.73455	0.0062466	0.0278025	36.7735	32.0981	18.6793	21.1061	34.8898	25.2418	25.6585	19.2771	19.4832	25.5678	28.8821	21.1121	90.5649	48.7715	20.5551	82.8145	62.9185	52.3404	32.1562	67.5611	75.2119	-1.22123	2900052L18Rik
2593	ENSMUSG00000020869	658.154	-1.21965	0.249642	-4.88557	1.03e-06	1.82e-05	446.939	523.923	330	416.366	704.487	591.079	542.495	445.688	467.596	479.397	593.09	1020.92	1332.32	1115.75	807.904	423.053	759.016	693.51	453.76	610.406	1063.52	-1.21965	Lrrc59
18880	ENSMUSG00000082978	15.0093	-1.21845	0.436585	-2.79087	0.0052566	0.0242581	11.3149	10.3542	20.2359	15.3499	7.64708	10.5174	14.662	8.48195	13.4884	7.67035	12.7618	37.7001	25.5112	12.8346	9.83069	13.9687	14.9806	13.0851	23.8194	20.4254	10.5561	-1.21845	Rpsa-ps11
5206	ENSMUSG00000026585	68.8255	-1.21521	0.249324	-4.87402	1.09e-06	1.9e-05	55.1602	52.8065	43.5849	64.2777	75.5149	72.5702	72.0883	42.4097	32.9715	62.6412	42.9873	128.18	80.9982	109.522	51.8346	45.8972	49.9353	71.968	107.187	78.5594	104.241	-1.21521	Kifap3
16899	ENSMUSG00000074215	10.6057	-1.2133	0.488096	-2.48578	0.0129268	0.0489975	19.8011	15.5313	10.8962	15.3499	10.0368	13.6727	6.10917	8.48195	2.99741	10.2271	4.70173	16.5881	15.3067	14.5459	8.04329	5.98659	16.978	7.99644	4.76389	9.42712	5.27803	-1.2133	Gm10643
1374	ENSMUSG00000014245	61.5096	-1.21255	0.262932	-4.61164	3.99e-06	5.91e-05	66.4752	50.7356	59.151	69.0745	64.0443	57.8458	42.7642	37.7832	35.969	57.5276	39.6289	76.9083	100.769	114.656	50.0472	51.8838	73.9042	61.0637	29.7743	73.8458	77.8509	-1.21255	Pigl
16361	ENSMUSG00000070604	26.7472	-1.21229	0.402886	-3.00902	0.00262093	0.0139824	16.9724	14.4959	15.5661	20.1467	19.1177	12.6209	29.324	20.0482	13.4884	26.8462	18.1353	73.8923	33.8024	32.5143	15.1929	37.9151	30.9599	49.4326	38.1111	21.9966	21.1121	-1.21229	Vsig10l
3749	ENSMUSG00000023045	726.017	-1.21206	0.180846	-6.70214	2.05e-11	1.17e-09	664.752	633.678	513.68	662.923	735.553	579.51	535.164	658.507	647.441	579.112	567.566	1058.62	1887.83	1304.85	630.952	618.615	655.151	621.542	445.423	526.348	719.131	-1.21206	Soat2
3768	ENSMUSG00000023079	98.1149	-1.21206	0.267393	-4.53287	5.82e-06	8.15e-05	121.635	86.9754	99.6227	71.9526	75.5149	99.9155	61.0917	64.0001	82.4289	65.198	59.1075	85.9563	213.019	160.86	71.4959	85.8078	98.8719	83.5992	90.5138	142.978	139.868	-1.21206	Gtf2ird1
13421	ENSMUSG00000051579	354.761	-1.21065	0.231312	-5.23382	1.66e-07	3.74e-06	216.398	259.891	233.491	574.661	459.303	323.937	432.53	230.555	269.767	207.099	141.724	541.374	426.038	500.549	221.637	157.647	452.414	331.489	344.191	575.055	550.234	-1.21065	Tceal8
4459	ENSMUSG00000025017	249.56	-1.20956	0.44057	-2.74545	0.00604283	0.0271036	159.823	203.978	147.877	98.8149	323.089	234.539	133.18	282.989	179.845	180.253	206.876	521.77	587.396	367.07	296.708	124.721	272.647	425.992	116.715	183.829	192.648	-1.20956	Pik3ap1
15051	ENSMUSG00000062012	12.7079	-1.20812	0.40415	-2.9893	0.00279619	0.0147466	14.1437	9.31879	9.33963	10.553	11.9486	10.5174	10.9965	9.25303	16.4858	7.67035	6.71676	30.1601	19.7712	17.9684	13.4055	13.9687	5.99223	8.72339	13.1007	10.9983	15.8341	-1.20812	Zfp13
6211	ENSMUSG00000028495	2525.79	-1.20541	0.29454	-4.09253	4.27e-05	0.000454181	2032.44	1433.02	2045.38	1226.07	2369.64	1342.02	3083.91	1470.46	1299.38	1132.66	2277.65	2132.32	4297.37	4261.94	3886.7	3450.27	2219.12	3343.24	3482.4	3277.5	2978.13	-1.20541	Rps6
20225	ENSMUSG00000086219	25.6245	-1.20446	0.431316	-2.79252	0.00522997	0.0241647	16.9724	16.5667	31.1321	18.228	16.25	39.9662	15.8839	23.1326	14.9871	28.1246	14.7769	46.7482	54.8491	37.6482	7.14959	34.9218	14.9806	29.078	28.5833	20.4254	27.7096	-1.20446	2410137F16Rik
10916	ENSMUSG00000040354	696.721	-1.20429	0.164035	-7.34165	2.11e-13	1.84e-11	504.928	546.702	459.199	641.817	931.987	685.736	602.365	552.869	535.038	634.082	558.835	1040.52	1527.48	1364.75	574.649	456.977	694.1	627.357	514.5	512.207	665.032	-1.20429	Mars
5285	ENSMUSG00000026723	29.1756	-1.20148	0.282316	-4.25582	2.08e-05	0.000246507	25.4586	27.9564	26.4623	36.456	27.2427	27.3453	32.9895	13.8795	17.9845	17.8975	24.852	46.7482	46.558	37.6482	24.1299	27.9374	18.9754	31.2588	30.9653	32.9949	36.9462	-1.20148	Trdmt1
3850	ENSMUSG00000023828	89.0764	-1.19983	0.23186	-5.17481	2.28e-07	4.93e-06	65.0608	83.8691	66.934	82.5056	114.706	114.64	89.1939	59.3736	52.4547	65.198	69.8543	149.293	156.894	122.357	107.244	64.8547	97.8732	83.5992	107.187	58.1339	59.3778	-1.19983	Slc22a3
7390	ENSMUSG00000030738	1838.55	-1.19904	0.111158	-10.7868	3.97e-27	2.49e-24	1391.74	1555.2	1569.06	1763.32	1629.78	1901.55	1720.34	1364.82	1285.89	1660.63	1385	2866.72	3735.48	3192.39	1641.73	1485.67	1675.83	1798.47	1812.66	1440.78	1732.51	-1.19904	Eif3c
18260	ENSMUSG00000081534	844.478	-1.1963	0.0851843	-14.0437	8.42e-45	2.2e-41	707.183	724.795	677.123	752.145	747.98	756.203	812.52	661.592	698.397	612.35	681.751	1518.56	1681.19	1358.76	711.385	637.572	730.054	828.722	797.951	809.161	828.65	-1.1963	Slc48a1
19257	ENSMUSG00000083899	42.8061	-1.19618	0.313273	-3.81833	0.000134359	0.00119602	36.7735	27.9564	48.2548	32.6185	26.2868	52.5871	42.7642	23.9037	41.9638	35.795	23.5087	54.2882	54.8491	98.3986	34.8543	33.924	54.9288	44.3439	48.8298	30.6382	51.4608	-1.19618	Gm12346
470	ENSMUSG00000002908	100.922	-1.192	0.183371	-6.50045	8.01e-11	4.04e-09	53.7459	57.9836	62.2642	70.9932	113.75	79.9324	100.19	70.9399	85.4263	74.1467	82.6162	159.849	190.696	181.396	92.9447	108.756	93.8783	118.493	91.7048	95.0568	134.59	-1.192	Kcnn1
11977	ENSMUSG00000044349	326.435	-1.19159	0.275646	-4.32289	1.54e-05	0.000191224	271.558	141.853	221.038	789.56	571.619	296.591	455.744	206.651	137.881	210.935	270.686	373.985	528.72	516.806	83.114	83.8123	332.569	348.209	291.788	442.289	279.735	-1.19159	Snhg11
23295	ENSMUSG00000097793	13.4827	-1.18997	0.427673	-2.78242	0.00539546	0.0247976	11.3149	7.24795	17.1227	15.3499	17.2059	16.8279	12.2183	11.5663	4.49612	11.5055	8.73179	21.1121	23.5979	18.8241	3.5748	15.9642	11.9845	13.0851	14.2917	8.64153	18.4731	-1.18997	Gm17259
9753	ENSMUSG00000037108	23.9605	-1.1886	0.334407	-3.55437	0.000378891	0.00284678	14.1437	18.6376	12.4528	19.1874	38.7133	18.9314	18.3275	16.1928	22.4806	21.7327	15.4486	45.2402	42.0935	39.3594	19.6614	8.97989	31.9586	24.7163	22.6285	29.8526	22.4316	-1.1886	Zcwpw1
14907	ENSMUSG00000060989	23.0845	-1.1881	0.441792	-2.68927	0.00716078	0.0308965	31.116	27.9564	15.5661	4.79684	29.6324	14.7244	8.55284	15.4217	13.4884	10.2271	18.8069	25.6361	40.818	33.37	25.0236	14.9665	21.9715	29.078	38.1111	25.9246	39.5852	-1.1881	Gm11847
13609	ENSMUSG00000052713	27.085	-1.18803	0.44479	-2.67099	0.00756274	0.032381	24.0442	23.8147	20.2359	7.67494	18.1618	22.0866	21.993	16.1928	10.4909	30.6814	16.1202	28.6521	53.5736	41.0707	14.2992	40.9084	58.9236	18.9007	22.6285	40.0653	38.2657	-1.18803	Zfp608
11035	ENSMUSG00000040669	65.4172	-1.18785	0.217635	-5.45799	4.82e-08	1.25e-06	36.7735	39.346	29.5755	55.6433	72.1693	64.1563	58.6481	57.8314	43.4625	47.3005	41.6439	90.4803	126.918	105.244	59.8778	30.9307	92.8796	70.5141	84.559	91.9145	73.8924	-1.18785	Phc1
12977	ENSMUSG00000049285	20.2012	-1.18134	0.361025	-3.27218	0.00106721	0.00675985	19.8011	9.31879	14.0094	19.1874	23.4192	13.6727	18.3275	12.3374	4.49612	17.8975	22.1653	33.1761	38.9046	29.0918	10.7244	21.9508	24.9676	21.0815	22.6285	21.9966	25.0706	-1.18134	Mblac1
19442	ENSMUSG00000084349	786.333	-1.1802	0.169004	-6.98329	2.88e-12	2.03e-10	613.835	689.591	591.51	596.727	660.516	844.549	966.471	528.194	629.457	433.375	545.401	1385.86	1060.63	1187.63	926.766	682.472	702.09	932.676	899.183	864.153	771.912	-1.1802	Rpl3-ps1
15892	ENSMUSG00000066809	50.6581	-1.1792	0.314828	-3.74553	0.000180015	0.00153022	63.6464	43.4877	21.7925	45.0903	33.456	46.2767	75.7538	35.47	44.9612	25.5678	30.2254	87.4643	82.9115	59.8948	52.7283	46.895	39.9482	39.9822	63.1215	60.4907	64.6558	-1.1792	Gm10180
14560	ENSMUSG00000058672	143.308	-1.1747	0.306982	-3.82662	0.000129915	0.00116391	128.707	109.755	71.6038	180.361	156.287	123.054	119.74	128.771	92.9198	131.674	110.827	147.785	404.991	229.311	153.716	63.857	130.83	120.674	94.0867	146.906	163.619	-1.1747	Tubb2a
10405	ENSMUSG00000038827	43.2042	-1.17439	0.251409	-4.67123	2.99e-06	4.54e-05	24.0442	40.3814	35.8019	48.9278	43.4927	35.7592	57.4262	33.9278	23.9793	35.795	40.9722	61.8282	96.3049	71.0181	29.4921	29.933	32.9573	39.2553	38.1111	33.7805	54.0998	-1.17439	BC026590
2760	ENSMUSG00000021193	191.339	-1.17361	0.28387	-4.13432	3.56e-05	0.000391739	145.68	186.376	119.859	121.84	241.839	181.951	164.948	175.808	133.385	121.447	159.187	328.745	341.85	331.133	289.559	108.756	183.762	194.822	100.042	172.045	215.08	-1.17361	Pitrm1
6210	ENSMUSG00000028494	3924.56	-1.17285	0.306502	-3.82658	0.000129934	0.00116391	5105.86	4252.47	4142.13	3440.29	5543.17	2905.96	2849.32	2597.79	2358.96	1704.1	3183.75	3711.2	8581.34	4354.35	1714.12	3623.88	5800.48	3635.47	3000.06	5503.87	4407.15	-1.17285	Plin2
15423	ENSMUSG00000064281	30.317	-1.17238	0.46125	-2.54174	0.0110302	0.0435669	66.4752	18.6376	24.9057	23.9842	11.9486	25.2418	25.6585	21.5904	20.9819	25.5678	12.7618	52.7802	48.4713	34.2256	35.748	22.9486	17.9767	65.4254	32.1562	22.7822	26.3901	-1.17238	Rpl19-ps1
22911	ENSMUSG00000097174	30.3993	-1.1713	0.298314	-3.92641	8.62e-05	0.000823724	21.2155	22.7793	24.9057	37.4154	29.1545	39.9662	29.324	16.9639	14.9871	24.2894	28.8821	40.7161	52.298	52.194	19.6614	29.933	30.9599	22.5354	47.6389	27.4958	25.0706	-1.1713	Gm4890
5966	ENSMUSG00000028047	15.6156	-1.17078	0.402153	-2.91128	0.00359952	0.0180276	15.558	14.4959	20.2359	15.3499	12.4265	9.46568	19.5494	6.93977	11.9897	10.2271	14.1052	27.1441	14.0312	33.37	19.6614	12.9709	12.9832	10.9042	17.8646	14.1407	14.5146	-1.17078	Thbs3
3893	ENSMUSG00000023952	623.605	-1.16968	0.197179	-5.93209	2.99e-09	1.07e-07	472.398	388.283	365.802	611.117	528.604	381.782	426.42	571.375	443.617	420.591	587.717	740.431	1518.56	1155.11	675.637	687.46	672.129	639.715	635.979	584.482	588.5	-1.16968	Gtpbp2
14337	ENSMUSG00000057147	69.4169	-1.1693	0.232596	-5.02718	4.98e-07	9.72e-06	76.3757	71.4441	88.7265	90.1806	57.3531	75.7255	59.8699	37.7832	61.447	46.0221	47.689	88.9723	119.265	108.666	37.5354	74.8324	63.9172	58.8829	65.5034	54.9916	72.5729	-1.1693	Dph6
1016	ENSMUSG00000007035	25.443	-1.16521	0.330999	-3.52028	0.000431097	0.00316462	7.07183	16.5667	15.5661	38.3747	20.5515	26.2936	19.5494	14.6506	20.9819	11.5055	16.7919	37.7001	34.4402	35.0812	26.811	44.8994	31.9586	31.2588	32.1562	20.4254	31.6682	-1.16521	Msh5
8310	ENSMUSG00000032489	12.3211	-1.15905	0.451972	-2.56444	0.0103343	0.0412844	12.7293	11.3896	18.6793	13.4312	11.4706	13.6727	13.4402	7.71086	7.49353	11.5055	7.38844	12.064	24.2357	17.9684	3.5748	13.9687	17.9767	7.99644	13.1007	7.07034	11.8756	-1.15905	Kif9
17458	ENSMUSG00000078183	51.4398	-1.15851	0.411724	-2.8138	0.0048959	0.0229115	21.2155	48.6648	62.2642	72.912	74.0811	66.2598	76.9756	20.8193	22.4806	25.5678	28.8821	70.8763	58.6758	35.9369	57.1968	86.8056	29.9612	24.7163	82.177	30.6382	83.1289	-1.15851	Gm15610
19228	ENSMUSG00000083833	52.0959	-1.15758	0.261665	-4.4239	9.69e-06	0.000128411	56.5746	61.0899	28.0189	39.3341	38.2354	42.0697	50.0952	49.3495	35.969	43.4653	30.2254	98.0204	80.3604	88.9865	51.8346	38.9128	39.9482	69.0602	44.0659	42.4221	65.9754	-1.15758	Gm13841
14359	ENSMUSG00000057265	13.517	-1.15725	0.437797	-2.64334	0.00820918	0.0346713	5.65746	6.21253	10.8962	19.1874	8.60296	15.7761	9.77468	4.62652	16.4858	10.2271	10.0751	21.1121	26.149	17.9684	8.04329	16.962	19.9741	13.812	15.4826	10.9983	15.8341	-1.15725	Ccdc176
3645	ENSMUSG00000022842	177.054	-1.15682	0.154684	-7.47857	7.51e-14	7.17e-12	97.5912	110.79	118.302	168.849	139.559	187.21	140.511	128	142.377	150.85	141.724	259.377	351.417	320.009	140.311	180.596	214.722	191.915	192.937	152.405	188.69	-1.15682	Ece2
2615	ENSMUSG00000020899	181.854	-1.15532	0.145911	-7.91797	2.41e-15	3.05e-13	121.635	142.888	138.538	192.833	167.758	113.588	171.057	121.832	142.377	150.85	139.709	331.761	297.206	296.051	188.571	175.607	198.742	191.915	159.59	191.685	184.731	-1.15532	Pfas
14461	ENSMUSG00000058013	134.342	-1.15185	0.195391	-5.89507	3.75e-09	1.32e-07	108.906	149.101	165	98.8149	118.53	116.743	135.624	116.434	118.398	89.4874	102.095	167.389	283.175	252.414	112.606	108.756	148.807	95.9573	108.378	104.484	120.075	-1.15185	2023-09-11
16363	ENSMUSG00000070610	16.0853	-1.15159	0.399085	-2.88558	0.00390693	0.0192434	16.9724	20.7084	21.7925	7.67494	7.64708	8.41394	14.662	8.48195	19.4832	6.39196	9.40347	25.6361	26.149	17.9684	9.83069	15.9642	14.9806	24.7163	28.5833	16.4975	15.8341	-1.15159	Gm13127
76	ENSMUSG00000000440	52.5248	-1.15098	0.294997	-3.90169	9.55e-05	0.000899417	57.989	45.5585	52.9246	77.7088	73.6031	44.1732	48.8734	47.8073	35.969	25.5678	34.2555	69.3683	105.234	65.0286	32.1732	26.9397	58.9236	39.9822	33.3472	51.0636	76.5314	-1.15098	Pparg
6392	ENSMUSG00000028811	451.893	-1.14927	0.207607	-5.53579	3.1e-08	8.57e-07	394.608	366.539	317.547	407.731	617.023	414.387	442.304	399.423	377.674	285.081	319.046	475.022	972.616	841.95	326.2	362.189	542.297	444.893	382.302	374.728	426.201	-1.14927	Yars
2900	ENSMUSG00000021477	12805.9	-1.14711	0.209273	-5.48141	4.22e-08	1.12e-06	8012.38	10211.3	7800.15	9161.01	8851.97	10022.1	11926.3	12063.6	10798.2	9380.84	8937.32	22215.9	24698.7	21485.1	21163.7	8729.45	11043.7	15803.9	12589.8	12422.6	11606.4	-1.14711	Ctsl
8169	ENSMUSG00000032251	23.1658	-1.14687	0.322523	-3.55592	0.000376656	0.00283406	19.8011	9.31879	9.33963	25.9029	21.9853	28.397	24.4367	16.1928	19.4832	17.8975	22.837	21.1121	52.298	49.6271	15.1929	16.962	29.9612	22.5354	19.0555	24.3534	19.7926	-1.14687	Irak1bp1
9591	ENSMUSG00000036611	264.692	-1.14543	0.365466	-3.13416	0.00172345	0.0099322	319.647	332.37	314.434	414.447	307.795	292.384	224.818	162.699	154.367	172.583	147.097	164.373	553.594	333.7	151.035	212.524	341.557	121.401	126.243	306.382	405.089	-1.14543	Eepd1
4118	ENSMUSG00000024359	8036.08	-1.14179	0.124608	-9.16307	5.04e-20	1.25e-17	5248.71	6161.79	5725.19	5888.6	7488.4	6689.08	6061.52	6060.74	6368	6044.24	5883.88	13213.1	14319.5	12769.6	10627.9	6711.97	8593.86	9274.42	7872.32	9096.39	8658.61	-1.14179	Hspa9
20498	ENSMUSG00000086841	388.147	-1.13679	0.18957	-5.99669	2.01e-09	7.51e-08	237.613	244.359	292.642	281.095	247.574	299.747	287.131	279.133	409.147	347.723	282.776	482.562	947.104	723.871	472.767	492.896	313.594	367.836	459.715	355.874	325.918	-1.13679	2410006H16Rik
952	ENSMUSG00000006464	15.947	-1.1345	0.382311	-2.96747	0.0030026	0.0155884	9.90056	14.4959	21.7925	11.5124	15.7721	11.5692	12.2183	7.71086	10.4909	10.2271	16.1202	19.6041	31.2513	22.2466	13.4055	17.9598	10.9858	15.9929	19.0555	22.7822	19.7926	-1.1345	Bbs1
11859	ENSMUSG00000043833	72.7736	-1.13307	0.371372	-3.05104	0.00228054	0.0124855	66.4752	55.9127	73.1604	90.1806	63.0884	85.1911	64.7573	31.6145	38.9664	48.5789	43.659	58.8122	122.454	82.9971	28.5984	140.685	115.85	70.5141	59.5486	89.5577	97.6435	-1.13307	2900005J15Rik
10973	ENSMUSG00000040502	16.0741	-1.13023	0.400989	-2.81861	0.00482314	0.0226769	15.558	12.4251	10.8962	11.5124	11.4706	18.9314	13.4402	11.5663	5.99483	11.5055	13.4335	19.6041	33.1646	17.9684	28.5984	19.9553	10.9858	16.7198	23.8194	10.2127	19.7926	-1.13023	2023-03-09
2487	ENSMUSG00000020692	85.6386	-1.12717	0.255179	-4.41719	1e-05	0.000131682	52.3315	59.019	62.2642	115.124	80.7722	87.2946	78.1974	45.4941	82.4289	75.4251	64.4809	81.4323	198.35	145.459	65.24	92.7922	93.8783	85.0531	69.0763	82.4873	81.8094	-1.12717	Nle1
19842	ENSMUSG00000085385	203.687	-1.12656	0.314507	-3.582	0.00034098	0.00260315	175.381	152.207	231.934	389.503	242.795	164.072	171.057	144.964	118.398	118.89	145.754	203.581	406.904	253.269	110.819	208.533	232.698	219.539	113.142	269.459	204.524	-1.12656	9430008C03Rik
10623	ENSMUSG00000039474	165.77	-1.12476	0.203019	-5.54017	3.02e-08	8.4e-07	121.635	137.711	147.877	160.214	143.861	139.882	146.62	96.3857	124.393	132.953	147.769	275.965	272.97	271.238	157.291	147.669	168.781	108.315	194.128	141.407	244.109	-1.12476	Wfs1
14774	ENSMUSG00000060036	3481.67	-1.12377	0.115173	-9.75721	1.72e-22	6.73e-20	2405.84	2676.56	2521.7	3558.3	3163.02	3104.74	3262.3	2307.86	2787.59	2696.13	2620.88	5068.41	6503.45	5426.47	3529.22	3677.76	2787.39	3478.45	3929.01	3750.42	3859.56	-1.12377	Rpl3
3320	ENSMUSG00000022265	383.158	-1.11987	0.141089	-7.93733	2.07e-15	2.65e-13	333.79	341.689	359.576	268.623	312.096	330.247	284.688	296.868	331.214	294.03	318.375	496.134	775.541	735.85	414.676	425.048	403.477	349.663	294.17	311.095	369.462	-1.11987	Ank
13242	ENSMUSG00000050621	124.835	-1.11928	0.2543	-4.40141	1.08e-05	0.000140115	110.32	92.1525	129.198	130.474	70.7355	128.313	136.846	85.5905	109.406	94.601	55.0774	203.581	184.319	166.85	109.925	129.709	121.842	104.681	132.198	126.481	199.246	-1.11928	Gm9846
4662	ENSMUSG00000025422	36.4323	-1.11917	0.37201	-3.00844	0.00262594	0.0139997	14.1437	38.3106	24.9057	25.9029	30.1104	31.5523	28.1022	23.1326	38.9664	24.2894	33.5838	39.2081	102.683	48.7715	35.748	65.8525	26.9651	32.7127	48.8298	19.6398	31.6682	-1.11917	Agap2
6109	ENSMUSG00000028318	53.4287	-1.11785	0.257763	-4.33674	1.45e-05	0.000181731	29.7017	49.7002	40.4717	49.8871	57.3531	61.0011	51.3171	39.3254	44.9612	30.6814	48.3607	60.3202	116.714	85.564	56.3031	48.8905	61.9198	50.8865	29.7743	49.4924	59.3778	-1.11785	Polr1e
11028	ENSMUSG00000040658	160.682	-1.11413	0.219919	-5.0661	4.06e-07	8.1e-06	132.95	174.986	126.085	163.093	128.089	105.174	146.62	97.1568	97.4159	125.282	143.739	209.613	242.994	301.185	117.968	218.511	191.751	133.032	166.736	183.043	168.897	-1.11413	Dnph1
8232	ENSMUSG00000032353	483.54	-1.11358	0.231693	-4.80626	1.54e-06	2.55e-05	363.492	351.008	471.651	418.284	336.471	402.817	485.068	226.699	280.258	363.063	460.77	654.474	741.739	765.798	483.491	539.791	506.344	366.382	703.864	484.711	748.16	-1.11358	Tmed3
2378	ENSMUSG00000020513	40.1142	-1.11233	0.301958	-3.68372	0.000229853	0.00187158	33.9448	41.4168	28.0189	39.3341	53.0516	35.7592	37.8769	27.7591	23.9793	30.6814	36.9422	60.3202	85.4626	48.7715	31.2795	30.9307	32.9573	30.5319	60.7395	25.139	47.5023	-1.11233	Tubd1
8034	ENSMUSG00000031982	25.7731	-1.1092	0.302085	-3.6718	0.000240851	0.00194998	26.8729	33.1335	29.5755	32.6185	35.3677	41.018	26.8804	20.8193	4.49612	16.6191	18.1353	31.6681	36.9913	34.2256	19.6614	20.9531	18.9754	20.3546	22.6285	21.211	29.0292	-1.1092	Arv1
2134	ENSMUSG00000020083	26.2149	-1.10688	0.399353	-2.77169	0.00557663	0.0254574	26.8729	24.8501	18.6793	30.6998	29.1545	24.1901	39.0987	14.6506	19.4832	8.94874	24.1803	43.7322	36.9913	30.803	10.7244	20.9531	30.9599	10.9042	22.6285	42.4221	39.5852	-1.10688	2010107G23Rik
17789	ENSMUSG00000079511	24.0772	-1.10688	0.341681	-3.2395	0.00119738	0.00738426	16.9724	19.673	17.1227	19.1874	22.4633	17.8796	17.1057	26.988	20.9819	6.39196	24.1803	39.2081	36.3535	55.6166	27.7047	19.9553	24.9676	24.7163	11.9097	29.8526	26.3901	-1.10688	Ccdc142
12579	ENSMUSG00000047238	45.6816	-1.10635	0.272762	-4.0561	4.99e-05	0.000518118	57.989	45.5585	28.0189	33.5779	49.2281	41.018	51.3171	32.3856	43.4625	26.8462	36.9422	61.8282	84.1871	76.1519	31.2795	25.9419	45.9405	26.8971	50.0208	48.7068	62.0168	-1.10635	Mageh1
10302	ENSMUSG00000038569	40.2099	-1.1057	0.269786	-4.09842	4.16e-05	0.000443988	19.8011	27.9564	18.6793	36.456	48.2722	42.0697	53.7607	30.8434	26.9767	31.9598	29.5538	82.9403	57.4003	56.4722	41.1102	23.9464	30.9599	50.8865	58.3576	33.7805	42.2242	-1.1057	Rad9b
5422	ENSMUSG00000026956	96.7729	-1.10313	0.279993	-3.93983	8.15e-05	0.0007828	57.989	84.9045	56.0378	88.2619	74.0811	72.5702	120.962	96.3857	80.9302	66.4764	76.5711	108.576	271.695	131.769	80.4329	103.768	86.8874	94.5034	121.479	84.0585	73.8924	-1.10313	Uap1l1
6120	ENSMUSG00000028339	46.3523	-1.10116	0.429548	-2.56354	0.0103611	0.0413652	46.6741	62.1253	31.1321	47.9684	33.9339	25.2418	47.6516	64.7712	34.4703	39.6302	63.1376	25.6361	177.303	121.501	28.5984	27.9374	25.9663	11.6312	15.4826	18.8542	23.7511	-1.10116	Col15a1
12474	ENSMUSG00000046753	29.3367	-1.10035	0.34982	-3.14547	0.0016582	0.009627	14.1437	27.9564	29.5755	31.6591	14.8162	22.0866	32.9895	20.8193	17.9845	30.6814	27.5387	33.1761	65.0536	55.6166	20.5551	29.933	23.9689	20.3546	32.1562	22.7822	42.2242	-1.10035	Ccdc66
13627	ENSMUSG00000052798	29.2167	-1.09885	0.298142	-3.68566	0.00022811	0.00186125	26.8729	21.7438	20.2359	29.7404	25.3309	18.9314	48.8734	21.5904	16.4858	17.8975	24.852	39.2081	45.2824	47.9158	26.811	32.9263	33.956	25.4432	25.0104	27.4958	36.9462	-1.09885	Nup107
6877	ENSMUSG00000029657	892.544	-1.0984	0.247452	-4.43883	9.04e-06	0.000120736	637.879	505.286	793.869	552.596	956.363	592.131	525.389	682.411	981.653	632.804	761.681	1073.7	1635.91	2193.86	669.381	494.892	1134.53	944.307	1136.19	711.748	1126.86	-1.0984	Hsph1
14311	ENSMUSG00000057036	278.66	-1.09746	0.249793	-4.39349	1.12e-05	0.000144826	260.243	278.528	207.028	278.217	195	332.351	299.35	220.531	157.364	269.741	184.711	559.47	498.745	280.65	281.515	254.43	282.634	275.514	350.146	187.757	197.926	-1.09746	Gm7536
1340	ENSMUSG00000013629	139.301	-1.09621	0.230013	-4.76586	1.88e-06	3.01e-05	128.707	96.2942	79.3869	112.246	137.169	94.6568	140.511	81.7351	98.9146	111.22	111.498	143.261	230.239	266.96	135.842	149.665	131.829	135.94	179.837	139.05	220.358	-1.09621	Cad
13626	ENSMUSG00000052794	45.3727	-1.09555	0.244336	-4.48378	7.33e-06	0.000100194	25.4586	39.346	45.1416	51.8059	45.8825	35.7592	35.4332	27.7591	35.969	39.6302	39.6289	66.3522	81.6359	77.8632	22.3425	44.8994	48.9366	42.89	41.684	46.35	58.0583	-1.09555	1700030K09Rik
14972	ENSMUSG00000061479	349.357	-1.09522	0.228527	-4.79251	1.65e-06	2.7e-05	353.591	301.308	404.717	443.228	323.567	353.385	389.765	171.181	223.307	237.781	258.595	387.557	511.5	524.507	167.122	398.108	422.453	317.677	438.277	302.454	406.408	-1.09522	Snrpa
10706	ENSMUSG00000039715	139.978	-1.09189	0.153448	-7.11572	1.11e-12	8.5e-11	82.0332	78.692	127.642	136.23	132.868	132.52	130.736	87.1327	92.9198	125.282	117.543	230.725	223.861	222.466	151.035	147.669	145.811	164.291	128.625	150.834	130.631	-1.09189	Wdr34
2257	ENSMUSG00000020290	350.321	-1.09012	0.11858	-9.19313	3.82e-20	9.75e-18	326.718	351.008	325.33	328.104	322.133	282.919	294.462	243.663	229.302	264.627	292.179	606.218	559.972	492.849	299.389	333.254	408.471	343.12	320.371	331.521	401.13	-1.09012	Xpo1
5466	ENSMUSG00000027071	32.0388	-1.08679	0.285275	-3.80962	0.000139182	0.00123264	22.6298	25.8855	38.9151	39.3341	34.4118	21.0348	25.6585	25.4458	20.9819	23.0111	35.5988	54.2882	63.7781	53.0497	21.4488	35.9196	21.9715	33.4397	22.6285	24.3534	29.0292	-1.08679	P2rx3
22932	ENSMUSG00000097208	15.5684	-1.08582	0.413626	-2.62514	0.00866144	0.0360406	14.1437	16.5667	18.6793	20.1467	14.8162	12.6209	7.33101	10.7952	10.4909	20.4543	8.73179	16.5881	31.889	27.3805	9.83069	17.9598	11.9845	7.26949	16.6736	18.0687	14.5146	-1.08582	Gm26698
7929	ENSMUSG00000031822	27.6273	-1.08446	0.353485	-3.06792	0.00215552	0.0119346	21.2155	22.7793	23.3491	21.1061	32.978	17.8796	17.1057	27.7591	26.9767	6.39196	29.5538	43.7322	53.5736	49.6271	30.3858	25.9419	36.9521	25.4432	14.2917	22.7822	30.3487	-1.08446	Gse1
7471	ENSMUSG00000030871	169.148	-1.08327	0.171957	-6.29963	2.98e-10	1.38e-08	149.923	158.419	180.566	180.361	163.456	129.364	140.511	103.326	125.891	126.561	145.754	218.661	301.67	271.238	119.756	174.609	168.781	154.113	184.601	153.976	200.565	-1.08327	Ears2
9875	ENSMUSG00000037443	2842.66	-1.08299	0.280031	-3.86739	0.000110005	0.00101441	2695.78	1936.24	2517.03	1651.07	1869.71	2776.6	3236.64	1657.06	2254.05	2348.41	2258.18	5098.57	4605.41	3828.13	2093.94	3258.7	1905.53	2544.32	4649.55	4319.19	2191.7	-1.08299	Cep85
8604	ENSMUSG00000033373	61.4202	-1.08084	0.295971	-3.65185	0.000260357	0.00208525	42.431	48.6648	46.6982	65.237	69.7796	76.7772	72.0883	30.0724	47.9586	56.2492	36.9422	64.8442	91.2027	107.811	28.5984	83.8123	78.8977	44.3439	73.8402	58.9195	64.6558	-1.08084	Fntb
19081	ENSMUSG00000083474	17.736	-1.07734	0.390176	-2.76116	0.00575962	0.0260648	28.2873	18.6376	18.6793	14.3905	18.1618	25.2418	19.5494	16.1928	4.49612	14.0623	9.40347	27.1441	31.2513	13.6902	25.0236	17.9598	13.9819	11.6312	15.4826	13.3551	15.8341	-1.07734	Gm15267
15922	ENSMUSG00000067121	76.802	-1.07475	0.221635	-4.84918	1.24e-06	2.12e-05	65.0608	61.0899	59.151	70.9932	42.0589	78.8807	87.9721	58.6025	53.9534	58.806	54.4058	125.164	115.438	117.223	81.3266	73.8346	63.9172	94.5034	95.2777	66.7755	88.407	-1.07475	Gm7027
20766	ENSMUSG00000087396	10.4629	-1.07439	0.429076	-2.50396	0.012281	0.0470278	7.07183	14.4959	10.8962	6.71558	13.3824	8.41394	9.77468	6.16869	4.49612	11.5055	9.40347	15.0801	18.4956	16.2572	5.3622	6.98436	9.98706	13.0851	11.9097	10.9983	9.23655	-1.07439	4933407K13Rik
20257	ENSMUSG00000086290	252.613	-1.07424	0.202285	-5.31055	1.09e-07	2.57e-06	229.127	183.27	175.896	277.257	183.052	213.504	172.279	198.169	209.819	231.389	212.25	275.965	545.94	512.528	274.366	337.245	249.676	217.358	182.219	201.898	221.677	-1.07424	Snhg12
22506	ENSMUSG00000095597	590.342	-1.07417	0.284303	-3.77826	0.000157926	0.00137073	492.199	595.367	387.595	337.698	619.413	544.803	607.252	526.652	493.074	285.081	465.472	749.479	1481.56	563.011	756.963	600.655	610.209	488.51	658.607	425.006	708.575	-1.07417	Gm6472
6239	ENSMUSG00000028553	10457.7	-1.07412	0.140705	-7.63384	2.28e-14	2.35e-12	7812.95	7439.5	7916.89	9569.7	8615.39	7916.47	8596.83	8773.42	6939.01	7961.83	7624.2	18548.5	13790.1	17098.3	12274.1	7519.16	12080.3	12574	10845	12009.4	13707	-1.07412	Angptl3
5628	ENSMUSG00000027378	70.0101	-1.07351	0.266242	-4.03209	5.53e-05	0.000562812	28.2873	62.1253	52.9246	51.8059	86.0296	95.7086	83.0848	63.229	49.4573	58.806	57.7642	119.132	134.572	109.522	59.8778	36.9173	73.9042	63.2446	44.0659	48.7068	91.046	-1.07351	Nphp1
1040	ENSMUSG00000007610	121.003	-1.07299	0.192211	-5.58237	2.37e-08	6.78e-07	104.663	128.392	77.8303	104.571	123.787	112.536	81.8629	97.9279	106.408	88.209	88.6613	137.228	228.963	225.033	103.669	110.752	110.856	134.486	113.142	132.765	129.312	-1.07299	Gtpbp3
4340	ENSMUSG00000024824	20.8085	-1.07131	0.41869	-2.55873	0.0105056	0.0417715	31.116	22.7793	18.6793	11.5124	16.25	24.1901	23.2149	18.5061	11.9897	12.7839	6.71676	15.0801	31.889	29.0918	18.7677	25.9419	33.956	12.3581	19.0555	26.7102	26.3901	-1.07131	Rad9a
9362	ENSMUSG00000035811	2234.42	-1.07126	0.129079	-8.29927	1.05e-16	1.67e-14	2258.74	2441.52	1909.95	2373.48	2582.32	2246.52	2629.39	1633.16	1291.89	1651.68	1728.22	2726.47	3690.84	3521.81	1379.87	1485.67	2412.87	2302.25	1869.83	2354.42	2431.85	-1.07126	Ugt2b35
11417	ENSMUSG00000041974	53.3001	-1.07019	0.239724	-4.46427	8.03e-06	0.000108446	48.0884	37.2752	40.4717	34.5372	44.9266	48.3802	54.9826	32.3856	34.4703	51.1357	46.3457	110.084	87.376	65.0286	58.9842	48.8905	54.9288	69.0602	50.0208	59.7051	42.2242	-1.07019	Spidr
11540	ENSMUSG00000042408	55.4289	-1.06784	0.341971	-3.12261	0.00179258	0.0102439	55.1602	61.0899	34.2453	41.2528	61.6546	18.9314	34.2114	58.6025	50.956	29.403	53.7341	70.8763	95.0293	137.758	61.6652	44.8994	49.9353	39.9822	34.5382	70.7034	59.3778	-1.06784	Zmym6
11948	ENSMUSG00000044231	29.6796	-1.06708	0.391986	-2.72225	0.00648388	0.0286565	14.1437	19.673	24.9057	11.5124	24.3751	33.6558	37.8769	10.0241	28.4754	33.2382	24.1803	36.1921	56.1247	53.0497	13.4055	16.962	38.9495	23.9893	39.3021	54.206	29.0292	-1.06708	Nhlrc1
10271	ENSMUSG00000038510	146.354	-1.0663	0.163411	-6.52528	6.79e-11	3.53e-09	108.906	106.648	147.877	172.686	142.427	124.106	129.515	100.241	122.894	126.561	119.558	227.709	272.97	228.456	125.118	137.692	130.83	167.198	139.344	114.697	127.992	-1.0663	Rpf2
19247	ENSMUSG00000083878	19.1908	-1.06519	0.371033	-2.87088	0.00409335	0.019942	22.6298	16.5667	7.78303	15.3499	11.4706	11.5692	19.5494	16.9639	20.9819	15.3407	8.06011	39.2081	29.3379	25.6692	19.6614	23.9464	11.9845	23.9893	21.4375	24.3534	17.1536	-1.06519	Gm12034
19192	ENSMUSG00000083757	49.2043	-1.06481	0.424601	-2.50778	0.0121491	0.0466823	31.116	23.8147	52.9246	29.7404	30.1104	26.2936	70.8664	29.3013	46.4599	46.0221	22.1653	105.56	56.1247	62.4617	56.3031	75.8302	29.9612	100.319	57.1666	34.5661	46.1827	-1.06481	Rps15a-ps4
14713	ENSMUSG00000059669	64.1138	-1.06237	0.300842	-3.53133	0.000413478	0.00305453	48.0884	65.2315	57.5944	40.2935	83.6399	63.1045	61.0917	39.3254	61.447	30.6814	55.7491	67.8602	145.414	75.2963	67.9211	69.8436	75.9016	45.7978	59.5486	57.3483	75.2119	-1.06237	Taf1b
4333	ENSMUSG00000024807	1644.63	-1.06192	0.223074	-4.76041	1.93e-06	3.09e-05	1458.21	1092.37	1651.56	1377.65	1204.89	1421.96	1405.11	887.52	1142.01	1257.94	1672.47	2180.58	2310.68	3276.25	1426.34	1559.51	1732.75	1472.07	2295	1284.45	2427.89	-1.06192	Syvn1
22779	ENSMUSG00000096971	77.7317	-1.06061	0.201064	-5.275	1.33e-07	3.04e-06	93.3481	83.8691	60.7076	95.9368	98.4561	73.622	69.6446	61.6869	47.9586	65.198	56.4208	90.4803	137.123	130.057	51.8346	56.8726	77.899	69.0602	58.3576	70.7034	83.1289	-1.06061	4930556M19Rik
14431	ENSMUSG00000057788	166.081	-1.05727	0.203023	-5.20764	1.91e-07	4.22e-06	151.337	174.986	135.425	123.758	176.361	163.02	145.398	143.422	116.899	115.055	129.634	230.725	288.277	270.382	227	141.683	162.789	195.549	107.187	122.553	166.258	-1.05727	Ddx49
2004	ENSMUSG00000019814	181.748	-1.04988	0.179199	-5.85873	4.66e-09	1.6e-07	138.608	172.915	155.661	152.54	192.611	171.434	158.839	138.795	110.904	163.634	146.425	260.885	351.417	255.836	147.46	155.651	212.724	185.372	165.545	140.621	238.831	-1.04988	Ltv1
4154	ENSMUSG00000024423	148.665	-1.04973	0.18239	-5.75542	8.64e-09	2.8e-07	144.265	147.03	144.764	139.108	142.427	145.14	112.409	126.458	113.902	88.209	100.08	226.201	236.617	204.498	201.976	131.705	123.84	181.737	133.389	163.403	114.797	-1.04973	Impact
13485	ENSMUSG00000052031	122.979	-1.04661	0.313174	-3.34193	0.00083199	0.00552004	96.1768	72.4795	127.642	141.986	97.9782	46.2767	72.0883	89.446	73.4366	108.663	94.7063	182.469	139.036	247.28	60.7715	129.709	204.735	152.659	145.299	178.33	121.395	-1.04661	Tagap1
11998	ENSMUSG00000044442	177.318	-1.04303	0.186472	-5.5935	2.23e-08	6.45e-07	131.536	164.632	177.453	218.736	170.625	208.245	226.039	117.205	89.9224	154.685	119.558	230.725	274.246	237.868	126.905	203.544	190.753	162.11	157.208	153.191	208.482	-1.04303	N6amt1
7017	ENSMUSG00000030030	21.3602	-1.04053	0.4145	-2.51032	0.0120623	0.0464741	15.558	25.8855	18.6793	20.1467	25.3309	16.8279	21.993	12.3374	11.9897	16.6191	25.5237	16.5881	48.4713	36.7925	9.83069	13.9687	27.9638	13.812	15.4826	16.4975	38.2657	-1.04053	1700003E16Rik
17651	ENSMUSG00000078964	1176.9	-1.03952	0.219783	-4.72976	2.25e-06	3.55e-05	864.177	868.718	829.671	1084.09	1070.11	815.1	883.387	1255.33	1237.93	963.908	834.222	1948.34	2085.54	2577.19	1396.85	618.615	919.808	1403.01	950.395	1190.17	918.377	-1.03952	Ces1b
9373	ENSMUSG00000035845	138.925	-1.03919	0.205031	-5.06844	4.01e-07	8.04e-06	149.923	99.4004	174.34	143.905	123.309	107.278	133.18	77.8797	107.907	81.8171	135.007	223.185	202.177	200.22	108.138	121.727	131.829	151.205	134.58	125.695	184.731	-1.03919	Alg12
17095	ENSMUSG00000075025	138.895	-1.03915	0.355971	-2.91921	0.00350919	0.0176906	127.293	132.534	121.415	236.005	171.581	220.866	120.962	96.3857	50.956	63.9196	44.3306	126.672	138.398	130.057	89.3699	95.7855	229.702	79.9644	104.805	227.037	308.765	-1.03915	Gm10804
20746	ENSMUSG00000087361	41.8761	-1.03908	0.336077	-3.09178	0.00198963	0.0111542	21.2155	37.2752	26.4623	37.4154	33.9339	41.018	29.324	18.5061	40.4651	54.9709	34.2555	58.8122	81.6359	81.2858	41.1102	51.8838	36.9521	36.3475	65.5034	21.9966	29.0292	-1.03908	0610043K17Rik
11323	ENSMUSG00000041671	35.2236	-1.03863	0.357787	-2.90292	0.00369706	0.0184124	22.6298	40.3814	32.6887	21.1061	46.8383	25.2418	34.2114	24.6748	22.4806	15.3407	30.8971	48.2562	55.4869	42.782	51.8346	22.9486	45.9405	48.7056	20.2465	44.7788	42.2242	-1.03863	Pyroxd1
7982	ENSMUSG00000031901	105.856	-1.03767	0.212663	-4.87943	1.06e-06	1.87e-05	83.4475	74.5503	112.076	105.53	100.846	140.933	112.409	65.5423	80.9302	86.9307	96.0497	134.212	198.988	169.417	48.2598	92.7922	104.864	113.404	111.951	89.5577	100.283	-1.03767	Dus2l
20771	ENSMUSG00000087404	32.9554	-1.03744	0.396162	-2.61871	0.00882618	0.0365223	32.5304	43.4877	32.6887	56.6027	25.3309	19.9831	30.5459	21.5904	26.9767	16.6191	30.2254	66.3522	35.0779	48.7715	9.83069	29.933	43.943	20.3546	32.1562	43.9932	25.0706	-1.03744	Gm11752
4183	ENSMUSG00000024493	402.961	-1.03542	0.160806	-6.43896	1.2e-10	5.92e-09	333.79	413.133	295.755	436.512	463.126	374.42	394.653	323.085	310.232	309.371	335.838	494.626	852.075	610.927	317.263	369.173	410.468	403.457	353.719	338.591	321.96	-1.03542	Lars
3220	ENSMUSG00000022092	57.0379	-1.03412	0.255533	-4.04693	5.19e-05	0.000533571	55.1602	43.4877	37.3585	42.2122	36.3236	61.0011	63.5354	41.6386	41.9638	53.6925	49.0324	126.672	92.4782	71.0181	70.6022	43.9017	60.921	61.0637	47.6389	43.9932	54.0998	-1.03412	Ppp3cc
13787	ENSMUSG00000053801	171.182	-1.03252	0.232686	-4.43741	9.1e-06	0.00012133	115.978	117.003	208.585	184.199	174.927	133.571	204.046	122.603	94.4185	129.118	155.829	193.025	308.048	270.382	109.031	195.562	179.767	192.642	175.073	159.476	171.536	-1.03252	Grwd1
7530	ENSMUSG00000031024	106.62	-1.03209	0.235007	-4.39176	1.12e-05	0.000145742	132.95	118.038	136.981	97.8555	90.3311	110.433	103.856	81.7351	61.447	71.59	72.541	117.624	207.279	113.8	75.0707	85.8078	78.8977	151.932	103.615	133.551	93.685	-1.03209	St5
7261	ENSMUSG00000030499	206.725	-1.03044	0.253266	-4.0686	4.73e-05	0.000495356	186.696	125.286	127.642	175.564	143.383	161.968	188.163	195.085	196.331	143.18	186.054	245.805	496.193	357.657	334.244	159.642	180.766	222.447	198.892	124.909	191.329	-1.03044	Kctd15
4585	ENSMUSG00000025257	22.076	-1.02984	0.337771	-3.04893	0.0022966	0.0125559	16.9724	23.8147	12.4528	12.4718	23.4192	10.5174	13.4402	16.1928	14.9871	25.5678	22.1653	40.7161	42.7313	37.6482	17.874	28.9352	29.9612	21.8085	19.0555	15.7119	17.1536	-1.02984	Ribc1
1012	ENSMUSG00000007029	578.253	-1.02969	0.119931	-8.58564	9.03e-18	1.7e-15	495.028	457.656	477.878	589.052	558.715	540.596	507.061	424.097	476.589	490.903	460.098	754.003	1109.74	950.616	605.928	514.847	552.284	488.51	584.767	509.85	595.098	-1.02969	Vars
16300	ENSMUSG00000070315	412.671	-1.02961	0.24377	-4.22369	2.4e-05	0.000278755	465.326	345.831	396.934	537.246	533.862	383.886	348.223	350.073	212.816	250.565	299.568	386.049	656.914	663.121	235.937	485.912	481.376	370.744	340.618	465.857	455.23	-1.02961	4930581F22Rik
3575	ENSMUSG00000022724	71.739	-1.02718	0.309635	-3.31739	0.000908617	0.00595277	31.116	78.692	40.4717	56.6027	97.5002	48.3802	56.2044	62.458	56.9509	53.6925	61.1225	99.5284	142.225	115.511	84.9014	43.9017	83.8913	87.2339	42.875	80.1306	83.1289	-1.02718	Mina
4291	ENSMUSG00000024732	149.784	-1.02703	0.229167	-4.48156	7.41e-06	0.000100981	113.149	94.2233	107.406	168.849	187.353	136.727	183.275	130.314	104.909	129.118	114.857	199.057	310.599	219.899	80.4329	157.647	137.821	194.095	97.6597	146.12	131.951	-1.02703	Ccdc86
22979	ENSMUSG00000097284	32.2806	-1.02605	0.259065	-3.96058	7.48e-05	0.000726239	22.6298	27.9564	48.2548	39.3341	33.9339	31.5523	29.324	24.6748	19.4832	26.8462	24.852	52.7802	46.558	49.6271	24.1299	31.9285	33.956	24.7163	30.9653	30.6382	23.7511	-1.02605	4930480K23Rik
2597	ENSMUSG00000020873	788.899	-1.02585	0.156651	-6.54867	5.81e-11	3.06e-09	567.16	509.427	787.642	728.16	707.833	719.392	834.513	397.109	473.591	552.265	576.97	1052.59	1012.8	989.975	801.648	887.013	980.729	881.79	1040.91	838.228	1227.14	-1.02585	Slc35b1
4976	ENSMUSG00000026142	194.509	-1.02514	0.163653	-6.26409	3.75e-10	1.7e-08	162.652	207.084	141.651	157.336	219.376	171.434	171.057	159.615	133.385	168.748	169.934	254.853	357.157	349.957	150.141	147.669	206.732	199.911	158.399	183.829	213.76	-1.02514	Rhbdd1
16513	ENSMUSG00000071532	18.2823	-1.02447	0.376936	-2.71789	0.00657006	0.0289297	19.8011	9.31879	6.22642	14.3905	11.9486	21.0348	21.993	13.1085	11.9897	7.67035	11.4185	24.1281	21.6845	23.1023	33.0669	23.9464	26.9651	18.1737	16.6736	27.4958	19.7926	-1.02447	Gm10335
11234	ENSMUSG00000041351	145.266	-1.02348	0.303087	-3.37686	0.000733176	0.00495044	87.6906	131.498	66.934	143.905	112.794	168.279	64.7573	80.1929	127.39	85.6523	131.649	244.297	167.099	237.868	214.488	207.535	100.869	194.822	203.656	169.688	109.519	-1.02348	Rap1gap
16880	ENSMUSG00000074141	20.9852	-1.02237	0.37995	-2.6908	0.00712802	0.0307836	26.8729	17.6022	23.3491	20.1467	15.7721	14.7244	14.662	10.7952	13.4884	11.5055	22.1653	25.6361	29.9757	34.2256	12.5118	37.9151	16.978	26.1702	28.5833	16.4975	21.1121	-1.02237	Il4i1
2673	ENSMUSG00000021022	61.3231	-1.02177	0.23275	-4.38999	1.13e-05	0.000146809	59.4033	60.0544	49.8114	52.7652	74.559	89.3981	52.5389	37.7832	61.447	46.0221	47.689	113.1	93.7538	84.7083	66.1337	36.9173	49.9353	48.7056	54.7847	58.1339	50.1413	-1.02177	Ppp2r3c
12938	ENSMUSG00000049038	30.9196	-1.02075	0.35061	-2.91136	0.00359863	0.0180276	26.8729	32.0981	32.6887	20.1467	29.6324	21.0348	36.655	29.3013	29.9741	21.7327	22.837	60.3202	59.3136	38.5038	15.1929	34.9218	28.9625	11.6312	26.2014	29.067	42.2242	-1.02075	Mterfd3
14885	ENSMUSG00000060798	34.333	-1.01673	0.302385	-3.36239	0.000772717	0.0051836	28.2873	48.6648	29.5755	42.2122	35.8457	42.0697	41.5424	20.8193	13.4884	30.6814	22.1653	61.8282	38.2668	36.7925	26.811	36.9173	30.9599	29.8049	21.4375	39.2797	43.5437	-1.01673	Intu
4260	ENSMUSG00000024661	35286	-1.01607	0.10554	-9.6274	6.13e-22	2.18e-19	29954.8	29769.4	26991.5	37686.9	33703.1	29719.1	31375.5	28377.5	29819.8	30295.3	28354.8	60860.1	61429.1	54940.6	36278.8	27562.3	32066.4	33238.3	37457.2	31976.8	29149.2	-1.01607	Fth1
11181	ENSMUSG00000041153	27.4301	-1.01451	0.368597	-2.75235	0.00591695	0.0266382	19.8011	9.31879	29.5755	29.7404	24.3751	22.0866	19.5494	21.5904	17.9845	31.9598	14.7769	39.2081	57.4003	30.803	21.4488	20.9531	32.9573	34.1666	15.4826	35.3517	47.5023	-1.01451	Osgin2
5488	ENSMUSG00000027122	135.268	-1.01394	0.207861	-4.87795	1.07e-06	1.87e-05	144.265	138.746	126.085	104.571	103.713	87.2946	116.074	124.145	106.408	116.334	126.275	144.769	341.85	223.322	99.2006	125.718	109.858	124.308	114.333	136.693	126.673	-1.01394	Arl14ep
14752	ENSMUSG00000059895	146.33	-1.01126	0.18493	-5.46837	4.54e-08	1.2e-06	149.923	119.073	102.736	227.37	177.317	172.486	156.395	94.8436	83.9276	76.7035	104.781	158.341	207.279	181.396	102.775	91.7944	184.761	132.305	159.59	184.615	204.524	-1.01126	Ptp4a3
4822	ENSMUSG00000025823	2482.75	-1.01092	0.19511	-5.18125	2.2e-07	4.77e-06	1946.17	1876.18	2196.37	1576.24	1863.02	2021.45	2069.79	1363.28	1813.44	1369.16	2078.17	3180.38	2882.77	3950.49	2623.01	2808.71	3365.64	2137.96	3344.25	3153.37	4517.99	-1.01092	Pdia4
5803	ENSMUSG00000027722	53.1252	-1.0109	0.254663	-3.96954	7.2e-05	0.000702522	42.431	52.8065	46.6982	48.9278	53.5295	46.2767	53.7607	43.9519	35.969	51.1357	51.7191	60.3202	121.178	91.5535	55.4094	30.9307	47.9379	56.7021	39.3021	53.4204	31.6682	-1.0109	Spata5
11133	ENSMUSG00000040957	37.7498	-1.00995	0.290242	-3.47969	0.000501985	0.00361217	43.8453	46.594	51.368	34.5372	38.2354	51.5354	24.4367	23.1326	34.4703	15.3407	18.1353	45.2402	49.7469	38.5038	40.2165	25.9419	48.9366	38.5283	30.9653	49.4924	43.5437	-1.00995	Cables1
8794	ENSMUSG00000034035	57.7665	-1.00595	0.239442	-4.20122	2.65e-05	0.000303248	57.989	53.8419	57.5944	59.4808	58.7869	61.0011	50.0952	34.6989	38.9664	58.806	49.0324	84.4483	89.2893	97.5429	31.2795	69.8436	61.9198	40.7092	58.3576	43.9932	55.4193	-1.00595	Ccdc17
18897	ENSMUSG00000083019	18.6168	-1.00429	0.367164	-2.73526	0.00623312	0.0277504	15.558	25.8855	20.2359	14.3905	15.2942	22.0866	12.2183	14.6506	10.4909	12.7839	8.73179	31.6681	25.5112	14.5459	8.04329	14.9665	24.9676	24.7163	27.3923	20.4254	26.3901	-1.00429	Gm6222
4746	ENSMUSG00000025588	23.5599	-1.00428	0.354817	-2.83042	0.00464867	0.0220372	22.6298	14.4959	14.0094	23.9842	17.2059	18.9314	14.662	13.1085	16.4858	17.8975	22.1653	31.6681	33.1646	40.2151	15.1929	36.9173	20.9728	20.3546	27.3923	41.6365	31.6682	-1.00428	Nat1
2600	ENSMUSG00000020878	20.123	-1.00358	0.321616	-3.12043	0.00180587	0.0103085	24.0442	14.4959	12.4528	20.1467	19.1177	11.5692	17.1057	20.8193	13.4884	12.7839	17.4636	25.6361	38.9046	33.37	16.9803	21.9508	21.9715	21.0815	22.6285	14.1407	22.4316	-1.00358	Lrrc46
6459	ENSMUSG00000028933	17.7194	-1.00351	0.383873	-2.61417	0.00894456	0.0369001	21.2155	28.9918	14.0094	18.228	17.6839	19.9831	24.4367	13.8795	10.4909	12.7839	15.4486	22.6201	37.6291	18.8241	8.93699	20.9531	13.9819	7.99644	14.2917	12.5695	17.1536	-1.00351	Xrcc2
8509	ENSMUSG00000033021	495.406	-1.00312	0.152037	-6.59785	4.17e-11	2.27e-09	499.271	414.168	438.963	512.303	443.53	394.403	448.413	280.675	322.222	372.012	463.457	744.955	725.795	699.058	495.109	554.758	532.31	420.177	502.59	531.061	608.293	-1.00312	Gmppa
946	ENSMUSG00000006442	684.6	-1.00233	0.198982	-5.03728	4.72e-07	9.29e-06	531.801	461.798	656.887	609.199	541.509	639.459	685.449	448.772	448.113	563.771	669.661	817.339	1090.61	1292.87	584.479	729.366	723.063	561.932	893.229	561.699	865.597	-1.00233	Srm
22752	ENSMUSG00000096929	34.2401	-1.00158	0.355189	-2.81985	0.00480459	0.0226325	25.4586	23.8147	59.151	27.8217	36.8016	18.9314	28.1022	27.7591	19.4832	16.6191	38.9572	42.2242	47.8336	68.4512	25.9173	36.9173	30.9599	49.4326	29.7743	36.9229	27.7096	-1.00158	A330023F24Rik
15296	ENSMUSG00000063550	32.9946	-1.0001	0.374493	-2.67055	0.00757265	0.0324146	24.0442	40.3814	46.6982	15.3499	30.5883	27.3453	24.4367	39.3254	25.478	26.8462	22.1653	46.7482	75.2581	47.9158	29.4921	22.9486	34.9547	42.89	17.8646	12.5695	39.5852	-1.0001	Nup98
12733	ENSMUSG00000047965	135.379	-0.999637	0.192736	-5.18655	2.14e-07	4.66e-06	108.906	138.746	76.2737	93.0587	104.191	99.9155	108.743	112.579	130.387	66.4764	81.9445	191.517	211.743	178.829	179.634	171.616	151.803	167.198	134.58	179.115	155.702	-0.999637	Rpl9-ps7
15074	ENSMUSG00000062110	134.847	-0.996781	0.15386	-6.47851	9.26e-11	4.62e-09	103.249	104.578	115.189	101.693	116.14	119.899	118.518	85.5905	119.897	122.726	124.932	191.517	253.837	221.611	127.799	113.745	144.812	144.663	111.951	142.978	146.465	-0.996781	Scfd2
12659	ENSMUSG00000047649	96.8174	-0.995531	0.234878	-4.2385	2.25e-05	0.000263334	91.9337	77.6566	104.293	132.393	79.8164	90.4498	123.405	72.4821	44.9612	100.993	71.8694	128.18	154.343	151.448	63.4526	107.759	92.8796	75.6027	96.4687	77.7738	95.0045	-0.995531	Cd3eap
8373	ENSMUSG00000032593	25.3668	-0.994998	0.348577	-2.85445	0.00431109	0.0207319	28.2873	21.7438	38.9151	26.8623	25.8089	18.9314	24.4367	16.1928	11.9897	28.1246	23.5087	33.1761	31.889	54.761	10.7244	23.9464	20.9728	33.4397	19.0555	22.7822	17.1536	-0.994998	Amigo3
448	ENSMUSG00000002797	140.821	-0.992991	0.161557	-6.14637	7.93e-10	3.29e-08	111.735	135.64	143.208	148.702	140.515	109.381	130.736	86.3616	128.889	121.447	100.751	206.597	213.019	220.755	121.543	146.672	151.803	122.854	158.399	117.053	141.187	-0.992991	Ggct
19334	ENSMUSG00000084106	254.648	-0.992812	0.174554	-5.68771	1.29e-08	3.97e-07	285.702	250.572	199.245	222.573	166.802	266.091	268.804	205.88	223.307	200.708	162.546	437.322	409.455	331.988	244.874	232.479	239.689	239.166	247.722	214.467	298.209	-0.992812	Gm6136
10957	ENSMUSG00000040463	771.315	-0.992625	0.141552	-7.01242	2.34e-12	1.69e-10	602.52	627.465	565.048	808.747	675.81	656.287	726.992	572.146	575.503	655.815	676.378	950.043	1518.56	1222.71	648.826	787.237	808.952	809.822	716.965	686.609	905.182	-0.992625	Mybbp1a
18292	ENSMUSG00000081604	29.2972	-0.992385	0.280937	-3.53241	0.000411792	0.0030443	28.2873	22.7793	28.0189	26.8623	21.5074	21.0348	21.993	15.4217	31.4728	17.8975	22.1653	58.8122	35.7157	35.9369	28.5984	33.924	29.9612	35.6205	34.5382	29.067	35.6267	-0.992385	Gm11518
6755	ENSMUSG00000029446	60.277	-0.989533	0.26842	-3.68651	0.000227346	0.00185599	46.6741	50.7356	38.9151	49.8871	58.7869	38.9145	51.3171	50.8917	62.9457	56.2492	42.9873	61.8282	126.281	119.79	58.0905	48.8905	63.9172	58.156	91.7048	43.9932	44.8632	-0.989533	Psph
10757	ENSMUSG00000039853	64.7016	-0.988847	0.230323	-4.29331	1.76e-05	0.000213496	60.8177	74.5503	73.1604	46.0497	62.6104	58.8976	52.5389	35.47	50.956	42.1869	63.8092	85.9563	102.045	98.3986	47.3661	65.8525	83.8913	64.6985	44.0659	67.5611	77.8509	-0.988847	Trim14
2810	ENSMUSG00000021270	2087.21	-0.986407	0.305282	-3.23113	0.001233	0.00755325	1574.19	1249.75	2781.65	1772.91	1581.51	1765.88	1513.85	1134.27	1897.36	2040.31	1500.52	2055.41	2986.09	4717.14	1088.53	1892.76	2198.15	1807.2	3838.5	1758.16	2677.28	-0.986407	Hsp90aa1
5224	ENSMUSG00000026615	2653.01	-0.985974	0.14541	-6.78063	1.2e-11	7.26e-10	1865.55	2055.31	2738.07	2715.01	2234.38	2932.26	2733.24	1804.34	1849.4	2546.56	2060.03	3723.27	4337.55	4202.05	2054.61	2468.47	2539.71	2521.06	3075.09	2457.34	2799.99	-0.985974	Eprs
2748	ENSMUSG00000021177	63.9375	-0.984946	0.228545	-4.30963	1.64e-05	0.000200512	57.989	45.5585	63.8208	69.0745	61.6546	62.0528	70.8664	41.6386	40.4651	40.9085	56.4208	64.8442	110.336	89.8422	50.9409	61.8615	65.9146	50.8865	82.177	68.3466	87.0875	-0.984946	Tdp1
16382	ENSMUSG00000070713	20.9018	-0.984403	0.334139	-2.94609	0.00321823	0.0164838	24.0442	22.7793	20.2359	16.3093	17.6839	14.7244	21.993	15.4217	17.9845	8.94874	19.4786	34.6841	37.6291	21.391	26.811	15.9642	20.9728	22.5354	15.4826	26.7102	17.1536	-0.984403	Gm10282
3823	ENSMUSG00000023393	106.796	-0.984073	0.306786	-3.20769	0.00133807	0.0080453	94.7625	65.2315	132.311	113.205	84.1178	66.2598	73.3101	53.976	67.4418	90.7658	98.0647	129.688	164.547	165.138	79.5392	136.694	148.807	63.2446	144.108	109.198	162.299	-0.984073	Slc17a9
16750	ENSMUSG00000073436	63.248	-0.981845	0.246274	-3.9868	6.7e-05	0.000659523	48.0884	81.7983	57.5944	91.14	76.4708	66.2598	83.0848	48.5784	38.9664	47.3005	47.0173	81.4323	115.438	71.8738	38.4291	52.8816	56.9262	79.2375	52.4027	51.0636	42.2242	-0.981845	Eme2
712	ENSMUSG00000004768	100.428	-0.981642	0.185109	-5.30306	1.14e-07	2.65e-06	72.1326	95.2588	102.736	79.6275	72.6472	94.6568	89.1939	74.7953	76.434	83.0955	87.3179	120.64	191.334	158.293	84.9014	74.8324	133.827	93.7765	95.2777	110.769	117.436	-0.981642	Rab23
16221	ENSMUSG00000069682	962.231	-0.97997	0.162748	-6.02138	1.73e-09	6.54e-08	903.779	794.168	952.642	1030.36	546.288	826.67	816.186	710.17	819.793	787.489	695.185	1565.31	1394.19	1493.09	1111.76	1246.21	755.021	819.999	1071.87	870.438	996.228	-0.97997	Gm10275
9056	ENSMUSG00000034800	75.8521	-0.979813	0.223578	-4.38242	1.17e-05	0.000151325	57.989	55.9127	54.4812	54.684	90.809	84.1394	57.4262	57.8314	64.4444	49.8573	81.9445	98.0204	146.69	130.913	55.4094	74.8324	71.9068	80.6914	59.5486	80.9161	84.4485	-0.979813	Zfp661
8820	ENSMUSG00000034121	26.3586	-0.979586	0.359118	-2.72775	0.00637671	0.0282451	19.8011	15.5313	7.78303	23.0248	20.0736	21.0348	18.3275	16.1928	13.4884	31.9598	28.2104	25.6361	52.298	53.0497	14.2992	34.9218	29.9612	23.2624	32.1562	40.8509	31.6682	-0.979586	Mks1
6952	ENSMUSG00000029790	23.3782	-0.97921	0.303755	-3.22369	0.00126551	0.00770727	19.8011	18.6376	20.2359	16.3093	17.6839	14.7244	18.3275	26.988	20.9819	23.0111	18.8069	42.2242	53.5736	35.9369	16.0866	28.9352	18.9754	19.6276	11.9097	16.4975	31.6682	-0.97921	Cep41
13673	ENSMUSG00000053091	42.7487	-0.976291	0.255363	-3.82315	0.000131757	0.00117695	24.0442	30.0272	37.3585	27.8217	31.5442	32.604	41.5424	40.8676	34.4703	31.9598	46.3457	57.3042	95.0293	74.4407	42.0039	51.8838	54.9288	35.6205	26.2014	44.7788	36.9462	-0.976291	Lins
2880	ENSMUSG00000021418	110.97	-0.975693	0.203103	-4.80393	1.56e-06	2.56e-05	101.834	100.436	87.1699	170.768	114.706	146.192	91.6376	75.5664	74.9353	83.0955	65.8243	165.881	151.154	124.068	115.287	93.7899	115.85	118.493	127.434	84.8441	121.395	-0.975693	Rpp40
22407	ENSMUSG00000095026	25.4928	-0.975123	0.369826	-2.6367	0.00837157	0.0351427	11.3149	14.4959	45.1416	19.1874	30.1104	19.9831	24.4367	18.5061	19.4832	21.7327	15.4486	34.6841	28.7001	46.2046	12.5118	20.9531	38.9495	28.351	35.7291	24.3534	25.0706	-0.975123	Gm3336
7003	ENSMUSG00000029992	300.964	-0.974697	0.216901	-4.49375	7e-06	9.62e-05	247.514	265.068	359.576	263.826	257.611	275.557	315.233	155.759	179.845	283.803	292.179	487.086	429.864	430.387	326.2	235.473	266.654	248.617	347.764	253.747	398.491	-0.974697	Gfpt1
12525	ENSMUSG00000046994	53.8367	-0.974476	0.262769	-3.70849	0.000208499	0.00173101	39.6022	43.4877	34.2453	59.4808	61.1766	34.7075	51.3171	49.3495	28.4754	44.7437	45.0023	61.8282	103.32	82.1414	40.2165	61.8615	71.9068	66.8793	58.3576	54.206	38.2657	-0.974476	Mars2
16386	ENSMUSG00000070729	175.856	-0.973265	0.258344	-3.76732	0.000165011	0.00142277	140.022	152.207	102.736	146.783	170.625	111.485	135.624	169.639	98.9146	109.942	113.513	238.265	278.71	211.343	146.567	217.513	210.727	301.684	122.67	280.457	233.553	-0.973265	Gm12966
18383	ENSMUSG00000081792	34.1536	-0.972951	0.268901	-3.61824	0.000296608	0.0023152	18.3867	42.4523	12.4528	29.7404	32.5001	31.5523	29.324	27.7591	29.9741	28.1246	30.2254	48.2562	66.3292	53.9053	43.7913	34.9218	32.9573	36.3475	26.2014	32.9949	29.0292	-0.972951	Anp32b-ps1
576	ENSMUSG00000003549	91.2532	-0.972766	0.19771	-4.92017	8.65e-07	1.56e-05	89.105	71.4441	98.0661	94.0181	70.7355	84.1394	70.8664	80.1929	61.447	80.5387	63.8092	111.592	171.563	132.624	64.3463	102.77	101.868	85.78	95.2777	91.1289	95.0045	-0.972766	Ercc1
2414	ENSMUSG00000020576	219.516	-0.972107	0.201464	-4.82522	1.4e-06	2.35e-05	172.553	190.518	183.679	221.614	181.14	217.711	194.272	149.591	130.387	153.407	214.265	303.109	355.882	300.33	273.472	217.513	227.705	164.291	202.465	216.824	339.113	-0.972107	Nbas
8204	ENSMUSG00000032310	10277.4	-0.97146	0.234337	-4.14557	3.39e-05	0.000375356	10899.1	10543.7	11324.3	6296.33	7269.98	9926.34	9861.43	11180	9818.03	8528.15	8675.37	19101.9	17340.6	19738.8	3376.4	7708.74	7975.66	6216.87	8122.43	9283.36	12638.2	-0.97146	Cyp1a2
8062	ENSMUSG00000032026	1244.44	-0.969433	0.095131	-10.1905	2.19e-24	1.01e-21	930.652	1006.43	960.425	1025.56	1198.68	1092.76	1223.06	837.399	977.157	998.424	1059.23	1877.47	1980.31	1824.22	1124.27	1148.43	1357.24	1285.25	1562.55	1266.38	1397.36	-0.969433	Rexo2
888	ENSMUSG00000006019	106.279	-0.968711	0.19336	-5.00987	5.45e-07	1.05e-05	104.663	92.1525	68.4906	105.53	102.28	89.3981	76.9756	71.711	92.9198	104.828	109.483	155.325	186.87	209.632	62.5589	102.77	96.8745	90.1417	103.615	93.4856	112.158	-0.968711	Dhx34
19005	ENSMUSG00000083283	63.9186	-0.968658	0.310909	-3.11556	0.00183593	0.0104535	73.547	67.3024	45.1416	33.5779	64.5222	56.7941	50.0952	44.723	46.4599	49.8573	47.689	102.544	85.4626	89.8422	98.3069	28.9352	71.9068	77.7836	53.5937	56.5627	97.6435	-0.968658	Gm15361
10890	ENSMUSG00000040272	54.769	-0.965992	0.260526	-3.70786	0.000209019	0.00173261	41.0166	56.9482	52.9246	46.0497	42.5369	33.6558	48.8734	40.8676	32.9715	46.0221	56.4208	85.9563	105.234	70.1625	54.5157	59.8659	59.9223	45.0709	44.0659	84.8441	42.2242	-0.965992	Accs
15346	ENSMUSG00000063849	325.224	-0.965564	0.152359	-6.33742	2.34e-10	1.1e-08	308.332	246.43	259.953	399.097	276.729	282.919	310.346	259.856	200.827	242.894	255.237	438.83	497.469	473.169	244.874	352.211	386.499	314.042	328.708	377.871	373.42	-0.965564	Ppcdc
6769	ENSMUSG00000029467	2385.39	-0.964298	0.166843	-5.77969	7.48e-09	2.47e-07	1714.21	1791.28	2096.75	1906.26	2074.27	2226.54	1996.48	1913.84	1798.45	1733.5	2019.73	3860.49	3409.58	3661.28	3413.93	1796.98	2504.75	3129.52	2629.66	2018.19	2397.54	-0.964298	Atp2a2
13258	ENSMUSG00000050708	27621.4	-0.963942	0.110437	-8.72844	2.58e-18	5.32e-16	22979.2	23236.9	20172	26149.5	28678	24325.8	26388	24156.6	23111.6	20706.1	22562.9	45540.3	43541.3	43378.4	26594.7	19537.2	29052.3	30723.8	25019.9	30012	24182.6	-0.963942	Ftl1
23001	ENSMUSG00000097318	33.0465	-0.963391	0.311203	-3.0957	0.00196352	0.0110513	18.3867	21.7438	21.7925	44.1309	36.3236	26.2936	26.8804	23.9037	22.4806	33.2382	24.852	42.2242	69.5181	37.6482	37.5354	21.9508	25.9663	36.3475	48.8298	29.067	44.8632	-0.963391	1700007L15Rik
19951	ENSMUSG00000085615	34.289	-0.962787	0.279236	-3.44793	0.000564901	0.0040025	41.0166	21.7438	21.7925	46.0497	33.456	30.5005	20.7712	27.7591	35.969	24.2894	36.9422	58.8122	68.8803	54.761	31.2795	23.9464	32.9573	29.8049	23.8194	21.211	34.3072	-0.962787	A330035P11Rik
1100	ENSMUSG00000008450	96.8263	-0.962063	0.182794	-5.26311	1.42e-07	3.22e-06	97.5912	92.1525	85.6133	70.0339	97.5002	91.5016	70.8664	81.7351	70.4392	67.7548	78.5861	116.116	162.634	155.726	77.7518	88.8011	102.867	90.8687	98.8506	97.4136	138.548	-0.962063	Nutf2
23560	ENSMUSG00000098374	31.3425	-0.961178	0.320602	-2.99804	0.00271718	0.0144125	19.8011	17.6022	26.4623	36.456	25.3309	23.1383	43.9861	15.4217	17.9845	25.5678	32.9121	46.7482	45.2824	44.4933	25.0236	42.9039	32.9573	24.7163	41.684	27.4958	42.2242	-0.961178	RNF8
23069	ENSMUSG00000097412	23.7092	-0.95977	0.293953	-3.26504	0.00109447	0.00689257	28.2873	23.8147	21.7925	22.0655	28.1986	28.397	25.6585	20.8193	16.4858	17.8975	17.4636	24.1281	40.1802	39.3594	15.1929	28.9352	19.9741	18.9007	19.0555	18.8542	22.4316	-0.95977	1810014B01Rik
4747	ENSMUSG00000025591	59.2246	-0.95954	0.216087	-4.44053	8.97e-06	0.000119993	28.2873	51.7711	60.7076	61.3996	63.0884	65.208	59.8699	53.976	43.4625	34.5166	46.3457	79.9243	101.407	80.4301	48.2598	44.8994	62.9185	69.0602	46.4479	65.2043	76.5314	-0.95954	Tma16
9565	ENSMUSG00000036537	20.7563	-0.958914	0.34383	-2.78892	0.00528843	0.0243763	18.3867	11.3896	20.2359	24.9436	19.1177	12.6209	24.4367	18.5061	16.4858	11.5055	17.4636	19.6041	42.7313	29.0918	13.4055	22.9486	21.9715	26.8971	20.2465	22.7822	21.1121	-0.958914	Rnf113a1
1128	ENSMUSG00000009013	281.747	-0.958674	0.168	-5.70639	1.15e-08	3.61e-07	219.227	208.12	202.359	303.16	296.802	247.159	289.575	249.061	292.248	231.389	227.698	346.841	559.972	536.486	234.149	200.551	228.704	258.067	322.753	201.112	261.262	-0.958674	Dynll1
20149	ENSMUSG00000086040	255.29	-0.958601	0.22223	-4.31355	1.61e-05	0.000198069	216.398	177.057	216.368	198.589	229.412	254.522	178.388	236.723	173.85	196.872	231.728	239.773	540.838	439.799	240.405	270.394	318.587	215.904	210.802	251.39	323.279	-0.958601	Wipf3
14582	ENSMUSG00000058809	259.531	-0.955362	0.218056	-4.38128	1.18e-05	0.000151583	195.182	220.545	208.585	147.743	273.861	259.78	210.156	221.302	229.302	167.469	213.593	447.878	415.195	349.101	325.307	161.638	287.627	334.397	225.094	260.817	295.57	-0.955362	Gm12141
9344	ENSMUSG00000035759	68.5427	-0.955123	0.264974	-3.60459	0.000312644	0.00242106	45.2597	63.1607	73.1604	73.8713	76.9487	98.8638	63.5354	45.4941	58.4496	40.9085	51.7191	60.3202	121.816	97.5429	24.1299	57.8704	74.9029	64.6985	86.9409	83.2729	76.5314	-0.955123	Bbs10
14399	ENSMUSG00000057561	679.629	-0.953529	0.19903	-4.79089	1.66e-06	2.72e-05	462.497	569.482	607.076	644.695	751.325	673.115	713.552	510.459	491.576	579.112	593.762	1152.12	1202.85	806.868	506.727	536.798	618.199	1083.88	501.399	613.549	653.156	-0.953529	Eif1a
4226	ENSMUSG00000024587	1462.23	-0.951517	0.102422	-9.29014	1.54e-20	4.55e-18	1183.82	1144.14	1123.87	1173.31	1590.11	1311.52	1447.87	1077.98	1154	1307.79	1217.75	2112.72	2568.34	2205.84	1351.27	1296.1	1537.01	1467.71	1372	1534.26	1529.31	-0.951517	Nars
3008	ENSMUSG00000021694	45.1002	-0.951043	0.257083	-3.69936	0.000216147	0.00178034	36.7735	46.594	54.4812	41.2528	47.3163	47.3284	58.6481	33.9278	19.4832	33.2382	39.6289	61.8282	65.0536	61.6061	29.4921	44.8994	53.9301	40.7092	32.1562	60.4907	38.2657	-0.951043	Ercc8
6847	ENSMUSG00000029610	57.4727	-0.95017	0.275995	-3.44271	0.000575921	0.00406338	48.0884	39.346	35.8019	47.9684	68.8237	52.5871	51.3171	53.976	41.9638	37.0734	53.0624	75.4003	94.3916	101.821	84.9014	31.9285	58.9236	63.2446	36.9201	58.1339	71.2534	-0.95017	Aimp2
10887	ENSMUSG00000040268	130.854	-0.950073	0.235087	-4.04136	5.31e-05	0.000543854	117.392	104.578	107.406	107.449	130	106.226	125.849	116.434	121.395	116.334	108.812	134.212	279.348	248.991	162.653	85.8078	134.825	138.12	86.9409	124.124	91.046	-0.950073	Plekha1
8548	ENSMUSG00000033166	52.9483	-0.949739	0.251545	-3.77562	0.00015961	0.00138382	46.6741	63.1607	52.9246	47.9684	50.6619	47.3284	42.7642	34.6989	32.9715	33.2382	55.0774	101.036	72.0692	62.4617	55.4094	44.8994	68.9107	49.4326	34.5382	54.9916	60.6973	-0.949739	Dis3
8382	ENSMUSG00000032606	219.123	-0.949653	0.139791	-6.79336	1.1e-11	6.73e-10	178.21	211.226	266.179	227.37	209.339	217.711	177.166	194.314	167.855	222.44	159.859	333.269	387.133	349.957	169.803	170.618	194.748	207.908	167.927	193.256	195.287	-0.949653	Nicn1
16134	ENSMUSG00000068856	105.21	-0.947472	0.21931	-4.32023	1.56e-05	0.000193232	117.392	84.9045	85.6133	81.5463	108.015	67.3115	119.74	89.446	71.9379	81.8171	90.0046	140.245	204.728	136.902	88.4762	105.763	107.86	135.94	97.6597	83.2729	110.839	-0.947472	Sf3b4
16865	ENSMUSG00000074063	880.711	-0.94627	0.293355	-3.22568	0.00125675	0.00767182	613.835	575.694	603.963	689.786	955.885	827.721	496.065	494.266	867.751	502.408	505.772	1037.51	1333.6	1047.3	474.554	1343.99	1718.77	875.247	962.305	1429.78	1138.73	-0.94627	Osgin1
9801	ENSMUSG00000037251	81.0098	-0.944742	0.225246	-4.19426	2.74e-05	0.000310842	87.6906	84.9045	98.0661	63.3183	81.7281	69.415	98.9686	60.9158	47.9586	57.5276	66.4959	95.0043	130.107	112.089	59.8778	103.768	81.8939	58.156	61.9305	90.3433	91.046	-0.944742	Pomk
12223	ENSMUSG00000045466	105.301	-0.944643	0.265132	-3.56292	0.000366758	0.00277287	67.8895	48.6648	74.717	95.9368	92.7208	85.1911	73.3101	69.3977	83.9276	71.59	97.393	165.881	146.69	154.871	67.0274	181.593	171.777	103.954	115.524	142.978	100.283	-0.944643	Zfp956
12405	ENSMUSG00000046434	512.156	-0.943984	0.123737	-7.62896	2.37e-14	2.42e-12	396.022	471.117	323.774	475.847	439.707	388.093	397.096	410.218	418.139	350.279	395.617	818.847	785.746	671.677	689.042	628.592	532.31	600.46	522.836	564.842	475.023	-0.943984	Hnrnpa1
2242	ENSMUSG00000020268	38.0281	-0.943271	0.30494	-3.0933	0.00197946	0.0111185	21.2155	39.346	29.5755	67.1558	43.4927	27.3453	29.324	29.3013	26.9767	21.7327	30.2254	48.2562	57.4003	51.3384	49.1535	50.886	34.9547	34.8936	22.6285	34.5661	48.8218	-0.943271	Lyrm7
8136	ENSMUSG00000032182	118.008	-0.942017	0.223676	-4.21152	2.54e-05	0.000292253	104.663	105.613	91.8397	102.652	136.214	85.1911	100.19	96.3857	58.4496	76.7035	124.932	149.293	210.468	161.716	97.4132	96.7832	120.843	143.936	115.524	122.553	176.814	-0.942017	Yipf2
2027	ENSMUSG00000019854	219.964	-0.93919	0.175207	-5.36047	8.3e-08	2.03e-06	209.326	189.482	205.472	196.67	205.993	263.987	197.937	148.049	200.827	166.191	157.172	285.013	389.684	279.794	302.07	201.549	191.751	218.812	209.611	164.975	234.872	-0.93919	Reps1
4097	ENSMUSG00000024312	423.913	-0.939143	0.111766	-8.40278	4.36e-17	7.26e-15	338.033	406.921	312.878	404.853	411.03	389.145	405.649	338.507	368.682	325.99	353.302	589.63	764.061	628.04	402.165	377.155	444.424	442.712	437.087	370.015	391.894	-0.939143	Wdr46
9536	ENSMUSG00000036430	169.144	-0.938505	0.186851	-5.02275	5.09e-07	9.86e-06	134.365	163.597	124.528	155.418	154.853	130.416	123.405	113.35	140.878	138.066	141.052	185.485	315.701	254.981	110.819	189.575	193.749	198.457	184.601	207.397	191.329	-0.938505	Tbcc
5000	ENSMUSG00000026187	239.416	-0.938219	0.15669	-5.98776	2.13e-09	7.88e-08	192.354	287.847	172.783	222.573	236.581	224.021	222.374	192	154.367	166.191	198.144	340.809	389.046	298.618	213.594	252.435	246.68	260.975	227.476	237.249	291.611	-0.938219	Xrcc5
16973	ENSMUSG00000074506	46.1404	-0.937733	0.310177	-3.02321	0.00250105	0.0134761	38.1879	49.7002	46.6982	25.9029	42.0589	52.5871	69.6446	37.7832	34.4703	33.2382	24.852	79.9243	63.7781	44.4933	55.4094	30.9307	56.9262	52.3404	34.5382	40.0653	55.4193	-0.937733	Gm10705
5173	ENSMUSG00000026520	44.0717	-0.937386	0.245616	-3.81647	0.000135372	0.00120366	31.116	34.1689	56.0378	34.5372	32.978	29.4488	30.5459	33.1567	55.4521	31.9598	46.3457	66.3522	78.447	90.6978	33.0669	43.9017	37.9508	28.351	50.0208	40.0653	40.9047	-0.937386	Pycr2
3611	ENSMUSG00000022790	343.35	-0.936841	0.147294	-6.36034	2.01e-10	9.61e-09	347.934	407.956	317.547	332.901	410.552	361.799	310.346	330.025	265.271	251.843	308.299	554.946	637.781	474.024	238.618	227.491	336.564	308.227	234.621	280.457	273.138	-0.936841	Igsf11
7163	ENSMUSG00000030279	63.1226	-0.935286	0.205394	-4.55361	5.27e-06	7.49e-05	63.6464	70.4086	66.934	58.5214	67.3899	56.7941	45.2079	37.0121	43.4625	44.7437	51.7191	69.3683	96.3049	84.7083	58.0905	54.8771	77.899	54.5212	73.8402	72.2746	77.8509	-0.935286	C2cd5
5654	ENSMUSG00000027429	581.535	-0.934409	0.175716	-5.31772	1.05e-07	2.49e-06	637.879	522.888	642.878	594.808	535.773	564.786	546.16	311.519	359.69	471.727	562.193	835.435	846.335	767.509	526.389	478.927	548.289	541.577	682.427	477.641	757.397	-0.934409	Sec23b
1454	ENSMUSG00000015126	169.217	-0.933809	0.127998	-7.2955	2.98e-13	2.52e-11	158.409	182.234	133.868	142.946	144.339	166.175	144.177	146.506	143.876	121.447	146.425	272.949	273.608	258.403	133.161	151.66	176.771	150.479	170.309	185.4	150.424	-0.933809	Tsr3
9420	ENSMUSG00000036023	85.1546	-0.933272	0.188351	-4.95496	7.23e-07	1.33e-05	79.2045	74.5503	84.0567	82.5056	98.4561	69.415	67.2009	54.7471	67.4418	67.7548	85.3029	134.212	139.674	122.357	74.177	82.8145	92.8796	70.5141	66.6944	87.2009	87.0875	-0.933272	Parp2
4791	ENSMUSG00000025757	141.072	-0.932642	0.187911	-4.9632	6.93e-07	1.28e-05	94.7625	120.109	133.868	100.734	128.566	120.95	94.0813	119.518	107.907	112.498	130.977	176.437	214.294	283.217	128.693	103.768	154.799	142.482	151.253	135.122	208.482	-0.932642	Hspa4l
7733	ENSMUSG00000031478	39.1127	-0.931641	0.312844	-2.97797	0.00290164	0.01518	46.6741	31.0626	29.5755	33.5779	30.1104	38.9145	37.8769	28.5302	29.9741	29.403	30.2254	51.2722	61.8647	54.761	21.4488	54.8771	44.9418	22.5354	39.3021	42.4221	62.0168	-0.931641	Nek3
6438	ENSMUSG00000028893	258.104	-0.931144	0.314501	-2.96071	0.00306935	0.0158765	91.9337	158.419	152.547	98.8149	179.228	268.194	252.92	285.302	230.801	281.246	308.971	419.226	737.912	424.397	310.114	161.638	210.727	302.411	240.576	168.903	135.909	-0.931144	Sesn2
7744	ENSMUSG00000031490	1261.27	-0.930068	0.0987885	-9.41474	4.74e-21	1.52e-18	1004.2	984.686	1007.12	1114.79	1150.89	1259.99	1358.68	1041.74	1115.04	1196.57	1053.86	1973.98	2212.46	2095.46	999.156	1070.6	1166.49	1373.21	1181.44	1016.56	1109.71	-0.930068	Eif4ebp1
10143	ENSMUSG00000038181	83.7333	-0.929869	0.25179	-3.69304	0.000221593	0.00181565	62.2321	67.3024	107.406	70.0339	108.493	86.2429	69.6446	69.3977	61.447	53.6925	54.4058	96.5124	125.005	118.078	79.5392	79.8212	88.8848	130.851	57.1666	78.5594	93.685	-0.929869	Chpf2
13420	ENSMUSG00000051557	38.8781	-0.92931	0.34264	-2.71221	0.00668366	0.0293474	31.116	31.0626	15.5661	42.2122	51.1398	15.7761	28.1022	30.0724	29.9741	30.6814	36.2705	51.2722	82.9115	46.2046	42.0039	24.9441	52.9314	58.156	34.5382	39.2797	42.2242	-0.92931	Pusl1
5718	ENSMUSG00000027562	78.4987	-0.92844	0.198334	-4.6812	2.85e-06	4.36e-05	55.1602	56.9482	48.2548	88.2619	114.228	82.0359	68.4228	64.7712	53.9534	57.5276	55.0774	98.0204	130.745	99.2542	65.24	52.8816	95.8757	77.7836	90.5138	91.9145	101.602	-0.92844	Car2
16035	ENSMUSG00000068101	58.1598	-0.928347	0.281243	-3.30087	0.000963866	0.00623388	36.7735	47.6294	59.151	128.555	97.9782	102.019	107.521	37.0121	19.4832	21.7327	24.852	63.3362	44.0069	47.0602	21.4488	22.9486	55.9275	81.4183	89.3229	72.2746	40.9047	-0.928347	Cenpm
8679	ENSMUSG00000033632	29.6363	-0.928317	0.299348	-3.10113	0.00192782	0.01087	32.5304	33.1335	45.1416	37.4154	37.2795	32.604	39.0987	20.8193	13.4884	12.7839	26.1954	39.2081	27.4246	45.3489	25.0236	23.9464	25.9663	21.0815	20.2465	30.6382	32.9877	-0.928317	AW554918
16941	ENSMUSG00000074358	83.3844	-0.927832	0.215391	-4.30766	1.65e-05	0.000201669	66.4752	66.267	57.5944	89.2212	78.8605	62.0528	81.8629	59.3736	79.4315	51.1357	66.4959	101.036	134.572	124.923	89.3699	87.8034	99.8706	55.2482	94.0867	91.9145	113.478	-0.927832	Ccdc61
11763	ENSMUSG00000043290	32.4582	-0.925707	0.294025	-3.14839	0.00164172	0.00954906	25.4586	26.921	23.3491	17.2686	30.1104	31.5523	43.9861	23.1326	31.4728	17.8975	21.4936	37.7001	46.558	46.2046	20.5551	40.9084	38.9495	39.9822	32.1562	42.4221	43.5437	-0.925707	Zfp784
671	ENSMUSG00000004393	372.464	-0.925568	0.104319	-8.87246	7.15e-19	1.6e-16	366.321	371.716	365.802	414.447	363.236	388.093	405.649	283.76	280.258	301.701	288.149	502.166	623.75	507.394	305.645	367.178	355.539	321.312	310.844	342.519	356.267	-0.925568	Ddx56
6334	ENSMUSG00000028708	206.812	-0.925125	0.181139	-5.10726	3.27e-07	6.7e-06	179.624	160.49	152.547	195.711	195.478	201.935	151.508	176.579	175.349	213.491	187.398	248.821	478.336	333.7	223.425	176.604	187.757	183.191	160.781	157.119	203.204	-0.925125	Mknk1
6258	ENSMUSG00000028582	133.421	-0.9246	0.158003	-5.8518	4.86e-09	1.66e-07	117.392	111.825	98.0661	127.596	145.294	117.795	95.3031	111.807	100.413	111.22	120.902	202.073	241.081	190.808	92.051	116.739	161.79	136.666	133.389	146.906	122.714	-0.9246	Cc2d1b
10218	ENSMUSG00000038368	41.3605	-0.92418	0.304573	-3.03435	0.00241054	0.0130829	25.4586	54.8773	29.5755	20.1467	37.2795	37.8627	32.9895	38.5543	29.9741	42.1869	33.5838	64.8442	75.8959	64.173	52.7283	17.9598	47.9379	44.3439	39.3021	35.3517	43.5437	-0.92418	Focad
227	ENSMUSG00000001416	1355.66	-0.923253	0.116024	-7.95739	1.76e-15	2.29e-13	995.713	1045.78	1032.03	1204.97	1390.81	1201.09	1163.19	960.773	1151.01	979.248	1105.58	1622.61	2165.9	2163.91	1315.53	1201.31	1503.05	1493.88	1719.76	1346.51	1706.12	-0.923253	Cct3
11203	ENSMUSG00000041237	1118.53	-0.921227	0.303744	-3.03291	0.00242208	0.013141	1881.11	1408.17	795.425	1195.37	1002.72	902.395	912.711	667.76	725.374	824.563	1233.87	1409.99	1809.38	1684.75	2464.82	1001.76	837.914	734.946	475.198	511.421	1009.42	-0.921227	Pklr
1545	ENSMUSG00000015843	47.2061	-0.919894	0.304466	-3.02134	0.00251662	0.0135413	65.0608	55.9127	54.4812	64.2777	56.8751	45.2249	31.7677	37.0121	26.9767	29.403	32.2405	64.8442	60.5892	55.6166	32.1732	55.8749	48.9366	24.7163	36.9201	67.5611	44.8632	-0.919894	Rxrg
3127	ENSMUSG00000021918	44.1144	-0.919407	0.267281	-3.43985	0.000582033	0.00408859	50.9171	47.6294	37.3585	30.6998	49.2281	39.9662	25.6585	46.2652	28.4754	35.795	36.2705	55.7962	74.6204	78.7189	40.2165	35.9196	46.9392	53.0673	25.0104	37.7085	50.1413	-0.919407	Nek4
4655	ENSMUSG00000025408	132.537	-0.918733	0.262262	-3.50311	0.000459855	0.00335059	158.409	110.79	168.113	110.327	122.831	107.278	117.296	142.651	104.909	107.385	124.932	117.624	301.033	258.403	119.756	130.707	142.815	104.681	86.9409	77.7738	68.6144	-0.918733	Ddit3
9687	ENSMUSG00000036916	73.49	-0.916085	0.200568	-4.56746	4.94e-06	7.06e-05	74.9614	56.9482	62.2642	55.6433	67.8678	54.6906	63.5354	59.3736	56.9509	58.806	52.3907	128.18	112.249	83.8527	62.5589	85.8078	74.9029	81.4183	63.1215	84.8441	102.922	-0.916085	Zfp280c
8878	ENSMUSG00000034278	47.8148	-0.915504	0.30135	-3.03801	0.00238145	0.0129555	50.9171	33.1335	42.0283	51.8059	40.1472	51.5354	42.7642	33.1567	28.4754	39.6302	56.4208	57.3042	95.0293	71.8738	17.874	51.8838	37.9508	55.2482	58.3576	46.35	42.2242	-0.915504	Dnajc17
17707	ENSMUSG00000079164	35.269	-0.914674	0.340869	-2.68336	0.00728857	0.0313718	46.6741	48.6648	43.5849	39.3341	62.1325	51.5354	28.1022	30.8434	22.4806	15.3407	14.7769	31.6681	43.3691	41.9264	24.1299	18.9575	51.9327	37.8014	19.0555	35.3517	32.9877	-0.914674	Tlr5
907	ENSMUSG00000006241	40.2337	-0.913669	0.258256	-3.53784	0.000403417	0.00299368	35.3591	33.1335	38.9151	41.2528	49.2281	27.3453	31.7677	28.5302	34.4703	30.6814	34.2555	36.1921	66.3292	72.7294	35.748	35.9196	46.9392	40.7092	35.7291	40.8509	48.8218	-0.913669	Ccdc159
4066	ENSMUSG00000024251	58.3196	-0.912495	0.212838	-4.28727	1.81e-05	0.000218203	50.9171	52.8065	68.4906	36.456	53.5295	55.7423	36.655	44.723	38.9664	49.8573	49.704	81.4323	89.9271	88.1309	50.9409	70.8413	61.9198	45.7978	66.6944	65.2043	65.9754	-0.912495	Thada
640	ENSMUSG00000004100	269.064	-0.911724	0.301031	-3.02867	0.00245632	0.0132945	281.459	231.934	328.444	557.393	300.148	167.227	281.022	218.217	173.85	190.48	202.175	241.281	517.878	345.679	174.271	306.314	211.726	265.337	196.51	262.388	196.607	-0.911724	Ppan
16314	ENSMUSG00000070371	120.75	-0.911425	0.226656	-4.02118	5.79e-05	0.000585345	107.492	74.5503	88.7265	141.986	138.125	74.6737	90.4158	89.446	94.4185	89.4874	116.872	143.261	226.412	178.829	109.925	106.761	132.828	111.95	172.691	116.268	130.631	-0.911425	Prss36
8949	ENSMUSG00000034485	144.937	-0.910534	0.157765	-5.77146	7.86e-09	2.59e-07	132.95	162.561	127.642	129.515	145.772	188.262	146.62	111.036	95.9172	115.055	104.781	217.153	224.499	162.572	117.075	102.77	156.797	137.393	150.062	151.62	163.619	-0.910534	Uaca
6241	ENSMUSG00000028556	97.8711	-0.908346	0.230272	-3.94466	7.99e-05	0.000769533	132.95	102.507	90.2831	89.2212	110.883	94.6568	89.1939	90.2171	67.4418	71.59	75.2277	143.261	147.965	140.325	130.48	73.8346	55.9275	93.0495	55.9757	101.342	98.963	-0.908346	Dock7
10754	ENSMUSG00000039850	122.66	-0.907594	0.161923	-5.6051	2.08e-08	6.14e-07	89.105	95.2588	79.3869	113.205	126.177	119.899	114.852	105.639	92.9198	92.0442	118.215	188.501	218.121	173.695	106.35	134.698	128.833	149.752	101.233	105.27	122.714	-0.907594	Endov
7595	ENSMUSG00000031174	35.1814	-0.906336	0.321735	-2.81703	0.00484707	0.0227602	26.8729	38.3106	28.0189	34.5372	34.4118	29.4488	30.5459	16.1928	23.9793	30.6814	27.5387	42.2242	51.0225	42.782	17.874	51.8838	44.9418	28.351	36.9201	49.4924	52.7803	-0.906336	Rpgr
16037	ENSMUSG00000068114	75.4587	-0.905278	0.210326	-4.30416	1.68e-05	0.000203769	79.2045	54.8773	73.1604	71.9526	75.5149	59.9493	56.2044	42.4097	50.956	65.198	75.2277	122.148	107.785	102.677	63.4526	85.8078	86.8874	66.1524	78.6041	75.417	91.046	-0.905278	Ccdc134
3912	ENSMUSG00000023988	220.052	-0.904681	0.178802	-5.05969	4.2e-07	8.32e-06	181.039	173.951	213.255	197.63	228.934	208.245	252.92	151.133	173.85	210.935	187.398	251.837	416.471	336.266	170.697	162.636	248.678	219.539	226.285	158.69	250.706	-0.904681	Bysl
7794	ENSMUSG00000031570	323.988	-0.90441	0.217756	-4.15333	3.28e-05	0.000364661	248.928	261.962	266.179	444.187	289.633	311.316	272.469	285.302	248.785	250.565	294.866	573.042	557.42	390.172	385.184	215.517	343.555	340.939	198.892	350.375	274.457	-0.90441	Ppapdc1b
10301	ENSMUSG00000038564	185.37	-0.90405	0.133994	-6.74693	1.51e-11	8.86e-10	130.122	139.782	129.198	162.133	185.442	177.744	213.821	141.109	137.881	153.407	182.024	271.441	295.292	300.33	154.61	157.647	219.715	179.556	194.128	164.189	203.204	-0.90405	Ift172
12489	ENSMUSG00000046808	54.0626	-0.90072	0.315513	-2.85478	0.00430665	0.0207169	14.1437	21.7438	24.9057	23.0248	56.8751	47.3284	51.3171	57.0604	38.9664	54.9709	49.704	104.052	117.989	60.7504	50.0472	57.8704	58.9236	92.3226	53.5937	37.7085	62.0168	-0.90072	Atp10d
3731	ENSMUSG00000023017	34.5662	-0.899656	0.324614	-2.77146	0.00558053	0.0254678	21.2155	41.4168	23.3491	47.009	28.6765	26.2936	40.3206	26.988	37.4677	21.7327	26.867	34.6841	68.8803	49.6271	15.1929	31.9285	31.9586	37.8014	29.7743	34.5661	50.1413	-0.899656	Asic1
15229	ENSMUSG00000063145	31.4657	-0.897341	0.332173	-2.70143	0.00690421	0.0300629	28.2873	36.2397	14.0094	15.3499	33.456	16.8279	37.8769	23.9037	19.4832	29.403	34.2555	48.2562	59.9514	42.782	24.1299	31.9285	39.9482	23.2624	35.7291	35.3517	30.3487	-0.897341	Bbs5
3394	ENSMUSG00000022407	219.239	-0.896621	0.17219	-5.20717	1.92e-07	4.22e-06	151.337	195.695	152.547	212.02	232.758	261.884	229.705	187.374	175.349	155.964	177.323	251.837	351.417	364.503	207.338	200.551	216.719	227.535	166.736	188.542	296.889	-0.896621	Adsl
10818	ENSMUSG00000040034	37.1052	-0.896162	0.309715	-2.89351	0.00380967	0.0188652	29.7017	45.5585	46.6982	49.8871	36.3236	25.2418	40.3206	23.1326	25.478	24.2894	24.1803	31.6681	61.227	38.5038	34.8543	39.9106	56.9262	29.078	47.6389	36.9229	31.6682	-0.896162	Nup43
14549	ENSMUSG00000058603	365.793	-0.895929	0.212308	-4.21994	2.44e-05	0.000282799	415.823	307.52	354.906	440.35	212.206	377.576	399.54	259.085	254.78	309.371	241.132	456.926	480.887	544.187	349.436	488.905	321.583	324.219	489.489	333.092	320.64	-0.895929	Rpl28-ps1
22847	ENSMUSG00000097080	32.6592	-0.89531	0.302585	-2.95887	0.00308767	0.0159427	28.2873	32.0981	15.5661	42.2122	33.9339	31.5523	31.7677	19.2771	17.9845	38.3518	30.8971	42.2242	56.1247	48.7715	14.2992	34.9218	31.9586	34.1666	40.493	34.5661	26.3901	-0.89531	1700086O06Rik
10231	ENSMUSG00000038393	2306.74	-0.894472	0.315215	-2.83766	0.00454454	0.0216156	852.862	744.468	1140.99	1558.97	2933.61	1784.81	1166.85	1467.38	1194.47	1497	1566.35	2847.11	2034.52	3103.41	7028.94	3608.92	1568.97	4165.42	3837.31	2356	1983.22	-0.894472	Txnip
6235	ENSMUSG00000028549	38.0417	-0.892614	0.295486	-3.02084	0.00252079	0.0135591	21.2155	38.3106	38.9151	36.456	31.5442	16.8279	47.6516	40.0965	26.9767	24.2894	33.5838	67.8602	58.0381	53.0497	24.1299	36.9173	38.9495	31.9858	54.7847	37.7085	39.5852	-0.892614	Itgb3bp
10554	ENSMUSG00000039233	151.338	-0.890788	0.166458	-5.35143	8.73e-08	2.11e-06	156.995	135.64	113.632	136.23	172.059	117.795	135.624	128.771	103.411	115.055	143.739	218.661	259.577	210.487	160.866	121.727	164.786	152.659	126.243	152.405	151.743	-0.890788	Tbce
4503	ENSMUSG00000025132	1471.95	-0.889857	0.115286	-7.71872	1.17e-14	1.27e-12	1107.45	1136.89	986.888	1506.21	1198.68	1484.01	1799.76	1117.3	1037.11	1080.24	1085.43	1752.3	2173.56	2072.36	1370.93	1250.2	1691.81	1668.35	1792.41	1672.53	1926.48	-0.889857	Arhgdia
9711	ENSMUSG00000036983	110.087	-0.88964	0.180446	-4.93022	8.21e-07	1.49e-05	65.0608	88.0108	80.9435	101.693	108.015	106.226	114.852	90.2171	94.4185	76.7035	96.0497	159.849	162.634	175.406	136.736	76.8279	138.82	101.046	102.424	105.27	130.631	-0.88964	Tfb1m
14436	ENSMUSG00000057835	36.135	-0.8895	0.295078	-3.01446	0.00257439	0.0137859	43.8453	42.4523	56.0378	33.5779	34.8898	27.3453	32.9895	30.0724	26.9767	21.7327	24.852	43.7322	33.8024	67.5956	37.5354	23.9464	20.9728	44.3439	39.3021	34.5661	38.2657	-0.8895	Zfp119a
9607	ENSMUSG00000036672	25.3823	-0.889359	0.295503	-3.00964	0.00261555	0.0139585	21.2155	19.673	17.1227	23.0248	19.1177	22.0866	15.8839	24.6748	23.9793	12.7839	22.837	34.6841	35.7157	47.9158	23.2362	26.9397	22.9702	41.4361	26.2014	25.139	26.3901	-0.889359	Cenpt
14046	ENSMUSG00000055334	82.5736	-0.889249	0.195519	-4.54815	5.41e-06	7.68e-05	91.9337	79.7274	73.1604	100.734	91.7649	68.3633	68.4228	57.8314	67.4418	86.9307	57.0925	122.148	142.863	100.966	67.0274	67.848	67.912	83.5992	79.7951	83.2729	75.2119	-0.889249	Snupn
5822	ENSMUSG00000027778	40.5626	-0.889175	0.251271	-3.53871	0.000402082	0.0029852	35.3591	33.1335	45.1416	32.6185	36.8016	29.4488	34.2114	18.5061	43.4625	40.9085	28.2104	49.7642	61.8647	59.8948	39.3228	34.9218	41.9456	47.2517	45.2569	54.206	39.5852	-0.889175	Ift80
8771	ENSMUSG00000033961	51.2186	-0.889157	0.318408	-2.7925	0.00523017	0.0241647	56.5746	36.2397	52.9246	45.0903	45.4045	32.604	54.9826	33.9278	41.9638	49.8573	36.9422	60.3202	94.3916	66.7399	24.1299	79.8212	42.9443	59.6098	38.1111	63.6331	59.3778	-0.889157	Zfp446
5745	ENSMUSG00000027613	982.161	-0.888772	0.147309	-6.03338	1.61e-09	6.19e-08	719.912	813.841	631.982	661.005	941.068	816.152	896.827	880.58	846.769	765.757	824.147	1314.98	1802.37	1483.68	1150.19	881.027	1017.68	1223.46	869.409	1085.69	998.867	-0.888772	Eif6
13832	ENSMUSG00000054074	22.1482	-0.888699	0.342385	-2.59562	0.00944215	0.0383914	24.0442	14.4959	17.1227	19.1874	20.5515	19.9831	18.3275	13.1085	19.4832	20.4543	18.1353	18.0961	35.7157	40.2151	6.25589	20.9531	27.9638	21.8085	34.5382	28.2814	26.3901	-0.888699	Skida1
12438	ENSMUSG00000046605	25.9885	-0.888639	0.2946	-3.01643	0.00255769	0.013734	32.5304	21.7438	17.1227	21.1061	26.7648	23.1383	19.5494	14.6506	23.9793	24.2894	20.822	30.1601	44.0069	36.7925	16.9803	22.9486	30.9599	23.2624	25.0104	32.9949	36.9462	-0.888639	B3gntl1
7445	ENSMUSG00000030826	698.209	-0.887563	0.205965	-4.30928	1.64e-05	0.000200668	609.591	669.918	702.029	746.388	606.031	499.578	478.959	516.628	585.994	510.078	581	882.183	1126.32	1031.9	449.531	967.832	937.785	600.46	691.954	693.679	774.551	-0.887563	Bcat2
12046	ENSMUSG00000044676	132.419	-0.887523	0.216042	-4.10811	3.99e-05	0.000429291	120.221	102.507	132.311	130.474	89.3752	131.468	152.729	80.1929	89.9224	112.498	87.9896	188.501	170.287	154.015	130.48	177.602	134.825	178.103	186.983	111.554	118.756	-0.887523	Zfp612
3397	ENSMUSG00000022414	80.1304	-0.887503	0.239054	-3.71257	0.000205169	0.00171153	50.9171	66.267	56.0378	49.8871	63.5663	68.3633	67.2009	48.5784	74.9353	62.6412	57.0925	119.132	114.163	100.11	50.9409	112.747	83.8913	93.7765	95.2777	109.983	137.229	-0.887503	Tab1
20350	ENSMUSG00000086494	30.4956	-0.886589	0.292933	-3.0266	0.00247323	0.0133537	24.0442	41.4168	37.3585	35.4966	33.9339	25.2418	35.4332	21.5904	31.4728	14.0623	25.5237	30.1601	54.8491	39.3594	29.4921	31.9285	28.9625	20.3546	32.1562	25.139	22.4316	-0.886589	2210417A02Rik
21773	ENSMUSG00000091811	201.27	-0.885364	0.205151	-4.31566	1.59e-05	0.000196497	220.641	169.809	136.981	203.386	151.508	145.14	206.49	136.482	116.899	158.521	185.383	241.281	327.182	260.97	183.208	292.345	211.726	211.542	254.868	226.251	186.05	-0.885364	Prr24
490	ENSMUSG00000003038	109.651	-0.884976	0.21209	-4.17264	3.01e-05	0.000338191	96.1768	96.2942	107.406	111.287	89.8531	68.3633	91.6376	80.964	92.9198	52.4141	108.812	197.549	132.658	144.603	97.4132	127.714	134.825	106.862	110.76	132.765	121.395	-0.884976	Hmgn2
18160	ENSMUSG00000081272	223.685	-0.884972	0.2434	-3.63587	0.000277042	0.00219318	134.365	250.572	135.425	161.174	251.876	222.969	222.374	203.567	181.344	158.521	198.816	370.969	350.142	310.597	238.618	127.714	216.719	268.971	160.781	223.109	308.765	-0.884972	Gm13509
5445	ENSMUSG00000026999	27.882	-0.883597	0.303344	-2.91286	0.0035814	0.0179793	29.7017	27.9564	14.0094	25.9029	21.5074	14.7244	26.8804	21.5904	40.4651	21.7327	23.5087	45.2402	56.7625	41.0707	33.0669	17.9598	19.9741	28.351	28.5833	22.7822	23.7511	-0.883597	Nup35
11421	ENSMUSG00000041995	54.5058	-0.883059	0.217741	-4.05554	5e-05	0.00051901	46.6741	39.346	42.0283	36.456	48.7501	50.4836	43.9861	53.2049	35.969	47.3005	51.0474	69.3683	110.974	78.7189	44.685	62.8592	55.9275	62.5176	63.1215	51.0636	50.1413	-0.883059	Zbed3
6185	ENSMUSG00000028454	225.421	-0.882964	0.157652	-5.60071	2.13e-08	6.25e-07	165.481	172.915	149.434	209.142	239.927	195.624	166.17	223.615	181.344	147.015	178.666	369.461	352.055	297.763	251.129	236.47	218.717	295.141	245.34	224.68	213.76	-0.882964	Pigo
1082	ENSMUSG00000008167	432.274	-0.882539	0.134067	-6.58284	4.62e-11	2.48e-09	377.636	317.874	305.095	371.275	376.141	338.661	419.089	358.555	335.71	345.166	417.783	505.182	808.706	695.635	387.865	392.122	469.392	446.347	454.951	468.999	485.579	-0.882539	Fbxw9
5581	ENSMUSG00000027312	1054.01	-0.882272	0.138049	-6.39099	1.65e-10	7.97e-09	1260.2	1152.42	1402.5	1157.96	1079.67	1165.33	813.742	855.905	783.824	1004.82	890.643	1357.2	1903.78	1618.02	682.786	857.08	856.889	792.375	772.94	861.796	864.277	-0.882272	Atrn
8581	ENSMUSG00000033287	27.9929	-0.881011	0.304338	-2.89484	0.00379354	0.0188032	21.2155	34.1689	17.1227	16.3093	26.7648	22.0866	34.2114	23.1326	32.9715	25.5678	24.1803	49.7642	56.7625	36.7925	24.1299	32.9263	20.9728	28.351	13.1007	23.5678	23.7511	-0.881011	Kctd17
11597	ENSMUSG00000042579	76.2961	-0.880089	0.273377	-3.21933	0.00128491	0.00780112	76.3757	64.1961	77.8303	69.0745	94.6326	57.8458	76.9756	81.7351	44.9612	52.4141	56.4208	70.8763	132.658	121.501	29.4921	57.8704	108.859	74.8758	61.9305	88.7721	102.922	-0.880089	4632404H12Rik
168	ENSMUSG00000001056	531.859	-0.879999	0.122168	-7.20318	5.88e-13	4.77e-11	434.21	429.7	466.982	570.824	509.486	542.699	530.276	341.591	443.617	398.858	417.783	658.998	758.321	780.344	452.212	509.858	527.317	588.102	736.02	525.562	546.276	-0.879999	Nhp2
3042	ENSMUSG00000021751	1866.85	-0.879663	0.164377	-5.3515	8.72e-08	2.11e-06	1096.13	1612.15	1536.37	1410.27	2075.23	1826.88	1760.66	1583.81	1889.87	1826.82	1356.79	3080.86	3565.83	2528.42	1516.61	1426.8	1712.78	1950.41	1767.4	1546.05	2133.64	-0.879663	Acox2
2725	ENSMUSG00000021116	478.021	-0.878992	0.118662	-7.40754	1.29e-13	1.19e-11	315.403	394.495	317.547	444.187	514.266	457.508	499.73	373.206	413.643	392.466	385.542	675.586	764.061	709.325	454.893	400.104	464.398	531.4	489.489	428.934	612.251	-0.878992	Eif2s1
603	ENSMUSG00000003813	419.416	-0.878867	0.232066	-3.78714	0.000152394	0.00133061	305.503	386.212	221.038	301.242	537.685	380.731	373.881	394.796	386.666	334.939	373.452	695.191	734.723	625.473	441.487	272.39	402.478	543.031	248.913	408.509	439.396	-0.878867	Rad23a
7134	ENSMUSG00000030228	39.3063	-0.874558	0.323877	-2.70028	0.00692808	0.0301584	46.6741	36.2397	45.1416	47.009	45.4045	29.4488	25.6585	31.6145	37.4677	30.6814	33.5838	82.9403	69.5181	32.5143	39.3228	15.9642	30.9599	41.4361	33.3472	28.2814	42.2242	-0.874558	Pik3c2g
5597	ENSMUSG00000027333	41.8585	-0.873942	0.316662	-2.75986	0.00578263	0.0261387	18.3867	31.0626	28.0189	36.456	38.2354	31.5523	37.8769	35.47	46.4599	37.0734	25.5237	37.7001	88.6515	64.173	66.1337	27.9374	47.9379	42.1631	36.9201	39.2797	62.0168	-0.873942	Smox
5035	ENSMUSG00000026245	389.452	-0.871616	0.122462	-7.11742	1.1e-12	8.44e-11	345.105	375.858	359.576	391.422	431.582	362.851	347.001	272.193	269.767	313.206	343.898	496.134	612.907	535.631	349.436	350.216	433.438	375.833	343	423.435	445.993	-0.871616	Farsb
9731	ENSMUSG00000037029	120.371	-0.870289	0.26364	-3.30105	0.000963228	0.00623388	124.464	126.321	108.962	156.377	173.971	109.381	101.412	109.494	73.4366	72.8683	98.0647	132.704	183.681	171.128	128.693	106.761	119.845	141.755	50.0208	117.053	121.395	-0.870289	Zfp146
7818	ENSMUSG00000031617	137.976	-0.864931	0.221051	-3.9128	9.12e-05	0.000863659	120.221	138.746	104.293	78.6682	132.39	104.122	167.391	116.434	121.395	118.89	145.754	292.553	190.059	211.343	104.563	96.7832	101.868	125.762	116.715	136.693	172.855	-0.864931	Tmem184c
1038	ENSMUSG00000007594	98.1831	-0.862932	0.252201	-3.42161	0.000622525	0.004338	65.0608	89.0462	82.5001	73.8713	65.0002	74.6737	92.8595	90.2171	80.9302	109.942	79.2578	140.245	198.35	148.881	162.653	80.819	69.9094	70.5141	125.052	64.4187	97.6435	-0.862932	Hapln4
10431	ENSMUSG00000038900	3109.48	-0.862367	0.138533	-6.22497	4.82e-10	2.11e-08	2576.97	2660	2308.45	3415.35	2094.82	2328.56	2641.61	2828.34	2879.02	2634.77	2474.46	4367.18	5659.03	4712.01	3927.81	3583.97	2522.73	2904.89	3175.13	2867.42	2736.66	-0.862367	Rpl12
6779	ENSMUSG00000029480	117.768	-0.862076	0.207159	-4.16142	3.16e-05	0.000353471	117.392	93.1879	126.085	133.352	110.883	131.468	120.962	82.5062	115.4	81.8171	100.751	113.1	213.019	182.251	75.9644	119.732	126.836	109.769	94.0867	104.484	120.075	-0.862076	Dhx37
1868	ENSMUSG00000018848	515.073	-0.861891	0.15036	-5.73217	9.92e-09	3.16e-07	412.995	465.94	527.689	522.856	450.7	470.129	488.734	371.663	425.633	499.851	463.457	597.17	1008.33	779.488	458.468	438.019	516.331	428.173	540.701	454.073	496.135	-0.861891	Rars
15921	ENSMUSG00000067106	50.3687	-0.861338	0.277622	-3.10256	0.00191856	0.0108216	38.1879	50.7356	20.2359	36.456	53.0516	48.3802	43.9861	42.4097	40.4651	34.5166	43.659	87.4643	77.8093	57.3279	70.6022	36.9173	54.9288	64.6985	35.7291	54.206	65.9754	-0.861338	Gm5529
2903	ENSMUSG00000021483	101.98	-0.860868	0.230899	-3.72833	0.00019275	0.00161914	59.4033	79.7274	76.2737	70.0339	76.9487	92.5533	105.078	86.3616	92.9198	85.6523	91.348	93.4963	211.743	171.984	137.63	100.774	108.859	113.404	114.333	75.417	97.6435	-0.860868	Cdk20
11728	ENSMUSG00000043091	463.106	-0.860189	0.267599	-3.21447	0.00130684	0.0079128	483.713	391.389	524.576	566.027	422.023	409.128	354.332	285.302	413.643	539.481	296.209	419.226	797.864	860.774	226.106	523.827	455.41	421.631	413.267	471.356	449.952	-0.860189	Tuba1c
2383	ENSMUSG00000020520	61.6409	-0.859554	0.200316	-4.291	1.78e-05	0.000215063	62.2321	68.3378	46.6982	42.2122	56.8751	68.3633	52.5389	55.5182	46.4599	37.0734	57.0925	88.9723	87.376	96.6873	58.9842	62.8592	63.9172	59.6098	59.5486	51.8492	71.2534	-0.859554	Galnt10
11547	ENSMUSG00000042426	97.8866	-0.857585	0.176605	-4.85595	1.2e-06	2.06e-05	84.8619	103.542	104.293	70.9932	108.971	115.692	107.521	74.7953	83.9276	80.5387	82.6162	135.72	160.083	137.758	87.5825	61.8615	84.89	101.046	86.9409	81.7017	100.283	-0.857585	Dhx29
12276	ENSMUSG00000045752	243.52	-0.857356	0.185533	-4.62103	3.82e-06	5.67e-05	183.867	194.659	231.934	214.898	216.03	226.125	276.135	174.265	212.816	209.656	202.846	280.489	397.337	399.584	164.441	318.287	229.702	236.259	282.26	241.963	220.358	-0.857356	Tssc4
12644	ENSMUSG00000047583	23.2549	-0.85662	0.344193	-2.48878	0.0128184	0.0486588	26.8729	16.5667	20.2359	22.0655	31.0662	17.8796	15.8839	21.5904	14.9871	12.7839	18.1353	39.2081	33.1646	23.1023	17.874	24.9441	29.9612	17.4468	23.8194	25.139	35.6267	-0.85662	Tyw3
3754	ENSMUSG00000023051	191.923	-0.854977	0.124883	-6.84621	7.58e-12	4.85e-10	142.851	143.924	121.415	182.28	222.721	184.055	191.828	139.567	146.873	129.118	170.606	248.821	274.246	275.516	201.082	188.578	218.717	217.358	194.128	209.754	226.955	-0.854977	Tarbp2
297	ENSMUSG00000001829	518.113	-0.852643	0.161641	-5.27492	1.33e-07	3.04e-06	387.536	508.392	392.265	435.553	556.803	583.717	432.53	410.989	403.152	449.994	436.59	708.763	822.099	770.076	580.905	367.178	530.313	586.648	495.444	425.006	596.417	-0.852643	Clpb
14991	ENSMUSG00000061607	100.136	-0.851787	0.180153	-4.72812	2.27e-06	3.57e-05	66.4752	93.1879	102.736	82.5056	89.8531	92.5533	89.1939	79.4219	88.4237	76.7035	102.095	131.196	167.099	169.417	75.9644	88.8011	126.836	83.5992	86.9409	95.0568	114.797	-0.851787	Mdc1
15271	ENSMUSG00000063428	270.571	-0.851409	0.233871	-3.64052	0.000272093	0.00216265	212.155	203.978	273.963	261.907	279.596	227.176	217.487	199.711	208.32	177.696	265.312	312.157	380.117	460.334	143.886	326.269	382.504	221.72	269.16	326.021	332.516	-0.851409	Ddo
16745	ENSMUSG00000073423	30.212	-0.850818	0.302544	-2.81221	0.00492025	0.0230111	22.6298	38.3106	24.9057	26.8623	31.5442	17.8796	26.8804	31.6145	26.9767	15.3407	22.837	33.1761	46.558	50.4828	17.874	14.9665	38.9495	28.351	30.9653	34.5661	52.7803	-0.850818	Zfp414
11499	ENSMUSG00000042293	555.327	-0.849655	0.184717	-4.59976	4.23e-06	6.2e-05	519.072	410.027	485.661	707.054	492.281	668.908	700.111	292.242	376.175	410.364	366.064	559.47	650.536	734.995	337.818	551.764	675.125	555.389	856.308	697.607	614.89	-0.849655	Gm5617
4573	ENSMUSG00000025232	852.336	-0.848777	0.111486	-7.61332	2.67e-14	2.7e-12	676.067	716.511	818.774	749.266	765.186	740.427	898.049	704.773	636.95	667.321	723.395	1081.24	1336.79	1271.48	713.172	795.219	907.823	934.13	1012.33	987.491	762.675	-0.848777	Hexa
8612	ENSMUSG00000033396	71.7421	-0.848436	0.289294	-2.93279	0.00335936	0.0170838	52.3315	57.9836	46.6982	47.9684	95.5885	62.0528	59.8699	81.7351	58.4496	44.7437	68.511	104.052	140.312	100.11	78.6455	63.857	67.912	80.6914	30.9653	73.0602	91.046	-0.848436	Spg11
17774	ENSMUSG00000079484	84.78	-0.847984	0.232607	-3.64556	0.000266813	0.0021265	77.7901	54.8773	80.9435	108.409	94.1546	63.1045	56.2044	60.1447	73.4366	79.2603	73.8844	111.592	134.572	136.902	58.9842	103.768	89.8835	93.0495	66.6944	80.9161	81.8094	-0.847984	Phyhd1
4079	ENSMUSG00000024276	165.686	-0.847787	0.20129	-4.21176	2.53e-05	0.000292156	176.796	158.419	182.123	205.305	221.765	171.434	152.729	132.627	128.889	116.334	122.245	167.389	230.877	272.093	84.0077	147.669	171.777	173.741	114.333	172.045	176.814	-0.847787	Zfp397
15276	ENSMUSG00000063445	96.8347	-0.847461	0.257919	-3.28576	0.00101708	0.00649755	60.8177	109.755	91.8397	65.237	71.2134	86.2429	70.8664	60.9158	95.9172	112.498	86.6462	120.64	220.672	130.057	115.287	127.714	83.8913	57.429	94.0867	67.5611	104.241	-0.847461	Nmral1
20389	ENSMUSG00000086583	724.663	-0.845808	0.109479	-7.72575	1.11e-14	1.22e-12	527.558	630.572	561.934	648.533	577.832	638.408	774.643	625.351	599.483	575.276	548.759	1013.38	1126.32	1020.78	874.038	780.253	632.181	772.02	728.875	750.242	811.497	-0.845808	Gm15500
21680	ENSMUSG00000091337	91.0811	-0.84572	0.205439	-4.11666	3.84e-05	0.000416835	55.1602	88.0108	93.3963	67.1558	85.5517	75.7255	89.1939	83.2773	89.9224	75.4251	68.511	122.148	150.516	148.881	70.6022	65.8525	81.8939	72.6949	86.9409	121.767	120.075	-0.84572	Eid1
611	ENSMUSG00000003868	177.231	-0.845697	0.168632	-5.01506	5.3e-07	1.02e-05	172.553	153.242	144.764	176.524	157.721	169.331	182.053	128	152.868	149.572	163.217	186.993	292.741	310.597	138.523	179.598	204.735	166.471	151.253	152.405	188.69	-0.845697	Ruvbl2
11003	ENSMUSG00000040586	78.0684	-0.845518	0.197156	-4.28857	1.8e-05	0.000217093	76.3757	76.6212	63.8208	76.7494	65.956	65.208	75.7538	54.7471	34.4703	84.3739	63.8092	96.5124	114.163	109.522	59.8778	74.8324	84.89	92.3226	73.8402	96.628	98.963	-0.845518	Ofd1
15071	ENSMUSG00000062093	106.482	-0.845117	0.191459	-4.41408	1.01e-05	0.000133137	110.32	91.1171	79.3869	83.465	56.3972	94.6568	94.0813	99.4701	95.9172	85.6523	84.6312	134.212	162.634	191.663	145.673	100.774	109.858	101.773	103.615	105.27	105.561	-0.845117	Gm10110
17589	ENSMUSG00000078789	74.7272	-0.84454	0.269665	-3.13181	0.00173734	0.00999384	65.0608	61.0899	48.2548	46.0497	86.0296	76.7772	63.5354	84.8195	59.9483	54.9709	61.1225	122.148	141.587	89.8422	92.051	57.8704	74.9029	98.1382	46.4479	58.1339	80.4899	-0.84454	Dph1
8000	ENSMUSG00000031930	293.108	-0.844228	0.122598	-6.88612	5.73e-12	3.77e-10	248.928	281.635	235.047	299.323	278.162	307.109	267.582	226.699	185.84	219.883	267.999	398.113	447.084	379.048	319.944	273.388	282.634	311.134	302.507	286.742	336.474	-0.844228	Wwp2
3370	ENSMUSG00000022365	1910.81	-0.84418	0.101638	-8.30578	9.92e-17	1.62e-14	1688.75	1778.85	1555.05	1598.31	1702.43	1720.65	1731.34	1565.3	1650.08	1587.76	1669.12	2534.96	3424.24	2740.61	2005.46	1743.1	1807.66	2040.55	1762.64	1743.23	2076.9	-0.84418	Derl1
1266	ENSMUSG00000011254	52.7482	-0.842874	0.295606	-2.85135	0.00435342	0.0208814	62.2321	47.6294	28.0189	59.4808	47.3163	37.8627	51.3171	33.1567	47.9586	34.5166	39.6289	73.8923	72.0692	61.6061	36.6417	71.8391	57.9249	35.6205	64.3125	58.9195	85.768	-0.842874	Thg1l
8267	ENSMUSG00000032409	131.207	-0.842764	0.14924	-5.64706	1.63e-08	4.89e-07	110.32	145.994	141.651	145.824	129.044	137.778	114.852	117.976	88.4237	132.953	115.528	185.485	204.09	223.322	107.244	91.7944	116.849	101.046	104.805	108.412	131.951	-0.842764	Atr
14510	ENSMUSG00000058355	738.65	-0.842543	0.0962887	-8.75017	2.13e-18	4.45e-16	612.42	665.776	610.189	730.079	790.039	732.013	695.224	585.254	568.01	613.628	592.418	963.615	1167.78	1031.9	742.664	691.451	759.016	761.843	721.729	634.76	841.845	-0.842543	Abce1
6336	ENSMUSG00000028710	78.0752	-0.841106	0.187712	-4.48083	7.44e-06	0.000101235	72.1326	89.0462	85.6133	71.9526	95.5885	77.8289	87.9721	52.4338	50.956	54.9709	66.4959	119.132	101.407	88.9865	62.5589	73.8346	76.9003	95.2304	66.6944	74.6314	75.2119	-0.841106	Atpaf1
11871	ENSMUSG00000043909	71.5488	-0.8396	0.21732	-3.86343	0.000111804	0.00102676	69.3039	68.3378	74.717	64.2777	67.3899	76.7772	58.6481	60.1447	59.9483	42.1869	74.5561	107.068	97.5805	118.934	67.0274	44.8994	74.9029	56.7021	50.0208	75.417	93.685	-0.8396	Trp53bp1
7732	ENSMUSG00000031467	158.015	-0.83955	0.129378	-6.48914	8.63e-11	4.33e-09	132.95	137.711	116.745	142.946	141.949	155.658	144.177	122.603	140.878	127.839	147.097	221.677	257.026	239.579	151.035	151.66	127.834	159.929	184.601	154.762	159.66	-0.83955	Agpat5
508	ENSMUSG00000003178	28.5026	-0.839465	0.331385	-2.5332	0.0113025	0.0443113	16.9724	37.2752	38.9151	24.9436	35.8457	27.3453	19.5494	25.4458	14.9871	20.4543	26.1954	48.2562	34.4402	39.3594	23.2362	18.9575	19.9741	39.2553	29.7743	20.4254	36.9462	-0.839465	Mical3
11239	ENSMUSG00000041360	462.443	-0.839254	0.12364	-6.78789	1.14e-11	6.93e-10	360.663	448.337	487.217	494.075	488.935	441.732	425.199	350.073	358.191	432.096	400.319	586.614	798.502	670.822	395.909	440.015	432.44	468.882	421.604	404.581	405.089	-0.839254	D19Bwg1357e
16378	ENSMUSG00000070699	116.603	-0.838367	0.162526	-5.15837	2.49e-07	5.32e-06	113.149	122.18	99.6227	116.084	113.75	94.6568	116.074	73.2532	94.4185	75.4251	112.17	164.373	160.721	155.726	105.457	134.698	115.85	119.947	104.805	129.623	126.673	-0.838367	Sars2
10187	ENSMUSG00000038279	284.583	-0.838184	0.173453	-4.83234	1.35e-06	2.27e-05	216.398	186.376	272.406	295.485	308.751	271.35	323.786	237.494	239.793	251.843	270.686	309.141	528.082	495.415	238.618	259.419	300.61	271.152	239.385	194.827	265.221	-0.838184	Nop2
6891	ENSMUSG00000029676	43.8366	-0.837963	0.297192	-2.8196	0.00480832	0.0226432	38.1879	46.594	57.5944	40.2935	38.2354	25.2418	35.4332	30.0724	34.4703	25.5678	44.3306	51.2722	66.3292	63.3174	28.5984	52.8816	49.9353	32.7127	33.3472	66.7755	59.3778	-0.837963	Pot1a
7110	ENSMUSG00000030188	28.8479	-0.837547	0.33392	-2.50823	0.0121339	0.0466537	25.4586	33.1335	26.4623	35.4966	21.0295	30.5005	26.8804	10.7952	31.4728	24.2894	24.852	25.6361	39.5424	51.3384	25.0236	42.9039	22.9702	24.7163	33.3472	23.5678	26.3901	-0.837547	Magohb
12661	ENSMUSG00000047656	73.251	-0.8375	0.25308	-3.30922	0.000935547	0.00610366	49.5028	82.8337	57.5944	74.8307	62.1325	72.5702	69.6446	44.723	38.9664	75.4251	58.4358	101.036	114.163	76.1519	66.1337	123.723	65.9146	62.5176	72.6493	80.9161	88.407	-0.8375	Trpt1
16798	ENSMUSG00000073676	3723.17	-0.837458	0.140156	-5.97517	2.3e-09	8.39e-08	3029.57	2847.41	3314.01	4038.94	3134.82	3427.63	3399.14	2483.67	3285.17	2607.92	2671.93	4293.29	4866.91	5632.68	3337.97	4327.31	4157.61	3993.13	5391.53	4044.24	3901.78	-0.837458	Hspe1
22489	ENSMUSG00000095526	46.9348	-0.837073	0.249317	-3.35747	0.000786604	0.00525679	59.4033	60.0544	42.0283	35.4966	26.2868	48.3802	40.3206	35.47	31.4728	29.403	30.2254	64.8442	53.5736	53.9053	50.0472	51.8838	46.9392	42.1631	66.6944	51.0636	65.9754	-0.837073	Gm10243
2479	ENSMUSG00000020680	1615.81	-0.836974	0.148943	-5.61943	1.92e-08	5.69e-07	1362.03	1229.04	1165.9	1605.02	1522.25	1183.21	1449.1	1392.58	1444.75	1227.26	1520	1918.18	2917.85	2638.79	1395.96	1843.87	1729.76	1557.85	1821	1667.03	1340.62	-0.836974	Taf15
4007	ENSMUSG00000024150	3077.9	-0.836291	0.0973373	-8.59168	8.57e-18	1.66e-15	2353.5	2444.63	2450.1	2457.9	2790.23	2144.5	2386.24	2630.95	2829.56	2463.46	2719.62	4566.24	4948.54	4732.54	3191.4	2663.04	3262.77	3614.39	2953.61	3664.01	3368.7	-0.836291	Mcfd2
15028	ENSMUSG00000061859	127.029	-0.836289	0.151524	-5.5192	3.41e-08	9.31e-07	99.0056	141.853	130.755	118.962	133.824	117.795	141.733	112.579	104.909	98.4362	101.423	183.977	216.845	156.582	86.6888	101.772	120.843	130.851	129.816	120.196	118.756	-0.836289	Inadl
4575	ENSMUSG00000025235	35.4963	-0.834766	0.319818	-2.61013	0.00905089	0.0372063	38.1879	33.1335	40.4717	24.9436	24.3751	29.4488	26.8804	16.1928	20.9819	33.2382	28.2104	40.7161	45.2824	44.4933	29.4921	59.8659	27.9638	40.7092	32.1562	40.0653	68.6144	-0.834766	Bbs4
19346	ENSMUSG00000084131	49.7198	-0.833586	0.330181	-2.52463	0.0115819	0.0450335	31.116	44.5231	32.6887	26.8623	61.1766	47.3284	42.7642	46.2652	53.9534	37.0734	40.9722	73.8923	70.7937	92.4091	88.4762	27.9374	28.9625	55.2482	38.1111	53.4204	50.1413	-0.833586	Rpl3-ps2
5642	ENSMUSG00000027405	258.625	-0.833065	0.202939	-4.105	4.04e-05	0.000433322	226.298	202.943	278.632	403.894	256.655	240.849	250.476	181.976	205.323	217.327	225.012	263.901	459.84	377.337	252.917	268.399	230.701	281.329	215.566	188.542	203.204	-0.833065	Nop56
9232	ENSMUSG00000035342	121.449	-0.831906	0.257466	-3.23113	0.00123301	0.00755325	123.05	104.578	70.0472	65.237	90.3311	77.8289	68.4228	131.856	107.907	86.9307	119.558	93.4963	257.663	240.435	126.905	137.692	148.807	140.301	126.243	120.981	112.158	-0.831906	Lzts2
19927	ENSMUSG00000085566	79.3603	-0.831887	0.250998	-3.31432	0.000918671	0.00601361	99.0056	95.2588	84.0567	80.5869	88.4193	70.4667	64.7573	61.6869	65.9431	57.5276	77.2428	82.9403	144.776	119.79	82.2203	63.857	75.9016	63.2446	29.7743	70.7034	88.407	-0.831887	A730017L22Rik
8728	ENSMUSG00000033809	192.376	-0.831843	0.121921	-6.8228	8.93e-12	5.55e-10	159.823	147.03	150.991	182.28	185.442	181.951	205.268	151.904	164.858	182.81	176.651	278.981	317.615	299.474	177.846	173.611	184.761	196.276	184.601	143.764	193.968	-0.831843	Alg3
3705	ENSMUSG00000022962	163.96	-0.831841	0.29225	-2.84633	0.00442261	0.0211384	108.906	181.199	119.859	98.8149	219.376	166.175	118.518	152.675	128.889	127.839	145.082	173.421	315.064	249.847	216.275	107.759	180.766	186.826	103.615	139.05	203.204	-0.831841	Gart
1268	ENSMUSG00000011257	850.59	-0.829085	0.10199	-8.12912	4.32e-16	6.16e-14	800.531	749.645	764.293	832.731	685.847	801.428	757.538	707.086	663.927	843.739	693.17	1144.58	1422.89	1292.02	931.235	938.897	811.948	777.836	807.479	683.466	752.119	-0.829085	Pabpc4
3650	ENSMUSG00000022849	34.629	-0.828686	0.296117	-2.79851	0.00513385	0.0237969	52.3315	42.4523	24.9057	27.8217	33.456	35.7592	41.5424	21.5904	26.9767	17.8975	33.5838	43.7322	55.4869	35.0812	25.9173	35.9196	30.9599	39.2553	30.9653	26.7102	44.8632	-0.828686	Hspbap1
9008	ENSMUSG00000034674	56.1732	-0.826761	0.25143	-3.28823	0.00100818	0.00645648	45.2597	56.9482	48.2548	44.1309	54.0075	57.8458	47.6516	33.9278	46.4599	38.3518	47.0173	79.9243	88.6515	51.3384	68.8148	40.9084	75.9016	75.6027	44.0659	69.9178	64.6558	-0.826761	Tdg
10336	ENSMUSG00000038644	36.9757	-0.826246	0.286695	-2.88197	0.00395196	0.0194041	45.2597	31.0626	40.4717	31.6591	31.0662	29.4488	32.9895	33.9278	31.4728	23.0111	37.6139	36.1921	58.0381	72.7294	39.3228	25.9419	40.9469	21.0815	46.4479	36.1373	31.6682	-0.826246	Pold1
9993	ENSMUSG00000037805	3050.68	-0.825849	0.0926949	-8.90933	5.13e-19	1.17e-16	2605.26	2609.26	2201.04	2960.61	2507.76	2699.82	2839.54	2638.66	2784.6	2460.9	2533.56	4321.94	4892.42	4623.02	3565.86	3191.85	2625.6	3293.81	2802.36	3024.54	2881.8	-0.825849	Rpl10a
13590	ENSMUSG00000052595	372.857	-0.825797	0.242726	-3.40218	0.000668498	0.00458893	342.276	284.741	392.265	284.932	589.303	363.903	282.244	351.615	296.744	258.235	315.016	594.154	529.996	503.972	374.46	224.497	388.497	402.73	242.958	349.589	457.869	-0.825797	A1cf
14417	ENSMUSG00000057696	31.7644	-0.825367	0.281829	-2.92861	0.00340486	0.017255	31.116	32.0981	29.5755	28.781	23.8971	25.2418	28.1022	26.988	31.4728	30.6814	16.1202	39.2081	49.7469	44.4933	42.0039	35.9196	34.9547	26.8971	30.9653	41.6365	17.1536	-0.825367	Rpl30-ps1
13009	ENSMUSG00000049439	119.273	-0.824953	0.176291	-4.67948	2.88e-06	4.38e-05	106.077	107.684	112.076	103.612	109.449	116.743	120.962	124.916	110.904	79.2603	85.9746	150.801	183.681	195.086	133.161	93.7899	102.867	97.4112	123.861	109.198	137.229	-0.824953	Cyp20a1
8113	ENSMUSG00000032116	1370.13	-0.824162	0.136669	-6.03035	1.64e-09	6.26e-08	1012.69	1216.62	1209.48	1213.6	1188.16	1261.04	1446.65	964.629	966.666	1055.95	1244.62	2090.1	1759.64	1782.3	1730.2	1307.07	1448.12	1174.02	1438.69	1589.26	1673.13	-0.824162	Stt3a
8302	ENSMUSG00000032478	229.087	-0.82408	0.180229	-4.5724	4.82e-06	6.93e-05	219.227	147.03	147.877	189.955	190.699	188.262	195.494	160.386	188.837	175.14	201.503	307.633	285.726	370.492	205.551	226.493	268.652	202.092	256.059	310.31	373.42	-0.82408	Nme6
2491	ENSMUSG00000020697	104.229	-0.823862	0.177661	-4.63726	3.53e-06	5.29e-05	90.5194	96.2942	94.9529	101.693	107.059	97.812	105.078	82.5062	68.9405	83.0955	103.438	155.325	159.445	141.181	85.7951	88.8011	110.856	119.22	72.6493	89.5577	134.59	-0.823862	Lig3
10586	ENSMUSG00000039345	119.129	-0.823836	0.182836	-4.50587	6.61e-06	9.14e-05	90.5194	107.684	79.3869	144.865	121.875	118.847	131.958	89.446	89.9224	89.4874	108.812	146.277	211.105	142.036	138.523	92.7922	103.865	131.578	129.816	115.482	117.436	-0.823836	Mettl22
17943	ENSMUSG00000080776	88.0189	-0.823088	0.178864	-4.60174	4.19e-06	6.14e-05	79.2045	97.3296	66.934	62.3589	63.0884	80.9842	90.4158	70.1688	62.9457	75.4251	65.8243	125.164	119.903	119.79	116.181	94.7877	73.9042	95.9573	86.9409	102.127	98.963	-0.823088	Gm12174
2735	ENSMUSG00000021134	3432.38	-0.822826	0.224567	-3.66406	0.000248249	0.00200468	2681.64	2602.01	2404.96	3306.94	3597.95	2367.47	2436.34	3098.99	2065.22	2499.26	2689.39	4572.27	4866.91	4300.45	2834.81	4665.55	3953.88	5176.61	2541.53	5674.34	3743.44	-0.822826	Srsf5
7167	ENSMUSG00000030284	918.869	-0.821919	0.105247	-7.8094	5.75e-15	6.71e-13	834.475	688.555	842.123	879.74	903.311	880.308	779.531	717.11	708.888	608.515	805.34	1124.97	1339.34	1304	782.881	782.248	1091.59	985.743	1129.04	988.277	1120.26	-0.821919	Creld1
7262	ENSMUSG00000030505	84.2453	-0.821766	0.206072	-3.98775	6.67e-05	0.000657695	69.3039	72.4795	68.4906	83.465	98.9341	97.812	80.6411	82.5062	61.447	80.5387	55.0774	87.4643	153.067	122.357	89.3699	79.8212	74.9029	85.78	85.7499	58.1339	81.8094	-0.821766	Prmt3
2344	ENSMUSG00000020451	147.536	-0.821712	0.172894	-4.75268	2.01e-06	3.2e-05	118.807	121.144	133.868	102.652	96.0664	108.329	149.064	108.723	131.886	138.066	114.857	183.977	246.183	213.054	163.547	184.587	136.823	125.762	186.983	164.975	168.897	-0.821712	Limk2
10482	ENSMUSG00000039065	239.485	-0.821126	0.133244	-6.16259	7.16e-10	3.01e-08	168.309	221.58	203.915	223.533	250.92	225.073	216.265	198.94	221.809	189.202	202.846	310.649	380.755	376.482	210.913	214.52	247.679	274.787	184.601	241.177	265.221	-0.821126	Fam173b
13942	ENSMUSG00000054715	72.4812	-0.818493	0.221318	-3.69827	0.000217077	0.00178612	86.2763	71.4441	91.8397	111.287	83.6399	82.0359	96.525	45.4941	31.4728	62.6412	57.7642	96.5124	89.9271	79.5745	38.4291	48.8905	77.899	86.507	57.1666	54.206	72.5729	-0.818493	Zscan22
7866	ENSMUSG00000031711	168.434	-0.817185	0.180135	-4.53652	5.72e-06	8.05e-05	164.066	142.888	150.991	141.986	176.839	160.917	158.839	115.663	118.398	117.612	170.606	233.741	279.348	182.251	161.76	182.591	174.773	163.564	151.253	163.403	225.636	-0.817185	Zfp330
5905	ENSMUSG00000027944	641.281	-0.816129	0.134229	-6.08011	1.2e-09	4.74e-08	569.989	567.411	470.095	493.115	682.98	572.148	634.132	594.507	565.012	530.533	566.223	900.279	1067.65	1008.8	661.337	434.028	642.168	689.875	616.923	611.192	588.5	-0.816129	Hax1
22732	ENSMUSG00000096842	550.325	-0.815881	0.141302	-5.77404	7.74e-09	2.55e-07	407.337	462.833	459.199	579.458	481.766	562.682	614.583	494.266	430.129	396.302	358.675	628.838	855.264	724.727	600.566	608.637	511.337	620.815	681.236	593.909	484.259	-0.815881	Gm10736
11673	ENSMUSG00000042810	139.63	-0.815285	0.161425	-5.05055	4.41e-07	8.69e-06	148.508	110.79	101.179	114.165	135.258	118.847	116.074	111.807	103.411	104.828	112.17	182.469	193.248	195.942	97.4132	140.685	177.77	147.571	140.535	194.827	184.731	-0.815285	Krba1
22760	ENSMUSG00000096942	143.665	-0.813939	0.166567	-4.88655	1.03e-06	1.82e-05	132.95	142.888	140.094	158.296	91.287	139.882	118.518	121.06	115.4	93.3226	120.23	185.485	197.074	213.054	162.653	179.598	136.823	131.578	163.163	142.978	130.631	-0.813939	Rps19-ps6
15359	ENSMUSG00000063894	103.454	-0.813209	0.285724	-2.84613	0.0044254	0.0211452	103.249	97.3296	91.8397	94.0181	125.699	113.588	123.405	78.6508	92.9198	54.9709	84.6312	110.084	132.658	165.994	40.2165	115.741	115.85	102.5	70.2673	96.628	162.299	-0.813209	Zkscan8
14775	ENSMUSG00000060038	176.906	-0.813025	0.120455	-6.74963	1.48e-11	8.73e-10	124.464	142.888	107.406	165.971	173.015	144.089	163.726	164.241	148.372	140.623	155.829	254.853	289.552	259.259	163.547	187.58	183.762	186.099	202.465	175.187	182.092	-0.813025	Dhps
8487	ENSMUSG00000032932	271.066	-0.812939	0.177695	-4.57491	4.76e-06	6.88e-05	263.072	260.926	258.396	183.239	220.331	215.607	218.708	195.856	223.307	228.832	276.059	438.83	413.282	369.636	299.389	182.591	235.695	234.805	314.416	282.028	377.379	-0.812939	Hspa13
15118	ENSMUSG00000062382	719.432	-0.81115	0.221027	-3.66991	0.000242636	0.00196341	608.177	622.288	415.614	629.345	597.428	513.25	703.777	555.182	500.568	1020.16	593.09	1536.66	1128.87	848.795	678.318	573.715	744.036	797.463	631.215	664.612	745.521	-0.81115	Gm10116
16301	ENSMUSG00000070319	1462.5	-0.81111	0.109964	-7.37613	1.63e-13	1.45e-11	1179.58	1321.2	1226.6	1431.38	1372.65	1431.42	1442.99	1094.17	1308.37	1252.82	1294.32	1732.7	2415.91	2343.6	1480.86	1330.02	1437.14	1514.96	1366.04	1234.17	1501.6	-0.81111	Eif3g
18056	ENSMUSG00000081049	161.831	-0.809614	0.179251	-4.51664	6.28e-06	8.74e-05	182.453	137.711	118.302	132.393	95.5885	132.52	145.398	141.109	145.375	112.498	101.423	221.677	224.499	207.92	169.803	188.578	201.739	160.656	177.455	174.402	226.955	-0.809614	Rps24-ps3
14857	ENSMUSG00000060600	177.374	-0.808882	0.170263	-4.75077	2.03e-06	3.22e-05	159.823	109.755	140.094	225.451	158.677	194.572	172.279	150.362	148.372	125.282	145.754	233.741	265.317	248.991	169.803	206.537	170.779	182.464	225.094	157.119	134.59	-0.808882	Eno3
13864	ENSMUSG00000054277	133.754	-0.80831	0.221058	-3.65655	0.000255632	0.00205455	103.249	107.684	112.076	116.084	115.184	113.588	135.624	84.0484	104.909	132.953	151.127	202.073	232.152	187.385	128.693	112.747	131.829	100.319	148.871	94.2712	193.968	-0.80831	Arfgap3
10984	ENSMUSG00000040536	280.644	-0.808264	0.210222	-3.8448	0.000120649	0.00109239	328.133	245.395	382.925	298.363	288.199	352.334	281.022	270.651	191.834	271.019	270.014	431.29	442.62	448.355	160.866	167.625	294.618	156.294	139.344	207.397	265.221	-0.808264	Necab1
4828	ENSMUSG00000025858	499.497	-0.806332	0.123758	-6.51539	7.25e-11	3.73e-09	465.326	372.752	303.538	487.359	461.692	431.214	469.185	402.507	389.664	361.785	423.828	695.191	748.117	630.607	584.479	476.932	552.284	590.283	595.486	569.555	477.662	-0.806332	Get4
6083	ENSMUSG00000028256	108.3	-0.805258	0.165768	-4.85775	1.19e-06	2.04e-05	100.42	121.144	124.528	98.8149	106.103	96.7603	100.19	82.5062	92.9198	61.3628	86.6462	146.277	148.603	130.913	94.7321	118.734	109.858	103.227	96.4687	140.621	113.478	-0.805258	Odf2l
867	ENSMUSG00000005893	33.2011	-0.805077	0.28128	-2.86219	0.00420727	0.0203766	29.7017	42.4523	46.6982	28.781	43.0148	45.2249	26.8804	30.8434	13.4884	21.7327	24.852	49.7642	35.7157	41.0707	32.1732	27.9374	31.9586	35.6205	30.9653	30.6382	27.7096	-0.805077	Nr2c2
5811	ENSMUSG00000027751	179.995	-0.803773	0.158634	-5.06683	4.05e-07	8.08e-06	183.867	154.278	136.981	169.808	177.795	132.52	156.395	153.446	142.377	131.674	191.428	268.425	248.735	302.897	159.078	177.602	177.77	189.734	138.153	195.613	191.329	-0.803773	Supt20
6289	ENSMUSG00000028641	192.678	-0.803773	0.146213	-5.49726	3.86e-08	1.03e-06	164.066	143.924	188.349	152.54	174.449	175.641	182.053	169.639	175.349	153.407	155.157	241.281	342.488	261.826	221.637	204.542	182.763	178.83	172.691	172.045	233.553	-0.803773	Lepre1
6833	ENSMUSG00000029591	249.769	-0.801602	0.220949	-3.628	0.00028563	0.00224864	140.022	138.746	154.104	208.183	214.118	160.917	158.839	279.904	202.325	207.099	184.711	241.281	438.793	457.767	201.082	333.254	369.521	316.95	239.385	286.742	311.404	-0.801602	Ung
5834	ENSMUSG00000027804	512.417	-0.801583	0.11513	-6.96241	3.35e-12	2.31e-10	434.21	435.912	428.066	512.303	536.729	443.835	378.769	394.796	458.604	409.085	446.665	640.902	786.384	794.889	466.511	491.898	545.293	523.404	568.093	495.71	568.708	-0.801583	Ppid
6706	ENSMUSG00000029370	111.224	-0.80121	0.288607	-2.77613	0.00550099	0.0251782	151.337	124.251	135.425	137.19	131.434	99.9155	67.2009	88.6749	107.907	77.9819	75.2277	88.9723	187.508	173.695	91.1573	94.7877	132.828	67.6063	64.3125	103.698	134.59	-0.80121	Rassf6
1133	ENSMUSG00000009076	52.4345	-0.800899	0.214082	-3.74109	0.000183224	0.00154993	53.7459	65.2315	32.6887	53.7246	49.706	61.0011	57.4262	43.9519	50.956	43.4653	40.9722	79.9243	80.9982	71.0181	44.685	31.9285	39.9482	52.3404	41.684	46.35	59.3778	-0.800899	Zmat5
5085	ENSMUSG00000026353	1883.54	-0.800759	0.184623	-4.33727	1.44e-05	0.00018144	1697.24	1505.5	2149.67	2031.94	1688.09	1882.62	1880.4	1131.18	1318.86	1904.8	1674.49	2302.72	2718.22	2851.85	1471.92	1731.12	1875.57	1509.87	2559.4	1622.25	2046.56	-0.800759	Ubxn4
14783	ENSMUSG00000060098	210.022	-0.800738	0.118992	-6.72937	1.7e-11	9.85e-10	165.481	165.667	165	222.573	202.17	210.348	191.828	142.651	167.855	158.521	178.666	251.837	319.528	266.104	228.787	222.502	217.718	226.808	250.104	233.321	222.997	-0.800738	Prmt7
10800	ENSMUSG00000039994	59.0731	-0.799958	0.24517	-3.26287	0.0011029	0.00692428	56.5746	75.5857	46.6982	67.1558	58.309	37.8627	58.6481	44.723	37.4677	42.1869	51.7191	63.3362	84.1871	82.9971	44.685	80.819	68.9107	61.0637	55.9757	71.489	50.1413	-0.799958	Timeless
16074	ENSMUSG00000068329	95.422	-0.799299	0.234194	-3.41297	0.000642584	0.00444612	67.8895	72.4795	62.2642	72.912	110.883	68.3633	74.5319	90.9881	86.925	54.9709	98.7364	134.212	146.052	155.726	119.756	88.8011	98.8719	132.305	64.3125	109.198	93.685	-0.799299	Htra2
6123	ENSMUSG00000028344	118.075	-0.798318	0.157164	-5.07952	3.78e-07	7.64e-06	106.077	84.9045	107.406	124.718	92.7208	115.692	108.743	89.446	104.909	90.7658	104.781	190.009	147.327	176.262	99.2006	88.8011	125.837	114.131	123.861	133.551	150.424	-0.798318	Invs
7999	ENSMUSG00000031928	51.8329	-0.796934	0.232686	-3.42493	0.000614952	0.00428905	45.2597	63.1607	65.3774	56.6027	59.7428	64.1563	48.8734	44.723	38.9664	43.4653	31.5688	46.7482	87.376	65.0286	37.5354	41.9061	42.9443	47.2517	45.2569	51.8492	60.6973	-0.796934	Mre11a
676	ENSMUSG00000004460	1636.44	-0.796625	0.146068	-5.45381	4.93e-08	1.28e-06	1207.87	1219.73	1321.56	1039.95	1341.11	1348.33	1527.29	1054.07	1149.51	1109.64	1311.78	1993.58	1827.88	2207.55	1763.27	1869.81	2033.36	1761.4	2341.45	2091.25	2844.86	-0.796625	Dnajb11
610	ENSMUSG00000003865	58.6064	-0.795341	0.273954	-2.90319	0.00369384	0.0184023	21.2155	46.594	42.0283	60.4402	49.706	47.3284	65.9791	40.8676	46.4599	62.6412	53.0624	88.9723	91.2027	82.9971	25.9173	66.8503	80.8952	60.3368	80.9861	50.278	65.9754	-0.795341	Gys1
249	ENSMUSG00000001518	163.623	-0.794523	0.163655	-4.85487	1.2e-06	2.07e-05	137.193	161.526	113.632	146.783	173.493	171.434	174.722	126.458	125.891	149.572	123.588	182.469	274.884	215.621	152.823	157.647	162.789	191.915	157.208	139.836	196.607	-0.794523	Itfg2
5184	ENSMUSG00000026553	1811.36	-0.794433	0.110623	-7.18143	6.9e-13	5.51e-11	1564.29	1726.05	1531.7	1550.34	1846.29	1955.19	1623.82	1329.35	1357.83	1357.65	1579.11	2492.73	2500.74	2329.91	1959.88	1636.34	2089.29	1919.15	1703.09	1773.08	2212.81	-0.794433	Copa
10555	ENSMUSG00000039234	767.181	-0.794362	0.132645	-5.98863	2.12e-09	7.85e-08	553.017	583.978	547.925	478.725	685.369	615.269	637.798	572.917	638.449	594.452	749.591	1216.96	1138.44	977.141	926.766	766.284	830.923	870.885	923.003	789.522	1013.38	-0.794362	Sec24d
5957	ENSMUSG00000028034	426.831	-0.791895	0.19343	-4.09396	4.24e-05	0.000452013	503.514	401.743	602.406	495.993	507.097	390.196	342.114	343.133	271.266	336.217	317.031	422.242	553.594	668.255	307.433	416.068	514.333	359.84	337.045	455.644	418.284	-0.791895	Fubp1
5019	ENSMUSG00000026213	106.514	-0.791803	0.171897	-4.60626	4.1e-06	6.03e-05	89.105	88.0108	79.3869	112.246	95.1105	92.5533	81.8629	68.6267	92.9198	69.0332	111.498	147.785	161.996	136.902	117.075	113.745	110.856	123.581	107.187	126.481	110.839	-0.791803	Stk11ip
10821	ENSMUSG00000040040	58.5214	-0.791093	0.214883	-3.68151	0.00023186	0.001884	59.4033	54.8773	56.0378	55.6433	65.956	46.2767	51.3171	45.4941	56.9509	47.3005	53.0624	93.4963	73.9826	96.6873	56.3031	56.8726	57.9249	37.0744	40.493	64.4187	59.3778	-0.791093	Ift88
10003	ENSMUSG00000037827	70.1199	-0.790625	0.229723	-3.44165	0.000578187	0.00407071	36.7735	59.019	63.8208	62.3589	75.5149	68.3633	59.8699	67.0845	50.956	42.1869	64.4809	105.56	100.769	91.5535	89.3699	55.8749	65.9146	82.1453	52.4027	88.7721	89.7265	-0.790625	Gm5884
16216	ENSMUSG00000069633	949.726	-0.790498	0.162576	-4.86234	1.16e-06	2e-05	828.818	848.01	603.963	1106.15	876.546	780.393	800.302	517.399	761.343	738.911	819.445	1204.9	1228.37	1243.24	657.763	793.223	1217.42	1008.28	1308.88	1236.52	1364.37	-0.790498	Pex11g
9293	ENSMUSG00000035545	737.858	-0.790474	0.275062	-2.8738	0.00405569	0.0198079	637.879	506.321	533.916	908.522	975.002	484.853	536.386	648.483	526.046	372.012	571.596	717.811	1074.66	955.75	472.767	1086.57	1153.51	916.683	641.934	866.51	907.821	-0.790474	Leng8
8791	ENSMUSG00000034024	1748.65	-0.789262	0.0998381	-7.90542	2.67e-15	3.28e-13	1299.8	1563.49	1301.32	1422.74	1682.83	1562.89	1428.33	1570.7	1591.63	1376.83	1507.24	2402.25	2797.31	2630.24	1903.58	1558.51	1824.64	1966.4	1866.25	1670.17	1794.53	-0.789262	Cct2
12333	ENSMUSG00000046079	284.263	-0.789088	0.191876	-4.11249	3.91e-05	0.000422388	268.729	344.795	258.396	224.492	310.662	227.176	200.381	269.88	257.778	218.605	300.911	348.349	562.523	444.077	243.98	248.444	258.665	228.262	184.601	256.104	312.723	-0.789088	Lrrc8d
3485	ENSMUSG00000022557	284.26	-0.787372	0.174392	-4.51494	6.33e-06	8.8e-05	209.326	236.076	180.566	226.411	335.993	291.333	241.923	245.205	265.271	212.213	256.58	360.413	501.933	400.439	312.795	232.479	286.629	341.666	265.587	234.107	332.516	-0.787372	Bop1
2403	ENSMUSG00000020547	160.798	-0.787102	0.158599	-4.96283	6.95e-07	1.28e-05	111.735	98.365	121.415	165.971	146.728	138.83	177.166	117.205	116.899	177.696	139.709	206.597	239.806	260.97	155.504	167.625	141.816	172.287	201.274	155.548	163.619	-0.787102	Bzw2
5724	ENSMUSG00000027575	407.523	-0.786156	0.153787	-5.11197	3.19e-07	6.56e-06	388.95	344.795	384.481	419.244	377.096	360.748	444.748	271.422	292.248	368.177	304.269	467.482	625.025	496.271	306.539	500.878	483.374	425.265	418.031	421.078	457.869	-0.786156	Arfgap1
7010	ENSMUSG00000030007	1598.1	-0.785638	0.0849625	-9.24687	2.31e-20	6.13e-18	1254.54	1333.62	1354.25	1434.26	1387.47	1502.94	1489.42	1259.18	1339.84	1347.43	1288.27	2005.65	2318.97	2423.17	1611.34	1626.36	1549.99	1696.7	1899.6	1576.69	1860.5	-0.785638	Cct7
10828	ENSMUSG00000040078	153.424	-0.785517	0.284197	-2.76399	0.00570996	0.02593	145.68	166.703	124.528	98.8149	203.603	133.571	114.852	153.446	137.881	132.953	123.588	218.661	244.908	243.857	192.145	80.819	180.766	177.376	77.4131	122.553	147.785	-0.785517	Gm9769
10238	ENSMUSG00000038416	287.127	-0.785024	0.111852	-7.01841	2.24e-12	1.63e-10	239.028	220.545	241.274	266.704	317.832	285.022	285.909	231.326	206.822	217.327	245.162	378.509	397.975	394.45	279.728	246.448	317.588	303.865	288.215	289.884	376.06	-0.785024	Cdc16
12983	ENSMUSG00000049300	67.0242	-0.784878	0.209565	-3.74528	0.000180195	0.00153093	62.2321	54.8773	60.7076	64.2777	76.9487	48.3802	57.4262	55.5182	59.9483	56.2492	51.0474	98.0204	114.801	71.8738	44.685	64.8547	75.9016	82.1453	66.6944	68.3466	72.5729	-0.784878	Prmt6
11721	ENSMUSG00000043065	37.6819	-0.784557	0.284017	-2.76236	0.00573852	0.0259918	42.431	33.1335	40.4717	25.9029	35.8457	27.3453	36.655	29.3013	34.4703	25.5678	40.3006	34.6841	64.4159	65.8843	33.0669	28.9352	38.9495	22.5354	40.493	48.7068	42.2242	-0.784557	Spice1
14515	ENSMUSG00000058392	74.4269	-0.783798	0.262372	-2.98735	0.00281407	0.014821	42.431	60.0544	85.6133	82.5056	70.2575	50.4836	84.3066	55.5182	50.956	76.7035	59.1075	93.4963	130.107	86.4196	53.622	98.7788	88.8848	89.4148	58.3576	66.7755	79.1704	-0.783798	Rrp1b
18480	ENSMUSG00000082029	35.8736	-0.782914	0.306448	-2.5548	0.0106248	0.04216	45.2597	36.2397	20.2359	21.1061	35.8457	30.5005	29.324	25.4458	28.4754	26.8462	24.1803	42.2242	58.0381	32.5143	44.685	40.9084	64.9159	40.7092	35.7291	38.4941	31.6682	-0.782914	H3f3c
9140	ENSMUSG00000035051	129.238	-0.7827	0.168615	-4.64194	3.45e-06	5.18e-05	113.149	129.428	116.745	118.962	135.258	122.002	120.962	94.8436	100.413	92.0442	120.23	171.913	191.972	164.283	109.031	158.645	142.815	102.5	122.67	126.481	159.66	-0.7827	Dhx57
1175	ENSMUSG00000009640	184.035	-0.781537	0.145377	-5.37593	7.62e-08	1.89e-06	198.011	201.907	216.368	177.483	173.493	168.279	205.268	119.518	140.878	141.902	147.097	217.153	257.663	227.6	132.267	196.56	187.757	174.468	213.184	204.254	163.619	-0.781537	Dmap1
5011	ENSMUSG00000026202	1544.09	-0.780496	0.16843	-4.63395	3.59e-06	5.36e-05	1544.49	1353.3	1511.46	1464	1551.4	1439.84	1304.92	1199.81	1210.95	1202.97	1145.88	1560.79	2526.25	2034.71	1180.58	1397.87	1735.75	1267.07	1524.44	1973.41	2295.94	-0.780496	Tuba4a
14040	ENSMUSG00000055312	278.146	-0.779794	0.142391	-5.47644	4.34e-08	1.15e-06	260.243	250.572	281.746	298.363	335.515	326.04	310.346	195.085	194.832	208.378	222.325	443.354	304.221	323.432	150.141	224.497	298.613	316.223	321.562	269.459	306.126	-0.779794	0610012H03Rik
7068	ENSMUSG00000030109	1284.14	-0.779557	0.113375	-6.87592	6.16e-12	4e-10	973.083	1123.43	1084.95	1260.61	1209.19	1403.02	1243.83	1065.64	950.18	1164.62	1064.61	1907.63	1743.69	1820.8	1031.33	932.911	1344.26	1655.26	1193.35	1231.03	1563.62	-0.779557	Slc6a12
1796	ENSMUSG00000018446	1368.15	-0.779425	0.0920482	-8.46757	2.51e-17	4.51e-15	1124.42	1259.07	1078.73	1518.68	1311.47	1198.99	1319.58	1037.11	1191.47	1122.43	1147.89	1841.27	1987.32	1950.86	1400.43	1250.2	1349.25	1260.53	1468.47	1425.85	1487.08	-0.779425	C1qbp
9006	ENSMUSG00000034667	1083.12	-0.77918	0.136465	-5.70974	1.13e-08	3.56e-07	1062.19	1016.78	997.784	1090.8	1115.52	1082.24	942.035	944.58	831.782	958.794	961.84	1337.6	1794.72	1622.29	1200.24	802.203	1163.49	949.396	886.083	894.006	1091.23	-0.77918	Xpot
1272	ENSMUSG00000011306	255.642	-0.77857	0.114023	-6.82821	8.6e-12	5.36e-10	207.912	218.474	154.104	252.314	239.927	207.193	240.701	213.591	209.819	226.275	225.683	370.969	413.92	339.689	262.748	261.415	260.662	258.794	273.923	279.671	250.706	-0.77857	Sugp1
167	ENSMUSG00000001054	158.517	-0.778299	0.128679	-6.04839	1.46e-09	5.71e-08	142.851	129.428	140.094	152.54	158.199	144.089	157.617	144.193	112.403	147.015	147.769	232.233	249.372	233.59	105.457	139.687	168.781	165.018	133.389	168.117	157.021	-0.778299	Rmnd5b
2647	ENSMUSG00000020952	346.104	-0.777778	0.155538	-5.00057	5.72e-07	1.09e-05	270.144	310.626	287.972	307.957	344.118	383.886	362.885	223.615	242.79	271.019	317.031	446.37	485.989	426.109	384.291	311.303	368.522	310.407	371.583	340.162	501.413	-0.777778	Scfd1
4287	ENSMUSG00000024726	45.9856	-0.777692	0.226624	-3.43164	0.000599934	0.00419739	36.7735	43.4877	32.6887	34.5372	37.7574	42.0697	43.9861	30.8434	44.9612	38.3518	29.5538	58.8122	63.7781	55.6166	70.6022	49.8883	45.9405	61.7907	46.4479	46.35	51.4608	-0.777692	2410127L17Rik
737	ENSMUSG00000004931	647.742	-0.776513	0.126623	-6.13248	8.65e-10	3.57e-08	487.956	503.215	538.585	666.761	652.391	585.821	552.269	542.845	571.007	526.697	650.854	787.179	1014.71	1137.15	663.125	534.802	677.122	651.347	690.763	582.125	585.861	-0.776513	Apba3
1782	ENSMUSG00000018387	359.006	-0.776494	0.190946	-4.06656	4.77e-05	0.000499049	360.663	320.981	275.519	302.201	274.817	200.883	217.487	301.495	278.759	365.62	380.84	413.194	615.458	672.533	329.775	487.907	374.515	352.57	273.923	373.157	366.823	-0.776494	Shroom1
7039	ENSMUSG00000030062	1549.55	-0.776079	0.142138	-5.46005	4.76e-08	1.24e-06	1021.17	1290.13	1197.03	1051.47	1277.06	1255.78	1469.87	919.906	1118.04	984.362	1294.32	1806.59	1744.97	1995.35	1728.41	2062.38	2046.35	1709.06	2292.62	1946.7	2328.93	-0.776079	Rpn1
4913	ENSMUSG00000026020	414.452	-0.775449	0.27599	-2.8097	0.00495882	0.0231363	384.707	313.733	515.236	738.713	436.361	341.816	472.85	274.507	275.762	502.408	333.151	452.402	757.684	563.867	245.767	361.191	331.57	479.06	379.92	278.886	263.901	-0.775449	Nop58
15927	ENSMUSG00000067150	107.9	-0.773467	0.206307	-3.74911	0.00017746	0.00151179	87.6906	125.286	90.2831	92.0993	123.309	104.122	105.078	102.554	58.4496	98.4362	83.2878	141.753	172.839	127.49	124.224	91.7944	110.856	125.035	78.6041	105.27	117.436	-0.773467	Xpo5
11098	ENSMUSG00000040841	66.9251	-0.772422	0.247078	-3.12623	0.00177064	0.0101481	52.3315	63.1607	74.717	73.8713	48.2722	50.4836	46.4297	45.4941	65.9431	54.9709	67.8393	63.3362	102.045	129.202	55.4094	57.8704	71.9068	52.3404	77.4131	86.4153	65.9754	-0.772422	Six5
14945	ENSMUSG00000061286	685.738	-0.771306	0.138119	-5.58434	2.35e-08	6.72e-07	459.669	537.384	653.774	694.582	609.376	682.581	658.569	477.302	557.519	550.987	581	907.819	953.482	909.545	585.373	779.255	731.053	693.51	959.923	663.041	754.758	-0.771306	Exosc5
604	ENSMUSG00000003814	14678.8	-0.771176	0.147675	-5.22213	1.77e-07	3.95e-06	10299.4	9565.22	12248.9	10915.7	10923.8	12141.3	14883.2	8363.97	9596.22	10014.9	10832.1	17272.7	14401.1	18002.7	16974.9	20623.8	20402.6	16772.2	19722.5	18975.2	25322.7	-0.771176	Calr
5979	ENSMUSG00000028069	314.477	-0.771176	0.22112	-3.48758	0.000487409	0.00352185	219.227	215.368	305.095	336.738	266.214	250.315	316.455	218.988	272.765	387.353	255.237	381.525	548.491	512.528	226.106	367.178	333.568	341.666	368.01	223.894	257.304	-0.771176	Gpatch4
15159	ENSMUSG00000062647	643.014	-0.770299	0.134864	-5.71167	1.12e-08	3.54e-07	677.481	586.048	454.529	621.67	496.582	586.872	703.777	596.821	559.018	470.448	561.521	974.172	944.553	886.443	783.774	640.565	560.274	617.18	635.979	545.202	600.376	-0.770299	Rpl7a
12573	ENSMUSG00000047221	109.938	-0.77029	0.170245	-4.5246	6.05e-06	8.44e-05	80.6188	99.4004	104.293	122.799	117.096	131.468	112.409	72.4821	100.413	69.0332	100.751	147.785	140.95	150.593	75.0707	117.736	120.843	120.674	102.424	112.34	109.519	-0.77029	Fam185a
2537	ENSMUSG00000020780	745.429	-0.769874	0.121244	-6.34981	2.16e-10	1.02e-08	603.934	679.236	716.038	655.248	755.149	783.548	723.326	507.375	574.005	636.639	663.616	1014.89	1057.44	972.863	786.455	661.518	825.93	723.315	799.142	635.545	878.792	-0.769874	Srp68
7512	ENSMUSG00000030979	302.635	-0.769534	0.134334	-5.72851	1.01e-08	3.22e-07	271.558	296.13	291.085	305.079	342.207	256.625	316.455	251.374	211.318	233.946	323.748	410.177	449.635	456.912	225.212	278.377	271.648	292.961	279.878	287.527	303.487	-0.769534	Uros
4745	ENSMUSG00000025586	119.434	-0.769037	0.224395	-3.42716	0.000609932	0.00425594	121.635	86.9754	101.179	141.986	161.544	116.743	108.743	57.0604	76.434	74.1467	109.483	123.656	135.21	148.026	109.031	107.759	157.795	98.1382	145.299	164.975	162.299	-0.769037	Cpeb1
3482	ENSMUSG00000022554	115.686	-0.768936	0.2167	-3.54839	0.000387593	0.00289272	120.221	101.471	115.189	126.637	102.28	115.692	125.849	88.6749	76.434	117.612	93.363	114.608	213.019	146.314	85.7951	130.707	137.821	103.954	98.8506	89.5577	125.353	-0.768936	Fam203a
14385	ENSMUSG00000057440	48.0929	-0.768081	0.248316	-3.09315	0.00198042	0.0111185	55.1602	54.8773	48.2548	38.3747	34.8898	61.0011	67.2009	43.1808	37.4677	33.2382	34.2555	58.8122	71.4314	58.1835	42.0039	44.8994	44.9418	43.617	34.5382	45.5644	58.0583	-0.768081	Mpp7
1506	ENSMUSG00000015542	754.76	-0.767513	0.121621	-6.3107	2.78e-10	1.3e-08	637.879	707.193	842.123	845.203	672.943	812.997	785.64	566.748	524.547	699.28	623.315	1046.56	1093.79	942.915	624.696	771.273	693.102	678.971	762.222	736.101	782.468	-0.767513	Nat9
13033	ENSMUSG00000049553	281.671	-0.767484	0.168431	-4.55667	5.2e-06	7.39e-05	243.271	212.261	225.708	306.038	314.964	224.021	307.902	215.904	206.822	214.77	270.686	357.397	440.707	363.647	235.937	329.263	292.621	364.202	296.552	240.392	252.026	-0.767484	Polr1a
7960	ENSMUSG00000031865	390.648	-0.767198	0.127707	-6.0075	1.88e-09	7.07e-08	339.448	363.433	340.897	292.607	385.699	354.437	355.554	354.7	262.274	345.166	325.763	533.834	568.9	547.61	444.169	354.207	361.531	458.705	409.694	362.944	442.035	-0.767198	Dctn1
7434	ENSMUSG00000030802	241.978	-0.767097	0.15749	-4.87076	1.11e-06	1.93e-05	251.757	256.784	227.264	250.395	227.501	225.073	223.596	157.302	154.367	189.202	177.323	274.457	325.906	262.681	200.189	332.256	267.653	223.173	302.507	263.174	288.972	-0.767097	Bckdk
6344	ENSMUSG00000028729	499.27	-0.766523	0.112079	-6.83911	7.97e-12	5.05e-10	412.995	408.991	426.51	495.034	435.405	495.371	496.065	373.206	455.607	470.448	423.828	615.266	834.217	725.583	468.298	527.818	504.346	476.152	519.264	436.004	484.259	-0.766523	Ebna1bp2
18926	ENSMUSG00000083097	63.2685	-0.766163	0.275954	-2.77641	0.00549622	0.0251637	33.9448	63.1607	38.9151	51.8059	47.3163	48.3802	57.4262	43.9519	94.4185	39.6302	48.3607	107.068	105.234	71.0181	74.177	46.895	57.9249	85.78	70.2673	76.9882	65.9754	-0.766163	Gm14494
8842	ENSMUSG00000034187	222.502	-0.765126	0.12127	-6.30929	2.8e-10	1.31e-08	206.497	208.12	174.34	202.427	237.537	224.021	227.261	182.747	196.331	180.253	203.518	367.953	331.646	280.65	197.508	206.537	220.714	221.72	175.073	215.253	212.441	-0.765126	Nsf
2937	ENSMUSG00000021550	485.414	-0.764997	0.146236	-5.23123	1.68e-07	3.77e-06	420.066	489.754	516.793	539.165	444.964	450.146	488.734	383.23	349.199	438.488	372.109	571.534	732.172	656.276	344.968	538.793	478.38	452.889	582.385	450.145	493.496	-0.764997	2210016F16Rik
9835	ENSMUSG00000037344	493.388	-0.76487	0.186315	-4.10524	4.04e-05	0.000433158	500.685	385.177	351.793	613.996	474.597	350.23	398.318	445.688	386.666	317.041	448.008	646.934	702.197	691.357	420.932	593.67	493.361	543.031	549.038	618.262	430.159	-0.76487	Slc12a9
4631	ENSMUSG00000025364	1135.01	-0.763877	0.0979463	-7.79893	6.24e-15	7.19e-13	968.84	971.225	958.869	1042.83	1144.19	1058.05	1043.45	914.508	1088.06	976.691	981.991	1449.19	1864.23	1707	1105.51	1074.59	1120.55	1182.02	1084.97	929.357	1169.08	-0.763877	Pa2g4
2369	ENSMUSG00000020484	2184.74	-0.763413	0.210665	-3.62383	0.00029027	0.00227594	2250.26	1614.22	1888.16	1970.54	2051.81	1714.34	1943.94	1232.2	1527.18	1678.53	1970.7	2477.65	3042.21	2637.94	1637.26	2810.71	3281.75	2310.97	1750.73	2752.72	3335.71	-0.763413	Xbp1
9532	ENSMUSG00000036403	45.7373	-0.76338	0.238494	-3.20084	0.00137028	0.00819236	33.9448	42.4523	52.9246	40.2935	51.6178	63.1045	42.7642	33.9278	47.9586	40.9085	33.5838	70.8763	52.298	73.585	45.5787	40.9084	38.9495	38.5283	27.3923	40.0653	48.8218	-0.76338	Cep135
6949	ENSMUSG00000029782	114.438	-0.763029	0.186961	-4.08121	4.48e-05	0.000472718	99.0056	97.3296	124.528	89.2212	99.8899	91.5016	133.18	90.9881	118.398	99.7146	81.2728	146.277	181.768	158.293	105.457	111.75	115.85	86.507	107.187	118.625	146.465	-0.763029	Tmem209
5329	ENSMUSG00000026798	91.5243	-0.762264	0.192143	-3.96717	7.27e-05	0.000707354	50.9171	96.2942	62.2642	96.8962	98.4561	90.4498	87.9721	72.4821	80.9302	74.1467	76.5711	110.084	131.383	141.181	65.24	101.772	87.8861	105.408	85.7499	91.1289	114.797	-0.762264	Coq4
12212	ENSMUSG00000045409	300.378	-0.761014	0.159328	-4.77638	1.78e-06	2.88e-05	304.089	217.438	256.84	333.86	324.523	240.849	312.79	235.952	230.801	226.275	286.806	319.697	456.013	467.179	255.598	259.419	314.592	347.482	289.406	273.387	354.947	-0.761014	Trim39
4912	ENSMUSG00000026019	221.666	-0.760564	0.141903	-5.35974	8.33e-08	2.04e-06	185.282	185.34	217.925	232.167	239.449	218.762	212.599	182.747	193.333	175.14	173.964	245.805	328.457	336.266	201.976	174.609	253.671	228.989	221.521	179.115	267.86	-0.760564	Wdr12
292	ENSMUSG00000001785	140.074	-0.75962	0.135609	-5.60155	2.12e-08	6.24e-07	118.807	119.073	118.302	125.677	140.037	118.847	127.071	109.494	124.393	98.4362	132.32	190.009	212.381	188.241	145.673	120.73	164.786	154.113	132.198	153.191	147.785	-0.75962	Pwp1
8877	ENSMUSG00000034274	212.874	-0.759429	0.135075	-5.62229	1.88e-08	5.61e-07	169.724	190.518	180.566	206.264	206.471	189.314	186.941	150.362	154.367	175.14	200.16	236.757	331.008	290.918	205.551	220.506	234.696	254.432	202.465	246.676	237.511	-0.759429	Thoc5
13278	ENSMUSG00000050854	104.942	-0.759373	0.203834	-3.72545	0.000194963	0.0016351	108.906	85.94	96.5095	68.1151	99.8899	86.2429	75.7538	74.7953	107.907	67.7548	86.6462	114.608	176.665	128.346	68.8148	104.765	126.836	111.223	134.58	134.337	145.146	-0.759373	Tmem125
19468	ENSMUSG00000084416	183.398	-0.757952	0.158544	-4.7807	1.75e-06	2.84e-05	169.724	179.128	158.774	188.036	125.699	158.813	186.941	142.651	166.356	131.674	149.784	269.933	254.475	225.033	218.956	204.542	180.766	165.018	194.128	153.976	226.955	-0.757952	Rpl10a-ps1
8011	ENSMUSG00000031949	83.7709	-0.756965	0.237672	-3.18492	0.00144796	0.00858143	76.3757	69.3732	91.8397	122.799	91.7649	89.3981	74.5319	72.4821	50.956	80.5387	68.511	67.8602	137.761	135.191	59.8778	64.8547	96.8745	71.968	67.8854	70.7034	97.6435	-0.756965	Adat1
82	ENSMUSG00000000532	229.796	-0.756087	0.206575	-3.66011	0.000252103	0.00202952	305.503	301.308	294.198	217.777	182.096	233.487	185.719	181.205	146.873	186.645	199.488	221.677	390.96	289.206	146.567	233.477	239.689	172.287	178.646	228.608	290.292	-0.756087	Acvr1b
6745	ENSMUSG00000029430	914.098	-0.755067	0.150267	-5.02484	5.04e-07	9.79e-06	867.006	810.735	722.265	663.883	992.208	814.049	803.967	730.989	900.723	659.65	765.039	1185.29	1464.34	1210.73	1023.29	720.387	975.735	1068.62	894.42	1059.77	862.958	-0.755067	Ran
5636	ENSMUSG00000027395	224.477	-0.754896	0.142672	-5.29111	1.22e-07	2.82e-06	216.398	181.199	207.028	197.63	237.537	198.779	207.712	191.229	209.819	166.191	193.443	254.853	390.322	306.319	201.976	211.526	239.689	255.159	206.038	212.896	228.275	-0.754896	Polr1b
12673	ENSMUSG00000047710	83.9584	-0.754811	0.206515	-3.65499	0.000257195	0.00206521	86.2763	71.4441	90.2831	64.2777	75.0369	62.0528	89.1939	52.4338	62.9457	74.1467	83.2878	123.656	125.005	98.3986	66.1337	100.774	103.865	98.1382	76.2222	81.7017	77.8509	-0.754811	Champ1
6619	ENSMUSG00000029189	213.973	-0.754781	0.274881	-2.74585	0.0060355	0.0270784	217.812	173.951	287.972	165.011	238.493	206.142	155.173	147.277	172.351	143.18	161.202	203.581	290.19	292.629	123.33	236.47	408.471	166.471	244.149	187.757	271.818	-0.754781	Sel1l3
1186	ENSMUSG00000009828	189.154	-0.753666	0.201878	-3.73327	0.000189011	0.00159115	183.867	148.065	177.453	165.011	198.346	192.469	183.275	141.88	109.406	168.748	221.653	257.869	281.899	278.939	138.523	164.631	228.704	157.748	164.354	158.69	250.706	-0.753666	Ick
6425	ENSMUSG00000028869	472.239	-0.752854	0.152302	-4.94318	7.69e-07	1.41e-05	370.564	459.727	454.529	555.474	449.266	440.68	478.959	384.772	349.199	484.511	370.765	619.79	746.204	636.596	401.271	442.01	479.379	574.29	375.156	383.37	460.508	-0.752854	Gnl2
15317	ENSMUSG00000063684	394.485	-0.75269	0.227541	-3.30793	0.000939889	0.00612434	345.105	397.602	348.68	254.233	522.391	430.163	322.564	332.338	326.718	249.286	308.971	574.55	531.909	434.665	411.995	308.309	461.402	544.485	265.587	425.006	488.218	-0.75269	Gm13910
3713	ENSMUSG00000022974	196.912	-0.752393	0.14629	-5.14318	2.7e-07	5.74e-06	190.939	167.738	157.217	178.442	228.934	180.9	185.719	192	152.868	159.799	171.277	257.869	309.324	288.351	227.893	195.562	180.766	214.45	142.917	184.615	167.577	-0.752393	Paxbp1
15874	ENSMUSG00000066643	34.5008	-0.751226	0.272064	-2.76121	0.00575878	0.0260648	24.0442	27.9564	24.9057	27.8217	29.6324	27.3453	29.324	36.241	31.4728	33.2382	24.1803	45.2402	70.1559	38.5038	36.6417	40.9084	32.9573	25.4432	41.684	30.6382	46.1827	-0.751226	Wdr35
1484	ENSMUSG00000015357	928.24	-0.751137	0.199206	-3.77065	0.000162821	0.00140618	929.238	1262.18	793.869	767.494	1136.55	919.223	851.619	747.953	786.821	612.35	711.977	1088.78	1456.05	1060.99	838.29	618.615	851.896	1330.32	756.267	1066.05	906.501	-0.751137	Clpx
3194	ENSMUSG00000022031	412.145	-0.750963	0.12972	-5.78911	7.08e-09	2.35e-07	350.763	443.16	400.048	360.722	362.28	408.076	465.519	316.916	362.687	281.246	392.259	535.342	616.734	556.166	354.799	454.981	387.498	415.088	401.357	397.51	391.894	-0.750963	Elp3
6349	ENSMUSG00000028741	401.135	-0.750883	0.159244	-4.71531	2.41e-06	3.75e-05	301.26	277.493	319.104	400.056	405.773	311.316	377.547	294.555	388.165	286.36	327.106	426.766	644.796	551.032	355.692	473.939	433.438	392.553	543.083	486.282	427.52	-0.750883	Mrto4
8832	ENSMUSG00000034160	1090.35	-0.74992	0.197714	-3.79294	0.000148872	0.00130591	1107.45	938.092	1047.6	1156.04	1423.79	925.533	857.728	1012.44	834.78	681.383	860.417	1087.27	1447.12	1739.52	739.089	1115.5	1329.28	1054.8	950.395	1282.87	1306.31	-0.74992	Ogt
2682	ENSMUSG00000021037	1145.84	-0.749389	0.152474	-4.91487	8.88e-07	1.6e-05	878.321	931.879	905.944	897.009	1086.36	1034.91	954.253	929.159	1101.55	846.295	1061.25	1305.93	1670.99	1980.81	1048.31	962.844	1243.39	1293.97	1557.79	958.424	1413.19	-0.749389	Ahsa1
8589	ENSMUSG00000033318	2089.65	-0.749024	0.118403	-6.32607	2.51e-10	1.18e-08	1838.67	1731.22	1931.75	2648.82	2095.3	2252.83	1941.5	1389.5	1648.58	1715.6	1749.72	2696.31	2877.03	2619.11	1531.8	2003.51	2306.01	2270.99	2478.41	2048.83	2107.25	-0.749024	Gstt2
8694	ENSMUSG00000033706	161.964	-0.748815	0.173154	-4.32456	1.53e-05	0.00019081	165.481	156.349	174.34	192.833	141.471	144.089	149.064	108.723	149.871	118.89	147.097	177.945	255.112	219.899	129.586	178.6	168.781	146.117	131.007	166.546	179.453	-0.748815	Smyd5
1232	ENSMUSG00000010517	512.172	-0.748779	0.133695	-5.60065	2.14e-08	6.25e-07	363.492	448.337	451.416	420.203	519.523	555.32	499.73	438.748	445.116	428.261	405.692	686.142	727.07	746.974	549.625	440.015	526.318	585.194	401.357	511.421	605.654	-0.748779	Faf1
8329	ENSMUSG00000032518	5423.3	-0.748536	0.132739	-5.63914	1.71e-08	5.11e-07	4834.3	4543.43	4844.16	5839.67	3866.08	5086.23	5361.41	4109.12	4623.51	4859.17	3995.8	6973.02	7805.16	7371.34	5691.08	6384.7	5298.13	5493.56	6904.06	5141.71	4863.7	-0.748536	Rpsa
10608	ENSMUSG00000039427	192.738	-0.748526	0.193959	-3.85919	0.000113764	0.0010417	169.724	174.986	129.198	143.905	210.773	179.848	162.504	198.169	134.884	147.015	164.561	253.345	311.875	250.702	256.492	142.68	201.739	239.893	192.937	186.971	195.287	-0.748526	Alg1
9156	ENSMUSG00000035125	29.6964	-0.747469	0.295037	-2.53347	0.0112938	0.0443046	29.7017	23.8147	37.3585	27.8217	31.5442	26.2936	23.2149	20.0482	26.9767	28.1246	23.5087	25.6361	46.558	46.2046	24.1299	41.9061	26.9651	27.6241	22.6285	38.4941	25.0706	-0.747469	Gcfc2
4371	ENSMUSG00000024875	834.296	-0.747352	0.115667	-6.46122	1.04e-10	5.16e-09	674.652	706.157	627.312	869.187	861.73	681.529	836.957	599.905	722.377	561.214	802.653	1138.54	1195.84	1052.44	803.436	809.188	884.853	957.392	909.902	873.58	951.365	-0.747352	Yif1a
6317	ENSMUSG00000028683	201.076	-0.746918	0.195326	-3.82395	0.000131329	0.00117506	156.995	163.597	191.462	258.07	183.052	189.314	211.377	119.518	196.331	187.924	162.546	233.741	320.166	272.949	186.783	247.446	154.799	199.911	207.229	148.477	230.914	-0.746918	Eif2b3
554	ENSMUSG00000003435	946.192	-0.746158	0.111073	-6.71772	1.85e-11	1.06e-09	838.719	840.762	837.454	1057.22	896.142	908.705	942.035	776.484	702.893	903.823	807.355	1287.84	1452.23	1271.48	852.589	834.132	858.887	1054.08	971.833	765.954	1009.42	-0.746158	Supt5
4020	ENSMUSG00000024174	37.441	-0.745441	0.264234	-2.82114	0.0047854	0.0225624	25.4586	28.9918	42.0283	40.2935	46.8383	37.8627	39.0987	39.3254	29.9741	20.4543	22.1653	37.7001	50.3847	51.3384	43.7913	39.9106	31.9586	40.7092	40.493	47.1356	30.3487	-0.745441	Pot1b
5009	ENSMUSG00000026200	30.9771	-0.745426	0.268225	-2.7791	0.00545096	0.0249857	25.4586	18.6376	23.3491	27.8217	40.6251	25.2418	31.7677	31.6145	26.9767	24.2894	26.1954	45.2402	50.3847	41.9264	24.1299	33.924	34.9547	37.8014	27.3923	32.9949	19.7926	-0.745426	Glb1l
12476	ENSMUSG00000046761	163.844	-0.744817	0.166976	-4.46062	8.17e-06	0.000110025	151.337	180.163	172.783	200.508	155.331	152.503	166.17	132.627	112.403	136.788	135.007	188.501	260.852	197.653	122.437	147.669	197.744	157.748	123.861	166.546	182.092	-0.744817	Fam83h
6727	ENSMUSG00000029402	93.2306	-0.744625	0.225087	-3.30817	0.00093907	0.00612155	76.3757	63.1607	108.962	107.449	111.361	92.5533	85.5284	57.0604	101.912	85.6523	75.2277	85.9563	151.792	151.448	70.6022	78.8235	84.89	103.227	80.9861	83.2729	101.602	-0.744625	Snrnp35
4298	ENSMUSG00000024747	1892.77	-0.744353	0.173895	-4.28047	1.87e-05	0.000224287	1944.75	1815.09	1939.53	2750.51	3169.71	2425.32	2293.38	1318.56	1177.98	1141.6	1292.3	2509.32	1723.92	1972.25	1233.3	628.592	2151.21	1886.43	1963.91	2088.11	2322.33	-0.744353	Aldh1a7
597	ENSMUSG00000003778	227.32	-0.743972	0.123937	-6.00282	1.94e-09	7.25e-08	185.282	199.836	202.359	243.679	222.243	228.228	228.483	180.434	160.362	207.099	204.19	307.633	339.937	299.474	196.614	244.453	245.682	212.996	185.792	242.748	236.192	-0.743972	Brd8
9234	ENSMUSG00000035351	44.7318	-0.742387	0.294618	-2.51983	0.0117411	0.0455279	56.5746	51.7711	31.1321	39.3341	36.3236	42.0697	50.0952	38.5543	32.9715	20.4543	44.3306	51.2722	65.0536	57.3279	27.7047	56.8726	56.9262	35.6205	34.5382	51.0636	59.3778	-0.742387	Nup37
4591	ENSMUSG00000025266	169.815	-0.742226	0.113795	-6.52246	6.92e-11	3.59e-09	130.122	149.101	135.425	174.605	181.618	153.554	162.504	137.253	158.863	147.015	153.814	247.313	257.663	239.579	150.141	148.667	155.798	171.56	165.545	170.474	175.494	-0.742226	Gnl3l
6835	ENSMUSG00000029594	130.098	-0.740131	0.161828	-4.57358	4.79e-06	6.91e-05	93.3481	94.2233	116.745	89.2212	140.037	120.95	149.064	103.326	100.413	122.726	114.857	196.041	177.303	182.251	151.929	124.721	110.856	134.486	134.58	135.122	139.868	-0.740131	Rbm19
2503	ENSMUSG00000020715	484.415	-0.738551	0.200637	-3.68104	0.000232285	0.00188647	578.475	487.683	600.85	453.781	655.737	441.732	474.072	407.904	433.126	363.063	419.126	425.258	901.184	695.635	482.598	372.166	447.42	389.645	310.844	398.296	434.118	-0.738551	Ern1
14299	ENSMUSG00000056919	42.9581	-0.738321	0.25896	-2.8511	0.00435682	0.0208814	41.0166	31.0626	56.0378	46.0497	35.3677	51.5354	41.5424	31.6145	34.4703	34.5166	40.9722	40.7161	65.0536	68.4512	34.8543	33.924	44.9418	37.0744	32.1562	40.0653	60.6973	-0.738321	4922501C03Rik
1543	ENSMUSG00000015837	5721.96	-0.737179	0.144028	-5.11831	3.08e-07	6.38e-06	5455.21	5596.45	5566.42	5005.98	5508.28	5195.61	5137.82	5110.76	6338.03	5030.47	4789.72	6504.03	11411.2	8652.23	5340.75	4169.66	5232.22	5497.92	5069.97	4773.27	4775.3	-0.737179	Sqstm1
10591	ENSMUSG00000039357	83.6466	-0.736651	0.254612	-2.89323	0.00381304	0.01887	104.663	69.3732	102.736	95.9368	98.4561	47.3284	76.9756	55.5182	64.4444	63.9196	83.2878	87.4643	98.856	147.17	90.2636	95.7855	65.9146	84.3261	60.7395	93.4856	69.9339	-0.736651	Fut11
12187	ENSMUSG00000045302	1754.49	-0.736301	0.111693	-6.59219	4.33e-11	2.33e-09	1794.83	1694.98	1664.01	1812.25	1719.64	1631.25	1610.38	1314.7	1200.46	1394.73	1665.76	2197.16	2596.41	2181.03	1686.41	1744.09	1868.58	1638.54	1791.22	1586.11	2051.83	-0.736301	Preb
4023	ENSMUSG00000024177	41.6848	-0.736205	0.268602	-2.74087	0.00612758	0.0273645	38.1879	46.594	40.4717	49.8871	39.6692	51.5354	70.8664	25.4458	28.4754	33.2382	42.3156	45.2402	63.7781	52.194	29.4921	28.9352	25.9663	34.8936	36.9201	38.4941	52.7803	-0.736205	Nme4
11165	ENSMUSG00000041096	104.217	-0.734216	0.22489	-3.26477	0.00109552	0.00689257	106.077	88.0108	90.2831	111.287	59.2648	87.2946	109.965	70.1688	70.4392	95.8794	92.0196	158.341	144.776	109.522	102.775	127.714	98.8719	111.223	145.299	91.9145	117.436	-0.734216	Tspyl2
11796	ENSMUSG00000043467	141.383	-0.733749	0.222682	-3.29505	0.000984046	0.006333	156.995	131.498	108.962	161.174	142.427	96.7603	84.3066	126.458	116.899	135.51	116.2	182.469	206.003	226.745	131.374	180.596	166.784	128.67	85.7499	130.409	153.063	-0.733749	Zbtb37
6105	ENSMUSG00000028307	71280.5	-0.732989	0.207106	-3.5392	0.000401345	0.00298207	56083.8	69486.1	50343.7	76804.1	70497	63159.2	60831.5	57613.2	57491.9	66182.4	66246.8	120992	95523	92055.7	130995	51934.7	64027	71212	61307.6	53110.8	60994.2	-0.732989	Aldob
9943	ENSMUSG00000037656	970.496	-0.731099	0.107898	-6.77583	1.24e-11	7.42e-10	1019.76	1009.54	890.378	933.465	982.171	986.534	948.144	848.966	737.364	791.325	805.34	1298.39	1453.5	1214.15	916.042	925.926	991.715	960.3	705.055	952.925	1009.42	-0.731099	Slc20a2
9781	ENSMUSG00000037190	144.754	-0.730275	0.146214	-4.99457	5.9e-07	1.11e-05	118.807	128.392	93.3963	118.002	148.64	146.192	123.405	120.289	124.393	120.169	134.335	212.629	202.814	208.776	120.649	100.774	144.812	185.372	136.962	164.975	186.05	-0.730275	Cyb561d2
15828	ENSMUSG00000066315	84.6289	-0.729894	0.252335	-2.89255	0.00382126	0.0188987	83.4475	83.8691	115.189	96.8962	45.4045	108.329	97.7468	64.0001	67.4418	79.2603	57.0925	117.624	93.7538	120.645	80.4329	99.7765	68.9107	58.8829	90.5138	75.417	72.5729	-0.729894	Gm12918
15821	ENSMUSG00000066235	49.9438	-0.728814	0.289283	-2.51938	0.011756	0.0455746	38.1879	40.3814	32.6887	44.1309	39.6692	42.0697	42.7642	37.7832	83.9276	28.1246	38.9572	54.2882	81.6359	89.8422	67.9211	44.8994	52.9314	43.617	64.3125	42.4221	38.2657	-0.728814	Pomgnt2
231	ENSMUSG00000001424	2138.57	-0.728344	0.0962726	-7.56543	3.87e-14	3.86e-12	1685.92	1810.95	1718.49	1714.39	1757.39	1957.29	1842.53	1780.44	1740	1840.88	2021.07	2857.67	3359.83	2955.38	2408.52	1995.53	2248.09	2026.73	2279.52	2299.43	2609.98	-0.728344	Snd1
10572	ENSMUSG00000039286	294.904	-0.72768	0.223579	-3.25468	0.00113518	0.00707481	181.039	229.864	269.293	147.743	160.111	188.262	257.807	307.663	223.307	287.638	302.254	527.802	467.493	403.006	349.436	244.453	245.682	480.514	282.26	300.882	336.474	-0.72768	Fndc3b
2087	ENSMUSG00000019996	353.838	-0.726448	0.157467	-4.61334	3.96e-06	5.86e-05	306.917	366.539	277.076	309.876	360.368	350.23	299.35	278.362	293.747	273.576	355.317	517.246	524.894	453.489	459.361	338.242	357.537	399.822	354.909	260.817	292.931	-0.726448	Map7
14925	ENSMUSG00000061111	294.302	-0.726434	0.190947	-3.80437	0.000142165	0.0012541	288.531	284.741	222.595	303.16	253.309	241.901	306.681	204.338	257.778	224.997	214.265	300.093	499.382	308.03	299.389	404.095	356.538	247.89	270.351	330.735	361.545	-0.726434	Fam195b
1292	ENSMUSG00000012117	395.548	-0.726026	0.123793	-5.86483	4.5e-09	1.55e-07	342.276	359.291	334.67	361.682	376.141	374.42	415.424	273.736	350.697	370.734	378.154	511.214	612.907	569.001	376.247	379.151	368.522	324.946	391.83	380.227	455.23	-0.726026	Dhdds
11151	ENSMUSG00000041037	176.198	-0.724843	0.136156	-5.32362	1.02e-07	2.41e-06	145.68	152.207	183.679	164.052	211.25	172.486	166.17	151.904	143.876	164.913	166.576	247.313	277.435	252.414	126.905	133.701	176.771	193.369	172.691	151.62	145.146	-0.724843	Irgq
2538	ENSMUSG00000020781	91.4838	-0.724806	0.191817	-3.77863	0.000157696	0.00137026	99.0056	68.3378	85.6133	85.3838	65.4781	79.9324	89.1939	77.8797	92.9198	67.7548	83.2878	96.5124	147.965	147.17	92.051	76.8279	86.8874	91.5956	114.333	79.345	93.685	-0.724806	Tsen54
5920	ENSMUSG00000027968	200.145	-0.72459	0.176281	-4.11043	3.95e-05	0.000425583	183.867	196.73	197.689	220.655	167.758	187.21	218.708	134.169	136.382	201.986	147.769	214.137	265.317	281.506	159.972	221.504	207.731	174.468	267.969	201.112	216.399	-0.72459	Larp7
4796	ENSMUSG00000025766	127.612	-0.72442	0.166467	-4.35173	1.35e-05	0.000171388	115.978	109.755	118.302	140.068	144.339	148.296	98.9686	103.326	130.387	92.0442	111.498	200.565	187.508	154.015	88.4762	89.7989	141.816	104.681	117.906	134.337	147.785	-0.72442	D3Ertd751e
1263	ENSMUSG00000011158	296.493	-0.723938	0.108454	-6.67506	2.47e-11	1.39e-09	230.542	288.883	263.066	304.12	315.92	289.229	277.357	251.374	254.78	235.224	255.909	392.081	434.329	406.429	251.129	313.298	282.634	328.581	291.788	277.315	282.375	-0.723938	Brf1
12822	ENSMUSG00000048439	40.9966	-0.723655	0.287977	-2.51289	0.0119747	0.0462507	26.8729	28.9918	31.1321	45.0903	43.0148	37.8627	29.324	30.0724	40.4651	31.9598	34.9272	49.7642	61.227	56.4722	20.5551	54.8771	61.9198	46.5248	30.9653	40.8509	58.0583	-0.723655	Nupl2
3763	ENSMUSG00000023072	97.152	-0.722869	0.191175	-3.78119	0.000156079	0.00135847	87.6906	97.3296	79.3869	100.734	92.2429	105.174	76.9756	74.7953	47.9586	74.1467	99.4081	105.56	146.052	120.645	77.7518	96.7832	110.856	108.315	103.615	114.697	120.075	-0.722869	Cep89
6168	ENSMUSG00000028430	337.699	-0.722675	0.14713	-4.91182	9.02e-07	1.61e-05	330.961	356.185	287.972	313.713	368.016	317.626	373.881	257.543	248.785	282.525	322.405	431.29	515.327	430.387	232.362	383.142	325.578	316.223	344.191	319.737	333.835	-0.722675	Nol6
11886	ENSMUSG00000043998	621.11	-0.722644	0.170761	-4.23191	2.32e-05	0.000269749	547.359	514.604	579.057	393.341	525.737	449.094	585.259	464.965	491.576	631.526	617.27	954.567	891.618	885.587	933.022	540.789	559.275	629.538	587.149	542.845	719.131	-0.722644	Mgat2
12759	ENSMUSG00000048106	91.2521	-0.722004	0.190046	-3.79911	0.000145219	0.00127888	103.249	73.5149	96.5095	94.0181	94.6326	86.2429	81.8629	82.5062	53.9534	81.8171	71.1977	108.576	124.367	126.635	45.5787	89.7989	103.865	96.6843	101.233	99.7704	100.283	-0.722004	4632415L05Rik
8346	ENSMUSG00000032553	256.965	-0.721411	0.201237	-3.58488	0.000337238	0.00258214	268.729	217.438	259.953	251.354	236.103	219.814	310.346	163.47	235.297	190.48	245.833	274.457	357.795	395.306	221.637	189.575	249.676	214.45	378.729	217.609	298.209	-0.721411	Srprb
15424	ENSMUSG00000064284	63.264	-0.72134	0.240671	-2.9972	0.0027247	0.0144426	53.7459	53.8419	80.9435	60.4402	47.3163	48.3802	58.6481	68.6267	58.4496	51.1357	52.3907	54.2882	112.249	112.944	86.6888	64.8547	59.9223	45.7978	52.4027	44.7788	60.6973	-0.72134	Cdpf1
9552	ENSMUSG00000036492	72.4519	-0.720849	0.263002	-2.74085	0.00612803	0.0273645	55.1602	49.7002	21.7925	47.9684	70.7355	67.3115	45.2079	60.9158	73.4366	57.5276	79.2578	90.4803	151.154	90.6978	93.8384	71.8391	93.8783	87.9609	59.5486	65.9899	87.0875	-0.720849	Rnf39
6991	ENSMUSG00000029910	32.8263	-0.718862	0.269658	-2.66583	0.00767983	0.0327838	26.8729	34.1689	24.9057	47.009	28.6765	27.3453	41.5424	24.6748	25.478	30.6814	28.2104	51.2722	49.7469	34.2256	25.0236	20.9531	31.9586	29.078	33.3472	30.6382	43.5437	-0.718862	Mad2l1
796	ENSMUSG00000005374	295.851	-0.717219	0.128921	-5.56323	2.65e-08	7.53e-07	247.514	232.97	270.849	316.591	322.133	236.642	276.135	245.976	268.268	227.554	255.909	337.793	456.651	425.253	248.448	285.361	339.56	300.957	302.507	289.884	325.918	-0.717219	Tbl2
9334	ENSMUSG00000035704	89.4588	-0.716869	0.193243	-3.70968	0.000207521	0.00172471	69.3039	90.0816	80.9435	89.2212	100.368	77.8289	79.4193	80.964	67.4418	66.4764	93.363	111.592	136.485	135.191	88.4762	95.7855	98.8719	56.7021	90.5138	78.5594	91.046	-0.716869	Alg8
5780	ENSMUSG00000027677	244.325	-0.716734	0.186294	-3.84734	0.000119409	0.00108326	222.055	190.518	253.727	301.242	299.67	219.814	251.698	187.374	188.837	232.667	161.202	248.821	335.473	355.091	142.992	243.455	277.64	228.989	235.812	293.812	259.943	-0.716734	Ttc14
750	ENSMUSG00000004994	81.7706	-0.715064	0.244593	-2.92348	0.00346137	0.017472	96.1768	70.4086	73.1604	101.693	85.0737	53.6389	87.9721	61.6869	58.4496	56.2492	73.2127	73.8923	121.178	110.378	58.9842	109.754	86.8874	95.2304	90.5138	87.9865	64.6558	-0.715064	Ccdc130
11687	ENSMUSG00000042854	32.6058	-0.714966	0.27467	-2.603	0.00924115	0.0377801	41.0166	25.8855	26.4623	48.9278	32.978	33.6558	29.324	25.4458	32.9715	26.8462	21.4936	36.1921	39.5424	51.3384	26.811	33.924	24.9676	32.7127	39.3021	29.8526	25.0706	-0.714966	Trp53rk
1093	ENSMUSG00000008373	170.295	-0.714771	0.159327	-4.48619	7.25e-06	9.92e-05	151.337	168.774	161.887	168.849	162.5	141.985	153.951	132.627	118.398	153.407	145.754	205.089	248.097	222.466	109.925	196.56	181.764	189.734	210.802	172.831	179.453	-0.714771	Prpf31
187	ENSMUSG00000001143	163.837	-0.714761	0.189481	-3.77221	0.000161809	0.00139978	113.149	140.817	168.113	125.677	194.523	174.589	135.624	148.049	158.863	117.612	130.305	185.485	235.341	256.692	121.543	158.645	179.767	200.638	165.545	138.264	191.329	-0.714761	Lman2l
10430	ENSMUSG00000038895	167.857	-0.714335	0.186183	-3.83673	0.000124681	0.00112652	147.094	121.144	113.632	223.533	142.905	143.037	174.722	103.326	131.886	148.293	151.799	185.485	246.821	220.755	162.653	231.482	158.794	181.737	188.173	181.472	166.258	-0.714335	Zfp653
7501	ENSMUSG00000030946	1219.91	-0.714184	0.142303	-5.01874	5.2e-07	1.01e-05	1240.4	1053.02	1450.76	1004.46	1398.46	1033.86	1073.99	1092.63	1065.58	896.153	867.806	1619.6	1656.95	1547	1072.44	1136.45	1320.29	1469.89	1349.37	1249.09	1019.98	-0.714184	Lhpp
8121	ENSMUSG00000032126	648.34	-0.713086	0.113599	-6.27723	3.45e-10	1.57e-08	640.707	687.52	544.812	562.19	712.134	608.959	656.125	531.278	512.558	473.005	500.399	790.195	906.924	780.344	704.235	570.722	734.049	648.439	612.159	729.817	708.575	-0.713086	Hmbs
4559	ENSMUSG00000025213	28.3066	-0.712833	0.270204	-2.63813	0.00833658	0.0350521	28.2873	19.673	28.0189	30.6998	30.5883	24.1901	24.4367	24.6748	16.4858	26.8462	21.4936	40.7161	36.3535	35.0812	25.0236	28.9352	24.9676	31.9858	40.493	25.139	30.3487	-0.712833	Kazald1
4521	ENSMUSG00000025156	377.13	-0.711755	0.129233	-5.50755	3.64e-08	9.81e-07	319.647	334.441	284.859	316.591	389.045	352.334	342.114	296.097	317.726	311.928	325.763	467.482	577.192	486.003	440.594	329.263	416.46	417.996	368.01	351.16	475.023	-0.711755	Gps1
9471	ENSMUSG00000036188	110.429	-0.711745	0.145904	-4.87818	1.07e-06	1.87e-05	83.4475	107.684	101.179	106.49	110.405	93.6051	113.631	84.8195	92.9198	98.4362	98.0647	146.277	147.327	164.283	84.0077	95.7855	118.846	98.8651	122.67	124.909	125.353	-0.711745	Ankmy2
14260	ENSMUSG00000056673	158.864	-0.711381	0.183554	-3.8756	0.000106363	0.000986105	175.381	166.703	161.887	138.149	165.368	104.122	145.398	153.446	134.884	122.726	136.35	197.549	229.601	244.713	117.968	141.683	181.764	165.744	98.8506	174.402	179.453	-0.711381	Kdm5d
18057	ENSMUSG00000081051	1343.53	-0.710683	0.150233	-4.73055	2.24e-06	3.54e-05	1422.85	1053.02	1035.14	1339.28	850.259	1212.66	1293.92	1050.99	1201.96	1183.79	1074.01	1664.84	1853.39	2009.9	1445.11	1761.06	1367.23	1302.69	1579.23	1255.38	1257.49	-0.710683	Gm15427
12667	ENSMUSG00000047676	1241.87	-0.710349	0.23406	-3.0349	0.00240613	0.0130771	1280	986.756	1167.45	1428.5	754.193	1208.45	1351.35	851.279	1121.03	1181.23	915.495	1610.55	1727.11	1650.53	919.617	1570.48	951.767	1142.04	1947.24	1147.75	1166.44	-0.710349	Rpsa-ps10
10919	ENSMUSG00000040363	129.197	-0.709287	0.230374	-3.07884	0.00207807	0.0115507	86.2763	104.578	87.1699	86.3431	109.449	55.7423	67.2009	132.627	77.9327	140.623	153.142	158.341	248.735	213.054	144.779	160.64	156.797	133.759	103.615	144.549	147.785	-0.709287	Bcor
10959	ENSMUSG00000040466	2010.3	-0.708676	0.114168	-6.2073	5.39e-10	2.31e-08	2156.91	1687.74	1989.34	2033.86	1749.75	1958.34	1910.95	1747.28	2245.06	1780.8	1844.42	2917.99	3339.42	3063.19	1909.84	1588.44	1789.68	1493.15	1828.14	1519.34	1662.58	-0.708676	Blvrb
15339	ENSMUSG00000063802	425.547	-0.707965	0.113051	-6.26236	3.79e-10	1.71e-08	357.834	371.716	325.33	387.585	377.574	376.524	417.868	296.868	370.181	350.279	334.495	532.326	550.405	562.155	379.822	480.923	470.39	476.879	583.576	499.638	434.118	-0.707965	Hspbp1
4557	ENSMUSG00000025209	393.006	-0.707438	0.16276	-4.34651	1.38e-05	0.000174948	299.845	304.414	306.651	327.144	406.729	285.022	273.691	354.7	391.162	334.939	323.076	422.242	609.081	675.956	302.964	437.021	481.376	420.177	437.087	433.648	426.201	-0.707438	Peo1
13719	ENSMUSG00000053332	2008.66	-0.70703	0.164809	-4.29	1.79e-05	0.000215872	1726.94	1567.63	1799.44	2121.16	1457.72	1586.03	1539.51	1489.74	1808.94	1835.77	1557.62	2014.7	3123.21	3040.09	2199.39	3072.12	2067.32	2042	2417.67	1851.64	1863.14	-0.70703	Gas5
8488	ENSMUSG00000032939	51.0148	-0.70648	0.270594	-2.61085	0.00903171	0.037147	46.6741	46.594	34.2453	63.3183	55.4413	56.7941	43.9861	48.5784	26.9767	62.6412	45.0023	55.7962	96.9427	69.3068	45.5787	47.8927	28.9625	61.0637	36.9201	47.1356	51.4608	-0.70648	Nup93
1260	ENSMUSG00000011114	515.648	-0.706241	0.133897	-5.2745	1.33e-07	3.05e-06	424.31	504.25	484.104	433.634	466.472	458.56	477.737	376.29	469.095	444.88	467.487	634.87	816.359	688.79	529.07	484.914	549.288	484.148	431.132	530.276	672.949	-0.706241	Tbrg1
2290	ENSMUSG00000020359	191.821	-0.70532	0.139059	-5.07211	3.93e-07	7.9e-06	141.437	155.313	189.906	228.33	213.64	181.951	190.606	151.904	149.871	167.469	167.919	226.201	294.017	253.269	154.61	205.54	205.733	202.092	179.837	179.901	188.69	-0.70532	Phykpl
14164	ENSMUSG00000056076	1552.23	-0.705317	0.0958974	-7.35491	1.91e-13	1.68e-11	1243.23	1298.42	1363.59	1369.02	1592.03	1450.35	1574.95	1235.28	1260.41	1433.08	1333.95	1978.5	2272.41	2174.18	1764.16	1434.79	1489.07	1683.61	1497.05	1436.07	1712.72	-0.705317	Eif3b
17594	ENSMUSG00000078812	6839.03	-0.705021	0.0795305	-8.86478	7.67e-19	1.69e-16	5912.05	5937.11	5153.92	6787.53	6264.87	6229.47	6659	5454.66	5810.49	5298.93	5601.78	9411.46	9143.23	8547.84	6923.49	6933.47	7007.92	7617.7	8647.64	7203.11	7073.88	-0.705021	Eif5a
22952	ENSMUSG00000097243	83.441	-0.704836	0.261532	-2.69503	0.00703826	0.0305024	41.0166	78.692	88.7265	54.684	74.559	93.6051	64.7573	63.229	59.9483	99.7146	71.1977	107.068	125.005	124.923	50.9409	107.759	106.862	82.8722	88.1319	76.2026	92.3655	-0.704836	Gm26908
6169	ENSMUSG00000028431	117.094	-0.704645	0.200206	-3.5196	0.000432197	0.0031712	90.5194	117.003	88.7265	88.2619	122.353	116.743	123.405	104.868	92.9198	81.8171	114.185	134.212	184.319	163.427	105.457	107.759	118.846	149.025	79.7951	124.909	150.424	-0.704645	Ikbkap
11519	ENSMUSG00000042354	490.287	-0.704487	0.216084	-3.26025	0.00111313	0.00696927	507.757	389.318	579.057	843.284	564.45	485.905	485.068	397.109	340.206	446.159	355.317	458.434	758.321	657.987	367.31	490.901	512.336	497.96	339.427	368.443	451.271	-0.704487	Gnl3
4077	ENSMUSG00000024273	97.7063	-0.704281	0.260411	-2.70449	0.00684083	0.0298118	121.635	94.2233	115.189	126.637	109.449	126.209	96.525	54.7471	91.4211	57.5276	95.378	88.9723	138.398	134.335	63.4526	119.732	77.899	58.156	80.9861	84.8441	116.117	-0.704281	2700062C07Rik
1360	ENSMUSG00000013997	1579.73	-0.703808	0.101306	-6.94735	3.72e-12	2.56e-10	1185.24	1388.5	1105.19	1403.56	1638.86	1375.68	1302.48	1397.21	1426.77	1225.98	1434.7	2283.12	2330.45	2091.18	1530.91	1434.79	1617.9	1922.05	1595.9	1744.8	1739.11	-0.703808	Nit1
19633	ENSMUSG00000084957	165.924	-0.702491	0.140733	-4.99165	5.99e-07	1.13e-05	132.95	145.994	160.33	182.28	137.647	140.933	175.944	147.277	152.868	131.674	148.44	220.169	255.75	229.311	159.078	158.645	162.789	163.564	135.771	147.692	195.287	-0.702491	Bbip1
481	ENSMUSG00000002984	899.569	-0.700835	0.117592	-5.95988	2.52e-09	9.15e-08	724.155	657.492	787.642	939.221	742.722	890.826	953.031	651.568	644.444	793.881	779.144	1075.21	1198.39	1221.85	801.648	1031.69	920.807	969.75	1069.49	1000.85	1037.13	-0.700835	Tomm40
1999	ENSMUSG00000019806	226.568	-0.700703	0.151138	-4.63618	3.55e-06	5.31e-05	182.453	241.253	177.453	206.264	183.052	170.382	215.043	249.061	253.281	209.656	185.383	387.557	355.882	348.245	249.342	177.602	185.759	224.627	188.173	189.328	178.133	-0.700703	Aig1
7337	ENSMUSG00000030652	556.475	-0.7006	0.113676	-6.16314	7.13e-10	3.01e-08	427.138	454.55	393.821	614.955	551.545	545.854	597.477	349.302	418.139	448.716	448.008	686.142	639.056	701.625	506.727	545.778	613.205	618.634	811.052	675.611	638.641	-0.7006	Coq7
4100	ENSMUSG00000024319	324.572	-0.700503	0.133956	-5.22935	1.7e-07	3.8e-06	280.044	269.21	266.179	363.6	349.854	271.35	274.913	281.446	253.281	258.235	322.405	410.177	491.729	461.19	284.196	365.182	343.555	338.758	334.663	285.956	310.084	-0.700503	Vps52
11896	ENSMUSG00000044033	164.034	-0.700423	0.174804	-4.00691	6.15e-05	0.000614716	131.536	143.924	129.198	184.199	140.515	137.778	144.177	144.964	124.393	94.601	132.992	182.469	234.066	190.808	162.653	182.591	231.7	181.01	146.489	200.326	224.316	-0.700423	Ccdc141
3890	ENSMUSG00000023944	18543.8	-0.700342	0.136577	-5.12781	2.93e-07	6.14e-06	15218.6	14818.9	18207.6	17060.4	16180.7	19254.2	16648.7	14018.3	17974	17758.1	16182.7	21857	27135	31342.1	15121.4	15968.2	18386.2	17899.7	23507.4	16212.3	18668.4	-0.700342	Hsp90ab1
10406	ENSMUSG00000038828	806.029	-0.700268	0.1483	-4.72197	2.34e-06	3.66e-05	769.415	740.326	851.463	829.853	702.575	888.722	865.059	545.158	532.041	696.724	702.573	1060.13	1001.32	961.739	628.271	809.188	839.911	843.261	815.815	714.89	1128.18	-0.700268	Tmem214
6804	ENSMUSG00000029534	112.513	-0.698098	0.200555	-3.48083	0.000499864	0.00360187	76.3757	107.684	68.4906	98.8149	114.706	120.95	117.296	97.1568	71.9379	103.55	106.797	177.945	160.721	130.057	116.181	76.8279	118.846	141.028	109.569	97.4136	150.424	-0.698098	St7
8592	ENSMUSG00000033326	344.525	-0.69792	0.177136	-3.94003	8.15e-05	0.000782635	304.089	325.122	249.057	261.907	323.089	269.246	334.783	329.254	353.695	294.03	351.287	458.434	634.592	518.518	294.027	375.16	331.57	423.811	234.621	267.887	300.848	-0.69792	Kdm4a
488	ENSMUSG00000003033	313.439	-0.697667	0.122232	-5.70772	1.15e-08	3.59e-07	231.956	259.891	269.293	279.176	361.324	292.384	257.807	257.543	268.268	259.514	297.553	447.878	460.478	412.418	332.456	282.368	353.542	320.585	304.889	297.74	335.155	-0.697667	Ap1m1
14004	ENSMUSG00000055065	1772.43	-0.6974	0.228372	-3.05379	0.00225968	0.0123887	1919.29	1505.5	1676.46	1809.37	1977.73	1478.75	1388	1576.1	1447.75	1234.93	1444.1	1642.22	2600.87	2689.28	948.215	2358.72	2269.06	1657.44	1695.94	1829.65	2071.63	-0.6974	Ddx17
461	ENSMUSG00000002845	144.125	-0.697086	0.183998	-3.78855	0.000151527	0.00132474	182.453	118.038	175.896	188.036	205.515	188.262	172.279	75.5664	98.9146	103.55	134.335	194.533	156.894	156.582	118.862	138.689	120.843	128.67	126.243	109.198	133.27	-0.697086	Tmem39a
5340	ENSMUSG00000026816	99.2032	-0.696648	0.185498	-3.75555	0.000172959	0.00147908	96.1768	77.6566	79.3869	70.9932	99.412	91.5016	79.4193	69.3977	103.411	85.6523	93.363	108.576	156.894	152.304	92.051	92.7922	117.847	88.6878	101.233	124.909	101.602	-0.696648	Gtf3c5
8930	ENSMUSG00000034442	53.9593	-0.696636	0.254607	-2.73612	0.00621683	0.0276936	50.9171	52.8065	51.368	45.0903	58.309	32.604	56.2044	36.241	49.4573	40.9085	53.7341	51.2722	89.9271	73.585	38.4291	58.8682	58.9236	67.6063	42.875	69.9178	54.0998	-0.696636	Trmt5
21801	ENSMUSG00000091957	66.0452	-0.69632	0.232011	-3.00124	0.00268883	0.0143057	56.5746	41.4168	34.2453	39.3341	58.7869	59.9493	39.0987	61.6869	79.4315	43.4653	49.0324	95.0043	104.596	80.4301	99.2006	83.8123	77.899	83.5992	52.4027	69.1322	77.8509	-0.69632	Rps2-ps10
2477	ENSMUSG00000020677	248.148	-0.69602	0.222496	-3.12823	0.0017586	0.0100902	216.398	266.103	227.264	220.655	242.317	339.713	254.142	225.928	199.328	250.565	209.563	212.629	544.027	309.742	204.657	201.549	218.717	214.45	190.555	212.11	250.706	-0.69602	Ddx52
1027	ENSMUSG00000007216	65.5946	-0.695883	0.192847	-3.60848	0.000308001	0.0023922	59.4033	51.7711	62.2642	79.6275	66.9119	54.6906	50.0952	53.976	52.4547	51.1357	55.7491	75.4003	90.5649	91.5535	53.622	73.8346	65.9146	65.4254	84.559	69.9178	68.6144	-0.695883	Zfp775
11224	ENSMUSG00000041319	43.9576	-0.695866	0.215875	-3.22346	0.00126651	0.00771032	39.6022	32.0981	37.3585	47.009	46.8383	52.5871	51.3171	37.0121	28.4754	34.5166	35.5988	52.7802	63.1403	49.6271	35.748	46.895	50.934	39.9822	46.4479	50.278	44.8632	-0.695866	Thoc6
7400	ENSMUSG00000030752	29.8299	-0.695658	0.278457	-2.49826	0.0124803	0.0476223	32.5304	32.0981	26.4623	24.9436	30.5883	22.0866	14.662	26.988	32.9715	19.1759	26.1954	34.6841	44.6447	46.2046	19.6614	32.9263	27.9638	38.5283	32.1562	34.5661	26.3901	-0.695658	Kdm8
15429	ENSMUSG00000064307	48.3456	-0.695036	0.274638	-2.53074	0.0113823	0.0445117	39.6022	26.921	59.151	69.0745	38.2354	31.5523	42.7642	44.723	32.9715	60.0844	43.659	66.3522	80.9982	71.8738	45.5787	52.8816	40.9469	52.3404	44.0659	38.4941	32.9877	-0.695036	Lrrc51
520	ENSMUSG00000003234	737.194	-0.694933	0.116296	-5.97557	2.29e-09	8.39e-08	612.42	746.539	686.463	672.517	789.083	666.805	733.101	602.989	535.038	634.082	742.202	969.648	1126.32	964.306	625.589	635.577	726.059	770.566	817.006	648.9	775.87	-0.694933	Abcf3
11617	ENSMUSG00000042642	682.078	-0.693713	0.088452	-7.84282	4.41e-15	5.23e-13	690.21	645.067	608.633	665.801	666.252	684.684	707.442	524.338	585.994	604.679	631.376	901.787	984.096	953.183	523.708	624.601	725.06	672.428	612.159	641.83	670.31	-0.693713	Flad1
3359	ENSMUSG00000022350	223.502	-0.693151	0.130768	-5.30063	1.15e-07	2.68e-06	176.796	199.836	211.698	206.264	234.67	234.539	224.818	202.025	199.328	189.202	186.054	289.537	336.11	310.597	233.256	186.582	225.707	212.996	164.354	210.539	258.623	-0.693151	E430025E21Rik
10424	ENSMUSG00000038880	247.848	-0.692684	0.177583	-3.90063	9.59e-05	0.000902259	217.812	261.962	177.453	204.345	280.074	188.262	210.156	233.639	233.798	187.924	220.981	324.221	381.393	355.091	252.023	198.555	263.658	319.131	186.983	255.318	252.026	-0.692684	Mrps34
9264	ENSMUSG00000035439	49.6084	-0.692625	0.243818	-2.84075	0.00450076	0.021466	33.9448	52.8065	45.1416	38.3747	45.4045	31.5523	47.6516	53.976	44.9612	34.5166	45.0023	48.2562	87.376	77.8632	37.5354	45.8972	62.9185	39.9822	57.1666	57.3483	54.0998	-0.692625	Haus8
16696	ENSMUSG00000073096	110.753	-0.692596	0.209276	-3.30948	0.000934681	0.00610056	70.7183	76.6212	93.3963	101.693	105.625	88.3464	86.7503	85.5905	115.4	65.198	112.842	141.753	147.327	170.272	118.862	172.613	143.814	83.5992	121.479	120.981	102.922	-0.692596	Lrrc61
1739	ENSMUSG00000017999	375.82	-0.692147	0.140218	-4.9362	7.97e-07	1.45e-05	313.989	329.264	326.887	394.3	375.185	370.213	331.117	361.639	289.25	380.961	332.48	452.402	654.363	539.909	396.802	347.222	354.541	387.464	295.361	282.814	376.06	-0.692147	Ddx27
11898	ENSMUSG00000044037	262.363	-0.691613	0.242677	-2.84993	0.00437284	0.0209388	220.641	215.368	155.661	125.677	206.949	122.002	136.846	283.76	296.744	204.543	235.087	224.693	460.478	543.331	260.066	344.229	321.583	252.251	278.687	330.735	290.292	-0.691613	Als2cl
4601	ENSMUSG00000025283	930.999	-0.691312	0.11137	-6.20734	5.39e-10	2.31e-08	823.161	857.329	717.595	857.675	881.804	771.979	778.309	819.664	758.346	722.291	726.082	1219.98	1341.89	1102.92	1054.57	992.777	950.768	1070.8	1021.85	1212.96	868.236	-0.691312	Sat1
2323	ENSMUSG00000020413	60.1191	-0.690946	0.243723	-2.83497	0.00458305	0.0217855	53.7459	42.4523	40.4717	53.7246	62.1325	66.2598	41.5424	47.0362	53.9534	35.795	50.3757	79.9243	78.447	69.3068	40.2165	73.8346	86.8874	53.7943	75.0312	65.2043	92.3655	-0.690946	Hus1
11083	ENSMUSG00000040795	95.1115	-0.688807	0.214505	-3.21115	0.00132203	0.00797794	90.5194	108.719	79.3869	97.8555	105.147	83.0877	96.525	87.1327	77.9327	81.8171	69.1826	102.544	139.036	136.047	59.8778	97.781	110.856	64.6985	117.906	106.841	84.4485	-0.688807	Iqcc
15334	ENSMUSG00000063785	170.396	-0.686729	0.196149	-3.50106	0.000463411	0.00337336	152.751	189.482	161.887	214.898	154.853	176.693	189.384	170.41	130.387	166.191	133.664	159.849	304.221	253.269	142.992	175.607	158.794	142.482	104.805	153.191	142.507	-0.686729	Utp14a
1431	ENSMUSG00000014905	946.986	-0.686088	0.20393	-3.36433	0.000767306	0.0051498	960.354	732.043	871.699	727.201	1062.94	915.016	927.373	686.267	675.917	887.204	1003.48	1713.09	1182.45	1039.6	1073.33	610.632	1031.66	1012.64	1020.66	775.381	977.755	-0.686088	Dnajb9
3306	ENSMUSG00000022241	911.132	-0.685972	0.163799	-4.1879	2.82e-05	0.00031876	937.724	978.473	796.982	885.497	1113.61	785.652	720.883	761.833	869.25	738.911	764.367	933.455	1593.81	1241.53	900.849	818.168	953.764	915.956	887.274	761.24	774.551	-0.685972	Tars
13928	ENSMUSG00000054630	8095.56	-0.685929	0.127594	-5.37589	7.62e-08	1.89e-06	7902.06	7385.66	7021.85	6022.91	8149.87	6989.88	7065.87	6756.26	8511.16	6099.21	7309.85	12952.3	11344.8	10303.6	7395.36	6388.69	8154.43	8152.74	7484.06	9797.92	8818.27	-0.685929	Ugt2b5
2458	ENSMUSG00000020650	137.262	-0.685918	0.192001	-3.57248	0.000353623	0.00268657	114.564	131.498	98.0661	124.718	137.169	126.209	139.289	130.314	109.406	121.447	134.335	214.137	230.239	157.438	124.224	90.7966	154.799	144.663	85.7499	144.549	168.897	-0.685918	Bcap29
10743	ENSMUSG00000039826	105.83	-0.685778	0.228661	-2.9991	0.00270776	0.0143817	99.0056	107.684	96.5095	105.53	107.537	84.1394	97.7468	64.0001	83.9276	95.8794	71.8694	131.196	149.878	94.976	75.9644	129.709	120.843	160.656	88.1319	143.764	113.478	-0.685778	Trub2
305	ENSMUSG00000001891	6173.13	-0.68567	0.143541	-4.77682	1.78e-06	2.88e-05	5046.46	5337.6	5012.27	5367.66	5688.47	5961.28	6101.84	4328.88	4086.97	4678.91	5226.31	8233.71	6414.16	7465.46	7205	5022.75	7113.78	6480.03	6717.08	8830.07	9317.04	-0.68567	Ugp2
10952	ENSMUSG00000040447	348.749	-0.685659	0.235101	-2.91645	0.0035404	0.0178135	323.89	344.795	297.312	311.795	268.126	274.505	277.357	200.482	262.274	226.275	362.705	413.194	376.928	481.725	273.472	486.909	429.443	263.156	394.212	462.715	592.459	-0.685659	Spns2
22703	ENSMUSG00000096687	56.81	-0.685552	0.237984	-2.88067	0.00396836	0.0194538	60.8177	51.7711	60.7076	63.3183	62.6104	43.1214	42.7642	39.3254	38.9664	46.0221	65.1526	67.8602	78.447	84.7083	42.8976	60.8637	45.9405	52.3404	52.4027	72.2746	60.6973	-0.685552	AA474331
11735	ENSMUSG00000043140	196.482	-0.68471	0.190886	-3.58701	0.000334494	0.00256489	202.254	174.986	182.123	232.167	228.934	180.9	235.814	157.302	161.86	177.696	185.383	235.249	325.268	258.403	102.775	187.58	226.706	186.826	129.816	179.901	174.175	-0.68471	Tmem186
10996	ENSMUSG00000040563	184.235	-0.684255	0.167296	-4.09008	4.31e-05	0.000458072	161.238	170.844	188.349	254.233	165.368	159.865	190.606	137.253	164.858	171.305	193.443	244.297	263.403	294.34	166.228	207.535	145.811	153.386	164.354	150.834	121.395	-0.684255	BC018242
10527	ENSMUSG00000039182	177.069	-0.683735	0.156739	-4.36227	1.29e-05	0.000163732	159.823	145.994	130.755	177.483	207.427	175.641	163.726	157.302	124.393	191.759	180.681	256.361	291.466	243.002	158.185	123.723	159.793	192.642	184.601	140.621	153.063	-0.683735	AW209491
16578	ENSMUSG00000072082	254.844	-0.682747	0.266908	-2.55799	0.010528	0.0418288	203.669	196.73	249.057	108.409	216.03	168.279	168.613	185.832	257.778	278.689	261.282	288.029	492.367	397.873	198.401	442.01	320.585	252.978	244.149	164.975	255.984	-0.682747	Ccnf
9116	ENSMUSG00000034974	477.611	-0.682729	0.161164	-4.23624	2.27e-05	0.000265203	418.652	378.964	499.67	506.546	375.663	439.628	502.174	320.001	421.137	466.613	425.171	585.106	666.481	705.903	428.976	527.818	481.376	400.549	602.632	428.149	448.632	-0.682729	Dapk3
4350	ENSMUSG00000024843	279.25	-0.682447	0.205554	-3.32004	0.000900036	0.0059114	199.425	247.466	347.123	236.005	216.03	212.452	204.046	230.555	292.248	328.547	241.132	306.125	527.445	468.891	222.531	340.238	270.649	276.241	226.285	270.244	200.565	-0.682447	Chka
13080	ENSMUSG00000049755	216.737	-0.682323	0.150297	-4.53984	5.63e-06	7.93e-05	186.696	213.297	208.585	253.273	243.273	198.779	224.818	203.567	172.351	167.469	169.934	292.553	274.884	295.196	162.653	214.52	202.737	280.602	194.128	203.469	188.69	-0.682323	Zfp672
9389	ENSMUSG00000035900	54.0993	-0.681745	0.253305	-2.6914	0.00711538	0.030743	56.5746	56.9482	49.8114	60.4402	31.5442	36.811	48.8734	40.8676	61.447	40.9085	43.659	48.2562	85.4626	82.9971	58.0905	65.8525	56.9262	42.1631	46.4479	57.3483	64.6558	-0.681745	Gramd4
10713	ENSMUSG00000039740	269.636	-0.680591	0.219037	-3.1072	0.00188871	0.0106956	338.033	251.607	337.783	351.129	266.214	313.419	296.906	148.82	181.344	294.03	227.027	425.258	320.166	279.794	164.441	262.412	296.616	224.627	222.712	198.755	261.262	-0.680591	Alg2
8846	ENSMUSG00000034194	210.881	-0.680448	0.143098	-4.75511	1.98e-06	3.17e-05	190.939	212.261	160.33	189.955	184.008	204.038	227.261	175.037	184.341	187.924	235.758	313.665	310.599	322.576	193.039	198.555	169.78	206.454	148.871	190.114	222.997	-0.680448	R3hcc1
1559	ENSMUSG00000015943	549.053	-0.680322	0.151997	-4.4759	7.61e-06	0.00010333	533.216	452.479	555.708	693.623	504.707	544.803	536.386	384.772	484.082	460.221	412.409	665.03	696.457	723.016	422.72	560.744	569.262	516.861	738.402	600.194	475.023	-0.680322	Bola1
9161	ENSMUSG00000035142	129.422	-0.680116	0.250832	-2.71144	0.00669917	0.0294072	115.978	128.392	80.9435	100.734	149.596	147.244	118.518	113.35	115.4	103.55	130.305	170.405	209.192	176.262	167.122	89.7989	96.8745	170.106	79.7951	150.048	104.241	-0.680116	Nubpl
13006	ENSMUSG00000049422	10914.7	-0.679928	0.103791	-6.55092	5.72e-11	3.02e-09	9544.14	8746.2	10099.3	11238	9629.1	10773	9063.57	8391.73	9767.07	9090.65	8545.74	14386.4	14352.6	14260.1	11719.1	12161.8	11565	12229.5	13393.7	10362	9891.02	-0.679928	Chchd10
5199	ENSMUSG00000026577	124.799	-0.679676	0.154393	-4.40226	1.07e-05	0.000140022	115.978	111.825	136.981	118.962	129.044	102.019	129.515	105.639	97.4159	122.726	108.812	205.089	184.956	136.902	106.35	113.745	126.836	106.135	117.906	122.553	121.395	-0.679676	Blzf1
16529	ENSMUSG00000071644	2207.28	-0.679354	0.0904357	-7.51201	5.82e-14	5.66e-12	1782.1	2137.11	1780.76	1844.86	1931.84	1944.67	2090.56	1968.58	2126.66	1697.7	1991.52	2982.83	3386.62	2973.35	2254.8	2148.19	2143.22	2392.39	2324.78	2130.53	2319.69	-0.679354	Eef1g
5992	ENSMUSG00000028089	212.656	-0.67877	0.201002	-3.37694	0.000732975	0.00495044	134.365	152.207	136.981	167.889	197.868	157.761	205.268	178.892	172.351	193.037	234.415	390.573	304.859	248.136	358.373	212.524	154.799	258.067	213.184	208.182	186.05	-0.67877	Chd1l
7317	ENSMUSG00000030610	79.2962	-0.678571	0.1957	-3.46741	0.000525498	0.00376062	70.7183	74.5503	85.6133	59.4808	76.9487	78.8807	85.5284	66.3134	64.4444	51.1357	75.8994	82.9403	114.801	111.233	65.24	78.8235	93.8783	63.9715	83.368	82.4873	98.963	-0.678571	Det1
12853	ENSMUSG00000048578	1583.46	-0.678354	0.146998	-4.61471	3.94e-06	5.84e-05	1623.69	1384.36	1765.19	1636.68	1601.58	1572.35	1628.71	1060.24	1022.12	1182.51	1670.46	2010.17	1906.33	2020.17	1184.15	1335.01	1829.63	1452.44	1828.14	1559.4	1979.26	-0.678354	Mlec
13475	ENSMUSG00000051977	59.9117	-0.678104	0.26472	-2.56159	0.0104193	0.0415235	67.8895	45.5585	57.5944	57.5621	81.2502	51.5354	53.7607	59.3736	46.4599	42.1869	53.0624	66.3522	79.0848	96.6873	42.0039	60.8637	74.9029	44.3439	39.3021	56.5627	81.8094	-0.678104	Prdm9
951	ENSMUSG00000006463	44.961	-0.677068	0.229329	-2.95238	0.00315333	0.0162198	55.1602	47.6294	54.4812	36.456	45.8825	35.7592	36.655	29.3013	43.4625	38.3518	30.2254	64.8442	51.0225	51.3384	29.4921	44.8994	57.9249	45.0709	52.4027	50.278	43.5437	-0.677068	Zdhhc24
14110	ENSMUSG00000055760	49.6843	-0.676949	0.233977	-2.89323	0.00381298	0.01887	38.1879	32.0981	34.2453	51.8059	52.0957	31.5523	51.3171	40.8676	44.9612	42.1869	45.674	69.3683	82.9115	54.761	55.4094	57.8704	47.9379	37.0744	57.1666	64.4187	51.4608	-0.676949	Gemin6
521	ENSMUSG00000003235	565.407	-0.676561	0.0959099	-7.05413	1.74e-12	1.28e-10	480.884	511.498	454.529	497.912	598.384	523.768	559.6	477.302	467.596	490.903	449.351	702.731	809.344	736.706	583.586	536.798	560.274	642.623	547.847	578.197	663.712	-0.676561	Eif2b5
17463	ENSMUSG00000078193	250.979	-0.676503	0.174379	-3.87949	0.000104674	0.000975008	253.171	227.793	252.17	284.932	165.368	283.97	237.036	203.567	238.294	218.605	170.606	328.745	350.142	309.742	260.96	252.435	203.736	239.166	301.316	230.179	258.623	-0.676503	Gm2000
1220	ENSMUSG00000010307	128.928	-0.67608	0.245228	-2.75694	0.0058345	0.0263351	101.834	69.3732	66.934	118.002	109.927	94.6568	117.296	97.9279	142.377	111.22	100.08	138.737	246.183	147.17	100.094	182.591	173.775	114.131	134.58	149.263	191.329	-0.67608	Tmem86a
4045	ENSMUSG00000024217	237.492	-0.673953	0.122448	-5.50399	3.71e-08	9.99e-07	214.984	215.368	236.604	222.573	228.456	191.417	257.807	186.603	223.307	162.356	206.205	334.777	325.906	272.949	223.425	230.484	244.683	244.982	240.576	267.887	255.984	-0.673953	Snrpc
2498	ENSMUSG00000020706	714.27	-0.67359	0.129915	-5.18486	2.16e-07	4.69e-06	577.061	542.561	607.076	732.957	737.465	586.872	668.344	663.905	569.509	631.526	686.453	839.959	1199.03	1009.66	577.33	665.509	744.036	881.79	739.593	677.967	661.073	-0.67359	Ftsj3
16869	ENSMUSG00000074071	460.969	-0.673339	0.120124	-5.60538	2.08e-08	6.14e-07	355.006	429.7	451.416	495.034	401.472	377.576	401.984	421.784	392.661	396.302	463.457	640.902	721.33	644.297	489.747	452.985	490.364	431.081	418.031	364.515	440.715	-0.673339	Fam169b
6356	ENSMUSG00000028755	148.078	-0.673281	0.217688	-3.09287	0.0019823	0.0111248	128.707	142.888	110.519	151.58	147.206	110.433	96.525	106.41	86.925	75.4251	85.3029	137.228	158.17	129.202	113.5	215.517	216.719	218.085	183.41	270.244	225.636	-0.673281	Cda
1123	ENSMUSG00000008892	693.945	-0.672794	0.130278	-5.16428	2.41e-07	5.18e-06	533.216	729.972	546.368	533.409	667.685	590.027	726.992	581.399	626.459	539.481	615.255	880.675	1052.34	887.299	795.392	630.588	699.094	783.651	677.663	729.031	746.841	-0.672794	Vdac3
21284	ENSMUSG00000089782	138.595	-0.672754	0.166368	-4.04378	5.26e-05	0.000539685	115.978	133.569	79.3869	94.0181	113.75	122.002	131.958	131.856	127.39	106.107	112.842	209.613	203.452	160.86	154.61	132.703	134.825	149.752	179.837	156.333	159.66	-0.672754	Gm3531
16043	ENSMUSG00000068141	80.1357	-0.67266	0.212121	-3.17111	0.00151856	0.00894906	93.3481	80.7629	87.1699	79.6275	61.1766	76.7772	101.412	64.7712	64.4444	44.7437	61.7942	104.052	102.045	78.7189	75.9644	94.7877	70.9081	95.9573	85.7499	63.6331	95.0045	-0.67266	Gm10232
5795	ENSMUSG00000027709	428.318	-0.672323	0.165494	-4.06251	4.85e-05	0.0005061	343.691	436.948	400.048	467.212	487.023	529.026	332.339	335.422	353.695	274.854	361.362	554.946	554.231	478.303	528.176	355.204	441.428	457.251	356.1	473.713	473.703	-0.672323	Mccc1
5910	ENSMUSG00000027953	190.346	-0.672161	0.159856	-4.2048	2.61e-05	0.00029932	158.409	154.278	161.887	118.962	157.243	141.985	161.282	148.049	184.341	143.18	180.681	242.789	272.332	266.104	198.401	263.41	202.737	164.291	228.667	252.961	195.287	-0.672161	Slc50a1
7433	ENSMUSG00000030801	229.582	-0.671659	0.175735	-3.822	0.000132376	0.00118172	214.984	185.34	200.802	225.451	248.052	246.108	169.835	188.916	206.822	226.275	192.771	247.313	369.913	345.679	268.11	192.569	216.719	222.447	197.701	178.33	277.096	-0.671659	Kat8
387	ENSMUSG00000002343	58.4544	-0.671218	0.261812	-2.56375	0.0103549	0.041351	45.2597	38.3106	74.717	39.3341	54.4854	66.2598	54.9826	48.5784	35.969	56.2492	69.8543	66.3522	95.0293	91.5535	58.9842	48.8905	75.9016	45.7978	48.8298	62.0619	50.1413	-0.671218	Armc6
3103	ENSMUSG00000021877	1565.04	-0.66996	0.090678	-7.38834	1.49e-13	1.34e-11	1333.75	1325.34	1337.12	1413.15	1452.47	1396.71	1560.28	1128.1	1176.48	1227.26	1405.82	1996.6	2044.09	1860.16	1588.1	1558.51	1826.63	1546.95	1934.14	1801.37	1952.87	-0.66996	Arf4
8349	ENSMUSG00000032557	591.553	-0.669839	0.180684	-3.70724	0.000209528	0.00173495	504.928	483.542	709.812	736.795	566.362	552.165	635.354	360.097	404.651	515.192	546.073	802.259	647.347	734.139	533.538	631.585	533.309	483.421	702.673	601.765	737.604	-0.669839	Uba5
6124	ENSMUSG00000028345	45.884	-0.668375	0.250029	-2.67319	0.00751344	0.0322228	33.9448	45.5585	37.3585	43.1716	52.0957	33.6558	50.0952	33.9278	43.4625	38.3518	51.0474	54.2882	82.9115	59.0392	46.4724	27.9374	48.9366	54.5212	34.5382	48.7068	43.5437	-0.668375	Tex10
5637	ENSMUSG00000027397	774.726	-0.667647	0.216932	-3.07768	0.00208618	0.0115876	659.094	858.364	859.246	1063.94	830.186	612.114	704.999	582.941	728.371	682.661	648.168	1239.58	1122.49	785.477	1045.63	655.532	652.155	881.79	585.958	488.639	581.903	-0.667647	Slc20a1
13183	ENSMUSG00000050312	145.653	-0.667281	0.158667	-4.20553	2.6e-05	0.000298568	171.138	170.844	186.793	127.596	131.434	120.95	130.736	128.771	125.891	148.293	119.558	238.265	223.861	160.86	103.669	130.707	141.816	121.401	121.479	102.913	151.743	-0.667281	Nsun3
6926	ENSMUSG00000029730	131.397	-0.666952	0.205036	-3.25285	0.00114252	0.00710468	151.337	130.463	70.0472	131.433	135.258	97.812	114.852	132.627	106.408	130.396	92.0196	158.341	216.845	169.417	127.799	152.658	133.827	146.844	126.243	122.553	112.158	-0.666952	Mcm7
633	ENSMUSG00000004069	1794.87	-0.664948	0.11407	-5.82927	5.57e-09	1.89e-07	1272.93	1484.79	1432.08	1388.21	1686.66	1726.96	1662.92	1441.16	1713.02	1678.53	1541.5	2774.73	2607.25	2193.86	1849.96	1626.36	1738.75	2244.09	1840.05	1797.44	1991.14	-0.664948	Dnaja3
1486	ENSMUSG00000015377	151.78	-0.664927	0.203608	-3.26572	0.00109188	0.00688547	154.166	131.498	119.859	194.752	131.912	137.778	149.064	107.181	110.904	107.385	154.486	177.945	204.728	190.808	119.756	234.475	138.82	159.929	148.871	158.69	154.382	-0.664927	Dennd6b
3488	ENSMUSG00000022560	158.578	-0.664802	0.224413	-2.96241	0.00305245	0.0158087	144.265	193.624	99.6227	133.352	177.317	159.865	142.955	113.35	136.382	120.169	115.528	156.833	250.01	163.427	119.756	187.58	149.806	202.092	229.857	172.045	162.299	-0.664802	Slc52a2
307	ENSMUSG00000001909	686.747	-0.664521	0.0943227	-7.04519	1.85e-12	1.36e-10	537.459	565.34	579.057	640.858	580.7	641.563	668.344	611.471	599.483	663.485	678.393	959.091	1075.94	997.676	646.145	698.436	716.072	741.488	600.25	625.333	595.098	-0.664521	Trmt1
14368	ENSMUSG00000057342	713.598	-0.664165	0.159677	-4.15942	3.19e-05	0.000356336	479.47	497.002	471.651	506.546	525.259	575.303	608.474	508.146	677.415	740.189	694.513	1078.22	1061.9	970.296	605.034	932.911	760.015	896.329	995.652	757.312	643.919	-0.664165	Sphk2
13631	ENSMUSG00000052825	278.769	-0.664083	0.210051	-3.16153	0.00156943	0.00920346	257.414	237.111	280.189	298.363	244.706	309.212	300.571	192.771	268.268	299.144	185.383	328.745	401.802	382.471	190.358	296.336	288.626	186.826	376.347	257.675	271.818	-0.664083	Gm9892
4893	ENSMUSG00000025980	5341.35	-0.663519	0.0775201	-8.55932	1.14e-17	2.09e-15	4197.84	4877.87	4727.41	5064.5	5475.31	5317.61	4580.66	4196.25	4338.76	4213.58	4296.04	6725.7	6779.61	6740.73	5312.15	5031.73	5937.31	6365.17	6673.01	5661.77	5655.41	-0.663519	Hspd1
14134	ENSMUSG00000055900	107.84	-0.662047	0.169404	-3.9081	9.3e-05	0.000879043	100.42	117.003	113.632	104.571	118.53	116.743	118.518	86.3616	110.904	67.7548	107.468	134.212	165.185	140.325	76.8581	82.8145	96.8745	111.95	78.6041	95.8424	120.075	-0.662047	Tmem69
17570	ENSMUSG00000078713	372.231	-0.66189	0.147757	-4.47959	7.48e-06	0.000101651	336.619	309.591	294.198	370.316	316.398	334.454	401.984	253.687	314.728	246.73	313.673	428.274	443.258	466.324	348.543	484.914	410.468	340.212	504.972	442.289	455.23	-0.66189	Tomm5
6746	ENSMUSG00000029432	248.212	-0.661861	0.109723	-6.03212	1.62e-09	6.22e-08	173.967	205.013	163.444	216.817	238.493	220.866	219.93	212.82	215.814	199.429	198.816	328.745	352.055	296.907	285.09	281.37	280.636	312.588	253.677	278.886	277.096	-0.661861	Gbas
1715	ENSMUSG00000017760	2253.71	-0.660348	0.0874402	-7.552	4.29e-14	4.19e-12	2237.53	1975.58	1964.44	2163.37	2100.08	2171.85	2317.82	2169.06	2041.24	1746.28	1994.21	2928.55	3501.42	2991.32	1798.12	2019.48	2099.28	2262.99	2267.61	2308.07	2269.55	-0.660348	Ctsa
19344	ENSMUSG00000084128	813.74	-0.660119	0.202838	-3.25441	0.00113629	0.00707481	725.569	861.47	600.85	737.754	978.826	698.357	631.689	740.243	755.348	637.918	711.305	919.883	1260.89	1186.77	490.641	849.098	1111.56	822.18	620.496	831.944	915.738	-0.660119	Esrp2
6505	ENSMUSG00000028999	197.978	-0.659093	0.143363	-4.59738	4.28e-06	6.26e-05	182.453	157.384	194.576	190.914	215.074	229.28	182.053	137.253	164.858	173.861	194.114	283.505	271.695	241.29	174.271	162.636	182.763	200.638	211.993	172.045	234.872	-0.659093	Rint1
7271	ENSMUSG00000030521	174.476	-0.658984	0.2415	-2.72872	0.00635815	0.0281868	123.05	151.171	230.378	236.005	197.868	132.52	184.497	141.109	121.395	196.872	124.26	144.769	281.899	256.692	150.141	176.604	165.785	186.826	161.972	152.405	147.785	-0.658984	Mphosph10
6528	ENSMUSG00000029036	1398.71	-0.658887	0.0729634	-9.03037	1.71e-19	4.19e-17	1171.09	1159.67	1123.87	1585.84	1441.47	1381.99	1320.8	1142.75	1173.49	1099.42	1212.38	1850.32	1878.9	1756.63	1464.77	1490.66	1369.23	1431.36	1526.83	1474.56	1316.87	-0.658887	Atad3a
8316	ENSMUSG00000032498	144.571	-0.658657	0.202425	-3.25384	0.00113857	0.00708573	132.95	130.463	84.0567	96.8962	166.324	141.985	129.515	126.458	116.899	126.561	159.187	199.057	218.121	212.199	151.035	166.627	169.78	136.666	134.58	146.906	89.7265	-0.658657	Mlh1
2263	ENSMUSG00000020305	68.4667	-0.658203	0.17054	-3.85953	0.000113605	0.00104086	74.9614	75.5857	84.0567	48.9278	59.7428	57.8458	62.3136	64.0001	56.9509	63.9196	63.8092	102.544	107.147	86.4196	58.9842	54.8771	67.912	58.156	52.4027	65.9899	71.2534	-0.658203	Asb3
8292	ENSMUSG00000032458	1314.88	-0.657968	0.12001	-5.4826	4.19e-08	1.11e-06	1057.95	1254.93	1162.78	1114.79	1444.82	1324.14	1296.37	1037.11	1032.61	925.556	1135.8	1684.44	1705.43	1505.93	1582.74	1166.39	1499.06	1376.12	1291.01	1388.93	1625.63	-0.657968	Copb2
426	ENSMUSG00000002660	1088.37	-0.657025	0.0996509	-6.59327	4.3e-11	2.33e-09	1005.61	926.702	1005.57	1233.75	944.892	1124.31	1088.65	858.219	960.671	1054.67	916.166	1394.91	1553.63	1517.05	881.187	963.841	1064.62	1099.87	1177.87	968.637	1114.98	-0.657025	Clpp
10620	ENSMUSG00000039463	465.047	-0.656672	0.0960483	-6.83689	8.09e-12	5.09e-10	422.895	425.558	404.717	477.765	452.133	461.715	430.086	379.374	380.671	338.774	421.141	571.534	643.521	585.258	478.129	516.842	450.416	508.138	416.84	504.351	496.135	-0.656672	Slc9a8
10831	ENSMUSG00000040097	131.061	-0.656577	0.155176	-4.23118	2.32e-05	0.000270428	118.807	140.817	149.434	107.449	127.611	138.83	133.18	128.771	91.4211	118.89	107.468	156.833	200.901	169.417	121.543	104.765	126.836	143.209	128.625	106.841	130.631	-0.656577	Flywch1
19847	ENSMUSG00000085396	133.362	-0.656499	0.230113	-2.85294	0.0043317	0.0208055	120.221	90.0816	172.783	215.858	137.169	144.089	107.521	103.326	86.925	99.7146	116.2	149.293	173.476	159.149	83.114	134.698	144.812	151.205	119.097	137.479	154.382	-0.656499	6720401G13Rik
12854	ENSMUSG00000048581	77.6059	-0.656341	0.216835	-3.02691	0.00247066	0.0133469	82.0332	117.003	62.2642	83.465	74.0811	61.0011	81.8629	59.3736	52.4547	61.3628	71.1977	79.9243	108.423	100.11	66.1337	82.8145	91.8809	63.2446	63.1215	84.8441	83.1289	-0.656341	E130311K13Rik
7690	ENSMUSG00000031381	97.3398	-0.656119	0.165947	-3.95379	7.69e-05	0.000743967	108.906	91.1171	104.293	80.5869	78.3825	89.3981	105.078	72.4821	73.4366	90.7658	89.3329	141.753	124.367	123.212	87.5825	78.8235	82.8926	117.766	98.8506	94.2712	110.839	-0.656119	Piga
3283	ENSMUSG00000022204	330.706	-0.655571	0.158295	-4.14145	3.45e-05	0.000381095	311.16	322.016	270.849	329.063	303.971	315.523	310.346	294.555	295.245	305.536	283.447	319.697	573.365	486.003	376.247	269.397	270.649	343.12	344.191	302.454	318.001	-0.655571	Ngdn
3566	ENSMUSG00000022707	1121.83	-0.655295	0.199515	-3.28445	0.00102182	0.00652252	1080.58	992.969	890.378	943.059	1085.41	1026.5	1021.45	919.134	770.335	961.351	1030.35	1841.27	1250.69	1266.35	1665.86	794.221	1253.38	1245.26	886.083	1281.3	1352.49	-0.655295	Gbe1
3471	ENSMUSG00000022538	260.753	-0.654934	0.144543	-4.53106	5.87e-06	8.2e-05	220.641	244.359	242.83	286.851	282.464	262.936	261.473	224.386	196.331	260.792	254.565	306.125	405.629	390.172	217.169	254.43	243.684	285.691	210.802	186.971	237.511	-0.654934	Lsg1
10195	ENSMUSG00000038299	289.88	-0.654752	0.134095	-4.88276	1.05e-06	1.84e-05	214.984	264.032	174.34	252.314	292.979	281.867	290.797	239.808	281.757	278.689	257.252	393.589	429.864	416.697	286.877	262.412	267.653	303.138	250.104	282.814	365.503	-0.654752	Wdr36
8072	ENSMUSG00000032042	2057.74	-0.654099	0.120253	-5.43938	5.35e-08	1.37e-06	1688.75	1831.66	1632.88	1809.37	2087.65	2199.19	2095.45	1640.1	1633.59	1673.42	1767.18	2949.66	2687.61	2295.68	2339.7	1761.06	2194.16	2467.99	1882.93	2070.04	2504.42	-0.654099	Srpr
1072	ENSMUSG00000007987	79.3014	-0.654061	0.180382	-3.62598	0.000287865	0.00226047	59.4033	91.1171	65.3774	80.5869	80.7722	103.071	85.5284	64.7712	59.9483	77.9819	65.8243	128.18	96.3049	97.5429	52.7283	62.8592	77.899	79.2375	84.559	81.7017	69.9339	-0.654061	Rabl5
2808	ENSMUSG00000021266	249.379	-0.653915	0.156943	-4.16659	3.09e-05	0.000346555	189.525	215.368	224.151	241.761	220.809	247.159	218.708	175.037	199.328	218.605	208.891	257.869	311.237	369.636	231.468	257.423	286.629	234.805	335.854	240.392	352.308	-0.653915	Wars
9983	ENSMUSG00000037773	249.819	-0.652525	0.151332	-4.31189	1.62e-05	0.000199251	193.768	222.616	208.585	257.111	282.464	224.021	213.821	219.76	236.796	175.14	260.61	286.521	375.015	388.461	194.826	240.461	273.645	266.063	258.441	216.038	252.026	-0.652525	Pced1a
5837	ENSMUSG00000027808	5107.3	-0.651981	0.132505	-4.92042	8.64e-07	1.56e-05	4271.38	4218.31	4770.99	4825.62	4266.59	4730.74	4872.68	3396.63	3586.41	4516.56	4371.27	7001.67	5980.47	5728.51	5773.3	5222.3	5597.75	4836.39	6482.46	5523.51	7279.72	-0.651981	Serp1
6159	ENSMUSG00000028414	113.801	-0.651576	0.193258	-3.37153	0.000747519	0.0050386	91.9337	97.3296	119.859	98.8149	94.1546	141.985	145.398	94.0725	112.403	100.993	80.6011	158.341	155.619	138.614	92.051	121.727	133.827	107.589	96.4687	91.9145	116.117	-0.651576	Fktn
5933	ENSMUSG00000027999	567.262	-0.651533	0.157959	-4.12471	3.71e-05	0.000404912	427.138	400.708	463.868	417.325	425.847	516.406	433.751	602.989	502.067	496.016	458.083	738.923	918.404	765.798	478.129	699.434	527.317	682.605	659.798	775.381	522.525	-0.651533	Pla2g12a
10590	ENSMUSG00000039356	184.854	-0.651304	0.152417	-4.27318	1.93e-05	0.00022998	173.967	171.88	199.245	202.427	178.75	156.71	188.163	120.289	155.865	164.913	176.651	196.041	283.175	238.724	177.846	175.607	199.741	190.461	195.319	175.187	160.98	-0.651304	Exosc2
14460	ENSMUSG00000058006	148.145	-0.650325	0.188418	-3.4515	0.000557477	0.00396952	103.249	128.392	168.113	158.296	195.478	124.106	152.729	136.482	124.393	120.169	155.157	164.373	220.672	245.569	120.649	138.689	125.837	157.748	129.816	113.125	127.992	-0.650325	Mdn1
14193	ENSMUSG00000056228	98.7322	-0.650128	0.201067	-3.2334	0.00122327	0.00751138	104.663	86.9754	40.4717	86.3431	107.537	84.1394	100.19	97.1568	92.9198	86.9307	104.781	132.704	154.981	161.716	111.712	81.8168	98.8719	83.5992	70.2673	91.9145	93.685	-0.650128	Cars2
4713	ENSMUSG00000025512	488.087	-0.649863	0.136789	-4.75084	2.03e-06	3.22e-05	363.492	430.735	509.01	483.521	483.2	532.182	447.192	407.133	386.666	386.074	407.036	671.062	605.254	597.237	420.039	440.015	464.398	512.499	666.944	434.433	601.695	-0.649863	Chid1
5843	ENSMUSG00000027823	494.943	-0.649785	0.173725	-3.74032	0.000183788	0.00155386	429.967	447.302	404.717	430.756	512.832	485.905	540.051	372.435	379.173	465.335	443.978	719.319	679.874	557.877	654.188	364.184	517.33	564.113	418.031	417.936	588.5	-0.649785	Gmps
5330	ENSMUSG00000026799	60.6432	-0.649106	0.20653	-3.14292	0.00167271	0.0096969	56.5746	34.1689	56.0378	60.4402	49.706	52.5871	72.0883	59.3736	38.9664	62.6412	51.0474	78.4163	84.8248	87.2753	59.8778	64.8547	57.9249	57.429	76.2222	54.9916	58.0583	-0.649106	Med27
7364	ENSMUSG00000030695	2394.17	-0.648635	0.117746	-5.50874	3.61e-08	9.77e-07	1858.48	1889.64	1698.26	2410.89	2193.76	2472.65	2330.04	2048	2036.74	2101.68	2056	3067.28	3496.95	3122.23	2823.2	1825.91	2518.74	2856.18	2753.53	2271.15	2446.37	-0.648635	Aldoa
13893	ENSMUSG00000054434	65.1163	-0.647759	0.258338	-2.50741	0.0121621	0.0466978	62.2321	52.8065	49.8114	78.6682	62.1325	65.208	64.7573	55.5182	55.4521	76.7035	51.7191	72.3843	84.8248	119.79	64.3463	48.8905	64.9159	71.968	82.177	32.9949	50.1413	-0.647759	Tmem120b
6849	ENSMUSG00000029614	3579.04	-0.647442	0.0844269	-7.66866	1.74e-14	1.84e-12	3291.23	3374.44	2820.57	3280.08	2881.99	3391.87	3522.55	3301.79	3228.21	3130.78	3131.35	5127.22	5159.01	4743.67	4063.65	3574	3232.81	3631.84	3580.06	3246.07	3446.55	-0.647442	Rpl6
1842	ENSMUSG00000018697	226.943	-0.646978	0.16202	-3.9932	6.52e-05	0.00064521	231.956	224.686	239.717	259.989	225.589	251.366	246.811	201.253	164.858	209.656	190.756	224.693	357.157	311.453	170.697	216.515	233.697	181.01	186.983	178.33	258.623	-0.646978	Aatf
10767	ENSMUSG00000039901	73.2841	-0.646783	0.211659	-3.05577	0.0022448	0.0123331	53.7459	64.1961	51.368	69.0745	99.412	83.0877	68.4228	64.7712	58.4496	44.7437	68.511	99.5284	94.3916	88.9865	95.6258	60.8637	67.912	63.9715	73.8402	73.0602	95.0045	-0.646783	9130011E15Rik
10176	ENSMUSG00000038252	41.3585	-0.646723	0.25604	-2.52586	0.0115414	0.0448983	26.8729	37.2752	20.2359	39.3341	39.6692	38.9145	51.3171	23.9037	40.4651	34.5166	39.6289	63.3362	58.0381	41.0707	33.0669	35.9196	57.9249	42.1631	38.1111	48.7068	58.0583	-0.646723	Ncapd2
21710	ENSMUSG00000091498	389.633	-0.646664	0.19628	-3.2946	0.000985602	0.00634041	363.492	392.425	247.5	265.745	430.148	384.938	377.547	333.88	334.212	249.286	289.492	563.994	452.824	404.718	446.85	356.202	414.463	528.492	344.191	459.572	542.317	-0.646664	Mpc1-ps
9612	ENSMUSG00000036693	250.871	-0.646445	0.182796	-3.53642	0.000405591	0.0030013	216.398	199.836	233.491	306.038	248.53	290.281	232.149	214.362	220.31	246.73	210.906	233.741	432.415	369.636	240.405	212.524	229.702	262.429	281.069	177.544	209.802	-0.646445	Nop14
5868	ENSMUSG00000027865	253.955	-0.646253	0.197817	-3.26692	0.00108724	0.00686175	239.028	254.714	238.161	289.729	276.729	256.625	212.599	262.169	187.338	282.525	232.4	298.585	428.589	402.151	252.023	140.685	266.654	249.344	189.364	174.402	199.246	-0.646253	Gdap2
11380	ENSMUSG00000041840	106.57	-0.646015	0.171891	-3.75827	0.000171089	0.00146629	82.0332	114.932	80.9435	112.246	106.103	93.6051	124.627	92.5303	71.9379	80.5387	82.6162	132.704	132.021	124.068	91.1573	108.756	118.846	97.4112	144.108	131.98	114.797	-0.646015	Haus1
15184	ENSMUSG00000062825	198.359	-0.645811	0.225749	-2.86074	0.00422651	0.0204571	189.525	224.686	126.085	159.255	162.978	230.332	138.067	182.747	164.858	108.663	167.919	238.265	256.388	240.435	310.114	178.6	211.726	273.333	194.128	208.182	199.246	-0.645811	Actg1
9564	ENSMUSG00000036534	317.186	-0.645721	0.146272	-4.41452	1.01e-05	0.000132982	297.017	313.733	308.208	314.673	307.317	315.523	285.909	301.495	259.276	323.433	266.655	373.985	456.651	513.384	243.98	290.35	332.569	266.063	234.621	372.371	283.694	-0.645721	Slc38a7
17512	ENSMUSG00000078517	222.516	-0.645685	0.160942	-4.01191	6.02e-05	0.000605319	202.254	193.624	213.255	209.142	262.868	198.779	186.941	198.169	197.829	150.85	235.758	292.553	323.355	307.175	206.445	189.575	224.709	236.259	165.545	260.032	217.719	-0.645685	Emc1
2657	ENSMUSG00000020978	443.019	-0.645056	0.138226	-4.66668	3.06e-06	4.64e-05	302.674	400.708	373.585	354.966	430.148	389.145	455.744	355.471	412.144	430.818	355.317	594.154	653.725	564.722	515.664	420.059	500.352	443.439	404.93	396.725	548.915	-0.645056	Klhdc2
10576	ENSMUSG00000039307	137.474	-0.644633	0.219941	-2.93094	0.00337936	0.0171799	120.221	136.676	136.981	198.589	123.309	112.536	133.18	107.952	103.411	89.4874	119.558	197.549	139.674	162.572	107.244	176.604	118.846	125.762	139.344	146.12	191.329	-0.644633	Hexdc
15999	ENSMUSG00000067825	525.927	-0.644613	0.243269	-2.64979	0.00805408	0.0341024	470.984	415.204	429.623	558.352	520.479	392.3	342.114	437.206	386.666	336.217	456.068	527.802	744.29	622.906	276.153	637.572	697.097	654.981	478.771	949.783	709.895	-0.644613	Pex26
807	ENSMUSG00000005481	167.545	-0.644389	0.14597	-4.41452	1.01e-05	0.000132982	131.536	149.101	136.981	173.646	174.449	155.658	130.736	135.711	131.886	149.572	152.47	186.993	264.041	210.487	168.015	185.584	171.777	190.461	150.062	192.47	176.814	-0.644389	Ddx39
11754	ENSMUSG00000043257	147.672	-0.644365	0.1812	-3.5561	0.000376405	0.00283353	134.365	129.428	129.198	188.995	121.397	160.917	145.398	114.121	106.408	130.396	116.872	120.64	203.452	215.621	163.547	137.692	165.785	141.028	166.736	158.69	150.424	-0.644365	Pigv
14327	ENSMUSG00000057113	2289.63	-0.644274	0.0866271	-7.43733	1.03e-13	9.69e-12	1934.85	2144.36	1743.4	1973.42	1699.56	1948.88	1954.94	2135.91	2165.63	2008.35	2280.34	3174.35	3583.69	3309.62	2750.81	2354.73	2286.04	2096.52	2203.3	2090.46	2243.16	-0.644274	Npm1
11646	ENSMUSG00000042729	362.903	-0.64414	0.164431	-3.91739	8.95e-05	0.000850491	369.149	329.264	340.897	408.691	313.052	291.333	309.124	269.88	304.237	361.785	343.898	366.445	611.632	510.817	335.137	391.124	357.537	375.106	365.628	287.527	378.699	-0.64414	Wdr74
16141	ENSMUSG00000068917	255.729	-0.644077	0.181551	-3.54763	0.000388707	0.00289966	253.171	217.438	242.83	266.704	283.42	207.193	232.149	196.627	233.798	198.151	242.475	309.141	368.637	340.545	167.122	344.229	276.641	250.798	228.667	246.676	263.901	-0.644077	Clk2
12117	ENSMUSG00000044982	91.8694	-0.644047	0.173064	-3.72144	0.000198089	0.00165865	103.249	88.0108	105.849	107.449	90.3311	100.967	105.078	80.1929	65.9431	48.5789	67.8393	104.052	104.596	104.388	63.4526	87.8034	107.86	109.769	89.3229	98.1992	96.324	-0.644047	Sft2d3
9522	ENSMUSG00000036371	3845.16	-0.643953	0.0805891	-7.99057	1.34e-15	1.82e-13	2975.82	3569.1	3519.48	3611.06	3510.96	3921.95	3532.32	3188.44	3069.35	3798.1	3310.02	5172.46	5413.48	5073.09	3880.44	3774.55	3929.91	3935.7	4036.2	3703.29	3822.61	-0.643953	Serbp1
3544	ENSMUSG00000022672	109.333	-0.643032	0.15058	-4.27037	1.95e-05	0.000232723	117.392	139.782	136.981	118.002	118.052	116.743	125.849	99.4701	77.9327	93.3226	96.7214	140.245	155.619	137.758	74.177	78.8235	77.899	96.6843	94.0867	81.7017	118.756	-0.643032	Prkdc
3551	ENSMUSG00000022680	527.194	-0.64294	0.196519	-3.27164	0.00106926	0.00676461	397.437	486.648	440.519	390.463	636.619	570.044	475.294	532.82	406.15	480.675	492.339	708.763	785.108	747.829	621.121	392.122	519.327	584.467	348.955	428.934	625.446	-0.64294	Pdxdc1
1201	ENSMUSG00000010048	772.008	-0.642892	0.127929	-5.02536	5.02e-07	9.79e-06	588.376	577.765	495	645.655	693.494	653.132	602.365	720.194	693.901	726.127	689.811	833.927	1236.02	1230.41	681.893	700.431	931.792	985.743	939.676	863.367	723.09	-0.642892	Ifrd2
10306	ENSMUSG00000038578	135.181	-0.642072	0.199939	-3.21134	0.00132118	0.00797794	114.564	107.684	110.519	157.336	173.493	144.089	124.627	129.542	104.909	102.271	104.11	186.993	179.216	153.16	121.543	99.7765	179.767	175.922	88.1319	157.119	124.034	-0.642072	Susd1
5472	ENSMUSG00000027078	636.575	-0.642004	0.136146	-4.71554	2.41e-06	3.75e-05	657.68	625.394	591.51	748.307	629.928	567.941	618.248	495.808	551.524	467.891	560.85	769.083	809.982	849.65	426.295	612.628	776.993	553.208	696.718	729.031	629.405	-0.642004	Ube2l6
9166	ENSMUSG00000035158	51.4851	-0.641923	0.211989	-3.02809	0.00246104	0.0133155	35.3591	26.921	37.3585	35.4966	40.1472	48.3802	54.9826	34.6989	52.4547	57.5276	57.7642	85.9563	74.6204	76.1519	40.2165	43.9017	54.9288	55.2482	50.0208	63.6331	55.4193	-0.641923	Mitf
2530	ENSMUSG00000020770	145.834	-0.640287	0.158829	-4.03131	5.55e-05	0.000563967	155.58	152.207	154.104	161.174	133.824	125.157	140.511	110.265	95.9172	126.561	128.29	143.261	205.365	186.529	122.437	173.611	144.812	165.744	146.489	154.762	135.909	-0.640287	Unk
973	ENSMUSG00000006589	939.36	-0.640075	0.16765	-3.81791	0.000134586	0.00119736	687.382	681.307	913.727	957.449	775.222	758.306	998.239	891.375	947.183	876.977	693.17	1180.77	1450.31	1343.35	869.569	982.799	823.932	783.651	1266	1003.99	841.845	-0.640075	Aprt
7589	ENSMUSG00000031167	458.076	-0.640074	0.17079	-3.74773	0.000178441	0.00151932	415.823	415.204	301.981	396.219	391.913	327.092	448.413	454.941	409.147	309.371	429.873	680.11	631.403	569.856	599.672	539.791	385.5	505.23	400.166	604.122	403.769	-0.640074	Rbm3
12676	ENSMUSG00000047719	118.317	-0.639975	0.153184	-4.1778	2.94e-05	0.000331086	91.9337	95.2588	110.519	125.677	131.912	95.7086	138.067	105.639	106.408	76.7035	112.842	150.801	155.619	166.85	91.1573	90.7966	134.825	131.578	138.153	119.41	114.797	-0.639975	Ubiad1
8570	ENSMUSG00000033249	202.457	-0.639729	0.202398	-3.16074	0.00157369	0.00922185	179.624	159.455	182.123	278.217	145.294	197.728	207.712	195.085	134.884	194.316	172.621	256.361	246.821	314.02	208.232	224.497	216.719	131.578	189.364	205.826	211.121	-0.639729	Hsf4
6206	ENSMUSG00000028483	65.3295	-0.63949	0.222473	-2.87447	0.0040471	0.0197783	66.4752	68.3378	80.9435	64.2777	76.4708	57.8458	58.6481	55.5182	52.4547	47.3005	56.4208	73.8923	76.5337	97.5429	40.2165	61.8615	97.8732	58.8829	59.5486	66.7755	54.0998	-0.63949	Snapc3
2869	ENSMUSG00000021392	243.898	-0.639265	0.228482	-2.79787	0.00514403	0.02383	171.138	178.092	292.642	308.917	265.258	226.125	299.35	177.35	191.834	276.133	208.891	266.917	400.526	324.288	160.866	225.495	264.657	234.805	288.215	153.191	207.163	-0.639265	Nol8
6511	ENSMUSG00000029009	51.6368	-0.63773	0.248686	-2.56439	0.0103356	0.0412844	43.8453	51.7711	60.7076	40.2935	70.7355	47.3284	37.8769	47.0362	44.9612	43.4653	53.0624	48.2562	91.2027	77.0076	48.2598	42.9039	49.9353	48.7056	52.4027	46.35	38.2657	-0.63773	Mthfr
16986	ENSMUSG00000074576	114.637	-0.637341	0.188506	-3.38101	0.000722189	0.00489738	110.32	123.215	102.736	119.921	119.008	95.7086	114.852	84.8195	92.9198	116.334	106.125	111.592	190.696	155.726	90.2636	113.745	125.837	133.759	104.805	105.27	89.7265	-0.637341	Mocs3
6219	ENSMUSG00000028521	1706.99	-0.636853	0.116572	-5.46317	4.68e-08	1.23e-06	1885.35	1632.86	1916.18	2023.31	1696.22	1753.25	1705.68	1468.92	1294.88	1797.42	1507.24	2142.88	2671.03	2256.32	1177.9	1408.84	1500.06	1544.77	1345.8	1601.83	1516.11	-0.636853	Slc35d1
1045	ENSMUSG00000007656	1691.94	-0.636452	0.142785	-4.4574	8.3e-06	0.000111405	1592.58	1410.24	1861.7	1954.23	1565.26	1653.34	1622.6	1256.87	1485.22	1633.78	1319.84	1881.99	2208	2536.97	1370.93	1621.37	1690.81	1499.7	2093.73	1769.94	1501.6	-0.636452	Arpp19
1926	ENSMUSG00000019261	66.6391	-0.636425	0.217213	-2.92995	0.00339016	0.017218	46.6741	69.3732	38.9151	60.4402	59.7428	49.4319	59.8699	68.6267	65.9431	44.7437	69.8543	76.9083	121.178	90.6978	68.8148	61.8615	59.9223	73.4219	85.7499	61.2763	65.9754	-0.636425	Map1s
2750	ENSMUSG00000021179	130.517	-0.636062	0.174053	-3.65441	0.000257772	0.00206772	117.392	121.144	110.519	118.002	118.53	98.8638	91.6376	94.8436	101.912	97.1578	104.11	167.389	152.43	146.314	112.606	183.589	168.781	126.489	154.826	181.472	172.855	-0.636062	Nrde2
4232	ENSMUSG00000024594	658.78	-0.634964	0.138837	-4.57345	4.8e-06	6.91e-05	657.68	564.305	678.68	566.986	623.715	567.941	654.904	421.013	518.553	533.089	611.897	738.923	844.422	841.094	619.334	779.255	850.897	601.914	709.819	666.183	783.787	-0.634964	Prrc1
8036	ENSMUSG00000031984	352.867	-0.634429	0.116205	-5.45959	4.77e-08	1.24e-06	305.503	318.91	359.576	312.754	356.067	340.765	305.459	286.844	295.245	317.041	290.836	390.573	492.367	489.426	311.901	368.175	347.55	396.187	403.739	400.653	320.64	-0.634429	2810004N23Rik
6790	ENSMUSG00000029504	116.359	-0.632237	0.200967	-3.14597	0.00165534	0.00961401	120.221	112.861	115.189	119.921	132.39	91.5016	87.9721	116.434	74.9353	81.8171	118.215	120.64	190.059	147.17	96.5195	121.727	123.84	127.216	98.8506	123.338	122.714	-0.632237	Ddx51
10549	ENSMUSG00000039221	409.348	-0.632116	0.154195	-4.09947	4.14e-05	0.000442588	326.718	428.664	406.274	484.481	357.501	416.49	373.881	329.254	385.168	258.235	387.557	437.322	565.712	574.134	424.507	472.941	366.525	375.833	398.975	458.001	368.142	-0.632116	Rpl22l1
12267	ENSMUSG00000045691	214.155	-0.631435	0.232987	-2.71017	0.00672487	0.0294711	206.497	215.368	143.208	142.946	274.339	200.883	156.395	225.157	158.863	145.737	210.235	272.949	329.095	261.826	204.657	152.658	258.665	263.883	163.163	227.037	283.694	-0.631435	Thtpa
3572	ENSMUSG00000022721	235.067	-0.631126	0.168082	-3.75488	0.000173424	0.00148143	195.182	191.553	207.028	269.582	252.354	166.175	191.828	196.627	194.832	186.645	232.4	266.917	362.259	310.597	186.783	258.421	277.64	256.613	214.375	267.887	250.706	-0.631126	Trmt2a
14245	ENSMUSG00000056579	235.792	-0.63101	0.143942	-4.38378	1.17e-05	0.000150563	261.658	267.139	221.038	219.695	296.802	254.522	254.142	208.964	208.32	159.799	189.413	288.029	300.395	302.041	186.783	208.533	227.705	220.993	170.309	238.82	266.54	-0.63101	Tug1
1605	ENSMUSG00000016487	272.192	-0.630641	0.195477	-3.22616	0.00125461	0.00766545	315.403	358.256	292.642	262.867	280.552	253.47	244.367	289.157	224.806	253.122	231.057	297.077	470.044	387.605	268.11	221.504	252.673	193.369	123.861	242.748	253.345	-0.630641	Ppfibp1
7857	ENSMUSG00000031696	749.221	-0.63044	0.144099	-4.37505	1.21e-05	0.000155307	584.133	733.078	639.765	575.621	798.164	811.945	664.678	666.218	617.467	681.383	632.719	1049.57	1049.15	918.957	812.373	589.679	739.042	797.463	664.562	751.028	956.643	-0.63044	Vps35
3985	ENSMUSG00000024104	440.736	-0.629987	0.124335	-5.06685	4.04e-07	8.08e-06	417.238	424.523	375.142	366.479	515.222	425.956	397.096	434.121	373.178	355.393	385.542	571.534	625.663	602.37	474.554	375.16	417.459	473.971	382.302	425.792	436.757	-0.629987	Fam21
12901	ENSMUSG00000048826	146.173	-0.629115	0.207302	-3.03477	0.0024072	0.0130784	106.077	122.18	105.849	86.3431	129.522	115.692	102.634	129.542	170.853	132.953	137.022	180.961	242.357	231.023	124.224	140.685	243.684	126.489	125.052	159.476	157.021	-0.629115	Dact2
1838	ENSMUSG00000018669	976.587	-0.629038	0.122809	-5.12211	3.02e-07	6.31e-06	719.912	790.026	840.567	844.244	852.171	875.05	979.912	613.784	782.325	749.138	931.615	1239.58	1202.22	1131.16	1155.55	1294.1	1153.51	950.85	1131.42	1044.05	1227.14	-0.629038	Cdk5rap3
9988	ENSMUSG00000037791	290.892	-0.628585	0.163092	-3.85417	0.000116125	0.00105837	309.746	284.741	261.51	295.485	305.405	247.159	224.818	291.47	229.302	231.389	290.836	407.161	408.817	401.295	280.622	290.35	323.581	301.684	185.792	238.035	299.528	-0.628585	Phf12
10694	ENSMUSG00000039684	62.0796	-0.6282	0.193782	-3.24179	0.00118782	0.00733396	39.6022	50.7356	32.6887	51.8059	62.1325	53.6389	68.4228	41.6386	65.9431	48.5789	55.7491	79.9243	86.7382	74.4407	67.9211	60.8637	79.8965	68.3332	67.8854	67.5611	79.1704	-0.6282	Gm5422
8391	ENSMUSG00000032633	486.232	-0.628132	0.202239	-3.1059	0.00189703	0.0107383	465.326	473.187	365.802	472.009	467.905	448.042	370.216	593.736	457.106	398.858	412.409	553.438	882.051	719.593	672.062	412.077	485.371	388.918	289.406	432.077	451.271	-0.628132	Flcn
17111	ENSMUSG00000075227	446.664	-0.627901	0.120567	-5.20791	1.91e-07	4.22e-06	415.823	380	423.397	402.935	399.56	411.231	398.318	324.627	380.671	397.58	353.973	490.102	636.505	545.043	393.228	530.811	482.375	471.79	578.812	485.497	477.662	-0.627901	Znhit2
19138	ENSMUSG00000083621	1034.79	-0.627124	0.131373	-4.77363	1.81e-06	2.91e-05	932.067	949.481	863.916	1098.48	783.825	984.431	1049.56	811.182	963.668	957.516	828.848	1363.24	1440.75	1311.7	994.687	1172.37	896.838	1017	1243.37	914.431	1153.25	-0.627124	Gm14586
3475	ENSMUSG00000022545	79.3585	-0.625261	0.199574	-3.13298	0.0017304	0.0099686	117.392	99.4004	77.8303	70.9932	83.162	85.1911	70.8664	58.6025	77.9327	69.0332	61.7942	102.544	120.541	80.4301	59.8778	81.8168	57.9249	79.2375	63.1215	68.3466	80.4899	-0.625261	Ercc4
10918	ENSMUSG00000040359	348.54	-0.624719	0.164894	-3.78861	0.000151494	0.00132474	371.978	351.008	415.614	369.357	326.435	375.472	311.568	245.976	251.783	340.052	316.359	500.658	431.14	407.285	353.011	322.278	326.577	234.078	353.719	295.383	419.603	-0.624719	Ufl1
11111	ENSMUSG00000040877	44.1758	-0.62446	0.216724	-2.88136	0.00395965	0.0194317	42.431	51.7711	51.368	46.0497	34.4118	34.7075	36.655	40.0965	35.969	48.5789	38.2855	54.2882	72.0692	58.1835	39.3228	47.8927	39.9482	31.2588	45.2569	36.9229	42.2242	-0.62446	Wdr25
1814	ENSMUSG00000018548	139.212	-0.624114	0.198093	-3.15062	0.00162926	0.00948714	100.42	142.888	96.5095	114.165	142.905	181.951	129.515	142.651	97.4159	129.118	130.977	186.993	209.83	184.818	166.228	101.772	138.82	135.94	116.715	115.482	158.341	-0.624114	Trim37
19673	ENSMUSG00000085037	62.2865	-0.623643	0.219595	-2.83997	0.00451178	0.0215055	97.5912	51.7711	77.8303	69.0745	58.309	55.7423	43.9861	54.7471	61.447	49.8573	48.3607	69.3683	91.2027	82.1414	47.3661	48.8905	66.9133	63.9715	50.0208	49.4924	69.9339	-0.623643	4933421O10Rik
3814	ENSMUSG00000023330	96.3715	-0.623418	0.206972	-3.01208	0.0025946	0.0138798	87.6906	68.3378	62.2642	99.7743	73.1252	106.226	105.078	94.0725	101.912	62.6412	79.9295	117.624	150.516	119.79	98.3069	78.8235	115.85	90.8687	108.378	78.5594	124.034	-0.623418	Dtwd1
2664	ENSMUSG00000020994	861.011	-0.623371	0.239373	-2.60419	0.00920928	0.0376892	842.962	682.343	853.02	1084.09	1084.93	608.959	595.034	673.158	630.956	536.925	780.488	852.023	1021.09	1156.83	524.601	1118.49	1208.43	999.555	881.319	1048.77	897.265	-0.623371	Pnn
17670	ENSMUSG00000079020	89.5321	-0.622761	0.215835	-2.88536	0.00390971	0.019251	93.3481	108.719	90.2831	79.6275	103.236	83.0877	119.74	88.6749	43.4625	67.7548	72.541	111.592	122.454	87.2753	91.1573	79.8212	105.863	74.8758	78.6041	77.7738	100.283	-0.622761	Slc45a4
19800	ENSMUSG00000085287	50.0536	-0.622309	0.236694	-2.62917	0.00855937	0.0357108	45.2597	40.3814	40.4717	60.4402	73.1252	49.4319	51.3171	43.9519	38.9664	29.403	30.2254	45.2402	62.5025	53.9053	38.4291	41.9061	72.9055	61.7907	45.2569	58.9195	67.2949	-0.622309	4833418N02Rik
13977	ENSMUSG00000054894	107.23	-0.621848	0.181867	-3.41925	0.000627929	0.00436291	96.1768	107.684	115.189	117.043	78.8605	100.967	118.518	107.181	71.9379	89.4874	94.0347	150.801	151.154	123.212	110.819	91.7944	102.867	117.039	102.424	120.196	84.4485	-0.621848	Atp5s
1525	ENSMUSG00000015711	227.542	-0.621632	0.132061	-4.70714	2.51e-06	3.9e-05	206.497	219.509	196.132	205.305	223.677	209.297	205.268	195.085	199.328	212.213	177.994	259.377	359.071	272.949	220.744	197.558	253.671	227.535	207.229	268.673	261.262	-0.621632	Prune
7303	ENSMUSG00000030588	239.527	-0.620877	0.209195	-2.96794	0.00299806	0.01557	161.238	227.793	169.67	179.402	246.14	193.521	245.589	211.278	254.78	164.913	240.46	324.221	384.582	295.196	309.22	163.634	256.667	302.411	206.038	225.465	267.86	-0.620877	Yif1b
14538	ENSMUSG00000058558	2850.68	-0.620701	0.109704	-5.65794	1.53e-08	4.61e-07	2161.15	2671.39	2054.72	2608.52	2343.35	2285.44	2620.84	2753.55	2742.63	2537.61	2373.7	3958.51	4305.66	3731.45	3648.08	3058.15	2485.78	3081.54	2571.31	2898.06	2972.85	-0.620701	Rpl5
9283	ENSMUSG00000035505	99.2521	-0.620315	0.170708	-3.63379	0.00027929	0.00220753	110.32	91.1171	96.5095	99.7743	116.14	114.64	113.631	80.964	82.4289	71.59	98.0647	104.052	142.225	136.047	78.6455	82.8145	88.8848	101.046	110.76	72.2746	92.3655	-0.620315	Cox18
275	ENSMUSG00000001674	233.214	-0.619742	0.228844	-2.70815	0.00676597	0.0296074	181.039	185.34	301.981	265.745	193.567	231.383	237.036	158.073	188.837	274.854	166.576	250.329	338.662	311.453	146.567	285.361	233.697	208.634	258.441	219.966	259.943	-0.619742	Ddx18
10206	ENSMUSG00000038335	70.058	-0.618612	0.229241	-2.69853	0.00696472	0.0302872	56.5746	66.267	60.7076	59.4808	80.7722	70.4667	58.6481	70.9399	62.9457	95.8794	67.1676	91.9883	140.95	103.532	67.9211	51.8838	58.9236	71.968	34.5382	45.5644	54.0998	-0.618612	Tsr1
19426	ENSMUSG00000084319	957.334	-0.618591	0.115683	-5.34731	8.93e-08	2.14e-06	847.205	883.214	768.963	752.145	669.597	949.723	911.489	805.014	815.296	782.376	730.112	1345.14	1170.97	1095.22	1063.5	1071.6	1006.7	1025	1131.42	1082.55	1196.79	-0.618591	Tpt1-ps3
4630	ENSMUSG00000025362	2903.48	-0.61854	0.166522	-3.71447	0.00020363	0.0017005	2531.71	2376.29	3116.32	3628.33	2286.48	2842.86	2947.07	2290.13	2688.68	3215.16	2377.73	3276.9	4463.83	4419.38	2603.35	2854.61	2565.67	2678.08	3195.38	2208.3	2406.78	-0.61854	Rps26
14444	ENSMUSG00000057894	80.8417	-0.618009	0.234808	-2.63197	0.00848911	0.0355248	77.7901	70.4086	108.962	74.8307	76.4708	83.0877	65.9791	65.5423	52.4547	74.1467	59.7792	75.4003	92.4782	119.79	41.1102	84.8101	89.8835	74.1488	105.996	91.1289	113.478	-0.618009	Zfp329
588	ENSMUSG00000003660	566.219	-0.617476	0.136184	-4.53413	5.78e-06	8.12e-05	428.553	603.651	438.963	519.018	622.759	504.836	507.061	514.314	524.547	444.88	565.551	787.179	804.879	770.076	590.735	525.822	519.327	566.294	462.097	526.348	663.712	-0.617476	Snrnp200
6358	ENSMUSG00000028757	1698.56	-0.617449	0.123621	-4.99471	5.89e-07	1.11e-05	1380.42	1453.73	1352.69	1543.62	1416.62	1520.82	1758.22	1165.88	1333.85	1231.09	1534.78	2239.39	1801.73	2028.72	2150.24	1789.99	1809.65	1736.68	2127.08	1957.7	2336.85	-0.617449	Ddost
21325	ENSMUSG00000089872	103.706	-0.617037	0.162061	-3.80745	0.000140409	0.00124155	99.0056	114.932	96.5095	70.9932	89.8531	87.2946	84.3066	94.8436	92.9198	84.3739	96.7214	129.688	163.272	129.202	125.118	91.7944	114.851	98.8651	92.8958	98.9848	121.395	-0.617037	Rps6kc1
6196	ENSMUSG00000028466	537.849	-0.616957	0.122533	-5.03504	4.78e-07	9.39e-06	438.453	474.223	365.802	416.366	536.729	439.628	452.079	427.182	521.55	458.943	539.356	710.271	837.406	686.223	546.944	516.842	605.216	644.804	582.385	571.912	522.525	-0.616957	Creb3
1345	ENSMUSG00000013701	410.442	-0.616843	0.21197	-2.91005	0.00361369	0.0180835	371.978	411.062	286.415	298.363	462.17	396.507	408.093	425.639	287.752	297.865	388.901	545.898	561.885	509.106	566.605	303.321	417.459	536.489	316.798	417.936	409.047	-0.616843	Timm23
6002	ENSMUSG00000028107	363.483	-0.616555	0.111775	-5.51604	3.47e-08	9.41e-07	319.647	319.945	406.274	385.666	361.802	390.196	342.114	299.952	286.253	324.712	296.209	449.386	453.462	483.437	277.94	371.169	404.476	362.021	377.538	344.876	376.06	-0.616555	Tars2
12436	ENSMUSG00000046598	4130.68	-0.616442	0.211986	-2.90793	0.00363831	0.0181776	4189.35	4362.23	4107.88	3819.24	5349.13	3463.39	3164.55	3124.44	3542.94	2959.48	3739.89	5526.84	4706.18	5138.97	2273.57	4168.66	5359.05	4256.29	2930.98	5254.05	5307.06	-0.616442	Bdh1
4674	ENSMUSG00000025453	601.906	-0.615849	0.142449	-4.32331	1.54e-05	0.000191165	493.613	550.844	462.312	506.546	684.891	557.423	441.082	613.784	517.054	464.056	566.895	833.927	861.004	796.601	692.617	548.771	663.141	584.467	514.5	646.544	639.961	-0.615849	Nnt
17105	ENSMUSG00000075053	172.746	-0.615742	0.166283	-3.70298	0.000213078	0.00176051	135.779	164.632	160.33	119.921	170.625	157.761	175.944	164.241	170.853	132.953	152.47	253.345	242.357	219.044	213.594	138.689	169.78	182.464	134.58	182.258	186.05	-0.615742	Vdac3-ps1
5164	ENSMUSG00000026499	311.522	-0.615679	0.158132	-3.89346	9.88e-05	0.000926028	250.343	257.82	325.33	297.404	268.126	339.713	254.142	244.434	245.788	366.898	281.432	393.589	505.122	402.151	342.287	293.343	320.585	262.429	335.854	282.028	273.138	-0.615679	Acbd3
2784	ENSMUSG00000021236	2851.66	-0.614856	0.112604	-5.46034	4.75e-08	1.24e-06	3122.92	2856.73	2711.61	2963.49	3537.73	2900.71	2861.54	2698.8	2272.04	2292.16	2367.66	3400.55	3960.62	3700.64	2187.78	1780.01	3091.99	2728.97	2505.8	3246.07	2697.07	-0.614856	Entpd5
7035	ENSMUSG00000030058	670.913	-0.614725	0.109678	-5.60479	2.09e-08	6.14e-07	517.658	577.765	524.576	645.655	689.671	688.891	689.115	509.688	562.015	575.276	632.719	901.787	899.909	819.703	804.329	602.65	719.068	683.332	651.461	612.763	781.148	-0.614725	Copg1
16094	ENSMUSG00000068523	919.172	-0.613894	0.0931223	-6.59234	4.33e-11	2.33e-09	828.818	864.577	656.887	927.709	910.958	841.394	867.503	747.182	851.265	737.632	776.458	1201.88	1163.95	1202.17	865.995	925.926	1006.7	942.853	1083.78	890.863	1008.1	-0.613894	Gng5
12229	ENSMUSG00000045503	538.11	-0.613545	0.138363	-4.43432	9.24e-06	0.000122664	407.337	481.471	547.925	636.061	525.737	575.303	579.15	369.35	421.137	510.078	425.171	680.11	656.914	639.163	424.507	605.644	511.337	507.411	635.979	556.2	604.334	-0.613545	Sys1
11156	ENSMUSG00000041057	392.293	-0.613496	0.191933	-3.1964	0.00139154	0.00830298	333.79	334.441	414.057	434.594	356.067	346.023	395.875	284.531	329.715	455.108	313.673	392.081	661.379	521.085	331.562	441.012	411.467	440.531	327.517	299.311	414.325	-0.613496	Wdr43
5003	ENSMUSG00000026192	379.293	-0.613031	0.142334	-4.307	1.65e-05	0.0002018	297.017	410.027	336.227	359.763	378.53	332.351	373.881	304.579	292.248	271.019	384.199	398.113	540.2	498.838	341.393	392.122	438.432	370.744	385.875	399.082	460.508	-0.613031	Atic
9418	ENSMUSG00000036019	239.479	-0.612947	0.181214	-3.38244	0.000718449	0.00487831	181.039	144.959	186.793	279.176	200.258	279.763	193.05	198.94	178.346	201.986	164.561	306.125	221.948	327.71	281.515	230.484	266.654	273.333	366.819	255.318	290.292	-0.612947	Tmtc2
3236	ENSMUSG00000022111	171.169	-0.612737	0.15018	-4.08002	4.5e-05	0.000474494	132.95	171.88	154.104	171.727	195	179.848	177.166	132.627	161.86	144.458	136.35	193.025	212.381	245.569	143.886	131.705	202.737	152.659	226.285	163.403	164.938	-0.612737	Uchl3
15055	ENSMUSG00000062031	604.215	-0.612538	0.142216	-4.30709	1.65e-05	0.0002018	492.199	531.171	462.312	633.183	633.751	520.612	516.836	467.278	463.1	460.221	591.075	710.271	838.682	726.438	474.554	751.317	718.069	718.953	687.191	639.473	651.836	-0.612538	Athl1
3299	ENSMUSG00000022228	541.734	-0.612531	0.16971	-3.60928	0.000307051	0.00238719	531.801	434.877	602.406	591.93	585.957	456.456	513.171	473.447	421.137	461.499	524.579	760.035	741.739	660.554	322.625	625.599	531.311	586.648	488.298	523.991	538.359	-0.612531	Zscan26
16505	ENSMUSG00000071477	193.566	-0.61251	0.149165	-4.10626	4.02e-05	0.000432151	166.895	148.065	168.113	167.889	181.618	167.227	200.381	160.386	134.884	218.605	171.949	268.425	275.521	243.002	172.484	220.506	186.758	240.62	182.219	194.042	195.287	-0.61251	Zfp777
12907	ENSMUSG00000048856	13444.4	-0.612149	0.138958	-4.40529	1.06e-05	0.000138306	8846.85	9249.42	9155.95	11411.7	13342.2	10057.8	10809.6	8890.62	12920.4	10642.6	13661.2	18562	17595.1	16708.9	18557.7	16345.4	16242.9	17294.1	15625.5	12628.4	13783.6	-0.612149	Slc25a47
8695	ENSMUSG00000033707	588.43	-0.611979	0.122468	-4.99706	5.82e-07	1.1e-05	567.16	550.844	516.793	588.093	572.575	557.423	513.171	467.278	475.09	562.492	585.702	717.811	894.169	780.344	459.361	640.565	641.169	549.574	550.229	548.344	618.849	-0.611979	Lrrc24
553	ENSMUSG00000003429	4391.24	-0.611929	0.0923796	-6.62407	3.49e-11	1.93e-09	3924.86	3874.55	3388.73	4435.16	3599.86	4170.16	4085.82	4133.79	4091.47	3874.81	3833.93	5457.47	6516.21	6276.97	4863.51	4335.29	4176.59	4439.48	4624.54	3812.49	4300.27	-0.611929	Rps11
2456	ENSMUSG00000020648	64.8467	-0.611866	0.236227	-2.59017	0.00959299	0.0388634	53.7459	62.1253	63.8208	85.3838	70.7355	74.6737	70.8664	47.0362	34.4703	84.3739	55.7491	67.8602	90.5649	92.4091	43.7913	59.8659	47.9379	56.7021	52.4027	66.7755	80.4899	-0.611866	Dus4l
7047	ENSMUSG00000030082	2752.05	-0.61107	0.122029	-5.0076	5.51e-07	1.06e-05	2320.97	2217.87	2655.57	2782.17	2519.71	2824.98	3006.94	2054.94	1931.83	2515.88	2496.62	3584.53	3346.44	3385.77	3033.22	2719.91	2846.31	2559.59	2782.11	2627.81	3579.82	-0.61107	Sec61a1
9669	ENSMUSG00000036879	231.052	-0.608967	0.113421	-5.36908	7.91e-08	1.94e-06	190.939	198.801	235.047	226.411	270.515	255.573	235.814	204.338	176.847	191.759	203.518	291.045	309.961	291.773	201.082	183.589	252.673	225.354	209.611	238.82	258.623	-0.608967	Phkb
19362	ENSMUSG00000084159	47.0043	-0.60892	0.239248	-2.54515	0.0109232	0.0432016	33.9448	32.0981	26.4623	41.2528	44.4486	36.811	42.7642	31.6145	52.4547	35.795	51.7191	60.3202	52.298	82.9971	49.1535	50.886	43.943	48.7056	47.6389	51.8492	69.9339	-0.60892	Gm12696
9058	ENSMUSG00000034807	498.19	-0.608897	0.235054	-2.59045	0.00958493	0.0388408	387.536	453.514	337.783	369.357	548.678	409.128	433.751	561.351	463.1	369.455	433.903	646.934	771.715	672.533	607.715	378.153	553.283	621.542	263.205	545.988	633.363	-0.608897	Colgalt1
2352	ENSMUSG00000020460	1653.98	-0.60881	0.124771	-4.8794	1.06e-06	1.87e-05	1434.17	1406.1	1249.95	1421.78	1381.73	1729.06	1572.5	1526.75	1413.28	1495.72	1503.21	2242.4	2329.18	2222.95	1845.49	1644.32	1731.76	1935.87	1199.31	1694.53	1753.62	-0.60881	Rps27a
214	ENSMUSG00000001305	122.087	-0.608743	0.20013	-3.04173	0.0023522	0.0128196	99.0056	125.286	85.6133	101.693	132.39	125.157	105.078	119.518	100.413	104.828	112.17	168.897	197.074	135.191	109.031	115.741	144.812	156.294	79.7951	117.839	127.992	-0.608743	Rrp15
9931	ENSMUSG00000037621	457.354	-0.608499	0.220426	-2.76055	0.00577036	0.0261058	355.006	356.185	339.34	287.81	354.155	407.024	321.343	464.194	529.043	383.518	379.497	509.706	787.659	703.336	608.609	366.18	540.3	568.474	637.17	378.656	327.238	-0.608499	Atoh8
15065	ENSMUSG00000062075	161.924	-0.607358	0.196744	-3.08704	0.00202159	0.0112929	145.68	132.534	160.33	168.849	165.846	132.52	151.508	107.952	160.362	116.334	155.829	182.469	190.696	241.29	128.693	169.62	195.746	157.021	122.67	186.186	228.275	-0.607358	Lmnb2
6321	ENSMUSG00000028689	92.7209	-0.607065	0.192126	-3.15973	0.00157915	0.00924346	77.7901	78.692	88.7265	73.8713	84.1178	95.7086	81.8629	75.5664	74.9353	81.8171	75.8994	93.4963	117.989	136.047	94.7321	119.732	115.85	82.8722	107.187	71.489	118.756	-0.607065	Ccdc163
119	ENSMUSG00000000776	144.545	-0.60705	0.184093	-3.29752	0.000975432	0.0062969	114.564	125.286	98.0661	180.361	141.949	145.14	153.951	110.265	116.899	154.685	143.067	182.469	246.183	166.85	124.224	150.663	134.825	163.564	117.906	156.333	108.2	-0.60705	Polr3d
5458	ENSMUSG00000027018	123.05	-0.60702	0.143947	-4.21697	2.48e-05	0.000285919	99.0056	117.003	113.632	116.084	128.089	111.485	116.074	97.9279	100.413	106.107	104.781	147.785	175.39	140.325	150.141	120.73	115.85	124.308	125.052	144.549	129.312	-0.60702	Hat1
17200	ENSMUSG00000075706	4268.55	-0.606537	0.140673	-4.31167	1.62e-05	0.000199289	4339.27	3385.83	3387.17	4858.24	3483.24	4052.36	4796.92	3236.25	4121.44	3599.95	3299.27	5398.66	5711.96	5160.36	4236.13	4334.29	3996.82	4225.76	5546.35	4575.3	3893.87	-0.606537	Gpx4
4278	ENSMUSG00000024687	782.953	-0.606329	0.112039	-5.41179	6.24e-08	1.59e-06	867.006	754.822	834.34	705.135	776.178	808.79	742.876	609.158	653.436	718.456	735.485	1007.35	1110.38	981.419	767.688	663.514	770.002	714.591	683.618	641.83	895.945	-0.606329	Osbp
9512	ENSMUSG00000036327	81.0595	-0.606124	0.199323	-3.04091	0.00235861	0.0128456	74.9614	71.4441	71.6038	75.7901	96.0664	56.7941	74.5319	78.6508	79.4315	57.5276	64.4809	107.068	126.281	84.7083	90.2636	77.8257	76.9003	95.2304	88.1319	79.345	75.2119	-0.606124	Qsox2
10812	ENSMUSG00000040022	91.9067	-0.604999	0.22656	-2.67037	0.00757682	0.0324236	79.2045	71.4441	105.849	127.596	87.9414	114.64	111.187	76.3375	76.434	83.0955	60.4509	108.576	140.95	83.8527	58.9842	106.761	73.9042	92.3226	94.0867	84.0585	92.3655	-0.604999	Rab11fip2
2639	ENSMUSG00000020935	307.613	-0.604349	0.129159	-4.6791	2.88e-06	4.38e-05	359.249	283.705	320.661	270.542	297.28	280.815	270.026	259.085	260.775	242.894	270.014	337.793	426.038	408.14	247.555	350.216	341.557	292.234	291.788	298.526	350.989	-0.604349	Dcakd
233	ENSMUSG00000001436	192.229	-0.604216	0.161311	-3.74566	0.00017992	0.00153022	128.707	151.171	112.076	161.174	194.045	176.693	150.286	175.037	212.816	168.748	146.425	257.869	277.435	257.548	285.09	189.575	220.714	218.085	170.309	191.685	191.329	-0.604216	Slc19a1
4018	ENSMUSG00000024170	80.8259	-0.602974	0.221782	-2.71877	0.00655257	0.028877	87.6906	85.94	82.5001	90.1806	64.0443	89.3981	62.3136	64.0001	85.4263	75.4251	71.1977	63.3362	134.572	128.346	79.5392	78.8235	78.8977	58.156	72.6493	64.4187	80.4899	-0.602974	Telo2
2393	ENSMUSG00000020532	392.225	-0.601168	0.200083	-3.0046	0.00265933	0.0141632	412.995	363.433	350.236	664.842	433.972	363.903	379.991	299.952	319.225	393.745	413.753	372.477	610.994	634.029	314.582	347.222	323.581	281.329	320.371	293.026	343.072	-0.601168	Acaca
11396	ENSMUSG00000041891	3337.44	-0.60116	0.127189	-4.72651	2.28e-06	3.6e-05	2934.81	2752.15	3349.81	3200.45	2916.88	3430.78	3192.65	2411.19	2192.61	3037.46	3105.16	4281.23	3889.19	4066	3918.87	3344.51	3730.17	3066.27	3649.14	3443.26	4173.6	-0.60116	Lman1
7239	ENSMUSG00000030435	677.291	-0.600847	0.144737	-4.15131	3.31e-05	0.0003671	717.083	691.661	554.151	694.582	719.781	541.647	557.157	686.267	575.503	433.375	662.273	841.467	956.671	890.721	686.361	696.44	678.121	726.949	663.371	650.472	599.056	-0.600847	U2af2
13561	ENSMUSG00000052446	88.1869	-0.600737	0.212349	-2.829	0.00466933	0.0221083	96.1768	76.6212	104.293	88.2619	90.3311	95.7086	80.6411	62.458	86.925	53.6925	65.1526	110.084	89.9271	104.388	47.3661	95.7855	105.863	82.1453	92.8958	108.412	114.797	-0.600737	Zfp961
22193	ENSMUSG00000093904	595.898	-0.599722	0.139073	-4.3123	1.62e-05	0.000199039	485.127	551.879	398.491	466.253	517.611	504.836	520.502	545.158	521.55	498.573	554.133	763.051	889.066	756.386	818.629	572.717	591.234	781.471	553.802	619.048	604.334	-0.599722	Tomm20
8531	ENSMUSG00000033099	252.569	-0.599558	0.157313	-3.81126	0.000138263	0.00122589	241.856	168.774	214.812	270.542	237.537	269.246	277.357	188.916	244.289	256.957	222.996	288.029	401.164	335.411	189.464	239.464	236.693	232.624	289.406	216.038	282.375	-0.599558	Nol12
3778	ENSMUSG00000023110	242.428	-0.59948	0.153773	-3.89848	9.68e-05	0.000909235	212.155	190.518	272.406	272.461	219.376	215.607	250.476	178.121	215.814	232.667	180.009	274.457	323.355	307.175	222.531	298.332	263.658	210.088	267.969	227.822	255.984	-0.59948	Prmt5
4017	ENSMUSG00000024169	102.822	-0.599389	0.157085	-3.81571	0.000135793	0.00120672	104.663	91.1171	116.745	82.5056	103.236	100.967	105.078	76.3375	100.413	85.6523	92.6913	135.72	129.469	136.047	122.437	93.7899	91.8809	84.3261	104.805	99.7704	101.602	-0.599389	Ift140
2156	ENSMUSG00000020116	363.508	-0.599256	0.119256	-5.02496	5.04e-07	9.79e-06	263.072	335.476	300.425	314.673	410.552	341.816	325.008	286.844	302.739	357.95	315.016	524.786	478.336	432.954	334.244	337.245	388.497	373.652	372.774	410.08	427.52	-0.599256	Pno1
8740	ENSMUSG00000033857	113.55	-0.599148	0.203795	-2.93996	0.00328259	0.0167751	67.8895	82.8337	60.7076	83.465	114.228	92.5533	87.9721	84.0484	89.9224	85.6523	120.902	141.753	149.878	143.748	107.244	182.591	154.799	107.589	128.625	143.764	154.382	-0.599148	Engase
150	ENSMUSG00000000976	210.441	-0.598846	0.150897	-3.96857	7.23e-05	0.000704957	182.453	133.569	174.34	250.395	223.199	210.348	207.712	176.579	146.873	210.935	189.413	268.425	282.537	272.949	189.464	188.578	202.737	279.876	198.892	192.47	237.511	-0.598846	Heatr6
1984	ENSMUSG00000019774	81.6737	-0.598197	0.19316	-3.0969	0.00195554	0.0110143	79.2045	88.0108	87.1699	69.0745	94.1546	64.1563	74.5319	64.7712	64.4444	61.3628	79.9295	99.5284	100.132	110.378	54.5157	72.8369	114.851	78.5105	73.8402	92.7001	91.046	-0.598197	Mtrf1l
1898	ENSMUSG00000019039	345.013	-0.597943	0.185055	-3.23116	0.0012329	0.00755325	272.972	266.103	217.925	292.607	390.479	260.832	265.138	360.097	265.271	222.44	387.557	399.621	499.382	509.961	380.716	334.251	370.52	449.982	325.135	373.157	401.13	-0.597943	Dalrd3
2332	ENSMUSG00000020430	431.357	-0.597893	0.113855	-5.25134	1.51e-07	3.43e-06	386.122	427.629	354.906	422.122	432.538	433.318	403.206	372.435	343.204	405.25	405.692	476.53	658.828	588.68	467.405	445.003	455.41	408.546	402.548	357.445	411.686	-0.597893	Pes1
9974	ENSMUSG00000037742	35003.6	-0.597773	0.196993	-3.03449	0.00240944	0.0130829	28527.7	37100.2	23258.8	21591.5	30955.4	32085.5	29101.7	35230.9	31450.4	28743.4	30514.9	47132.7	51084.3	44729.4	53003.5	29330.3	36207.1	43960.8	26381.2	35691.1	38995.4	-0.597773	Eef1a1
8571	ENSMUSG00000033253	142.434	-0.597769	0.164781	-3.62766	0.000286002	0.00224923	115.978	132.534	122.972	130.474	144.339	112.536	114.852	122.603	148.372	118.89	146.425	146.277	228.963	224.178	113.5	147.669	150.805	142.482	132.198	132.765	162.299	-0.597769	Szt2
1111	ENSMUSG00000008668	6953.53	-0.597518	0.14078	-4.24435	2.19e-05	0.000256749	6168.05	5926.75	6494.16	8669.81	5529.79	6893.12	7068.32	5739.19	6272.09	6679.6	5300.2	8551.9	9438.52	9225.51	6586.56	8099.86	5830.44	6788.25	8314.17	6217.19	6230.71	-0.597518	Rps18
64	ENSMUSG00000000384	621.209	-0.597243	0.0975432	-6.12286	9.19e-10	3.77e-08	537.459	531.171	565.048	727.201	623.715	677.322	552.269	520.483	514.056	535.646	523.907	782.655	875.673	713.604	574.649	566.731	633.179	700.779	605.014	623.761	661.073	-0.597243	Tbrg4
5333	ENSMUSG00000026806	71.243	-0.596589	0.211289	-2.82356	0.00474932	0.0224125	84.8619	70.4086	91.8397	72.912	57.831	47.3284	70.8664	53.2049	62.9457	65.198	60.4509	75.4003	106.509	86.4196	44.685	69.8436	94.877	66.1524	79.7951	69.9178	64.6558	-0.596589	Ddx31
10489	ENSMUSG00000039087	397.736	-0.596118	0.170509	-3.4961	0.000472106	0.00343187	437.039	355.149	438.963	259.989	376.619	255.573	347.001	314.603	314.728	360.507	404.349	441.846	572.089	564.722	261.854	387.133	471.389	466.702	363.246	483.926	475.023	-0.596118	Rreb1
5828	ENSMUSG00000027796	167.44	-0.595859	0.214461	-2.7784	0.00546271	0.0250322	168.309	129.428	208.585	199.549	230.846	275.557	125.849	95.6147	112.403	107.385	118.887	171.913	170.925	149.737	186.783	183.589	149.806	174.468	151.253	203.469	201.885	-0.595859	Smad9
11413	ENSMUSG00000041958	313.27	-0.595775	0.12223	-4.87423	1.09e-06	1.9e-05	236.199	307.52	250.613	255.192	309.707	328.144	320.121	345.447	271.266	285.081	282.776	499.15	446.447	408.996	269.897	250.439	311.596	319.131	287.024	285.171	308.765	-0.595775	Pigs
1300	ENSMUSG00000012405	614.086	-0.595662	0.206319	-2.88709	0.00388822	0.0191693	521.901	714.441	463.868	547.799	627.538	584.769	449.635	650.797	455.607	402.693	637.421	805.275	833.579	801.735	809.692	513.849	495.358	761.843	490.68	658.328	668.99	-0.595662	Rpl15
1049	ENSMUSG00000007739	1549.46	-0.595228	0.114154	-5.21424	1.85e-07	4.1e-06	1115.93	1378.15	1193.92	1209.76	1473.5	1473.49	1444.21	1404.15	1533.18	1357.65	1286.93	1924.21	2257.11	2129.69	1807.95	1332.02	1557.98	1643.63	1605.43	1582.19	1827.52	-0.595228	Cct4
1943	ENSMUSG00000019433	197.708	-0.595099	0.158982	-3.74318	0.000181705	0.00153874	151.337	239.182	157.217	168.849	157.721	180.9	195.494	158.073	205.323	149.572	167.919	278.981	256.388	234.445	184.102	218.511	187.757	221.72	228.667	185.4	224.316	-0.595099	Gipc1
4174	ENSMUSG00000024474	1181.09	-0.594681	0.103321	-5.75565	8.63e-09	2.8e-07	958.94	1104.79	1052.27	1165.63	1209.19	1083.29	1165.63	908.339	1008.63	1061.07	1159.98	1643.73	1622.51	1425.5	1031.33	1114.5	1119.55	1280.16	1349.37	1055.84	1282.56	-0.594681	Ik
5449	ENSMUSG00000027006	366.559	-0.594283	0.141572	-4.19775	2.7e-05	0.00030721	328.133	333.406	362.689	365.519	327.39	427.007	450.857	330.796	262.274	325.99	291.507	511.214	487.265	379.048	349.436	328.265	370.52	322.039	325.135	394.368	424.881	-0.594283	Dnajc10
13562	ENSMUSG00000052456	510.765	-0.594264	0.101153	-5.87492	4.23e-09	1.47e-07	479.47	445.231	409.387	475.847	505.185	542.699	493.621	464.194	431.628	429.54	430.544	672.57	687.528	630.607	521.027	433.03	508.341	534.308	539.51	468.999	622.807	-0.594264	Asna1
477	ENSMUSG00000002968	504.329	-0.594195	0.131715	-4.5112	6.45e-06	8.92e-05	449.768	505.286	445.189	513.262	537.207	570.044	496.065	431.037	415.142	479.397	472.188	731.383	718.141	590.392	576.436	387.133	476.383	479.06	390.639	414.793	511.969	-0.594195	Med25
14828	ENSMUSG00000060419	742.156	-0.594141	0.160088	-3.71133	0.000206171	0.00171806	782.144	660.599	611.746	797.235	481.288	560.579	781.974	654.652	710.387	561.214	599.135	981.712	1011.52	864.196	900.849	887.013	664.139	683.332	895.611	759.669	736.285	-0.594141	Rps16-ps2
10737	ENSMUSG00000039804	159.713	-0.593837	0.130487	-4.55092	5.34e-06	7.58e-05	121.635	144.959	154.104	158.296	172.059	147.244	167.391	171.952	124.393	143.18	156.501	221.677	235.979	225.033	156.397	150.663	137.821	144.663	161.972	140.621	117.436	-0.593837	Ncoa5
14490	ENSMUSG00000058240	183.969	-0.593197	0.153187	-3.87238	0.000107778	0.000997389	189.525	165.667	186.793	161.174	175.883	155.658	174.722	181.976	154.367	134.231	155.829	203.581	281.899	220.755	154.61	142.68	211.726	165.744	198.892	195.613	252.026	-0.593197	Cryzl1
16493	ENSMUSG00000071359	134.134	-0.59278	0.216265	-2.74098	0.00612556	0.0273645	111.735	109.755	107.406	110.327	130	102.019	97.7468	131.856	140.878	112.498	138.365	117.624	256.388	210.487	174.271	109.754	123.84	157.748	144.108	117.839	112.158	-0.59278	Tbpl1
5892	ENSMUSG00000027905	133.851	-0.591774	0.152708	-3.87521	0.000106534	0.000987051	113.149	100.436	79.3869	155.418	140.037	123.054	146.62	119.518	107.907	113.777	105.453	132.704	195.161	168.561	129.586	138.689	141.816	155.567	128.625	164.975	150.424	-0.591774	Ddx20
16374	ENSMUSG00000070690	692.576	-0.5916	0.161245	-3.66896	0.000243539	0.00196868	722.741	884.25	675.567	896.05	746.068	651.029	621.914	720.965	587.493	641.753	711.977	1207.91	899.909	913.823	547.838	501.876	577.252	521.223	423.986	641.83	448.632	-0.5916	5830473C10Rik
4122	ENSMUSG00000024369	593.524	-0.591524	0.10357	-5.71133	1.12e-08	3.54e-07	592.619	537.384	524.576	602.483	512.354	572.148	585.259	451.085	515.555	545.873	526.594	723.843	816.997	752.963	568.393	614.623	586.24	532.127	666.944	565.627	670.31	-0.591524	Nelfe
2636	ENSMUSG00000020929	262.108	-0.591093	0.111312	-5.31022	1.09e-07	2.57e-06	200.84	246.43	208.585	247.517	260.956	241.901	273.691	214.362	259.276	214.77	237.102	355.889	371.188	314.02	288.665	247.446	242.685	271.879	260.823	275.743	270.499	-0.591093	Eftud2
11149	ENSMUSG00000041028	3365	-0.589837	0.0992454	-5.94321	2.79e-09	1.01e-07	2929.15	3093.84	2887.5	2745.71	3392.91	3143.66	2917.74	2786.7	3076.84	3028.51	3008.44	4673.31	4471.48	4287.61	3842.91	2793.74	3450.53	3598.4	3213.24	3724.5	3598.3	-0.589837	Ghitm
923	ENSMUSG00000006333	7208.17	-0.588054	0.102123	-5.75831	8.5e-09	2.77e-07	5878.1	6009.58	5452.79	7063.83	5927.44	6324.13	6980.34	6133.99	6795.14	5741.26	6026.95	8573.01	10018.9	9239.2	7953.03	8479.01	6914.04	7697.67	9220.5	7932.14	7010.54	-0.588054	Rps9
4691	ENSMUSG00000025485	477.285	-0.588034	0.0944132	-6.2283	4.72e-10	2.07e-08	397.437	384.141	384.481	461.456	446.398	520.612	455.744	401.736	392.661	356.671	424.499	595.662	626.938	560.444	501.365	507.863	525.319	561.932	448.996	530.276	538.359	-0.588034	Ric8
14675	ENSMUSG00000059447	1512.6	-0.587669	0.141373	-4.15687	3.23e-05	0.000359814	1390.32	1416.46	1436.75	1175.23	1841.51	1692.25	1339.13	1272.29	1473.23	1030.38	1176.78	2016.2	1861.04	1704.43	1271.73	1462.72	1680.82	1797.75	1523.25	1687.46	1514.79	-0.587669	Hadhb
2989	ENSMUSG00000021660	1818.4	-0.587659	0.109247	-5.37916	7.48e-08	1.86e-06	1439.82	1640.11	1332.45	1525.4	1559.05	1462.97	1616.49	1501.3	1852.4	1333.36	1591.2	2370.58	2485.43	2213.54	2009.04	1875.8	1868.58	1982.39	2390.28	2159.6	1976.62	-0.587659	Btf3
5996	ENSMUSG00000028099	388.73	-0.587641	0.109667	-5.35841	8.4e-08	2.04e-06	292.774	359.291	339.34	315.632	394.302	411.231	431.308	342.362	341.705	347.723	347.928	496.134	515.965	540.764	393.228	326.269	388.497	389.645	415.649	360.587	413.006	-0.587641	Polr3c
3644	ENSMUSG00000022841	1193.8	-0.587151	0.110461	-5.31544	1.06e-07	2.51e-06	1014.1	1193.84	982.218	1116.7	1255.55	1192.68	1270.71	1161.26	914.211	993.311	998.782	1631.66	1554.91	1409.24	1204.71	949.873	1220.42	1287.43	1129.04	1187.82	1401.32	-0.587151	Ap2m1
1967	ENSMUSG00000019710	733.326	-0.586955	0.124905	-4.69921	2.61e-06	4.02e-05	575.647	635.749	480.991	561.23	752.281	652.08	685.449	668.532	783.824	552.265	738.844	992.268	1072.11	1024.2	723.896	756.306	753.024	798.917	666.944	720.389	804.899	-0.586955	Mrpl24
10066	ENSMUSG00000038005	112.64	-0.586567	0.182998	-3.20531	0.00134918	0.00809404	121.635	117.003	121.415	103.612	116.14	104.122	112.409	67.0845	73.4366	94.601	85.9746	126.672	120.541	114.656	92.9447	152.658	120.843	101.773	127.434	145.335	145.146	-0.586567	2700029M09Rik
11612	ENSMUSG00000042626	656.057	-0.58624	0.1143	-5.12898	2.91e-07	6.11e-06	589.79	671.988	585.284	614.955	657.649	675.219	668.344	552.869	600.981	552.265	605.18	951.551	896.082	759.808	568.393	599.657	685.112	639.715	559.757	560.128	782.468	-0.58624	Shc1
7876	ENSMUSG00000031730	124.712	-0.585622	0.155536	-3.76518	0.00016643	0.00143343	94.7625	120.109	105.849	99.7743	134.78	108.329	95.3031	100.241	112.403	102.271	121.573	173.421	149.241	172.839	112.606	118.734	133.827	134.486	126.243	135.908	166.258	-0.585622	Dhodh
10823	ENSMUSG00000040044	195.529	-0.584929	0.138949	-4.20966	2.56e-05	0.000294026	183.867	201.907	175.896	198.589	224.155	171.434	177.166	161.157	134.884	181.532	164.561	248.821	255.112	221.611	177.846	188.578	198.742	227.535	169.118	207.397	236.192	-0.584929	Orc3
9494	ENSMUSG00000036270	257.149	-0.58478	0.139732	-4.185	2.85e-05	0.000321693	285.702	262.997	236.604	312.754	248.53	228.228	248.032	238.266	205.323	223.719	206.876	352.873	331.008	303.752	201.082	286.359	263.658	268.971	211.993	245.891	237.511	-0.58478	Edc4
11515	ENSMUSG00000042349	286.375	-0.584476	0.224767	-2.60037	0.00931241	0.0380119	244.685	240.218	295.755	280.135	237.059	269.246	311.568	174.265	161.86	279.968	296.209	384.541	354.606	291.773	235.937	349.218	354.541	274.06	232.239	311.881	434.118	-0.584476	Ikbke
351	ENSMUSG00000002105	206.794	-0.582959	0.149672	-3.8949	9.82e-05	0.000921101	240.442	190.518	194.576	222.573	173.493	212.452	217.487	170.41	166.356	163.634	184.039	272.949	257.026	243.857	151.929	225.495	185.759	194.822	214.375	205.826	254.665	-0.582959	Slc39a13
1235	ENSMUSG00000010554	177.399	-0.58233	0.144466	-4.03092	5.56e-05	0.000564542	165.481	152.207	189.906	168.849	186.875	161.968	166.17	143.422	152.868	172.583	177.994	235.249	252.561	237.868	142.992	182.591	200.74	150.479	134.58	162.618	187.37	-0.58233	Mettl16
4773	ENSMUSG00000025722	219.647	-0.58211	0.207961	-2.79913	0.00512398	0.0237793	233.37	223.651	183.679	209.142	254.743	229.28	189.384	163.47	161.86	173.861	188.069	250.329	297.844	223.322	111.712	237.468	284.631	242.074	182.219	295.383	277.096	-0.58211	Wdr73
9800	ENSMUSG00000037243	94.7922	-0.581912	0.198835	-2.92661	0.00342677	0.0173309	100.42	61.0899	77.8303	96.8962	81.7281	80.9842	65.9791	82.5062	76.434	75.4251	88.6613	98.0204	132.021	130.913	106.35	139.687	125.837	87.9609	79.7951	108.412	93.685	-0.581912	Zfp692
10594	ENSMUSG00000039367	1435.13	-0.58123	0.0979258	-5.93541	2.93e-09	1.05e-07	1316.77	1272.53	1277.97	1359.42	1494.05	1400.92	1405.11	1138.89	1188.47	1114.76	1315.81	1776.43	1819.59	1748.07	1219.01	1535.56	1613.91	1451.72	1355.33	1546.83	1786.61	-0.58123	Sec24c
1924	ENSMUSG00000019254	524.049	-0.580911	0.117438	-4.94654	7.55e-07	1.39e-05	446.939	421.416	414.057	465.293	496.104	466.974	500.952	534.363	451.111	458.943	471.517	631.854	838.044	675.1	580.011	485.912	482.375	563.386	615.732	474.499	530.442	-0.580911	Ppp1r12c
10352	ENSMUSG00000038685	122.253	-0.580603	0.162425	-3.57459	0.000350781	0.00266886	127.293	93.1879	118.302	109.368	106.581	93.6051	101.412	120.289	82.4289	117.612	119.558	137.228	191.972	164.283	109.031	140.685	133.827	133.759	115.524	119.41	131.951	-0.580603	Rtel1
9646	ENSMUSG00000036820	478.74	-0.580523	0.179695	-3.2306	0.00123529	0.00755851	400.265	457.656	452.972	538.205	403.383	468.025	515.614	393.254	377.674	562.492	385.542	518.754	785.746	613.494	331.562	488.905	527.317	444.166	547.847	388.083	452.591	-0.580523	Amdhd2
14693	ENSMUSG00000059552	241.075	-0.580162	0.167782	-3.45783	0.000544539	0.00388801	250.343	243.324	186.793	242.72	232.758	178.796	211.377	189.687	223.307	186.645	232.4	247.313	353.331	325.999	196.614	291.347	265.656	236.259	215.566	272.601	279.735	-0.580162	Trp53
10540	ENSMUSG00000039205	162.615	-0.579957	0.221109	-2.62295	0.00871726	0.0361767	124.464	128.392	138.538	147.743	189.743	98.8638	130.736	180.434	119.897	115.055	198.144	217.153	236.617	241.29	184.102	138.689	171.777	212.269	132.198	164.975	143.826	-0.579957	Ciz1
5291	ENSMUSG00000026730	633.305	-0.579393	0.172865	-3.3517	0.000803159	0.00535827	616.663	669.918	532.359	609.199	675.332	544.803	533.942	704.001	621.963	575.276	519.877	744.955	1083.59	877.887	635.42	446.999	595.229	609.911	406.121	652.043	643.919	-0.579393	Pter
10413	ENSMUSG00000038845	1759.78	-0.578904	0.0861686	-6.71827	1.84e-11	1.06e-09	1602.48	1468.23	1430.52	1721.11	1815.7	1867.89	1841.31	1347.86	1588.63	1305.24	1472.99	2289.15	2017.94	2098.88	1732.88	1506.63	1853.6	1933.69	2196.15	1930.2	1934.4	-0.578904	Phb
546	ENSMUSG00000003402	1724.45	-0.578167	0.0930906	-6.2108	5.27e-10	2.28e-08	1466.7	1581.09	1464.77	1368.06	1644.6	1438.78	1739.89	1727.23	1618.6	1429.24	1563.66	2222.8	2534.54	2337.61	1656.02	1538.55	1632.88	1838.46	1816.23	1717.31	1876.34	-0.578167	Prkcsh
4900	ENSMUSG00000025995	165.654	-0.577869	0.176282	-3.2781	0.0010451	0.00663593	159.823	140.817	210.142	237.923	185.92	152.503	153.951	119.518	139.38	155.964	148.44	182.469	239.168	202.787	142.098	161.638	154.799	166.471	139.344	131.194	154.382	-0.577869	Wdr75
751	ENSMUSG00000004996	412.594	-0.577417	0.120431	-4.79461	1.63e-06	2.68e-05	445.525	402.779	370.472	430.756	403.861	395.455	414.202	305.35	337.209	341.331	368.079	444.862	594.412	464.612	363.736	471.943	448.419	409.999	438.277	393.582	419.603	-0.577417	Mri1
1840	ENSMUSG00000018677	9996.16	-0.577169	0.100304	-5.75423	8.7e-09	2.81e-07	8487.61	8501.84	8570.67	9837.36	8022.74	9066.02	9309.16	8549.8	9278.49	9700.44	8911.8	12920.6	14288.2	13554.2	10308.8	10295.9	9732.39	11059.8	11734.6	9357.21	8431.65	-0.577169	Slc25a39
13957	ENSMUSG00000054766	1211.57	-0.577158	0.070461	-8.19117	2.59e-16	3.86e-14	1107.45	1125.5	1120.76	1183.86	1077.28	1154.81	1137.53	969.255	1077.57	1089.19	1029.68	1498.96	1607.21	1535.02	1200.24	1176.37	1362.23	1179.11	1356.52	1224.74	1229.78	-0.577158	Set
9105	ENSMUSG00000034932	615.423	-0.576911	0.149196	-3.86681	0.00011027	0.00101565	509.171	498.038	605.519	780.926	536.251	639.459	641.463	444.917	551.524	611.071	467.487	758.527	746.204	807.724	503.153	622.606	574.256	562.659	787.232	611.977	663.712	-0.576911	Mrpl54
12996	ENSMUSG00000049382	1954.31	-0.57683	0.116147	-4.9664	6.82e-07	1.27e-05	1588.33	1839.94	1530.14	1655.87	1749.27	1845.81	2113.77	1510.56	1699.53	1656.8	1595.23	2456.54	2584.29	2182.74	1970.61	1612.39	2075.31	2301.52	1981.78	2517.04	2573.04	-0.57683	Krt8
11637	ENSMUSG00000042705	93.9686	-0.576769	0.195618	-2.94845	0.00319374	0.0163798	106.077	114.932	71.6038	138.149	106.581	108.329	114.852	80.1929	79.4315	69.0332	70.526	138.737	109.698	90.6978	70.6022	76.8279	99.8706	65.4254	82.177	83.2729	96.324	-0.576769	Commd10
4505	ENSMUSG00000025134	225.211	-0.576561	0.162852	-3.5404	0.000399517	0.00297321	222.055	247.466	155.661	222.573	219.376	153.554	240.701	208.193	173.85	163.634	208.891	297.077	287.639	266.96	204.657	240.461	227.705	246.436	278.687	247.462	216.399	-0.576561	Alyref
3627	ENSMUSG00000022814	325.794	-0.576504	0.134717	-4.27935	1.87e-05	0.000225067	322.475	307.52	309.764	327.144	330.736	309.212	277.357	259.856	305.736	260.792	306.956	337.793	422.211	498.838	311.007	295.339	380.507	302.411	281.069	326.807	368.142	-0.576504	Umps
12286	ENSMUSG00000045799	180.885	-0.575438	0.154368	-3.72771	0.000193228	0.00162142	165.481	168.774	143.208	149.661	119.486	160.917	184.497	133.398	152.868	148.293	141.052	244.297	195.161	206.209	171.59	208.533	258.665	193.369	223.903	220.752	208.482	-0.575438	Gm9800
6788	ENSMUSG00000029502	315.033	-0.57516	0.132269	-4.34841	1.37e-05	0.000173578	264.486	271.28	295.755	282.054	322.133	297.643	368.994	283.76	235.297	331.104	322.405	410.177	436.242	467.179	313.688	278.377	331.57	307.5	282.26	241.963	271.818	-0.57516	Golga3
3662	ENSMUSG00000022868	139878	-0.574852	0.145025	-3.96381	7.38e-05	0.000716934	93676.2	118795	100007	89893.7	118859	112536	134707	135028	150578	129038	122812	193758	214070	192581	172407	131881	132416	172342	125269	133492	163282	-0.574852	Ahsg
2356	ENSMUSG00000020464	208.022	-0.571901	0.141259	-4.0486	5.15e-05	0.00053122	195.182	205.013	179.01	211.061	230.368	208.245	196.715	167.326	166.356	178.975	197.473	271.441	283.812	239.579	184.996	205.54	205.733	171.56	206.038	190.899	273.138	-0.571901	Pnpt1
5546	ENSMUSG00000027244	690.396	-0.570254	0.127782	-4.4627	8.09e-06	0.000109153	596.862	603.651	613.302	593.849	689.671	727.806	719.661	515.085	559.018	579.112	703.245	957.583	852.713	823.981	680.105	664.512	746.033	742.942	716.965	566.413	845.804	-0.570254	Atg13
6466	ENSMUSG00000028948	240.052	-0.570019	0.17222	-3.30982	0.000933551	0.00609572	241.856	169.809	250.613	286.851	296.802	254.522	227.261	219.76	200.827	189.202	226.355	253.345	360.984	314.02	194.826	208.533	286.629	246.436	170.309	223.109	219.038	-0.570019	Nol9
8989	ENSMUSG00000034617	97.61	-0.569781	0.163733	-3.47995	0.000501504	0.00361037	65.0608	86.9754	107.406	105.53	95.5885	110.433	108.743	85.5905	91.4211	98.4362	78.5861	117.624	143.501	124.923	81.3266	73.8346	90.8822	111.223	88.1319	85.6297	98.963	-0.569781	Mtrr
8682	ENSMUSG00000033653	78.1572	-0.569636	0.192694	-2.95617	0.00311482	0.0160698	74.9614	91.1171	54.4812	66.1964	62.6104	67.3115	64.7573	70.9399	76.434	51.1357	73.8844	105.56	93.116	107.811	81.3266	88.8011	64.9159	87.9609	103.615	69.9178	84.4485	-0.569636	Vps8
3324	ENSMUSG00000022283	4755.14	-0.569078	0.11324	-5.0254	5.02e-07	9.79e-06	4325.13	4548.61	4366.28	3701.24	3841.7	5429.09	4667.41	4284.92	4535.09	5081.61	4179.84	6627.68	6800.02	6682.55	4863.51	4362.23	4566.08	4124.71	4395.88	3969.6	4504.8	-0.569078	Pabpc1
6110	ENSMUSG00000028322	184.996	-0.568742	0.141341	-4.02391	5.72e-05	0.00057916	181.039	184.305	149.434	155.418	184.486	152.503	153.951	172.723	176.847	135.51	159.859	197.549	255.75	257.548	210.913	166.627	208.729	191.188	219.139	193.256	178.133	-0.568742	Exosc3
5209	ENSMUSG00000026589	1049.7	-0.568661	0.140494	-4.04759	5.17e-05	0.000533079	872.663	905.994	804.765	866.309	1177.17	728.857	868.725	1002.41	822.79	898.71	1047.14	1572.85	1361.66	1274.05	944.64	1107.52	1212.43	1291.79	1026.62	1125.76	1130.82	-0.568661	Sec16b
9596	ENSMUSG00000036622	251.689	-0.568424	0.187109	-3.03793	0.0023821	0.0129555	239.028	176.022	155.661	185.158	241.839	229.28	207.712	316.916	251.783	221.162	231.057	285.013	462.391	383.327	325.307	224.497	214.722	220.266	264.396	205.826	244.109	-0.568424	Atp13a2
2264	ENSMUSG00000020307	1313.55	-0.567966	0.105091	-5.4045	6.5e-08	1.65e-06	1349.3	1117.22	1326.23	1579.12	1309.08	1419.85	1412.44	1058.7	1246.92	1292.45	1110.28	1592.45	1894.85	1727.54	1118.91	1120.49	1111.56	1190.02	1366.04	1094.33	1146.65	-0.567966	Cdc34
6580	ENSMUSG00000029125	168.962	-0.567843	0.132746	-4.27765	1.89e-05	0.000226447	137.193	135.64	136.981	146.783	182.096	193.521	190.606	132.627	175.349	167.469	149.784	211.121	241.719	229.311	142.098	163.634	158.794	166.471	140.535	173.616	172.855	-0.567843	Stx18
4256	ENSMUSG00000024654	270.178	-0.567423	0.198746	-2.85501	0.00430352	0.0207082	161.238	337.547	287.972	306.998	268.604	315.523	322.564	192.771	205.323	196.872	235.758	325.729	322.717	277.227	340.499	252.435	195.746	244.982	294.17	267.102	321.96	-0.567423	Asrgl1
6488	ENSMUSG00000028974	296.544	-0.56731	0.125192	-4.5315	5.86e-06	8.19e-05	250.343	244.359	264.623	285.892	354.155	302.902	315.233	283.76	223.307	236.503	280.761	363.429	375.015	408.996	243.086	231.482	315.591	375.106	294.17	309.524	269.179	-0.56731	Dffa
5088	ENSMUSG00000026356	738.45	-0.567173	0.160835	-3.52644	0.000421193	0.00310355	553.017	718.582	658.444	512.303	800.553	683.633	658.569	636.917	645.943	669.877	615.255	1025.44	973.891	854.784	910.68	588.682	775.994	827.268	637.17	853.94	906.501	-0.567173	Dars
6322	ENSMUSG00000028690	208.688	-0.567147	0.150617	-3.76549	0.000166221	0.00143241	186.696	219.509	144.764	194.752	195.478	186.158	206.49	178.121	179.845	187.924	205.533	297.077	295.93	245.569	205.551	185.584	203.736	231.17	166.736	197.97	267.86	-0.567147	Mmachc
8958	ENSMUSG00000034525	168.77	-0.56692	0.176643	-3.20941	0.00133009	0.00801636	148.508	182.234	163.444	145.824	177.317	148.296	133.18	185.061	139.38	126.561	165.232	224.693	234.066	231.878	187.677	135.696	126.836	196.276	141.726	193.256	157.021	-0.56692	BC018507
14622	ENSMUSG00000059070	4611.58	-0.566367	0.112546	-5.03231	4.85e-07	9.5e-06	4418.48	3851.77	3804.34	4641.42	3424.93	4061.83	4462.14	3870.85	4386.71	4080.63	3875.57	5769.63	6349.11	5877.39	5027.06	5306.12	4263.47	4778.24	5635.68	4722.2	4235.62	-0.566367	Rpl18
6074	ENSMUSG00000028243	62.9344	-0.566022	0.191805	-2.95103	0.00316712	0.0162753	43.8453	49.7002	52.9246	64.2777	60.6987	56.7941	56.2044	54.7471	50.956	63.9196	51.7191	96.5124	71.4314	81.2858	82.2203	55.8749	55.9275	65.4254	60.7395	73.8458	72.5729	-0.566022	Ubxn2b
7345	ENSMUSG00000030663	511.332	-0.565804	0.102029	-5.5455	2.93e-08	8.21e-07	478.055	576.73	443.632	439.391	495.148	445.939	485.068	401.736	428.63	401.415	454.725	642.41	655.639	577.557	556.775	521.831	503.348	586.648	513.309	546.773	583.222	-0.565804	1110004F10Rik
12389	ENSMUSG00000046352	4012.03	-0.564926	0.188654	-2.99451	0.0027489	0.0145511	4624.97	4182.07	4184.15	3636.96	5232.51	4016.6	3248.86	3545.45	4025.53	3275.24	3525.63	3923.83	5954.32	6058.79	2924.18	2802.72	4428.26	4736.08	2601.08	3897.33	3428.08	-0.564926	Gjb2
6530	ENSMUSG00000029047	121.061	-0.56487	0.178676	-3.16143	0.00156996	0.00920346	156.995	92.1525	104.293	121.84	114.228	119.899	141.733	97.9279	116.899	113.777	106.125	135.72	156.256	183.963	102.775	120.73	117.847	86.507	108.378	120.196	124.034	-0.56487	Pex10
7566	ENSMUSG00000031134	247.383	-0.564608	0.156757	-3.60182	0.000316003	0.00244224	241.856	257.82	250.613	306.038	250.442	201.935	219.93	223.615	148.372	203.264	207.548	272.949	285.088	316.587	204.657	266.403	276.641	285.691	220.33	270.244	285.014	-0.564608	Rbmx
1942	ENSMUSG00000019432	1009.5	-0.56421	0.147188	-3.83326	0.000126457	0.00114059	912.266	807.629	972.878	1268.28	899.965	848.756	907.823	778.797	756.847	1003.54	902.061	1124.97	1386.54	1299.72	914.254	1215.28	1003.7	1054.08	1170.72	1021.27	950.045	-0.56421	Ddx39b
10386	ENSMUSG00000038773	246.369	-0.563803	0.173244	-3.25439	0.00113636	0.00707481	200.84	207.084	205.472	160.214	264.78	215.607	194.272	215.133	209.819	224.997	269.342	354.381	346.953	322.576	232.362	271.392	243.684	315.496	181.028	275.743	262.582	-0.563803	Kdm3b
3436	ENSMUSG00000022476	122.483	-0.563786	0.195772	-2.8798	0.00397924	0.0194842	108.906	129.428	113.632	107.449	141.949	97.812	113.631	110.265	101.912	102.271	110.155	122.148	189.421	154.871	113.5	148.667	133.827	84.3261	135.771	112.34	139.868	-0.563786	Polr3h
5664	ENSMUSG00000027455	733.211	-0.563536	0.105254	-5.35403	8.6e-08	2.09e-06	809.017	781.743	655.331	720.485	753.715	743.582	675.675	598.363	648.94	618.742	687.125	826.387	1038.94	954.894	711.385	640.565	760.015	663.705	747.93	616.691	744.202	-0.563536	Nsfl1c
22496	ENSMUSG00000095567	337.851	-0.563475	0.158574	-3.55339	0.000380298	0.00285324	261.658	314.768	280.189	335.779	394.78	258.729	266.36	315.374	325.219	272.297	328.45	404.145	532.547	435.521	302.964	266.403	383.503	420.904	332.281	296.169	366.823	-0.563475	Noc2l
3404	ENSMUSG00000022425	1332.94	-0.562451	0.165822	-3.3919	0.000694103	0.00473769	1001.37	1060.27	966.652	959.368	1387.94	1312.57	1489.42	832.002	1049.09	853.966	954.452	1613.57	1232.19	1244.1	1043.84	1216.28	1663.84	1916.24	1547.07	2418.84	2228.65	-0.562451	Enpp2
1332	ENSMUSG00000013495	85.1002	-0.561932	0.166703	-3.37086	0.000749344	0.00504872	57.989	79.7274	57.5944	80.5869	89.3752	67.3115	74.5319	82.5062	85.4263	83.0955	79.2578	120.64	128.194	114.656	76.8581	64.8547	87.8861	93.0495	70.2673	86.4153	106.88	-0.561932	Tmem175
16006	ENSMUSG00000067873	515.769	-0.56183	0.109762	-5.1186	3.08e-07	6.38e-06	376.221	540.49	470.095	520.937	502.795	523.768	520.502	435.664	403.152	415.477	442.635	672.57	623.112	592.958	452.212	561.742	552.284	500.141	558.566	589.195	576.625	-0.56183	Htatsf1
6628	ENSMUSG00000029201	1175.98	-0.56176	0.151849	-3.69946	0.000216061	0.00178034	1390.32	1083.05	1256.18	1541.7	1412.32	1210.56	1444.21	1084.15	968.165	889.761	849.67	1290.85	1445.21	1458.87	889.231	510.856	1196.45	1070.07	1111.18	1252.24	1340.62	-0.56176	Ugdh
11562	ENSMUSG00000042476	3098.6	-0.56129	0.173667	-3.23198	0.00122934	0.00754271	2890.96	3447.95	2993.35	2583.58	3940.63	3207.81	2700.26	3446.75	2699.17	2849.54	2722.3	3804.7	5115	4046.32	2713.27	2493.42	3309.71	3272.73	2359.31	2117.17	2356.64	-0.56129	Abcb4
11057	ENSMUSG00000040722	216.72	-0.560777	0.172005	-3.26024	0.00111318	0.00696927	188.111	200.872	160.33	205.305	220.331	241.901	287.131	208.193	238.294	194.316	218.966	259.377	379.48	304.608	177.846	157.647	193.749	202.819	204.847	124.909	182.092	-0.560777	Scamp5
6140	ENSMUSG00000028383	870.616	-0.560694	0.198816	-2.82016	0.0047999	0.0226172	783.558	753.787	753.397	566.027	1178.61	973.913	626.801	880.58	890.232	669.877	736.829	1177.75	1317.02	1019.07	760.538	647.55	992.713	1046.08	899.183	862.582	746.841	-0.560694	Hsdl2
7279	ENSMUSG00000030533	260.995	-0.560368	0.145671	-3.8468	0.00011967	0.001085	196.597	200.872	208.585	234.086	223.677	226.125	299.35	235.952	238.294	226.275	249.192	334.777	386.495	327.71	332.456	300.327	254.67	296.595	275.114	183.043	250.706	-0.560368	Unc45a
13647	ENSMUSG00000052928	427.972	-0.560109	0.174123	-3.21674	0.00129658	0.00785371	288.531	288.883	277.076	229.289	283.898	295.54	379.991	366.266	398.656	336.217	411.737	609.234	542.114	525.363	411.995	568.726	453.412	750.939	545.465	490.996	533.081	-0.560109	Ctif
16054	ENSMUSG00000068240	1107.72	-0.560097	0.174393	-3.21169	0.00131958	0.00797759	1079.16	925.667	621.085	896.05	909.046	925.533	1111.87	1044.82	1085.06	727.405	991.394	1541.18	1387.17	1331.38	1546.1	1124.48	1054.63	1473.53	1170.72	1137.54	1178.32	-0.560097	Gm11808
4474	ENSMUSG00000025047	378.01	-0.55991	0.141093	-3.96839	7.24e-05	0.000705043	309.746	352.043	334.67	395.26	461.214	278.712	373.881	328.483	317.726	383.518	345.913	468.99	572.089	474.88	336.031	370.171	357.537	419.45	359.673	347.232	350.989	-0.55991	Pdcd11
5368	ENSMUSG00000026857	147.9	-0.559606	0.158216	-3.53697	0.000404745	0.00299929	132.95	139.782	166.557	182.28	143.383	171.434	123.405	110.265	127.39	134.231	125.603	164.373	211.105	166.85	123.33	163.634	134.825	141.755	151.253	151.62	139.868	-0.559606	Ntmt1
2105	ENSMUSG00000020029	2727.31	-0.558914	0.137708	-4.0587	4.93e-05	0.000513445	2325.22	2598.91	2328.68	2679.51	2466.66	2929.1	2754.02	2222.27	2173.12	2445.56	2396.54	3696.12	3444.65	3070.04	3477.38	2136.22	2607.62	3371.59	2822.6	2460.48	2867.29	-0.558914	Nudt4
16452	ENSMUSG00000071172	736.078	-0.55883	0.134652	-4.15017	3.32e-05	0.000368676	585.547	762.07	767.406	712.81	613.2	540.596	669.566	586.025	641.446	667.321	652.869	876.151	1028.74	903.556	689.042	924.928	665.138	882.517	733.638	828.016	727.048	-0.55883	Srsf3
8803	ENSMUSG00000034064	128.897	-0.55785	0.147321	-3.78663	0.000152706	0.00133208	124.464	144.959	116.745	95.9368	118.052	114.64	145.398	107.181	103.411	112.498	113.513	150.801	172.839	156.582	108.138	134.698	127.834	133.032	129.816	144.549	151.743	-0.55785	Poglut1
14612	ENSMUSG00000059005	332.253	-0.557605	0.144803	-3.85078	0.00011774	0.0010706	383.293	326.158	319.104	321.388	378.53	318.678	285.909	297.639	259.276	267.184	258.595	411.685	364.173	423.542	296.708	308.309	370.52	379.468	244.149	364.515	398.491	-0.557605	Hnrnpa3
6860	ENSMUSG00000029630	9273.25	-0.556285	0.176603	-3.14992	0.00163315	0.00950628	7009.59	9348.82	7024.96	9399.89	9370.06	7111.88	7995.69	9408.79	6973.48	8973.03	8527.6	15763.2	11576.4	10040.1	9581.35	7834.45	11007.7	10798.1	6986.24	9706.8	10300.1	-0.556285	Cyp3a25
4327	ENSMUSG00000024797	165.022	-0.554958	0.188927	-2.93741	0.00330965	0.0168748	148.508	149.101	129.198	117.043	195.478	111.485	119.74	157.302	146.873	138.066	167.919	200.565	241.719	230.167	217.169	159.642	180.766	181.737	132.198	158.69	182.092	-0.554958	Vps51
1212	ENSMUSG00000010110	799.497	-0.55429	0.106162	-5.22115	1.78e-07	3.95e-06	731.227	698.909	767.406	708.973	839.745	742.53	824.739	627.664	746.356	745.303	822.132	1039.02	1089.97	1107.2	728.365	775.264	799.963	789.467	713.392	647.329	844.485	-0.55429	Stx5a
5817	ENSMUSG00000027770	458.161	-0.553646	0.123083	-4.49814	6.86e-06	9.45e-05	428.553	446.267	401.604	384.707	467.428	490.112	449.635	390.169	398.656	442.324	383.527	586.614	660.741	523.652	360.161	472.941	500.352	466.702	391.83	471.356	504.052	-0.553646	Dhx36
12542	ENSMUSG00000047084	303.263	-0.553319	0.162841	-3.39791	0.000679026	0.00464897	275.801	267.139	381.368	242.72	307.317	279.763	222.374	226.699	308.734	227.554	252.55	324.221	383.306	401.295	275.259	367.178	294.618	312.588	371.583	353.517	292.931	-0.553319	Ngrn
5535	ENSMUSG00000027222	1748.99	-0.553177	0.110095	-5.02455	5.05e-07	9.79e-06	1644.91	1709.48	1453.87	1827.6	1837.21	1657.55	1720.34	1482.8	1690.54	1315.47	1484.4	2243.91	2449.08	1875.56	1412.04	1782.01	1833.62	1791.93	1901.98	1942.77	1671.82	-0.553177	Pex16
4379	ENSMUSG00000024896	594.378	-0.552721	0.118206	-4.67592	2.93e-06	4.44e-05	557.26	524.959	523.019	496.953	541.509	539.544	580.372	598.363	532.041	478.119	495.697	781.147	807.43	729.005	535.326	590.677	669.133	643.35	476.389	696.822	684.824	-0.552721	Minpp1
10655	ENSMUSG00000039568	439.064	-0.552572	0.148087	-3.7314	0.000190415	0.0016021	468.155	444.196	462.312	489.278	443.052	497.474	496.065	342.362	364.186	430.818	435.246	535.342	623.75	568.145	330.669	445.003	446.421	413.634	375.156	272.601	336.474	-0.552572	Ubald1
2644	ENSMUSG00000020946	645.135	-0.552331	0.130343	-4.23753	2.26e-05	0.000264068	544.531	628.501	575.944	520.937	643.31	624.735	712.33	536.676	579.999	502.408	633.391	939.487	843.146	704.192	626.483	540.789	626.188	709.503	596.677	674.825	783.787	-0.552331	Gosr2
14730	ENSMUSG00000059796	2738.71	-0.552259	0.0803819	-6.87044	6.4e-12	4.12e-10	2364.82	2255.15	2225.95	2714.05	2776.84	2754.51	2918.96	2390.37	2343.98	2506.93	2482.52	3323.64	3908.96	3451.65	2722.21	2506.39	2660.55	3001.57	2688.02	2469.12	3046.74	-0.552259	Eif4a1
14971	ENSMUSG00000061477	4781.65	-0.552248	0.103259	-5.34817	8.88e-08	2.14e-06	4278.45	4239.01	3625.33	4929.23	3672.03	4524.6	4350.95	4257.17	5035.65	4497.38	4035.43	6882.54	6198.59	6514.84	5535.57	5144.48	4196.56	4851.66	4557.85	4768.55	4318.75	-0.552248	Rps7
3588	ENSMUSG00000022757	496.307	-0.55224	0.143278	-3.85432	0.00011605	0.00105831	388.95	433.841	468.538	354.966	502.795	504.836	485.068	428.724	455.607	429.54	464.128	625.822	690.079	637.452	536.22	396.113	578.251	482.694	463.288	463.5	632.044	-0.55224	Tfg
3191	ENSMUSG00000022024	426.453	-0.550935	0.104845	-5.25473	1.48e-07	3.37e-06	387.536	377.929	420.283	377.991	420.111	383.886	395.875	390.941	442.118	378.404	345.242	520.262	598.238	574.134	453.106	401.102	376.512	423.085	389.448	416.365	482.94	-0.550935	Sugt1
944	ENSMUSG00000006423	232.729	-0.550666	0.167303	-3.29144	0.000996763	0.00639644	246.1	226.757	194.576	174.605	262.39	224.021	221.152	223.615	188.837	186.645	210.235	334.777	290.828	271.238	231.468	165.629	262.66	260.975	178.646	253.747	278.416	-0.550666	C330007P06Rik
4199	ENSMUSG00000024527	1090.66	-0.549864	0.115704	-4.75233	2.01e-06	3.2e-05	898.122	1046.81	784.529	976.637	1212.54	990.741	1066.66	1013.98	977.157	874.42	1098.19	1440.15	1489.86	1428.92	1143.04	917.944	1163.49	1158.76	971.833	1098.26	1151.93	-0.549864	Afg3l2
10264	ENSMUSG00000038497	69.4339	-0.549479	0.202098	-2.71888	0.00655035	0.0288754	69.3039	65.2315	46.6982	58.5214	81.2502	72.5702	68.4228	58.6025	58.4496	57.5276	66.4959	93.4963	90.5649	82.9971	88.4762	66.8503	58.9236	87.9609	57.1666	57.3483	71.2534	-0.549479	Tmco3
8338	ENSMUSG00000032534	221.676	-0.549394	0.137121	-4.00665	6.16e-05	0.000614886	193.768	195.695	207.028	222.573	215.074	229.28	199.159	202.025	196.331	210.935	192.099	224.693	322.079	320.865	203.763	253.432	215.72	249.344	195.319	186.971	219.038	-0.549394	Cep63
434	ENSMUSG00000002728	202.14	-0.548478	0.143155	-3.83135	0.000127443	0.00114618	200.84	153.242	169.67	241.761	193.089	214.555	194.272	148.049	166.356	147.015	201.503	250.329	245.546	237.012	178.74	189.575	222.711	234.078	192.937	205.04	258.623	-0.548478	Naa20
2840	ENSMUSG00000021335	100.991	-0.548377	0.210601	-2.60387	0.00921786	0.0377	89.105	120.109	71.6038	94.9774	119.486	76.7772	90.4158	117.205	107.907	98.4362	75.2277	162.865	137.761	136.902	104.563	87.8034	90.8822	99.5921	77.4131	99.7704	62.0168	-0.548377	Slc17a1
16831	ENSMUSG00000073838	778.921	-0.547969	0.137822	-3.97592	7.01e-05	0.000686284	591.205	740.326	709.812	621.67	946.804	776.186	775.865	643.857	633.953	586.782	679.736	971.156	961.773	861.629	867.782	648.547	865.878	995.194	774.131	817.017	888.028	-0.547969	Tufm
6361	ENSMUSG00000028760	821.323	-0.547596	0.154909	-3.53496	0.000407837	0.00301649	850.034	765.176	840.567	826.975	716.913	886.619	932.26	674.7	627.958	969.021	711.977	1093.3	1215.61	958.317	621.121	808.19	720.067	746.577	867.027	602.55	812.816	-0.547596	Eif4g3
6324	ENSMUSG00000028692	5774.76	-0.547499	0.0701041	-7.8098	5.73e-15	6.71e-13	5733.84	5369.69	5231.75	5822.4	6340.86	5455.39	6019.98	4951.91	5116.58	4606.05	5177.95	6914.21	7368.28	7475.73	5031.53	4586.73	5778.51	5819.23	5913.17	6506.29	6049.94	-0.547499	Akr1a1
9454	ENSMUSG00000036120	101.922	-0.545843	0.211994	-2.57481	0.0100296	0.0403295	103.249	115.967	121.415	128.555	96.5443	98.8638	106.3	66.3134	64.4444	98.4362	107.468	104.052	150.516	112.944	75.9644	87.8034	107.86	126.489	100.042	91.9145	75.2119	-0.545843	Rfxank
3297	ENSMUSG00000022223	346.435	-0.545412	0.170123	-3.20598	0.00134603	0.0080831	328.133	318.91	235.047	280.135	280.074	330.247	304.237	303.808	317.726	241.616	374.124	375.493	515.965	462.046	316.37	408.086	425.449	320.585	445.423	376.299	315.362	-0.545412	Sdr39u1
22176	ENSMUSG00000093826	321.098	-0.54472	0.204735	-2.66061	0.00779996	0.033197	254.586	289.918	227.264	246.558	327.39	308.161	272.469	280.675	365.684	186.645	283.447	464.466	416.471	341.4	451.318	306.314	389.495	419.45	264.396	356.66	290.292	-0.54472	Gm6900
8261	ENSMUSG00000032399	10460.1	-0.544557	0.0681522	-7.99031	1.35e-15	1.82e-13	8998.19	10035.3	8936.47	9617.66	8713.37	9697.07	9648.83	10194.5	9569.24	10393.3	9662.73	14409	14878.8	14270.4	11687.8	10233.1	9476.72	10520.4	9696.89	9403.56	9617.89	-0.544557	Rpl4
4632	ENSMUSG00000025366	168.232	-0.544557	0.178688	-3.04752	0.00230738	0.0126061	137.193	152.207	87.1699	130.474	173.971	166.175	166.17	195.085	130.387	129.118	173.292	223.185	261.49	208.776	180.527	176.604	180.766	163.564	138.153	179.115	179.453	-0.544557	Esyt1
7429	ENSMUSG00000030795	1392.63	-0.544353	0.198425	-2.74337	0.0060813	0.0272449	1548.73	1734.33	1349.58	2032.9	1393.68	1447.2	1560.28	1117.3	975.658	1140.33	1269.47	1693.49	1910.79	1323.67	852.589	1705.18	1348.25	1211.1	968.26	1406.21	1256.17	-0.544353	Fus
3990	ENSMUSG00000024120	1809.77	-0.543929	0.112596	-4.83082	1.36e-06	2.29e-05	1606.72	1754	2197.93	1841.03	1725.85	1938.36	1862.08	1394.12	1311.37	1797.42	1513.96	2284.63	2188.23	2108.3	1566.65	1826.91	1868.58	1786.11	1737.63	1754.23	1940.99	-0.543929	Lrpprc
7652	ENSMUSG00000031311	938.525	-0.543082	0.131647	-4.12528	3.7e-05	0.00040437	882.564	987.792	708.255	741.591	909.524	901.343	762.425	933.785	821.291	728.683	905.419	1207.91	1327.22	1173.94	1108.19	840.118	998.706	998.828	847.972	895.577	1027.9	-0.543082	Nono
4566	ENSMUSG00000025224	620.054	-0.542941	0.122396	-4.43595	9.17e-06	0.000121844	543.116	569.482	585.284	480.643	583.09	621.58	643.907	512.001	575.503	542.038	668.318	734.399	950.931	820.559	512.09	614.623	619.198	579.379	613.35	581.339	670.31	-0.542941	Gbf1
6477	ENSMUSG00000028961	446.133	-0.542802	0.127542	-4.25586	2.08e-05	0.000246507	478.055	457.656	375.142	598.646	474.119	471.181	527.833	326.169	356.692	338.774	396.289	515.738	542.114	492.849	491.535	357.2	441.428	460.159	441.85	387.298	438.076	-0.542802	Pgd
8119	ENSMUSG00000032123	450.442	-0.542739	0.138673	-3.91381	9.09e-05	0.000861104	338.033	351.008	361.132	339.616	419.633	351.282	362.885	337.736	347.7	374.569	501.742	607.726	595.687	513.384	504.046	517.84	526.318	500.868	443.041	555.415	609.612	-0.542739	Dpagt1
2839	ENSMUSG00000021327	754.734	-0.542351	0.144241	-3.76003	0.000169894	0.00145685	731.227	632.642	923.067	787.641	921.951	616.321	678.118	610.7	680.413	662.207	713.32	927.423	878.224	1106.34	558.562	714.4	759.016	719.68	715.774	751.028	761.356	-0.542351	Zkscan3
17013	ENSMUSG00000074656	1672.26	-0.542222	0.197772	-2.74165	0.00611318	0.027333	1502.06	1376.07	2104.53	2031.94	1462.5	1902.6	1871.85	1171.28	1389.3	1980.23	1266.11	1859.37	2211.19	2263.17	1072.44	1706.18	1590.94	1448.81	1982.97	1392.07	1531.95	-0.542222	Eif2s2
8193	ENSMUSG00000032295	471.428	-0.542146	0.140883	-3.84821	0.000118986	0.00108068	391.779	393.46	350.236	500.79	453.567	465.922	508.283	413.302	386.666	435.932	445.993	541.374	715.59	575.846	561.243	422.055	455.41	593.191	434.705	388.869	465.786	-0.542146	Man2c1
16143	ENSMUSG00000068922	81.2472	-0.542136	0.17742	-3.05567	0.00224561	0.0123331	84.8619	85.94	62.2642	80.5869	68.3457	75.7255	89.1939	80.1929	73.4366	48.5789	69.8543	104.052	104.596	92.4091	82.2203	71.8391	80.8952	96.6843	83.368	84.0585	87.0875	-0.542136	Msto1
6966	ENSMUSG00000029823	2176.87	-0.542067	0.131402	-4.12525	3.7e-05	0.00040437	2299.76	1957.98	2062.5	2802.31	2231.51	1845.81	2035.58	1970.9	1665.06	1807.65	2010.33	2827.51	2590.67	2732.06	1861.58	2472.46	2102.28	2088.53	1862.68	2303.36	2183.78	-0.542067	Luc7l2
17587	ENSMUSG00000078786	93.4258	-0.541949	0.202753	-2.67295	0.00751873	0.0322367	70.7183	64.1961	84.0567	91.14	112.316	110.433	85.5284	87.9038	70.4392	88.209	77.9144	101.036	144.138	106.099	58.0905	99.7765	103.865	105.408	105.996	78.5594	116.117	-0.541949	BC024978
829	ENSMUSG00000005625	1606.58	-0.541495	0.0760413	-7.12107	1.07e-12	8.3e-11	1589.75	1545.88	1603.3	1547.46	1648.9	1637.56	1620.15	1382.56	1479.22	1392.17	1323.87	1841.27	2240.52	1979.1	1545.21	1428.8	1548.99	1568.03	1704.28	1464.35	1646.74	-0.541495	Psmd4
11565	ENSMUSG00000042487	103.863	-0.541482	0.194221	-2.78796	0.00530407	0.024434	94.7625	122.18	112.076	101.693	102.758	80.9842	102.634	77.8797	98.9146	102.271	85.3029	107.068	161.996	118.934	98.3069	92.7922	99.8706	112.677	128.625	73.8458	105.561	-0.541482	Leo1
9750	ENSMUSG00000037103	79.7018	-0.5406	0.197973	-2.73068	0.00632044	0.0280594	70.7183	71.4441	59.151	58.5214	70.7355	76.7772	76.9756	70.9399	61.447	72.8683	67.1676	90.4803	121.178	82.9971	93.8384	106.761	64.9159	70.5141	85.7499	102.913	97.6435	-0.5406	Dcaf15
14642	ENSMUSG00000059248	546.042	-0.539949	0.17487	-3.08773	0.00201695	0.011271	710.011	716.511	605.519	457.619	611.766	494.319	542.495	501.206	520.051	374.569	434.574	523.278	730.897	734.995	490.641	556.753	532.31	388.191	388.257	516.921	636.002	-0.539949	2023-09-09
7046	ENSMUSG00000030079	159.085	-0.539686	0.153858	-3.50769	0.000452009	0.00329956	128.707	142.888	121.415	144.865	161.544	146.192	122.183	171.181	142.377	113.777	150.455	215.645	200.263	221.611	184.102	126.716	184.761	176.649	157.208	175.187	153.063	-0.539686	Ruvbl1
12096	ENSMUSG00000044881	123.266	-0.538916	0.171497	-3.14242	0.00167558	0.00970635	103.249	124.251	112.076	123.758	118.53	132.52	107.521	78.6508	113.902	127.839	118.215	135.72	154.981	179.684	83.114	111.75	122.841	114.858	141.726	138.264	145.146	-0.538916	Coa4
13643	ENSMUSG00000052917	81.26	-0.538317	0.205563	-2.61875	0.00882525	0.0365223	69.3039	70.4086	91.8397	87.3025	81.7281	66.2598	76.9756	74.0243	65.9431	62.6412	67.1676	84.4483	102.045	106.099	62.5589	102.77	101.868	66.8793	72.6493	87.9865	105.561	-0.538317	Senp7
15018	ENSMUSG00000061787	3633.31	-0.538305	0.120099	-4.48218	7.39e-06	0.000100772	3414.28	3282.29	3071.18	4330.59	2895.37	3421.32	3638.62	3031.14	3411.06	3218.99	2950.67	4260.12	4723.4	4741.96	3801.8	3972.1	3484.48	3511.17	4399.45	3386.69	3352.87	-0.538305	Rps17
5395	ENSMUSG00000026915	527.107	-0.537957	0.12318	-4.36723	1.26e-05	0.000160315	519.072	468.01	515.236	467.212	641.399	567.941	478.959	532.82	443.617	467.891	464.128	657.49	718.779	703.336	521.92	439.017	485.371	547.393	419.222	479.998	530.442	-0.537957	Strbp
8749	ENSMUSG00000033885	379.169	-0.537946	0.16829	-3.19655	0.00139084	0.00830262	233.37	293.024	309.764	264.786	345.074	411.231	312.79	326.169	397.157	319.598	358.675	521.77	568.9	432.954	469.192	328.265	419.456	510.318	396.593	366.087	377.379	-0.537946	Pxk
9052	ENSMUSG00000034793	150.001	-0.537921	0.167737	-3.20694	0.00134155	0.00806063	134.365	125.286	157.217	180.361	127.611	138.83	109.965	113.35	151.369	134.231	141.052	182.469	204.09	195.942	128.693	171.616	163.788	133.759	146.489	136.693	172.855	-0.537921	G6pc3
3039	ENSMUSG00000021748	1461.58	-0.537384	0.104702	-5.13251	2.86e-07	6.03e-06	1260.2	1356.4	1267.08	1329.68	1493.09	1383.04	1212.06	1286.17	1474.73	1307.79	1310.44	1622.61	2251.37	1958.56	1652.45	1430.8	1324.28	1473.53	1379.14	1419.57	1500.28	-0.537384	Pdhb
10664	ENSMUSG00000039615	294.582	-0.537369	0.201552	-2.66616	0.00767234	0.0327607	199.425	251.607	149.434	190.914	299.67	193.521	226.039	282.989	236.796	235.224	306.284	360.413	425.4	372.203	423.613	264.408	343.555	425.265	294.17	387.298	318.001	-0.537369	Stub1
9991	ENSMUSG00000037798	70214.8	-0.537096	0.21061	-2.5502	0.0107662	0.0426668	37213.4	49634	50155.4	57830.7	59657.7	62959.4	66047.5	72425.8	64525.3	85414.5	58055.7	116866	102209	86103.9	87550.4	48182.1	62911.5	110134	72191.9	63769	60672.3	-0.537096	Mat1a
8284	ENSMUSG00000032437	1197.45	-0.536998	0.133454	-4.02384	5.73e-05	0.00057916	1040.97	1043.7	1016.46	886.456	1150.41	1110.64	975.024	1141.21	1089.56	1008.65	1122.37	1803.57	1567.03	1385.28	1514.82	990.781	1263.36	1310.69	1083.78	1285.23	1356.45	-0.536998	Stt3b
16948	ENSMUSG00000074405	138.078	-0.536299	0.170693	-3.14188	0.00167864	0.00972049	188.111	129.428	121.415	130.474	122.831	128.313	119.74	128	128.889	106.107	151.127	150.801	203.452	203.642	157.291	127.714	110.856	118.493	128.625	141.407	102.922	-0.536299	Zfp865
6612	ENSMUSG00000029176	231.886	-0.535569	0.125826	-4.25641	2.08e-05	0.000246229	206.497	258.855	224.151	222.573	232.28	226.125	250.476	192.771	173.85	182.81	219.638	275.965	304.859	260.97	206.445	240.461	262.66	211.542	219.139	260.032	237.511	-0.535569	Anapc4
7449	ENSMUSG00000030835	637.788	-0.535205	0.14925	-3.58597	0.000335826	0.00257385	509.171	608.828	537.029	517.099	595.994	631.045	530.276	669.303	579.999	535.646	608.539	888.215	938.813	778.632	748.92	494.892	564.269	774.201	668.135	534.989	679.546	-0.535205	Nomo1
6433	ENSMUSG00000028884	87.2922	-0.535157	0.215989	-2.4777	0.0132231	0.0499866	113.149	89.0462	105.849	92.0993	82.684	80.9842	89.1939	62.458	71.9379	61.3628	77.2428	87.4643	96.3049	112.089	67.0274	101.772	91.8809	55.9751	79.7951	101.342	113.478	-0.535157	Rpa2
9075	ENSMUSG00000034854	99.9685	-0.535003	0.156972	-3.40827	0.000653763	0.00449961	97.5912	91.1171	84.0567	114.165	96.5443	106.226	117.296	85.5905	79.4315	98.4362	97.393	105.56	133.934	148.881	75.9644	92.7922	104.864	93.0495	95.2777	84.8441	96.324	-0.535003	Mfsd12
5616	ENSMUSG00000027361	118.8	-0.534523	0.17145	-3.11767	0.00182287	0.0103867	156.995	136.676	107.406	107.449	112.794	111.485	91.6376	80.964	94.4185	99.7146	102.766	104.052	139.674	160.005	115.287	155.651	113.852	121.401	123.861	124.124	134.59	-0.534523	Gabpb1
5302	ENSMUSG00000026754	165.225	-0.534469	0.132818	-4.02408	5.72e-05	0.00057916	172.553	143.924	158.774	164.052	188.787	169.331	197.937	147.277	148.372	138.066	162.546	188.501	216.208	241.29	105.457	133.701	153.801	164.291	150.062	145.335	179.453	-0.534469	Golga1
4387	ENSMUSG00000024906	162.566	-0.534358	0.149023	-3.58575	0.000336116	0.0025748	121.635	117.003	157.217	190.914	160.589	146.192	141.733	159.615	110.904	161.077	150.455	199.057	237.892	197.653	160.866	139.687	161.79	173.014	189.364	173.616	163.619	-0.534358	Mus81
425	ENSMUSG00000002658	382.993	-0.534278	0.115934	-4.60845	4.06e-06	5.98e-05	291.359	344.795	386.038	389.503	365.626	372.317	349.445	353.928	335.71	356.671	381.512	447.878	568.263	529.641	310.114	350.216	384.502	400.549	409.694	316.594	398.491	-0.534278	Gtf2f1
8372	ENSMUSG00000032591	3044.84	-0.533964	0.096379	-5.54025	3.02e-08	8.4e-07	2352.09	2826.7	2881.28	3314.62	2907.32	3062.67	3192.65	2557.69	2525.32	2733.2	2715.59	3626.75	4053.1	3752.84	3412.14	3202.83	2798.37	2848.91	3332.34	2580.68	3264.46	-0.533964	Mst1
5897	ENSMUSG00000027933	316.987	-0.533797	0.108243	-4.93147	8.16e-07	1.48e-05	254.586	254.714	249.057	293.567	317.832	318.678	299.35	266.025	247.287	325.99	318.375	384.541	435.604	435.521	311.007	288.354	327.575	292.234	337.045	333.877	365.503	-0.533797	Ints3
5945	ENSMUSG00000028016	76.203	-0.533609	0.195423	-2.73053	0.00632326	0.028064	72.1326	73.5149	62.2642	59.4808	85.5517	74.6737	76.9756	70.1688	79.4315	54.9709	74.5561	90.4803	103.32	107.811	71.4959	59.8659	65.9146	94.5034	59.5486	69.9178	93.685	-0.533609	Ints12
6099	ENSMUSG00000028292	156.828	-0.533375	0.126737	-4.20851	2.57e-05	0.000295312	140.022	142.888	133.868	170.768	164.89	143.037	163.726	111.807	154.367	127.839	140.38	205.089	188.145	184.818	143.886	148.667	163.788	164.291	153.635	179.901	167.577	-0.533375	Rars2
2628	ENSMUSG00000020918	288.68	-0.533015	0.132601	-4.01968	5.83e-05	0.000588344	268.729	240.218	272.406	290.689	282.942	290.281	290.797	254.458	256.279	251.843	309.643	288.029	422.849	445.788	259.173	240.461	303.607	252.251	263.205	284.385	294.25	-0.533015	Kat2a
1261	ENSMUSG00000011148	376.528	-0.532263	0.172859	-3.07918	0.0020757	0.0115416	288.531	370.681	219.481	389.503	298.714	329.195	360.441	377.832	293.747	299.144	372.109	544.39	511.5	409.852	511.196	328.265	373.516	401.276	398.975	395.939	432.798	-0.532263	Adssl1
11424	ENSMUSG00000042015	210.204	-0.531697	0.133791	-3.97409	7.06e-05	0.000690081	200.84	177.057	216.368	210.102	231.802	227.176	191.828	149.591	169.354	178.975	206.876	260.885	251.286	255.836	174.271	183.589	210.727	220.266	204.847	216.824	275.777	-0.531697	Wdr41
6470	ENSMUSG00000028953	385.015	-0.531388	0.156724	-3.39059	0.000697419	0.00475204	258.829	357.22	267.736	287.81	430.148	305.005	347.001	367.808	337.209	352.836	374.124	511.214	554.869	487.715	469.192	338.242	401.48	492.145	366.819	383.37	394.533	-0.531388	Abcf2
15239	ENSMUSG00000063200	650.758	-0.531187	0.0874211	-6.0762	1.23e-09	4.84e-08	581.304	675.095	524.576	582.336	602.207	553.217	585.259	617.64	618.966	579.112	588.388	853.531	883.964	865.052	673.849	701.429	652.155	599.733	570.475	662.255	695.38	-0.531187	Nol7
11440	ENSMUSG00000042079	444.494	-0.531069	0.120752	-4.398	1.09e-05	0.000142199	452.597	431.771	356.463	375.113	423.457	363.903	406.871	458.796	337.209	351.558	384.199	487.086	598.238	577.557	510.302	471.943	479.379	479.06	501.399	478.427	409.047	-0.531069	Hnrnpf
6400	ENSMUSG00000028833	190.847	-0.530941	0.201804	-2.63097	0.0085141	0.0355883	193.768	161.526	165	184.199	172.537	154.606	186.941	153.446	149.871	168.748	192.099	230.725	274.884	214.766	152.823	233.477	195.746	276.241	241.767	159.476	145.146	-0.530941	Ncdn
22983	ENSMUSG00000097290	141.522	-0.530726	0.168962	-3.14109	0.0016832	0.00974325	111.735	142.888	152.547	161.174	153.897	166.175	166.17	120.289	100.413	127.839	110.155	122.148	198.35	168.561	97.4132	144.676	139.819	131.578	159.59	146.12	150.424	-0.530726	1300002E11Rik
3542	ENSMUSG00000022668	152.718	-0.530643	0.150829	-3.51818	0.00043452	0.00318526	147.094	119.073	127.642	132.393	163.456	151.451	155.173	134.94	152.868	118.89	135.679	203.581	186.232	198.508	165.334	118.734	137.821	176.649	132.198	175.187	174.175	-0.530643	Gtpbp8
1653	ENSMUSG00000017210	153.053	-0.530315	0.162435	-3.26479	0.00109546	0.00689257	127.293	178.092	135.425	142.946	147.206	146.192	164.948	103.326	149.871	136.788	145.082	177.945	213.019	181.396	119.756	175.607	141.816	165.018	150.062	153.976	158.341	-0.530315	Med24
5051	ENSMUSG00000026275	343.368	-0.530283	0.0954449	-5.55591	2.76e-08	7.81e-07	329.547	354.114	319.104	326.185	367.538	364.955	365.329	316.916	326.718	292.752	315.016	508.198	446.447	411.563	333.35	308.309	294.618	285.691	310.844	318.165	315.362	-0.530283	Ppp1r7
4071	ENSMUSG00000024260	267.137	-0.530252	0.202585	-2.61743	0.00885942	0.0366404	261.658	277.493	211.698	377.991	303.493	257.677	244.367	225.157	203.824	190.48	265.312	312.157	323.355	326.854	252.023	162.636	318.587	195.549	259.632	275.743	364.184	-0.530252	Sap130
10635	ENSMUSG00000039509	103.559	-0.53022	0.173124	-3.06266	0.00219382	0.0120996	100.42	104.578	104.293	120.88	122.353	106.226	92.8595	72.4821	100.413	83.0955	77.9144	111.592	131.383	110.378	123.33	85.8078	107.86	98.1382	89.3229	106.055	125.353	-0.53022	Nup133
7966	ENSMUSG00000031877	694.904	-0.530156	0.135208	-3.92103	8.82e-05	0.000838744	712.84	724.795	625.755	787.641	766.141	819.307	742.876	486.555	506.563	573.998	601.15	906.311	692.63	759.808	782.881	612.628	697.097	622.996	628.833	652.828	889.348	-0.530156	Ces2g
14257	ENSMUSG00000056665	96.8946	-0.529608	0.18298	-2.89435	0.00379943	0.0188264	89.105	97.3296	79.3869	122.799	90.3311	116.743	145.398	71.711	100.413	77.9819	64.4809	117.624	112.249	104.388	76.8581	89.7989	89.8835	96.6843	97.6597	102.913	91.046	-0.529608	Them6
4441	ENSMUSG00000024990	70731.4	-0.529402	0.0694249	-7.62552	2.43e-14	2.47e-12	52929.8	56467.7	56532.8	58056.2	65134.9	66523.8	66010.9	60957.4	70304.3	62220.6	60712.8	90858.8	92950.8	91334.4	74439.8	69652	75707.9	82625.1	81104	73082.2	77753.3	-0.529402	Rbp4
2918	ENSMUSG00000021504	164.328	-0.529401	0.146187	-3.6214	0.00029301	0.00229089	137.193	153.242	143.208	180.361	162.022	135.675	183.275	123.374	125.891	125.282	146.425	164.373	195.161	202.787	179.634	193.566	158.794	194.822	213.184	157.119	175.494	-0.529401	B4galt7
551	ENSMUSG00000003421	351.449	-0.529344	0.123821	-4.27508	1.91e-05	0.000228726	350.763	347.902	340.897	405.813	297.28	350.23	365.329	320.001	284.754	310.649	298.224	413.194	450.273	449.211	300.283	412.077	328.574	307.5	377.538	318.951	350.989	-0.529344	Nosip
6907	ENSMUSG00000029703	98.6952	-0.529329	0.19563	-2.70577	0.00681463	0.0297307	93.3481	89.0462	60.7076	87.3025	86.5076	88.3464	76.9756	94.0725	101.912	70.3116	91.348	96.5124	156.256	128.346	132.267	109.754	125.837	82.1453	113.142	97.4136	91.046	-0.529329	Lrwd1
1625	ENSMUSG00000016664	568.751	-0.528623	0.132798	-3.98066	6.87e-05	0.000673803	615.249	635.749	530.802	469.131	629.45	542.699	571.819	535.905	499.069	471.727	557.491	618.282	847.611	763.231	542.475	510.856	624.191	489.237	443.041	519.277	526.483	-0.528623	Pacsin2
9350	ENSMUSG00000035772	494.957	-0.528471	0.103995	-5.08169	3.74e-07	7.57e-06	502.1	532.206	435.849	483.521	498.972	462.767	450.857	400.194	467.596	476.84	441.291	595.662	696.457	624.617	383.397	495.889	493.361	489.237	490.68	458.001	514.608	-0.528471	Mrps2
2759	ENSMUSG00000021192	389.367	-0.527706	0.121932	-4.32786	1.51e-05	0.000188601	338.033	355.149	311.321	376.072	393.824	368.11	334.783	360.868	304.237	347.723	357.332	444.862	575.916	458.623	391.44	434.028	446.421	419.45	343	366.872	448.632	-0.527706	Golga5
5272	ENSMUSG00000026694	161.984	-0.527531	0.14652	-3.60041	0.00031772	0.00244947	162.652	174.986	160.33	187.077	189.743	168.279	183.275	127.229	113.902	147.015	148.44	173.421	220.034	184.818	118.862	148.667	185.759	155.567	133.389	141.407	176.814	-0.527531	Mettl13
6752	ENSMUSG00000029440	1239.66	-0.527155	0.146904	-3.58842	0.000332689	0.00255355	731.227	886.321	982.218	883.578	1034.27	1119.05	1242.61	1020.15	1326.36	1078.96	1037.74	1529.12	1785.79	1498.23	1490.69	1335.01	1260.37	1524.41	1738.82	1221.6	1306.31	-0.527155	Psmd9
2153	ENSMUSG00000020111	402.477	-0.524994	0.111104	-4.72525	2.3e-06	3.62e-05	394.608	464.904	370.472	425	435.883	424.904	403.206	301.495	389.664	350.279	353.302	547.406	496.831	458.623	344.968	372.166	416.46	360.567	384.684	340.948	415.645	-0.524994	Micu1
4424	ENSMUSG00000024966	1105.36	-0.524478	0.159386	-3.29062	0.000999665	0.00640875	868.42	871.825	1038.26	922.912	1117.91	972.862	807.633	967.713	1128.53	1031.66	1045.13	1165.69	1475.19	1851.6	1003.62	877.036	1268.36	1084.61	1514.92	966.28	1232.42	-0.524478	Stip1
4902	ENSMUSG00000026000	434.52	-0.523981	0.134218	-3.90396	9.46e-05	0.000892569	380.464	394.495	401.604	483.521	396.214	396.507	498.509	323.856	395.659	400.137	411.066	521.77	579.105	544.187	393.228	419.061	387.498	457.251	494.253	346.447	500.093	-0.523981	Lancl1
10086	ENSMUSG00000038046	134.721	-0.523827	0.194112	-2.69858	0.00696353	0.0302872	100.42	120.109	135.425	200.508	162.978	136.727	142.955	107.952	127.39	130.396	114.185	141.753	183.043	185.674	66.1337	133.701	133.827	114.131	131.007	124.909	135.909	-0.523827	Rnmtl1
8729	ENSMUSG00000033813	275.283	-0.523481	0.166766	-3.13902	0.00169516	0.00979801	288.531	254.714	261.51	221.614	254.265	271.35	259.029	245.205	251.783	241.616	201.503	370.969	357.795	283.217	377.141	247.446	239.689	332.943	216.757	297.74	306.126	-0.523481	Tcea1
1657	ENSMUSG00000017288	411.14	-0.523117	0.113367	-4.61435	3.94e-06	5.84e-05	353.591	375.858	390.708	450.903	444.964	452.249	474.072	363.181	347.7	435.932	339.196	470.498	596.963	519.373	376.247	333.254	379.508	378.741	425.177	326.021	399.811	-0.523117	Vps53
14320	ENSMUSG00000057074	2082.54	-0.522798	0.17882	-2.9236	0.00346008	0.0174711	2279.96	2260.32	2060.95	2322.63	2614.82	2058.26	2027.02	1815.91	1431.26	1288.62	1762.48	2747.59	2097.66	1954.28	1647.98	1143.44	2238.1	2300.07	1943.67	3310.49	2427.89	-0.522798	Ces1g
6320	ENSMUSG00000028688	54.2924	-0.522676	0.201564	-2.59311	0.00951134	0.0385982	45.2597	43.4877	49.8114	55.6433	55.4413	49.4319	48.8734	55.5182	35.969	51.1357	52.3907	63.3362	82.9115	65.0286	54.5157	50.886	52.9314	67.6063	61.9305	51.8492	46.1827	-0.522676	Toe1
16890	ENSMUSG00000074182	122.694	-0.522645	0.168068	-3.10973	0.00187258	0.0106172	134.365	139.782	107.406	111.287	131.912	118.847	113.631	88.6749	122.894	120.169	114.185	117.624	183.043	166.85	105.457	118.734	129.832	112.677	116.715	99.7704	122.714	-0.522645	Znhit6
4517	ENSMUSG00000025151	1143.5	-0.522331	0.11195	-4.66576	3.07e-06	4.65e-05	1169.68	1290.13	1050.71	969.921	1043.35	1106.43	1208.39	999.327	1013.13	861.636	1089.46	1370.78	1510.9	1390.41	1061.71	1154.41	1156.5	1038.81	1070.68	1088.83	1368.33	-0.522331	Maged1
542	ENSMUSG00000003378	433.823	-0.521694	0.194022	-2.68885	0.00716991	0.0309274	420.066	341.689	315.991	603.442	340.295	395.455	465.519	425.639	314.728	322.155	448.008	580.582	495.556	559.588	327.094	486.909	458.406	468.155	543.083	421.864	376.06	-0.521694	Grik5
14190	ENSMUSG00000056216	892.204	-0.521663	0.155221	-3.36077	0.000777262	0.00520769	753.857	679.236	804.765	804.91	978.348	712.03	769.756	824.291	855.762	836.068	812.057	814.323	1412.05	1343.35	848.121	903.975	1073.61	939.946	844.399	808.376	917.057	-0.521663	Cebpg
10372	ENSMUSG00000038736	132.823	-0.52119	0.162998	-3.19753	0.0013861	0.00827749	111.735	141.853	143.208	120.88	140.037	140.933	111.187	98.699	140.878	109.942	117.543	165.881	172.201	159.149	159.078	107.759	133.827	117.039	114.333	140.621	142.507	-0.52119	Nudcd1
3388	ENSMUSG00000022391	922.322	-0.520726	0.162469	-3.20508	0.00135027	0.00809748	850.034	734.114	996.227	798.194	964.965	1135.88	960.362	663.905	920.206	920.442	718.022	1084.26	1140.35	1232.12	680.105	818.168	866.877	931.949	1182.63	752.599	1017.34	-0.520726	Rangap1
8459	ENSMUSG00000032842	281.235	-0.520553	0.152065	-3.42322	0.000618846	0.00431429	312.575	259.891	196.132	346.332	269.082	220.866	283.466	271.422	232.3	240.338	295.538	366.445	378.204	379.904	291.346	304.318	255.669	274.787	222.712	234.107	270.499	-0.520553	Abcc10
4883	ENSMUSG00000025962	141.589	-0.519852	0.160388	-3.24122	0.0011902	0.00734287	107.492	154.278	124.528	138.149	154.375	147.244	163.726	127.229	146.873	118.89	137.022	180.961	193.248	193.375	151.929	110.752	139.819	138.847	89.3229	119.41	135.909	-0.519852	Fastkd2
11838	ENSMUSG00000043683	458.609	-0.51983	0.138125	-3.76347	0.000167574	0.00144225	373.392	453.514	392.265	417.325	479.376	454.353	481.403	369.35	320.723	467.891	460.098	577.566	647.347	518.518	336.925	419.061	467.394	577.925	489.489	468.999	457.869	-0.51983	Fem1a
3352	ENSMUSG00000022336	1126.59	-0.519745	0.08369	-6.21036	5.29e-10	2.28e-08	920.752	1091.33	1050.71	1031.32	1043.83	1100.12	1010.46	951.52	1040.1	1066.18	996.767	1441.65	1453.5	1455.44	1242.24	1070.6	1052.64	1225.64	1063.54	1116.33	1233.74	-0.519745	Eif3e
16291	ENSMUSG00000070283	225.531	-0.519278	0.133018	-3.90383	9.47e-05	0.000892569	203.669	211.226	225.708	266.704	211.728	245.056	252.92	179.663	224.806	172.583	203.518	266.917	304.221	261.826	182.315	221.504	222.711	218.812	262.014	200.326	197.926	-0.519278	Ndufaf3
17110	ENSMUSG00000075225	88.8965	-0.519163	0.171491	-3.02735	0.00246711	0.0133391	77.7901	96.2942	110.519	99.7743	111.361	103.071	111.187	67.0845	76.434	61.3628	76.5711	99.5284	100.769	102.677	59.8778	82.8145	78.8977	99.5921	94.0867	87.2009	69.9339	-0.519163	Ccdc162
14548	ENSMUSG00000058600	1387.72	-0.518968	0.110277	-4.70603	2.53e-06	3.92e-05	1118.76	1262.18	1098.96	1402.6	1174.78	1207.4	1319.58	1190.56	1368.32	1156.94	1176.1	1657.3	1876.35	1712.14	1681.94	1550.53	1204.44	1515.69	1680.46	1480.84	1306.31	-0.518968	Rpl30
3779	ENSMUSG00000023118	966.137	-0.518826	0.0880294	-5.89378	3.77e-09	1.32e-07	782.144	849.045	823.444	917.156	888.495	943.413	973.802	895.231	758.346	919.164	924.226	1170.21	1287.04	1304.85	1129.64	946.879	946.773	1009.73	1002.8	874.366	942.128	-0.518826	Sympk
2897	ENSMUSG00000021470	126.298	-0.518789	0.151119	-3.43299	0.000596956	0.00418216	113.149	127.357	147.877	112.246	140.037	112.536	109.965	133.398	103.411	116.334	109.483	156.833	177.303	163.427	132.267	103.768	125.837	114.858	132.198	117.053	102.922	-0.518789	Ercc6l2
6575	ENSMUSG00000029119	556.48	-0.518777	0.120845	-4.29292	1.76e-05	0.000213541	486.542	560.163	392.265	492.156	546.288	594.234	569.375	558.266	556.02	600.844	564.208	776.623	895.444	771.787	578.223	431.035	442.427	500.868	476.389	421.864	471.064	-0.518777	Man2b2
686	ENSMUSG00000004561	295.976	-0.518588	0.203271	-2.55122	0.0107347	0.042553	256	270.245	291.085	330.023	301.104	240.849	263.916	218.988	268.268	219.883	290.164	361.921	325.268	385.894	185.889	392.122	394.489	247.89	323.944	348.018	299.528	-0.518588	Mettl17
4619	ENSMUSG00000025347	12291.8	-0.518583	0.115555	-4.48774	7.2e-06	9.88e-05	11435.1	11201.2	11898.7	12555.2	11578.2	12066.6	11276.3	10970.2	12665.6	10279.5	12173.5	14213	17246.2	18048.9	8457.97	10935.5	13250.8	11180.5	13924.8	12113.1	10656.3	-0.518583	Mettl7b
10976	ENSMUSG00000040511	138.911	-0.517511	0.179399	-2.8847	0.00391789	0.0192731	125.879	131.498	136.981	141.986	131.434	156.71	174.722	128	103.411	135.51	86.6462	132.704	168.374	178.829	175.165	119.732	120.843	153.386	150.062	131.98	133.27	-0.517511	Pvr
3274	ENSMUSG00000022191	183.777	-0.517244	0.153	-3.38068	0.000723064	0.00489905	178.21	194.659	183.679	210.102	182.574	180.9	208.934	138.024	137.881	177.696	186.726	214.137	230.239	243.857	151.035	171.616	210.727	137.393	182.219	153.976	184.731	-0.517244	Drosha
17160	ENSMUSG00000075467	477.29	-0.517107	0.121532	-4.25489	2.09e-05	0.000247158	524.73	414.168	404.717	543.002	440.185	452.249	469.185	375.519	427.131	388.631	366.735	497.642	586.121	575.846	448.637	495.889	486.37	481.24	622.878	491.782	530.442	-0.517107	Dnlz
11805	ENSMUSG00000043510	79.4016	-0.516692	0.178453	-2.8954	0.00378676	0.0187755	73.547	85.94	73.1604	82.5056	75.9928	86.2429	84.3066	64.0001	61.447	75.4251	77.2428	90.4803	112.249	94.1204	75.9644	87.8034	78.8977	57.429	66.6944	88.7721	75.2119	-0.516692	Hscb
15283	ENSMUSG00000063480	247.316	-0.516452	0.114879	-4.49563	6.94e-06	9.55e-05	263.072	252.643	219.481	255.192	221.287	254.522	234.592	212.049	194.832	209.656	206.205	280.489	301.033	300.33	226.106	226.493	227.705	274.06	316.798	258.46	258.623	-0.516452	Nhp2l1
14050	ENSMUSG00000055371	153.213	-0.51616	0.178172	-2.89697	0.00376784	0.0186995	156.995	191.553	129.198	141.986	166.324	165.124	144.177	152.675	113.902	111.22	138.365	221.677	184.319	158.293	162.653	150.663	172.776	133.759	108.378	144.549	168.897	-0.51616	Stam2
14398	ENSMUSG00000057554	1962.6	-0.516092	0.0939505	-5.49323	3.95e-08	1.05e-06	2079.12	2223.05	2067.17	2031.94	2028.87	1896.29	1962.27	1543.71	1817.93	1581.37	1830.99	2403.76	2452.27	2406.91	1736.46	2103.29	1939.49	1600.74	1686.42	1799.8	2022.8	-0.516092	Lgals8
13958	ENSMUSG00000054770	72.2405	-0.515935	0.181055	-2.8496	0.0043774	0.0209542	67.8895	63.1607	57.5944	56.6027	68.3457	56.7941	65.9791	64.7712	67.4418	65.198	75.8994	78.4163	105.234	106.099	66.1337	79.8212	75.9016	64.6985	60.7395	87.2009	83.1289	-0.515935	Kctd18
1971	ENSMUSG00000019731	584.774	-0.515783	0.116057	-4.44421	8.82e-06	0.000118058	476.641	504.25	502.783	485.44	557.281	566.889	571.819	501.977	521.55	623.855	599.807	850.515	822.099	740.128	557.668	508.86	496.357	649.166	558.566	516.921	667.671	-0.515783	Slc35e1
8808	ENSMUSG00000034088	5124.87	-0.515467	0.137185	-3.75746	0.000171646	0.00147026	4576.89	4712.2	4539.06	4550.28	5401.7	6123.24	5537.36	4422.95	3916.12	4439.86	4571.43	6605.06	6193.49	5809.79	6049.45	3829.42	5298.13	5627.32	4651.93	4670.35	6096.12	-0.515467	Hdlbp
5617	ENSMUSG00000027363	530.221	-0.515182	0.106248	-4.84885	1.24e-06	2.12e-05	510.586	540.49	443.632	479.684	562.06	553.217	504.618	501.206	451.111	475.562	511.817	711.779	723.881	651.142	513.877	432.032	515.332	555.389	451.378	474.499	571.347	-0.515182	Usp8
7860	ENSMUSG00000031700	10491.2	-0.515095	0.145874	-3.53109	0.000413851	0.0030552	6537.2	8191.22	7856.19	9296.28	8435.68	9456.22	10757	10280.9	10597.4	10908.5	10815.3	16832.4	15427.3	13405.3	11337.5	8781.33	9340.89	13832.4	10303.1	9292.79	8629.58	-0.515095	Gpt2
2224	ENSMUSG00000020238	999.041	-0.514856	0.0824059	-6.24781	4.16e-10	1.84e-08	875.492	889.427	782.972	916.196	959.23	898.188	992.13	899.086	903.72	912.772	941.018	1219.98	1396.74	1293.73	1050.99	1042.66	965.748	1131.86	978.979	905.004	1023.94	-0.514856	Ncln
10907	ENSMUSG00000040327	149.57	-0.514512	0.205177	-2.50765	0.0121538	0.0466829	100.42	144.959	143.208	174.605	151.03	154.606	156.395	130.314	97.4159	115.055	135.679	202.073	169.65	148.881	169.803	186.582	95.8757	127.216	172.691	162.618	201.885	-0.514512	Cul9
8793	ENSMUSG00000034032	91.8793	-0.514459	0.175961	-2.92371	0.00345881	0.0174704	87.6906	86.9754	76.2737	75.7901	76.4708	98.8638	91.6376	74.7953	83.9276	75.4251	92.0196	105.56	128.194	113.8	92.9447	99.7765	96.8745	93.0495	70.2673	86.4153	122.714	-0.514459	Rpap1
5298	ENSMUSG00000026749	463.857	-0.514396	0.184069	-2.79459	0.00519657	0.0240236	599.691	562.234	523.019	414.447	511.398	479.595	521.724	384.772	311.731	383.518	394.274	450.894	630.127	497.127	332.456	506.865	461.402	359.84	345.382	459.572	610.932	-0.514396	Nek6
954	ENSMUSG00000006476	1058.38	-0.514362	0.157595	-3.26383	0.00109918	0.00690799	1086.23	1173.13	1021.13	1029.4	1228.31	1329.4	955.475	970.026	899.224	833.512	920.196	1007.35	1581.7	1285.17	937.491	1361.95	997.707	962.481	839.635	795.806	1010.74	-0.514362	Nsmf
16380	ENSMUSG00000070705	63.6217	-0.513924	0.195871	-2.62378	0.00869591	0.036136	53.7459	50.7356	42.0283	58.5214	60.2207	55.7423	58.6481	49.3495	47.9586	57.5276	53.7341	63.3362	90.5649	65.0286	45.5787	68.8458	76.9003	84.3261	82.177	91.9145	79.1704	-0.513924	Eid2b
1633	ENSMUSG00000016921	1660.52	-0.513373	0.142198	-3.61027	0.000305874	0.0023804	1541.66	1291.17	1475.66	1835.27	1798.5	1381.99	1562.73	1623.14	1275.4	1445.86	1498.51	1892.55	2350.22	2013.32	1411.15	1936.66	1508.05	2056.54	1755.49	1722.02	1495	-0.513373	Srsf6
513	ENSMUSG00000003200	237.446	-0.513322	0.132745	-3.86696	0.000110199	0.0010156	202.254	221.58	168.113	243.679	266.692	195.624	211.377	239.037	205.323	205.821	257.252	301.601	327.182	348.245	235.937	234.475	214.722	250.798	235.812	213.681	207.163	-0.513322	Sh3gl1
12300	ENSMUSG00000045896	201.828	-0.513123	0.18963	-2.70592	0.00681146	0.0297252	125.879	191.553	197.689	137.19	217.942	163.02	191.828	213.591	182.842	152.129	208.891	263.901	276.159	274.66	228.787	139.687	233.697	202.092	188.173	230.965	217.719	-0.513123	Paip2b
16050	ENSMUSG00000068206	315.166	-0.513114	0.142204	-3.6083	0.000308207	0.00239261	305.503	286.812	322.217	388.544	313.052	275.557	322.564	247.519	268.268	278.689	286.806	333.269	405.629	412.418	266.322	345.227	301.609	284.237	389.448	306.382	278.416	-0.513114	Pick1
8525	ENSMUSG00000033068	99.0544	-0.513034	0.164263	-3.12326	0.00178861	0.0102287	96.1768	90.0816	102.736	97.8555	111.361	89.3981	113.631	80.1929	76.434	88.209	98.0647	105.56	143.501	115.511	80.4329	91.7944	97.8732	95.2304	85.7499	102.913	117.436	-0.513034	Entpd6
6810	ENSMUSG00000029547	273.691	-0.512767	0.128283	-3.99717	6.41e-05	0.000636497	257.414	205.013	258.396	294.526	268.604	266.091	296.906	235.952	211.318	189.202	274.044	277.473	352.055	348.245	276.153	290.35	306.603	290.053	281.069	288.313	279.735	-0.512767	Ints1
9282	ENSMUSG00000035504	13518.7	-0.512329	0.0920928	-5.56319	2.65e-08	7.53e-07	12710.9	12080.3	10846.4	13159.7	13316	13276.1	13060.2	12098.3	11976.2	13005.1	13950.7	18136.8	18428.7	18030.9	11509.1	11768.6	14828.8	14411.8	13416.3	10905.6	12977.4	-0.512329	Reep6
8735	ENSMUSG00000033845	1206.04	-0.511986	0.08998	-5.69	1.27e-08	3.94e-07	966.011	1003.32	1122.31	1287.47	1220.66	1184.26	1087.43	1005.5	1130.02	951.124	987.364	1452.21	1359.75	1540.15	1288.71	1077.59	1298.32	1396.47	1280.29	1399.93	1287.84	-0.511986	Mrpl15
494	ENSMUSG00000003062	132.097	-0.511427	0.154135	-3.31805	0.000906488	0.00594131	104.663	162.561	150.991	106.49	117.574	118.847	134.402	106.41	122.894	99.7146	130.305	156.833	168.374	165.994	124.224	132.703	145.811	114.858	131.007	146.12	133.27	-0.511427	Stard3nl
15246	ENSMUSG00000063253	76.0181	-0.511133	0.171997	-2.97175	0.00296105	0.0154496	82.0332	74.5503	79.3869	74.8307	66.434	63.1045	73.3101	71.711	73.4366	70.3116	59.1075	113.1	98.856	82.1414	67.0274	59.8659	75.9016	75.6027	92.8958	67.5611	75.2119	-0.511133	Scoc
6398	ENSMUSG00000028830	376.122	-0.510797	0.116955	-4.36748	1.26e-05	0.000160261	322.475	304.414	305.095	308.917	358.457	373.369	347.001	325.398	329.715	346.444	405.692	496.134	526.169	486.003	430.763	357.2	355.539	432.535	323.944	362.159	401.13	-0.510797	AU040320
16087	ENSMUSG00000068457	134.535	-0.510365	0.176848	-2.88589	0.00390305	0.0192303	111.735	135.64	132.311	109.368	159.155	128.313	139.289	122.603	121.395	132.953	122.917	212.629	144.138	183.107	142.098	95.7855	118.846	122.127	104.805	142.192	143.826	-0.510365	Uty
2161	ENSMUSG00000020124	387.082	-0.510273	0.156614	-3.25815	0.00112141	0.0070124	319.647	342.724	286.415	327.144	424.413	415.438	333.561	396.338	329.715	323.433	345.913	512.722	540.2	441.51	479.023	299.33	413.464	456.524	331.09	415.579	394.533	-0.510273	Usp15
15946	ENSMUSG00000067274	8760.33	-0.509542	0.092923	-5.48349	4.17e-08	1.11e-06	6839.87	7497.48	6629.58	8164.22	7819.61	8452.85	9373.92	8242.14	8064.54	7432.57	7531.51	10860.7	11892.1	10630.5	9842.31	8259.5	8428.08	10044.3	10218.5	8644.67	9098	-0.509542	Rplp0
2445	ENSMUSG00000020634	172.459	-0.509308	0.183501	-2.7755	0.00551163	0.0252121	165.481	173.951	149.434	130.474	201.692	198.779	150.286	186.603	148.372	157.242	155.157	244.297	217.483	233.59	186.783	128.712	158.794	192.642	136.962	124.124	180.772	-0.509308	Ubxn2a
12723	ENSMUSG00000047909	318.777	-0.509299	0.178487	-2.85343	0.00432506	0.0207799	294.188	262.997	230.378	369.357	330.258	247.159	274.913	331.567	259.276	239.059	331.808	500.658	353.331	399.584	348.543	393.12	270.649	355.478	250.104	366.872	285.014	-0.509299	Ankrd16
9229	ENSMUSG00000035325	1609.21	-0.509273	0.11624	-4.38123	1.18e-05	0.000151583	1421.44	1379.18	1578.4	1613.66	1447.69	1719.6	1583.5	1306.22	1357.83	1770.57	1540.15	2200.18	2046	2132.25	1614.02	1497.65	1653.86	1381.93	1493.48	1300.94	1754.94	-0.509273	Sec31a
2405	ENSMUSG00000020549	302.86	-0.509233	0.124694	-4.08385	4.43e-05	0.000467993	263.072	280.599	202.359	304.12	337.427	275.557	301.793	281.446	299.741	217.327	269.342	389.065	396.062	355.946	346.755	302.323	310.597	322.039	278.687	294.598	331.196	-0.509233	Elac2
6117	ENSMUSG00000028333	1060.88	-0.508952	0.130747	-3.89265	9.92e-05	0.00092785	1079.16	1001.25	1064.72	978.555	812.98	982.327	972.581	797.303	1002.63	1145.44	914.823	1171.72	1521.74	1408.38	949.109	1232.24	1051.64	980.655	1196.93	1037.77	976.435	-0.508952	Anp32b
1500	ENSMUSG00000015488	657.122	-0.508669	0.126964	-4.00639	6.17e-05	0.000614886	521.901	582.942	627.312	607.28	585.957	597.39	619.47	515.085	475.09	595.731	678.393	823.371	826.564	775.21	705.129	702.427	724.062	610.637	731.256	626.118	868.236	-0.508669	Cacfd1
5502	ENSMUSG00000027170	672.926	-0.507115	0.131718	-3.85001	0.000118112	0.00107336	536.044	703.051	593.067	526.693	667.685	610.011	640.242	588.339	542.532	503.686	612.569	815.831	816.997	769.22	840.971	601.653	760.015	777.836	626.451	765.954	832.609	-0.507115	Eif3m
994	ENSMUSG00000006736	1732.48	-0.506787	0.180461	-2.80828	0.00498062	0.023212	1493.57	1747.79	1352.69	1178.1	2009.75	1648.08	1620.15	1859.86	1748.99	1297.57	1645.61	2403.76	2459.92	2121.13	1605.98	1395.87	1905.53	2115.42	1235.04	1629.32	1908.01	-0.506787	Tspan31
991	ENSMUSG00000006728	542.083	-0.506784	0.115669	-4.38132	1.18e-05	0.000151583	538.873	520.817	466.982	574.661	515.7	534.285	559.6	406.362	518.553	420.591	503.085	595.662	706.661	657.987	455.787	616.619	584.243	531.4	595.486	545.988	534.4	-0.506784	Cdk4
1320	ENSMUSG00000013150	101.937	-0.506576	0.195714	-2.58835	0.00964378	0.0390389	91.9337	75.5857	102.736	97.8555	89.8531	63.1045	80.6411	70.1688	83.9276	89.4874	104.781	98.0204	132.021	137.758	101.882	99.7765	113.852	119.947	154.826	133.551	98.963	-0.506576	Gfod2
4922	ENSMUSG00000026034	1370.39	-0.506277	0.164737	-3.07324	0.00211748	0.011749	1364.86	1162.78	1145.66	1554.18	1508.39	1005.47	1127.75	1321.64	1136.02	1043.17	1278.87	1963.42	1440.11	1699.3	1669.43	1258.18	1299.32	1522.23	1268.38	1703.95	1304.99	-0.506277	Clk1
3591	ENSMUSG00000022760	276.165	-0.505965	0.119154	-4.24633	2.17e-05	0.000254873	223.47	264.032	284.859	297.404	227.023	266.091	256.585	219.76	244.289	221.162	235.087	283.505	358.433	327.71	279.728	300.327	326.577	295.141	309.653	284.385	294.25	-0.505965	Thap7
6539	ENSMUSG00000029060	362.517	-0.505778	0.120221	-4.20708	2.59e-05	0.000296744	355.006	363.433	312.878	388.544	326.435	328.144	328.674	371.663	305.736	301.701	349.943	381.525	510.225	521.085	415.57	369.173	326.577	322.766	363.246	343.304	327.238	-0.505778	Mib2
18076	ENSMUSG00000081087	163.739	-0.505334	0.173767	-2.90812	0.00363605	0.0181721	108.906	151.171	152.547	197.63	130.478	167.227	199.159	136.482	184.341	150.85	118.215	209.613	224.499	184.818	184.102	166.627	147.808	149.752	144.108	162.618	167.577	-0.505334	Rps15a-ps7
3718	ENSMUSG00000022992	170.348	-0.50462	0.182547	-2.76432	0.00570408	0.0259108	193.768	170.844	154.104	161.174	195.478	140.933	142.955	151.904	124.393	141.902	144.41	152.309	255.75	185.674	212.7	145.674	194.748	189.734	154.826	188.542	175.494	-0.50462	Kansl2
12493	ENSMUSG00000046822	179.674	-0.504022	0.133524	-3.77477	0.000160158	0.00138627	171.138	212.261	175.896	182.28	168.236	158.813	155.173	136.482	151.369	161.077	182.696	232.233	237.892	204.498	163.547	200.551	168.781	179.556	179.837	188.542	162.299	-0.504022	Slc39a3
16668	ENSMUSG00000072940	421.909	-0.503958	0.199935	-2.52061	0.0117153	0.0454503	420.066	386.212	424.953	597.686	307.795	403.869	401.984	358.555	385.168	361.785	292.179	475.022	503.209	503.972	396.802	555.755	374.515	380.921	577.621	419.507	332.516	-0.503958	Gm10443
5057	ENSMUSG00000026281	264.921	-0.503389	0.154046	-3.26777	0.00108397	0.00684386	277.216	299.237	247.5	284.932	256.655	272.401	300.571	193.543	200.827	231.389	259.267	274.457	344.402	320.009	201.976	316.292	226.706	233.351	290.597	273.387	258.623	-0.503389	Dtymk
1931	ENSMUSG00000019302	671.847	-0.503294	0.0926782	-5.43055	5.62e-08	1.44e-06	667.58	702.016	666.227	730.079	628.494	672.063	700.111	551.326	568.01	673.713	642.794	919.883	892.893	781.199	571.968	618.615	628.186	612.091	675.281	582.125	624.127	-0.503294	Atp6v0a1
1471	ENSMUSG00000015290	678.037	-0.50307	0.105328	-4.77624	1.79e-06	2.88e-05	642.122	558.092	722.265	750.226	647.134	669.96	735.545	513.543	556.02	637.918	603.837	757.019	831.028	860.774	649.719	594.668	712.077	707.322	706.246	624.547	758.717	-0.50307	Ubl4
14096	ENSMUSG00000055681	2137.1	-0.503065	0.0859038	-5.85615	4.74e-09	1.62e-07	2115.89	1910.35	2054.72	2320.71	2035.56	2148.71	2332.48	1618.51	1814.93	1948.27	1939.13	2568.13	2549.21	2660.18	2360.26	2045.42	2050.34	2039.09	2156.85	1930.2	2280.11	-0.503065	Cope
113	ENSMUSG00000000740	3737.22	-0.502159	0.108342	-4.63496	3.57e-06	5.34e-05	3427.01	3464.52	3117.88	4004.4	2889.64	3622.2	3722.93	3473.74	3616.38	3544.98	3314.05	4367.18	5373.3	5062.82	3961.77	3899.27	3210.84	3836.11	3927.82	3347.41	3297.45	-0.502159	Rpl13
11705	ENSMUSG00000042997	158.137	-0.502093	0.186296	-2.69514	0.00703594	0.0305008	169.724	159.455	155.661	165.011	210.295	157.761	119.74	165.783	139.38	130.396	123.588	173.421	220.034	197.653	165.334	161.638	159.793	143.936	96.4687	142.192	163.619	-0.502093	Nhlrc3
13377	ENSMUSG00000051346	420.953	-0.502078	0.155591	-3.22691	0.00125133	0.00765065	346.519	381.035	319.104	426.919	416.288	348.127	428.864	330.796	313.23	379.682	377.482	562.486	459.84	473.169	306.539	438.019	445.423	541.577	403.739	501.209	639.961	-0.502078	Spryd4
12293	ENSMUSG00000045854	135.95	-0.50187	0.162705	-3.08454	0.00203865	0.0113598	117.392	152.207	118.302	138.149	130	135.675	140.511	109.494	122.894	127.839	116.2	177.945	167.736	159.149	98.3069	144.676	108.859	138.12	126.243	152.405	172.855	-0.50187	Lyrm2
9797	ENSMUSG00000037236	722.647	-0.501788	0.0939193	-5.34276	9.15e-08	2.18e-06	619.492	667.847	720.708	624.549	655.737	721.495	679.34	665.447	563.514	627.69	640.779	948.535	939.451	777.777	811.479	717.393	756.02	720.407	746.739	755.741	815.455	-0.501788	Matr3
9695	ENSMUSG00000036941	143.202	-0.501689	0.162278	-3.09153	0.00199126	0.0111553	145.68	152.207	140.094	138.149	146.728	86.2429	142.955	127.229	128.889	118.89	139.037	183.977	193.248	170.272	109.925	153.656	158.794	149.025	128.625	148.477	145.146	-0.501689	Elac1
10636	ENSMUSG00000039512	258.834	-0.499636	0.159652	-3.12954	0.00175081	0.0100492	237.613	244.359	239.717	257.111	292.023	240.849	254.142	242.892	214.315	227.554	262.625	259.377	400.526	340.545	234.149	204.542	326.577	264.61	191.746	252.176	248.067	-0.499636	Uhrf1bp1
1668	ENSMUSG00000017404	950.527	-0.499452	0.19773	-2.52592	0.0115394	0.0448983	683.138	901.852	795.425	944.018	889.929	945.516	764.869	885.207	878.242	841.182	858.402	1048.06	1380.16	1239.82	1050.1	812.181	1606.92	956.665	743.166	813.875	922.335	-0.499452	Rpl19
10734	ENSMUSG00000039795	185.755	-0.499328	0.184192	-2.71091	0.00670981	0.0294457	209.326	202.943	182.123	164.052	202.648	165.124	179.61	180.434	143.876	140.623	188.069	230.725	257.026	209.632	151.929	180.596	174.773	177.376	115.524	233.321	211.121	-0.499328	Zfand1
15389	ENSMUSG00000064105	90.7	-0.497504	0.176995	-2.81084	0.00494128	0.0230842	89.105	79.7274	84.0567	90.1806	108.015	103.071	78.1974	101.783	68.9405	89.4874	77.9144	135.72	117.352	111.233	80.4329	75.8302	82.8926	90.1417	60.7395	80.9161	98.963	-0.497504	Cnnm2
1588	ENSMUSG00000016256	5054.65	-0.497446	0.0753641	-6.60057	4.1e-11	2.23e-09	4153.99	4379.83	4469.01	4477.37	4235.52	4502.51	4873.9	5337.46	4981.7	5039.42	4292.01	6648.8	7259.86	6881.06	4877.81	5176.41	4799.78	5053.03	4959.21	5101.65	4647.3	-0.497446	Ctsz
2442	ENSMUSG00000020628	223.724	-0.496954	0.145562	-3.41404	0.00064007	0.00443265	207.912	251.607	214.812	178.442	242.795	233.487	226.039	196.627	221.809	191.759	213.593	238.265	353.968	269.527	203.763	179.598	224.709	205	200.083	204.254	240.15	-0.496954	Trappc12
769	ENSMUSG00000005150	275.193	-0.49694	0.114761	-4.33022	1.49e-05	0.000187047	192.354	244.359	221.038	262.867	288.677	261.884	241.923	251.374	245.788	245.451	260.61	336.285	390.96	331.988	216.275	259.419	295.617	312.588	340.618	274.172	304.806	-0.49694	Wdr83
4504	ENSMUSG00000025133	204.543	-0.496491	0.164485	-3.01845	0.00254069	0.0136568	183.867	225.722	175.896	204.345	218.42	222.969	216.265	161.928	167.855	182.81	216.28	253.345	244.908	276.372	168.015	164.631	204.735	218.812	170.309	150.048	267.86	-0.496491	Ints4
11214	ENSMUSG00000041278	330.441	-0.496192	0.127982	-3.87705	0.000105729	0.000981916	295.602	277.493	294.198	324.266	307.795	334.454	353.11	276.82	287.752	325.99	288.149	369.461	464.304	403.006	352.118	320.283	307.601	330.035	431.132	296.169	299.528	-0.496192	Ttc1
9853	ENSMUSG00000037376	161.733	-0.495351	0.151583	-3.26784	0.0010837	0.00684386	135.779	172.915	193.019	197.63	167.28	155.658	179.61	128.771	134.884	175.14	172.621	190.009	244.908	207.065	123.33	122.725	132.828	147.571	123.861	139.05	151.743	-0.495351	Trmt6
1526	ENSMUSG00000015714	3375.41	-0.49527	0.112424	-4.40536	1.06e-05	0.000138306	2987.14	3417.93	2772.31	3229.23	3738.94	3219.38	3004.49	3109.02	2822.06	2974.82	3694.89	4462.19	4498.27	4373.18	3109.18	2847.62	3257.78	3731.43	2807.12	3328.56	3498.01	-0.49527	Cers2
9288	ENSMUSG00000035521	425.116	-0.495087	0.123479	-4.0095	6.08e-05	0.00060879	394.608	396.566	353.349	375.113	438.751	372.317	364.107	429.495	400.155	354.115	439.948	542.882	611.632	564.722	484.385	352.211	388.497	443.439	406.121	359.802	455.23	-0.495087	Gnptg
6569	ENSMUSG00000029104	250.57	-0.495053	0.1717	-2.88324	0.00393609	0.0193383	288.531	243.324	297.312	283.014	283.42	265.039	271.247	181.205	181.344	214.77	247.849	318.189	325.268	233.59	151.035	251.437	216.719	252.978	241.767	222.323	291.611	-0.495053	Htt
12666	ENSMUSG00000047675	4395.87	-0.495051	0.121486	-4.07495	4.6e-05	0.000483991	3825.86	4240.05	4232.41	4932.11	3296.37	4113.36	4244.65	3845.41	4062.99	4101.08	4199.32	4999.04	5731.1	6395.91	4706.22	4912	3684.23	4265.01	4575.71	4344.33	3606.21	-0.495051	Rps8
4706	ENSMUSG00000025504	196.004	-0.494989	0.187508	-2.63982	0.00829491	0.0349546	198.011	218.474	222.595	153.499	253.309	214.555	177.166	186.603	217.312	147.015	154.486	174.929	265.317	295.196	169.803	153.656	194.748	186.099	194.128	161.047	178.133	-0.494989	Eps8l2
7171	ENSMUSG00000030298	746.201	-0.494851	0.108129	-4.57648	4.73e-06	6.84e-05	652.022	667.847	591.51	673.476	759.45	825.618	817.408	553.64	659.431	584.225	684.438	781.147	945.191	887.299	823.991	806.194	769.003	763.297	768.177	734.53	922.335	-0.494851	Sec13
9457	ENSMUSG00000036138	4586.01	-0.494559	0.164019	-3.01525	0.0025677	0.0137715	3889.5	3644.68	4070.52	4109.93	5322.84	4299.52	3918.42	3792.97	4349.25	3040.02	3833.26	5481.6	5294.86	5090.2	2973.34	5455.78	5620.72	5682.56	5984.63	5793.75	4657.86	-0.494559	Acaa1a
8103	ENSMUSG00000032096	1600.52	-0.494548	0.135587	-3.64746	0.000264844	0.00211254	1572.77	1500.33	1555.05	1324.89	1514.12	1591.29	1458.87	1303.14	1239.43	1445.86	1521.35	2081.05	2001.99	1745.51	1843.7	1488.67	1618.9	1558.58	1354.13	1681.17	2210.17	-0.494548	Arcn1
8742	ENSMUSG00000033862	327.605	-0.49418	0.154641	-3.19566	0.00139511	0.00830912	265.901	296.13	331.557	374.154	326.435	342.868	357.998	244.434	278.759	325.99	265.312	352.873	414.558	401.295	284.196	441.012	317.588	326.4	313.225	248.248	370.781	-0.49418	Cdk10
4357	ENSMUSG00000024854	297.412	-0.493166	0.160624	-3.07031	0.00213837	0.0118564	323.89	266.103	311.321	357.844	241.361	287.126	340.892	242.892	250.284	249.286	296.881	306.125	419.66	367.925	279.728	315.294	249.676	227.535	333.472	286.742	291.611	-0.493166	Pold4
11719	ENSMUSG00000043059	109.294	-0.492678	0.149878	-3.2872	0.0010119	0.00647497	82.0332	108.719	104.293	104.571	108.493	106.226	106.3	93.3014	86.925	92.0442	112.842	114.608	150.516	140.325	95.6258	97.781	121.842	106.862	127.434	124.909	109.519	-0.492678	Zfp513
9320	ENSMUSG00000035649	407.92	-0.492564	0.155323	-3.17122	0.00151798	0.00894899	448.354	324.087	446.746	504.628	390.957	311.316	387.322	346.989	340.206	423.148	427.186	542.882	526.807	555.31	351.224	415.07	412.465	355.478	307.271	383.37	365.503	-0.492564	Zcchc7
16415	ENSMUSG00000070934	369.247	-0.492113	0.154415	-3.18696	0.00143778	0.00853077	291.359	383.106	361.132	298.363	422.023	342.868	328.674	301.495	347.7	305.536	364.72	438.83	521.705	428.676	378.928	318.287	343.555	472.517	328.708	355.088	420.923	-0.492113	Rraga
4076	ENSMUSG00000024271	375.345	-0.491987	0.124007	-3.9674	7.27e-05	0.000707099	390.365	412.098	410.944	385.666	324.045	347.075	367.772	272.964	352.196	317.041	339.196	465.974	451.549	431.243	314.582	448.994	369.521	324.946	393.021	393.582	369.462	-0.491987	Elp2
12285	ENSMUSG00000045795	800.764	-0.491232	0.134673	-3.64759	0.000264709	0.00211254	759.514	750.68	839.01	714.729	695.406	782.496	711.108	621.495	753.849	795.16	754.964	995.284	1056.8	1025.91	633.633	967.832	843.906	729.857	948.013	750.242	686.144	-0.491232	Whamm
4181	ENSMUSG00000024487	532.392	-0.49091	0.112292	-4.37173	1.23e-05	0.000157557	456.84	509.427	544.812	519.977	466.95	515.354	585.259	398.651	413.643	502.408	480.248	662.014	662.016	569.856	538.007	516.842	528.315	530.673	544.274	594.694	639.961	-0.49091	Yipf5
5280	ENSMUSG00000026709	125.421	-0.490848	0.189638	-2.58835	0.00964373	0.0390389	110.32	134.605	115.189	131.433	140.037	138.83	106.3	107.952	131.886	89.4874	131.649	188.501	158.17	143.748	125.118	106.761	116.849	113.404	85.7499	98.1992	159.66	-0.490848	Dars2
21343	ENSMUSG00000089917	306.411	-0.490832	0.113876	-4.31023	1.63e-05	0.000200278	274.387	240.218	272.406	319.47	295.368	308.161	294.462	292.242	218.811	302.979	274.716	337.793	414.558	393.594	307.433	281.37	312.595	353.297	290.597	315.023	335.155	-0.490832	Uckl1
8158	ENSMUSG00000032228	198.106	-0.490527	0.142158	-3.45056	0.00055942	0.00397974	199.425	215.368	214.812	179.402	186.397	210.348	160.06	202.796	169.354	195.594	175.979	274.457	283.812	227.6	211.807	186.582	191.751	203.546	133.389	176.759	160.98	-0.490527	Tcf12
5510	ENSMUSG00000027185	238.711	-0.490486	0.132711	-3.69588	0.000219125	0.00180014	198.011	218.474	225.708	263.826	273.861	250.315	223.596	217.446	200.827	178.975	222.996	220.169	326.544	311.453	242.192	244.453	235.695	266.79	231.048	230.965	229.594	-0.490486	Nat10
21704	ENSMUSG00000091474	114.471	-0.489945	0.178669	-2.74219	0.00610316	0.027296	120.221	88.0108	107.406	96.8962	117.096	91.5016	96.525	90.2171	107.907	111.22	122.917	122.148	146.052	183.107	120.649	91.7944	133.827	110.496	100.042	113.911	131.951	-0.489945	2610021A01Rik
22170	ENSMUSG00000093803	220.191	-0.48961	0.19227	-2.54647	0.0108819	0.04306	214.984	202.943	200.802	259.989	187.353	157.761	226.039	184.29	164.858	187.924	222.996	253.345	299.119	249.847	247.555	315.294	196.745	195.549	301.316	191.685	163.619	-0.48961	Ppp2r3d
2811	ENSMUSG00000021271	182.283	-0.4895	0.180088	-2.71811	0.00656556	0.028918	125.879	150.136	194.576	187.077	149.596	159.865	161.282	154.217	152.868	213.491	181.353	223.185	260.215	252.414	138.523	214.52	186.758	187.553	221.521	145.335	167.577	-0.4895	Zfp839
6549	ENSMUSG00000029073	268.17	-0.488995	0.130582	-3.74473	0.000180591	0.00153263	241.856	271.28	219.481	259.029	301.582	274.505	267.582	235.181	266.77	268.462	247.849	336.285	357.157	371.348	229.681	212.524	291.622	196.276	228.667	273.387	281.055	-0.488995	Gltpd1
8696	ENSMUSG00000033712	253.708	-0.488282	0.159415	-3.06296	0.0021916	0.0120959	272.972	300.272	207.028	194.752	209.817	208.245	273.691	215.133	245.788	227.554	235.087	309.141	362.897	295.196	248.448	292.345	233.697	264.61	182.219	263.959	285.014	-0.488282	Ccar2
2924	ENSMUSG00000021519	264.383	-0.48781	0.116189	-4.19843	2.69e-05	0.000306511	188.111	244.359	247.5	304.12	251.876	250.315	260.251	232.868	248.785	240.338	243.818	289.537	347.591	368.781	237.724	229.486	277.64	258.794	265.587	262.388	302.167	-0.48781	Mterfd1
4013	ENSMUSG00000024163	349.316	-0.48778	0.122165	-3.9928	6.53e-05	0.000645895	268.729	279.564	300.425	373.194	356.067	288.177	309.124	384.772	310.232	332.382	382.184	472.006	508.311	509.106	298.496	345.227	356.538	337.305	278.687	287.527	357.586	-0.48778	Mapk8ip3
5113	ENSMUSG00000026409	239.568	-0.487593	0.17074	-2.85576	0.00429342	0.0206878	183.867	217.438	308.208	246.558	247.574	219.814	213.821	266.796	211.318	227.554	195.458	300.093	339.299	307.175	204.657	217.513	222.711	290.053	201.274	181.472	228.275	-0.487593	Pfkfb2
10436	ENSMUSG00000038914	555.507	-0.487519	0.164165	-2.9697	0.00298092	0.0155067	547.359	479.4	515.236	547.799	668.163	448.042	444.748	520.483	436.124	483.232	450.023	563.994	730.897	688.79	532.645	543.782	735.047	660.07	432.323	637.116	600.376	-0.487519	Dido1
13794	ENSMUSG00000053841	349.749	-0.48745	0.145746	-3.34452	0.000824243	0.00547621	355.006	267.139	368.915	302.201	368.971	368.11	316.455	295.326	268.268	354.115	376.139	398.113	495.556	466.324	308.326	330.26	363.529	321.312	366.819	284.385	369.462	-0.48745	Txlna
13827	ENSMUSG00000054051	165.855	-0.486884	0.149108	-3.26532	0.00109339	0.00689226	156.995	160.49	183.679	157.336	189.743	143.037	173.501	165.783	152.868	126.561	153.142	176.437	235.979	213.054	148.354	140.685	178.768	165.018	125.052	168.903	167.577	-0.486884	Ercc6
16028	ENSMUSG00000068039	1346.05	-0.486316	0.147152	-3.30486	0.000950222	0.00617368	1094.72	1246.65	1112.97	1067.78	1429.53	1224.23	1172.96	1451.18	1266.41	1197.85	1292.98	1731.19	1894.85	1847.33	1638.15	1011.73	1321.29	1544.04	1095.69	1217.67	1407.91	-0.486316	Tcp1
8387	ENSMUSG00000032615	175.502	-0.4863	0.139374	-3.48918	0.000484507	0.003505	165.481	160.49	200.802	194.752	162.022	174.589	193.05	161.157	128.889	140.623	163.217	197.549	195.161	237.868	159.972	158.645	150.805	172.287	204.847	175.973	187.37	-0.4863	Nt5m
556	ENSMUSG00000003437	655.531	-0.486138	0.09811	-4.95504	7.23e-07	1.33e-05	653.437	608.828	614.859	665.801	610.332	640.511	637.798	518.941	544.031	540.76	661.601	773.607	813.808	798.312	589.842	743.335	650.157	652.074	726.493	643.401	678.227	-0.486138	Paf1
14912	ENSMUSG00000061032	1434.69	-0.486044	0.0574505	-8.46021	2.67e-17	4.7e-15	1287.07	1389.54	1326.23	1388.21	1387.47	1316.78	1389.23	1333.21	1294.88	1338.48	1372.91	1892.55	1932.48	1791.71	1392.38	1476.69	1343.26	1445.9	1326.74	1366.15	1336.66	-0.486044	Rrp1
11600	ENSMUSG00000042590	156.341	-0.485596	0.136681	-3.55276	0.000381215	0.00285738	137.193	169.809	143.208	181.321	148.64	174.589	171.057	124.916	122.894	127.839	139.709	209.613	181.13	159.149	151.035	138.689	163.788	145.39	152.444	162.618	178.133	-0.485596	Ipo11
4726	ENSMUSG00000025544	2340.9	-0.485566	0.0857414	-5.66315	1.49e-08	4.49e-07	1994.25	2142.29	2020.47	1920.65	2134.97	2182.37	2180.98	2137.45	2302.01	2118.3	2006.97	3308.56	3007.77	2679.01	2563.13	2137.21	2395.89	2576.31	2339.07	2502.9	2508.38	-0.485566	Tm9sf2
7080	ENSMUSG00000030127	941.59	-0.484251	0.0964956	-5.01837	5.21e-07	1.01e-05	861.348	791.062	750.284	810.666	970.701	877.153	931.038	853.592	776.33	800.273	946.392	1114.42	1233.47	1201.32	982.175	835.13	1046.64	1051.9	989.697	903.433	1046.37	-0.484251	Cops7a
5952	ENSMUSG00000028029	607.219	-0.483636	0.104979	-4.60696	4.09e-06	6.01e-05	562.917	551.879	532.359	568.905	492.758	588.976	562.044	501.206	566.511	664.764	510.474	738.923	857.815	736.706	651.507	635.577	578.251	588.829	668.135	582.125	610.932	-0.483636	Aimp1
10581	ENSMUSG00000039318	157.676	-0.4834	0.161169	-2.99933	0.00270575	0.0143811	124.464	141.853	122.972	146.783	162.022	164.072	169.835	185.832	143.876	139.345	146.425	211.121	237.892	198.508	187.677	115.741	146.81	131.578	147.68	121.767	164.938	-0.4834	Rab3gap2
8295	ENSMUSG00000032463	85.5834	-0.482727	0.176623	-2.7331	0.00627408	0.0278944	113.149	112.861	96.5095	85.3838	96.0664	89.3981	76.9756	72.4821	67.4418	86.9307	70.526	93.4963	109.061	105.244	66.1337	100.774	69.9094	58.8829	66.6944	76.2026	83.1289	-0.482727	Faim
1630	ENSMUSG00000016831	349.764	-0.481885	0.105991	-4.54646	5.46e-06	7.73e-05	301.26	325.122	266.179	312.754	359.891	334.454	350.667	296.868	284.754	343.887	339.196	449.386	467.493	410.707	330.669	301.325	359.534	404.184	357.291	345.661	403.769	-0.481885	Tox4
11314	ENSMUSG00000041645	494.278	-0.481735	0.142502	-3.38056	0.000723374	0.00489905	386.122	503.215	510.566	530.531	465.038	514.302	584.037	361.639	430.129	493.459	515.176	560.978	724.519	593.814	356.586	443.008	503.348	516.861	463.288	429.72	493.496	-0.481735	Ddx24
1352	ENSMUSG00000013846	965.595	-0.481683	0.193393	-2.49069	0.0127494	0.048442	876.906	855.258	739.387	975.677	1012.76	776.186	967.693	864.387	728.371	942.175	965.87	1020.92	1417.79	1226.13	911.573	750.32	1015.68	1534.59	693.145	1060.55	942.128	-0.481683	St3gal1
14540	ENSMUSG00000058569	1478.59	-0.481676	0.134745	-3.57472	0.000350598	0.00266877	1219.18	1281.85	1581.51	1423.7	1273.72	1348.33	1491.86	1086.46	1173.49	1402.4	1462.91	1676.9	1805.56	1884.12	1458.52	1522.59	1538.01	1395.02	1918.66	1344.15	1761.54	-0.481676	Tmed9
3275	ENSMUSG00000022193	984.374	-0.481649	0.10106	-4.76595	1.88e-06	3.01e-05	831.647	896.675	790.755	993.905	989.818	866.636	1006.79	804.243	1032.61	781.097	908.106	1112.91	1296.61	1267.2	969.664	931.913	1005.7	1025	1156.43	1040.91	963.24	-0.481649	Psmb5
4444	ENSMUSG00000024993	138.871	-0.481537	0.145334	-3.31332	0.000921949	0.00603254	131.536	134.605	129.198	127.596	139.559	129.364	145.398	132.627	124.393	104.828	123.588	173.421	181.768	155.726	149.248	129.709	158.794	146.117	101.233	148.477	149.104	-0.481537	Fam45a
15154	ENSMUSG00000062611	320.651	-0.481492	0.170804	-2.81897	0.00481776	0.0226769	280.044	266.103	217.925	304.12	223.677	238.746	312.79	272.964	329.715	248.008	265.312	407.161	381.393	378.193	358.373	461.965	292.621	322.766	484.725	355.874	331.196	-0.481492	Rps3a2
3003	ENSMUSG00000021686	484.702	-0.479903	0.123066	-3.89955	9.64e-05	0.000905747	393.194	476.294	442.076	417.325	444.964	541.647	513.171	431.037	469.095	489.624	432.559	613.758	679.237	604.937	534.432	384.14	482.375	452.889	433.514	430.505	511.969	-0.479903	Ap3b1
6756	ENSMUSG00000029447	1348.84	-0.479505	0.0816149	-5.87522	4.22e-09	1.47e-07	1045.22	1174.17	1254.62	1269.24	1251.73	1389.35	1260.93	1110.36	1261.91	1312.91	1138.49	1642.22	1662.69	1721.55	1345.02	1219.27	1371.22	1460.44	1548.26	1393.64	1492.36	-0.479505	Cct6a
[truncated: 2,551 more rows]

## Sheet: Exeriment 2
	Gene	baseMean	log2FoldChange	lfcSE	stat	pvalue	padj	av01	av02	av03	av04	av05	av06	av07	av08	av09	av10	av11	av12	av14	av15	av16	av17	av19	av20	av21	av22	SYMBOL
[truncated: 3,547 more rows]

[truncated: 2 more sheets: Combined_No Cys Het vs KO, Combined_KO No Cys vs No Trp]
