# Supplementary material for: Unravelling cysteine-deficiency-associated rapid weight loss
Source: Nature. 2025 May 21;643(8072):776–84. doi: 10.1038/s41586-025-08996-y (PMC12267064; doi:10.1038/s41586-025-08996-y)
Supplement: Supplementary file 10 — Summary of power analysis for all figures in which statistical significance is shown. [file 41586_2025_8996_MOESM10_ESM.xlsx]

## Sheet: Sheet1
	Power analysis for Figures in which significant statistical differences were claimed							Required n for Power=0.8 and current Power was calculated in R using the "Pwr" library. The statistical test used was 2 sided t-test with signifcance level set at 0.05. If n was not equal in both groups, average n was used in calculations.
	Figure	Panel	Group 1 (n)	Group 2 (n)	Current Power	n required for Power 0.8
	1	c	6	6	>0.8	2
	1	d	4 (No Iso)	4 (No Cys)	>0.8	2.3
	1	e	6 (Het No cys)	6 (KO No cys)	>0.8	3.18
	1	f	3	4	>0.8	2.33
	1	h	4	6	>0.8	2.49
	2	b	5	3	>0.8	2	Note: This experiment's repeat showing similar result is included as Extended Data Fig 2a (n=4 in each group)
	2	d	5	3	>0.8	2.18	Note: This experiment's repeat showing similar result is included as Extended Data Fig 2c (n=4 in each group)
	2	e (No Cys)	4 (Het)	4 (KO)	>0.8	1.5
	2	e (No Cys CR)	4 (Het)	4 (KO)	>0.8	2.5
	4	a (Liver)	8	7	>0.8	2.1
	4	a (Muscle)	8	7	>0.8	3.27
	4	c	5	6	>0.8	2.98
	4	d	8	7	0.777	7.88	We have RNA-Seq data confirming the same in Supplementary Data
	4	e	5	4	>0.8	2.07
	4	f	4	4	>0.8	2.12
	4	g	5	6	>0.8	4.59
	4	h	5	6	0.673	7.01	Linked figure g where FFA is measured has >0.8. Also ACC1 protein involved in fatty acid biosynthesis is reduced. Also see ED Fig 6e.
	4	i	4	4	>0.8	2.2
	5	b	4	4	>0.8	3.26
	5	c	8	7	0.61	11.2	There is transcriptional data to support the degradation and in liver the data is very clear
	5	d	7	8	>0.8	2.84
	5	g	5	4	>0.8	2
	5	i (Muscle)	3	3	This is from RNA-Seq data
	5	i (Epidydmal)	3	4	This is from RNA-Seq data
	5	l	5	5	>0.8	2
	5	m	8	9	>0.8	6.42	Additional repeats were added in the newest revision to both 5m and 5n
	5	n	8	9	0.67	11.1	Two independent replicates of the experiment had statistical significance
	Extended Data Fig
	1	b	4 (No iso)	5 (No Cys)	>0.8	3.8
	2	a	4	4	>0.8	2
	2	c	4	4	>0.8	3.48
	3	b	8	7	This is from RNA-Seq data
	3	c	8	7	This is from RNA-Seq data
	3	i	5	6	This is from RNA-Seq data
	5	a	4 (NM)	4 (NMC)	>0.8	2.58
	5	b	4 (NM)	4 (NMC)	0.635	5.28	GDF15 measurement on Day 7 is in EDF 4c and difference is seen there as well
	5	c	4 (NM)	4 (NMC)	>0.8	2.91
	5	d	4 (NM)	4 (NMC)	>0.8	3.02
	5	e	4 (NM)	4 (NMC)	0.435	7.97	FGF21 measurement on Day 3 is in EDF 4d and difference is seen there as well
	5	g	4	4	>0.8	3.58
	6	b	5	7	>0.8	2
	6	c	5	7	>0.8	2
	6	d	5	7	>0.8	2.31
	6	e	5	7	0.716	7.08	Linked figure d where FFA is measured has >0.8. Also see Fig 4h.
	7	e	6	6	>0.8	2.97
	7	h	4	3	>0.8	3.41	This is from the average of the data from the last 8 hours
	8	d	6	4	0.77	5.29	This is Mass-Spec data from the Glucose tracing experiment, we can exclude this analysis from the paper if required.
	8	e	4	4	>0.8	3.02	This is Mass-Spec data from the Glucose tracing experiment
	8	f	6	4	>0.8	3.1	This is Mass-Spec data from the Glucose tracing experiment
	8	g	4	4	>0.8	2.84	This is Mass-Spec data from the Glucose tracing experiment
	8	h	6	4	>0.8	4.98	This is Mass-Spec data from the Glucose tracing experiment
	8	i (Ckmt)	3	4	This is from RNA-Seq data
	8	i (Ckm)	3	4	This is from RNA-Seq data
	8	j	9	7	0.653	10.9	This is pooled data from metabolic cage data, we can exclude this analysis from the paper if required
	8	k	4	6	>0.8	2.44
