# Supplementary material for: Unravelling cysteine-deficiency-associated rapid weight loss
Source: Nature. 2025 May 21;643(8072):776–84. doi: 10.1038/s41586-025-08996-y (PMC12267064; doi:10.1038/s41586-025-08996-y)
Supplement: Supplementary file 11 — Source Data Fig. 1 [file 41586_2025_8996_MOESM11_ESM.xlsx]

## Sheet: c
Day	Het Ctrl						KO Ctrl						Het No Cys						KO No Cys
0	100	100	100	100	100	100	100	100	100	100	100	100	100	100	100	100	100	100	100	100	100	100	100	100
1	100	101.163	101.128	103.502	100.402	106.493	99.569	101.136	100	102.247	100	101.304	98.3806	101.938	103.534	102.222	102.857	103.863	91.8033	91.7012	92.3913	91.6667	93.4426	92.7039
2	101.442	96.5116	97.3684	101.556	99.5984	103.463	98.2759	100.758	100	100.749	102.231	100.87	95.9514	101.55	102.474	104.444	102.857	104.721	86.0656	84.2324	84.4203	86.25	86.4754	88.8412
3	103.365	99.2248	96.6165	102.335	100.402	106.493	96.5517	99.6212	100.922	99.2509	102.974	102.609	95.9514	98.4496	100	105	104.082	106.438	79.0984	80.4979	80.4348	81.6667	81.1475	83.691
4	105.769	100	97.3684	103.502	101.205	106.061	96.1207	100	101.382	102.996	106.691	106.087	99.1903	100	98.5866	108.333	102.449	105.579	78.6885	78.4232	76.4493	78.3333	76.2295	79.3991
5	102.404	98.062	96.9925	103.502	100.402	106.061	96.9828	98.1061	100.922	101.124	105.576	106.522	95.9514	97.2868	97.1731	109.444	102.041	106.009	74.1803	74.6888	73.1884	74.1667	73.7705	75.1073
6	100.962	98.062	95.8647	103.502	101.205	107.359	96.9828	97.7273	100.922	101.873	105.948	108.261	95.9514	97.6744	96.8198	110	102.449	106.438	71.7213	70.1245	69.9275	72.0833	72.1312	73.3906
7	101.923	98.8372	95.8647	104.28	100.402	107.792	97.8448	97.3485	99.0783	102.996	106.32	105.652	95.1417	98.4496	96.8198	111.111	102.449	105.15	70.082	68.4647	67.7536	70	70.4918	69.9571
Average													101.52						69.4582
Stddev													5.97047						1.08558
Cohen'D													7.47196
For Power 0.8, n=													2

## Sheet: d
	KO No Cys_30				KO No Iso_30				KO No Val_30
0	100	100	100	100	100	100	100	100	100	100	100	100
1	94.9309	94.6524	93.3824	92.0455	97.3822	98.9529	94.1176	94.0928	98.3784	97.2973	95.7854	95.8506
2	89.8618	91.9786	91.1765	87.1212	92.6702	96.8586	92.9412	91.9831	94.5946	93.6937	95.4023	91.2863
3	87.0968	85.5615	84.9265	83.3333	86.911	93.7173	86.6667	85.654	90.2703	88.2883	89.6552	86.722
4	82.4885	82.8877	83.8235	79.9242	85.8639	87.9581	84.7059	84.3882	87.5676	86.9369	87.3563	86.722
5	79.7235	79.6791	79.7794	76.5152	83.2461	84.2932	81.9608	80.5907	84.8649	83.7838	84.6743	82.5726
6	76.0369	76.4706	76.8382	73.4848	80.1047	83.2461	81.1765	80.1688	81.6216	82.4324	82.3755	81.3278
7	71.4286	72.1925	74.6324	71.5909	76.9634	76.9634	77.6471	78.481	79.4595	79.2793	80.8429	80.4979
Average	72.4611				77.5137				80.0199
Stddev	1.48434				0.720935				0.767782
Cohen'D	-4.33017	For No Cys vs No Iso
For Power 0.8, n=	2.3

## Sheet: e
	Day	Het Ctrl			KO Ctrl			Het No Cys						KO No Cys
	1	3.5	3.9	4.4	4.2		4.5	3.8	5	5	2.85	3	3.6	4.4	3.9	3.2	2.25	3.3	2.3
	2	3.9	3	3.1	3.2	3.9	4.4	3.1	4.1	4.4	3	3.25	3.9	2.5	2.4	3	1.45	2.2	1.3
	3	3.9	3.6	3.3	3.4	3.7	3.4	3.4	3.9	3.4	3.2	3.35	3.95	2.6	2.3	3.6	1.6	3.2	2
	4	3.2	3.3	3.3	3.1	2.9	3.5	3.9	3.5	3	3.6	2.6	3.8	2	2.2	2.1	1.75	1.7	1.9
	5	3.7	3.1	3.6	3.7	3.4	3.6	3.6	3.2	3.3				3	2.9	0.5
	6	2.9	3.3	3.6	3.8	2.9	3.7	3.2	3.9	2.9				2.8	1.2	3.9
	7	2.9	3.3	3.7	3.8	3	3.3	2.7	3.2	3.3				2.1	2.1	2.7
	Average	3.42857	3.35714	3.57143	3.6	3.3	3.77143	3.38571	3.82857	3.61429	3.1625	3.05	3.8125	2.77143	2.42857	2.71429	1.7625	2.6	1.875
Average		3.45238			3.55714			3.4756						2.35863
Stddev		0.109109			0.238618			0.330021						0.435732
Cohen'D								2.88989	Between Het No Cys and KO No Cys
For Power 0.8, n=								3.18

## Sheet: f
Day	Het Ctrl				KO Ctrl				Het No Cys				KO No Cys
0	100	100	100	100	100	100	100	100	100	100	100		100	100	100	100
1	95.5056	96.8992	96.2343	96.1039	94.6154	94.1909	95.122	97.0037	97.0833	96.0317	95.057		93.9759	93.2773	91.25	95.2
2	91.3858	90.6977	92.887	92.6407	90.7692	90.4564	91.4634	91.3858	94.1667	90.4762	92.3954		86.747	83.6134	82.9167	86
3	89.1386	89.5349	90.3766	91.342	87.3077	89.6266	89.0244	89.8876	91.25	88.8889	88.9734		81.5261	80.6723	77.5	80.4
4	86.1423	85.2713	87.0293	87.8788	85	85.4772	86.5854	85.0187	87.9167	86.1111	82.1293		78.3133	76.4706	72.0833	77.2
5	85.7678	84.8837	87.0293	87.8788	84.2308	85.4772	86.1789	86.1423	89.1667	86.5079	81.749		75.502	73.1092	68.3333	74.8
6	86.1423	86.4341	86.6109	88.7446	83.0769	87.1369	86.1789	86.1423	87.9167	87.3016	85.1711		73.494	71.0084	64.5833	70.8
7	85.0187	85.2713	84.5188	85.7143	82.6923	85.0622	84.5528	83.5206	87.5	85.3175	79.0875		69.8795	69.7479	64.1667	70
Average					83.957				83.9683				68.4485
Stddev					1.05932				4.36554				2.85643
					For KO Ctrl vs KO No Cys				For Het No Cys vs KO No Cys
Cohen'D					7.19912				4.20707
For Power 0.8, n=					2				2.3

## Sheet: g
Ctrl	No Cys in KO	No Iso	No Val	No Trp	No Phe
0	15	8	6	0	0

## Sheet: h
	No Met No Trp						No Met No Cys
0	100	100	100	100			100	100	100	100	100	100
1	95.7529	93.6759	96.0938	94.4223			90.378	94.2966	91.958	93.2624	93.9024	90.9396
2	91.1197	89.3281	92.5781	90.8367			85.9107	87.4525	87.0629	87.9433	89.0244	87.5839
3	88.0309	84.9802	88.6719	87.251			82.4742	82.8897	82.1678	83.6879	85.7724	81.8792
4	84.9421	85.7708	85.9375	85.259			80.756	79.0875	82.1678	81.9149	84.1463	78.8591
5	82.2394	83.3992	82.8125	83.6653			77.6632	75.2852	76.9231	76.5957	80.8943	74.4966
6	79.1506	81.8182	78.5156	79.6813			74.9141	72.6236	74.8252	73.0496	76.8293	71.1409
7	77.9923	80.6324	77.7344	77.2908			73.1959	71.1027	72.3776	69.5036	73.5772	68.1208
Average	78.4125						71.313
Stddev	1.50804						2.15935
Cohen'D	3.81206
For Power 0.8, n=	2.49

## Sheet: i
	Het				KO
0	100	100	100	100	100	100	100
1	103.03	102.591	102.222	101.07	90.4494	87.8981	93.8567
2	103.03	108.29	104.444	104.813	85.3933	81.5287	88.7372
3	108.586	107.772	105	104.813	79.7753	77.707	81.2287
4	108.586	109.326	108.333	108.021	77.5281	73.8854	77.1331
5	111.616	110.363	109.444	110.695	74.1573	71.3376	75.3906
6	113.636	111.399	110	112.834	70.7865	67.5159	72.6562
7	114.647	111.917	111.111	110.695	70.2247	66.242	71.4844
8	114.647	107.772	111.111	109.091	88.764	84.0764	85.1562
9	116.162	110.363	111.667	113.369	97.7528	92.9936	89.8438
10	117.172	113.472	115	113.369	103.933	101.911	96.0938
17	126.263	121.762	125	120.856	119.663	128.662	120.231
18	127.273	123.316	126.111	124.064	119.101	124.204	117.919
19	129.798	125.389	128.889	124.064	119.101	121.656	115.607
20	127.778	125.907	131.111	125.668	114.045	118.471	110.405
21	129.293	126.943	131.667	126.203	112.36	117.198	106.358
22	131.818	126.943	134.444	126.738	107.865	111.465	101.156
23	132.828	127.461	136.111	127.273	100.562	105.096	94.2197
24	132.323	128.497	135.556	128.342	94.9438	99.3631	90.1734
25	136.869	131.088	137.778	129.946	90.4494	93.6306	86.7052
27	132.828	129.016	137.778	131.551	128.09	133.758	125.433
28	134.343	130.052	137.222	133.69	127.528	138.853	127.746
29	134.849	131.088	138.889	135.294	128.652	141.401	127.746
