# Supplementary material for: Unravelling cysteine-deficiency-associated rapid weight loss
Source: Nature. 2025 May 21;643(8072):776–84. doi: 10.1038/s41586-025-08996-y (PMC12267064; doi:10.1038/s41586-025-08996-y)
Supplement: Supplementary file 12 — Source Data Fig. 2 [file 41586_2025_8996_MOESM12_ESM.xlsx]

## Sheet: b-d
Littman_2-27-2023	Littman_2-27-2023	Sex	Genotype	EarTag
	TSE PhenoMaster V8.1.4 (2022-5803)
Box	Animal No.	Weight [g]	Text1	Text2	Text3
1	1	17.3	M	C03113609	5	Cse KO
2	2	20.7	M	C03113609	36	Cse KO
3	3	21	M	C03113683	38	Cse Het
4	4	19.7	M	C03113683	0	Cse KO
5	5	20	M	C03113682	25	Cse Het
6	6	19.7	M	C03113682	27	Cse Het
7	7	20.6	M	C03113625	9	Cse Het
8	8	20.1	M	C03113625	24	Cse Het
Date	Time	Animal No.	Box	TempC	HumC	LightC	Ref.SFlow	Ref.O2	Ref.CO2	Flow	S.Flow	Temp	O2	CO2	dO2	dCO2	VO2(1)	VO2(2)	VO2(3)	VCO2(1)	VCO2(2)	VCO2(3)	RER	H(1)	H(2)	H(3)	XT+YT	XT	XA	XF	YT	YA	YF	Z	CenT	CenA	CenF	PerT	PerA	PerF	DistK	DistD	Speed	Drink	Feed	Weight
				[°C]	[%]	[%]	[l/min]	[%]	[%]	[l/min]	[l/min]	[°C]	[%]	[%]	[%]	[%]	[ml/h/kg]	[ml/h/kg]	[ml/h]	[ml/h/kg]	[ml/h/kg]	[ml/h]		[kcal/h/kg]	[kcal/h/kg]	[kcal/h]	[Cnt]	[Cnt]	[Cnt]	[Cnt]	[Cnt]	[Cnt]	[Cnt]	[Cnt]	[Cnt]	[Cnt]	[Cnt]	[Cnt]	[Cnt]	[Cnt]	[cm]	[cm]	[cm/s]	[ml]	[g]	[%Starting weight]
2023-02-27	17:16:00	1	1	22.1	57	99	0.25	20.781	0.058	0.35	0.25	21.1	20.38	0.417	0.4	0.358	4983	1807	86	4342	1575	75	0.871	24.442	8.864	0.423	15805	9926	8381	1545	5879	4986	893	1506	3120	2677	443	12685	10690	1995	5395	5395	6	0.09	0.01	100
2023-02-27	17:31:00	1	1	22.1	51	99	0.25	20.761	0.067	0.35	0.25	21.2	20.35	0.473	0.41	0.406	4973	1804	86	4912	1781	85	0.988	25.032	9.078	0.433	13490	8308	6933	1375	5182	4372	810	1212	2791	2349	442	10699	8956	1743	10070	4675	5	0.28	0.01	97.6879
2023-02-27	17:46:00	1	1	22	50	99	0.25	20.761	0.069	0.35	0.25	21.2	20.31	0.532	0.45	0.463	5414	1964	94	5607	2033	97	1.036	27.54	9.988	0.476	17013	10982	9293	1689	6031	5078	953	1520	3645	3095	550	13368	11276	2092	15664	5594	6	0.48	0.01	100
2023-02-27	18:01:00	1	1	22	50	99	0.25	20.771	0.067	0.35	0.25	21.3	20.32	0.54	0.45	0.473	5395	1956	93	5735	2080	99	1.063	27.603	10.011	0.478	11039	6999	5844	1155	4040	3317	723	849	1863	1558	305	9176	7603	1573	19837	4173	5	0.63	0.01	100
2023-02-27	18:16:00	1	1	22	50	99	0.25	20.771	0.068	0.35	0.25	21.3	20.28	0.587	0.49	0.519	5856	2124	101	6298	2284	109	1.076	30.043	10.896	0.52	14025	8540	7184	1356	5485	4610	875	956	3353	2818	535	10672	8976	1696	24702	4865	5	0.9	0.04	100
2023-02-27	18:31:00	1	1	21.9	50	0	0.25	20.771	0.066	0.35	0.25	21.3	20.28	0.578	0.49	0.512	5881	2133	102	6220	2256	108	1.058	30.058	10.901	0.52	13041	8214	6932	1282	4827	4017	810	1073	3065	2608	457	9976	8341	1635	29413	4711	5	1.02	0.04	104.624
2023-02-27	18:46:00	1	1	22	50	0	0.25	20.781	0.064	0.35	0.25	21.3	20.28	0.577	0.5	0.513	6013	2181	104	6205	2250	107	1.032	30.561	11.083	0.529	18164	11687	9929	1758	6477	5459	1018	1670	4458	3838	620	13706	11550	2156	35310	5898	7	1.04	0.04	104.624
2023-02-27	19:01:00	1	1	22	50	0	0.25	20.781	0.065	0.35	0.25	21.3	20.28	0.587	0.5	0.522	6007	2179	104	6332	2296	110	1.054	30.678	11.126	0.531	16896	10697	9072	1625	6199	5240	959	1383	3637	3099	538	13259	11213	2046	41120	5810	6	1.13	0.04	104.624
2023-02-27	19:16:00	1	1	22	50	0	0.25	20.781	0.064	0.35	0.25	21.3	20.28	0.589	0.5	0.524	5992	2173	104	6357	2305	110	1.061	30.645	11.114	0.53	15087	9715	8193	1522	5372	4451	921	1286	3078	2595	483	12009	10049	1960	46359	5238	6	1.16	0.04	102.89
2023-02-27	19:31:00	1	1	22	50	0	0.25	20.781	0.064	0.35	0.25	21.3	20.29	0.57	0.49	0.507	5870	2129	102	6120	2219	106	1.042	29.903	10.845	0.517	8833	6044	5065	979	2789	2258	531	645	1858	1573	285	6975	5750	1225	49874	3515	4	1.23	0.04	102.89
2023-02-27	19:46:00	1	1	22.1	50	0	0.25	20.781	0.065	0.35	0.25	21.3	20.3	0.56	0.48	0.496	5765	2091	100	5999	2176	104	1.041	29.356	10.647	0.508	1505	1025	804	221	480	409	71	847	250	210	40	1255	1003	252	50317	443	0	1.28	0.04	104.624
2023-02-27	20:01:00	1	1	22	50	0	0.25	20.781	0.064	0.35	0.25	21.3	20.35	0.499	0.43	0.435	5218	1892	90	5290	1918	92	1.014	26.412	9.579	0.457	2257	1431	1142	289	826	677	149	521	341	293	48	1916	1526	390	51182	866	1	1.29	0.04	103.468
2023-02-27	20:16:00	1	1	22	50	0	0.25	20.781	0.064	0.35	0.25	21.3	20.34	0.527	0.44	0.463	5269	1911	91	5615	2037	97	1.066	26.976	9.783	0.467	10879	6864	5749	1115	4015	3344	671	1401	2471	2106	365	8408	6987	1421	55327	4145	5	1.48	0.04	104.624
2023-02-27	20:31:00	1	1	22	50	0	0.25	20.781	0.064	0.35	0.25	21.3	20.33	0.529	0.45	0.466	5429	1969	94	5668	2056	98	1.044	27.665	10.033	0.479	6940	4239	3445	794	2701	2181	520	576	1718	1394	324	5222	4232	990	58057	2730	3	1.49	0.04	104.624
2023-02-27	20:46:00	1	1	22	50	0	0.25	20.781	0.063	0.35	0.25	21.3	20.33	0.527	0.45	0.464	5422	1966	94	5631	2042	97	1.038	27.596	10.008	0.477	12781	7962	6614	1348	4819	4002	817	1759	1955	1634	321	10826	8982	1844	62586	4529	5	1.63	0.04	105.78
2023-02-27	21:01:00	1	1	22	50	0	0.25	20.781	0.064	0.35	0.25	21.3	20.3	0.563	0.48	0.499	5762	2090	100	6046	2193	105	1.049	29.395	10.661	0.509	7453	4599	3793	806	2854	2363	491	1336	1338	1113	225	6115	5043	1072	65527	2941	3	1.75	0.04	104.624
2023-02-27	21:16:00	1	1	22	50	0	0.25	20.781	0.063	0.35	0.25	21.3	20.28	0.58	0.5	0.517	6024	2185	104	6282	2278	109	1.043	30.687	11.129	0.531	10576	6581	5443	1138	3995	3345	650	1520	1523	1297	226	9053	7491	1562	69333	3806	4	1.89	0.04	106.358
2023-02-27	21:31:00	1	1	22	50	0	0.25	20.781	0.063	0.35	0.25	21.3	20.3	0.56	0.48	0.497	5777	2095	100	6027	2186	104	1.043	29.434	10.675	0.509	4888	3027	2427	600	1861	1498	363	919	603	470	133	4285	3455	830	71331	1999	2	2.05	0.04	107.514
2023-02-27	21:46:00	1	1	22	50	0	0.25	20.781	0.063	0.35	0.25	21.3	20.3	0.566	0.48	0.502	5762	2090	100	6102	2213	106	1.059	29.457	10.683	0.51	11998	7468	6170	1298	4530	3755	775	1311	1783	1496	287	10215	8429	1786	75802	4470	5	2.11	0.04	107.514
2023-02-27	22:01:00	1	1	22	50	0	0.25	20.771	0.063	0.35	0.25	21.3	20.25	0.621	0.52	0.557	6192	2246	107	6758	2451	117	1.091	31.879	11.562	0.552	11036	6643	5382	1261	4393	3605	788	2201	2631	2149	482	8405	6838	1567	79964	4162	5	2.11	0.04	109.827
2023-02-27	22:16:00	1	1	22	51	0	0.25	20.781	0.063	0.35	0.25	21.3	20.26	0.614	0.52	0.551	6227	2258	108	6694	2428	116	1.075	31.945	11.586	0.553	13506	8777	7318	1459	4729	3951	778	1926	2851	2375	476	10655	8894	1761	84691	4727	5	2.24	0.04	108.671
2023-02-27	22:31:00	1	1	21.9	50	0	0.25	20.781	0.062	0.35	0.25	21.3	20.26	0.601	0.52	0.538	6256	2269	108	6531	2369	113	1.044	31.879	11.562	0.552	13219	8071	6696	1375	5148	4298	850	1810	2244	1889	355	10975	9105	1870	89585	4895	5	2.27	0.04	108.092
2023-02-27	22:46:00	1	1	22	50	0	0.25	20.781	0.062	0.35	0.25	21.3	20.27	0.6	0.51	0.537	6094	2210	105	6509	2361	113	1.068	31.217	11.321	0.54	7384	4869	3978	891	2515	2107	408	1529	1470	1218	252	5914	4867	1047	92294	2708	3	2.32	0.04	112.717
2023-02-27	23:01:00	1	1	22	50	0	0.25	20.771	0.062	0.35	0.25	21.3	20.28	0.58	0.49	0.518	5858	2125	101	6284	2279	109	1.073	30.036	10.893	0.52	10162	6231	5186	1045	3931	3252	679	994	1464	1211	253	8698	7227	1471	96188	3894	4	2.46	0.04	112.717
2023-02-27	23:16:00	1	1	22	50	0	0.25	20.771	0.063	0.35	0.25	21.3	20.26	0.604	0.51	0.541	6099	2212	106	6571	2383	114	1.077	31.302	11.352	0.542	9194	5467	4527	940	3727	3096	631	815	1739	1427	312	7455	6196	1259	99703	3515	4	2.46	0.04	110.983
2023-02-27	23:31:00	1	1	22	50	0	0.25	20.771	0.063	0.35	0.25	21.3	20.25	0.614	0.52	0.552	6211	2253	107	6694	2428	116	1.078	31.883	11.563	0.552	9829	6021	4972	1049	3808	3166	642	1166	2194	1819	375	7635	6319	1316	103915	4212	5	2.46	0.04	105.202
2023-02-27	23:46:00	1	1	22	51	0	0.25	20.771	0.062	0.35	0.25	21.3	20.28	0.584	0.49	0.522	5838	2117	101	6324	2293	109	1.083	30.001	10.88	0.519	8887	5468	4538	930	3419	2781	638	1101	2485	2006	479	6402	5313	1089	107124	3209	4	2.5	0.04	110.983
2023-02-28	00:01:00	1	1	22	50	0	0.25	20.771	0.061	0.35	0.25	21.3	20.33	0.525	0.44	0.464	5274	1913	91	5636	2044	98	1.069	27.017	9.798	0.467	4377	2742	2226	516	1635	1327	308	330	1304	1074	230	3073	2479	594	108933	1809	2	2.5	0.04	108.671
2023-02-28	00:16:00	1	1	22	50	0	0.25	20.771	0.06	0.35	0.25	21.3	20.34	0.522	0.43	0.461	5133	1861	89	5606	2033	97	1.092	26.429	9.585	0.457	9749	6051	5033	1018	3698	3014	684	924	1899	1549	350	7850	6498	1352	112552	3619	4	2.53	0.04	108.671
2023-02-28	00:31:00	1	1	22	50	0	0.25	20.781	0.059	0.35	0.25	21.3	20.33	0.529	0.45	0.47	5391	1955	93	5692	2064	98	1.056	27.541	9.988	0.476	9454	5644	4688	956	3810	3126	684	1102	2285	1880	405	7169	5934	1235	116187	3635	4	2.54	0.04	107.514
2023-02-28	00:46:00	1	1	22	50	0	0.25	20.771	0.061	0.35	0.25	21.3	20.34	0.516	0.43	0.455	5154	1869	89	5527	2005	96	1.072	26.425	9.584	0.457	8466	4991	4088	903	3475	2853	622	925	1919	1559	360	6547	5382	1165	119446	3259	4	2.54	0.04	111.561
2023-02-28	01:01:00	1	1	22	50	0	0.25	20.771	0.06	0.35	0.25	21.3	20.35	0.51	0.42	0.45	5006	1816	87	5460	1980	94	1.091	25.769	9.345	0.446	3973	2309	1816	493	1664	1251	413	186	343	288	55	3630	2779	851	121499	2053	2	2.54	0.04	111.561
2023-02-28	01:16:00	1	1	22	50	0	0.25	20.771	0.062	0.35	0.25	21.3	20.35	0.512	0.42	0.451	5000	1813	87	5465	1982	95	1.093	25.749	9.338	0.445	6698	3993	3315	678	2705	2243	462	610	943	782	161	5755	4776	979	124178	2679	3	2.54	0.04	111.561
2023-02-28	01:31:00	1	1	22.1	51	0	0.25	20.771	0.062	0.35	0.25	21.3	20.37	0.48	0.4	0.418	4790	1737	83	5063	1836	88	1.057	24.477	8.877	0.423	6551	3865	3170	695	2686	2189	497	713	1229	977	252	5322	4382	940	126865	2687	3	2.54	0.04	105.78
2023-02-28	01:46:00	1	1	22	50	0	0.25	20.771	0.062	0.35	0.25	21.3	20.33	0.513	0.44	0.451	5315	1928	92	5480	1987	95	1.031	27.008	9.795	0.467	7578	4502	3713	789	3076	2550	526	600	1573	1284	289	6005	4979	1026	129898	3033	3	2.58	0.04	105.202
2023-02-28	02:01:00	1	1	22	50	0	0.25	20.771	0.06	0.35	0.25	21.3	20.36	0.472	0.41	0.412	4980	1806	86	5003	1815	87	1.005	25.162	9.125	0.435	4644	2411	1856	555	2233	1675	558	99	304	240	64	4340	3291	1049	132425	2527	3	2.58	0.04	105.202
2023-02-28	02:16:00	1	1	22	51	0	0.25	20.771	0.06	0.35	0.25	21.3	20.45	0.387	0.32	0.327	3857	1399	67	3961	1436	69	1.027	19.582	7.102	0.339	9834	5545	4615	930	4289	3580	709	312	4336	3583	753	5498	4612	886	136616	4191	5	2.58	0.04	105.202
2023-02-28	02:31:00	1	1	22	50	0	0.25	20.771	0.059	0.35	0.25	21.3	20.42	0.413	0.35	0.354	4227	1533	73	4283	1553	74	1.013	21.397	7.76	0.37	7790	4422	3572	850	3368	2670	698	134	3197	2602	595	4593	3640	953	140212	3596	4	2.59	0.04	105.202
2023-02-28	02:46:00	1	1	22.1	50	0	0.25	20.771	0.059	0.35	0.25	21.2	20.4	0.417	0.37	0.358	4527	1642	78	4333	1571	75	0.957	22.633	8.208	0.392	4462	2450	1893	557	2012	1502	510	24	2171	1647	524	2291	1748	543	142492	2280	3	2.59	0.04	105.202
2023-02-28	03:01:00	1	1	21.9	50	0	0.25	20.771	0.058	0.35	0.25	21.3	20.42	0.392	0.35	0.334	4292	1557	74	4041	1466	70	0.942	21.386	7.756	0.37	293	148	104	44	145	75	70	0	186	111	75	107	68	39	142781	289	0	2.59	0.04	105.202
2023-02-28	03:16:00	1	1	22	50	0	0.25	20.771	0.057	0.35	0.25	21.2	20.5	0.315	0.27	0.257	3326	1206	58	3126	1134	54	0.94	16.566	6.008	0.287	448	137	99	38	311	151	160	0	226	99	127	222	151	71	143604	822	1	2.59	0.04	105.202
2023-02-28	03:31:00	1	1	22	50	0	0.25	20.771	0.057	0.35	0.25	21.3	20.47	0.318	0.3	0.261	3756	1362	65	3155	1144	55	0.84	18.292	6.634	0.316	385	82	36	46	303	155	148	0	0	0	0	385	191	194	144029	425	0	2.59	0.04	105.202
2023-02-28	03:46:00	1	1	21.9	50	0	0.25	20.781	0.056	0.35	0.25	21.3	20.45	0.333	0.33	0.277	4195	1521	73	3377	1225	58	0.805	20.267	7.35	0.351	594	244	186	58	350	232	118	0	190	141	49	404	277	127	144847	819	1	2.6	0.04	105.202
2023-02-28	04:01:00	1	1	22	50	0	0.25	20.781	0.055	0.35	0.25	21.2	20.49	0.308	0.29	0.252	3637	1319	63	3057	1109	53	0.841	17.714	6.424	0.306	495	78	36	42	417	232	185	0	206	140	66	289	128	161	145329	482	1	2.6	0.04	105.202
2023-02-28	04:16:00	1	1	22	50	0	0.25	20.781	0.056	0.35	0.25	21.3	20.5	0.297	0.28	0.241	3531	1281	61	2936	1065	51	0.832	17.163	6.224	0.297	317	131	50	81	186	83	103	0	180	79	101	137	54	83	145681	351	0	2.6	0.04	105.202
2023-02-28	04:31:00	1	1	22	50	0	0.25	20.781	0.055	0.35	0.25	21.2	20.45	0.337	0.33	0.282	4165	1511	72	3433	1245	59	0.824	20.211	7.33	0.35	171	53	19	34	118	49	69	0	124	52	72	47	16	31	146042	361	0	2.6	0.04	105.202
2023-02-28	04:46:00	1	1	22	50	0	0.25	20.781	0.054	0.35	0.25	21.3	20.48	0.302	0.3	0.248	3799	1378	66	3002	1089	52	0.79	18.293	6.634	0.316	940	450	296	154	490	289	201	0	213	132	81	727	453	274	146844	801	1	2.6	0.04	105.202
2023-02-28	05:01:00	1	1	22	50	0	0.25	20.781	0.054	0.35	0.25	21.2	20.49	0.304	0.29	0.249	3636	1319	63	3014	1093	52	0.829	17.664	6.406	0.306	1970	1026	713	313	944	604	340	3	508	381	127	1462	936	526	148568	1725	2	2.6	0.04	105.202
2023-02-28	05:16:00	1	1	22	50	0	0.25	20.781	0.055	0.35	0.25	21.3	20.47	0.327	0.31	0.272	3872	1404	67	3288	1193	57	0.849	18.898	6.854	0.327	654	341	221	120	313	176	137	0	82	54	28	572	343	229	149190	622	1	2.6	0.04	105.202
2023-02-28	05:31:00	1	1	22	50	0	0.25	20.781	0.054	0.35	0.25	21.3	20.47	0.32	0.31	0.265	3912	1419	68	3224	1169	56	0.824	18.982	6.884	0.328	9699	6325	5391	934	3374	2763	611	902	3388	2864	524	6311	5290	1021	153852	4662	5	2.61	0.04	105.202
2023-02-28	05:46:00	1	1	22	50	0	0.25	20.781	0.055	0.35	0.25	21.3	20.39	0.389	0.39	0.333	4912	1782	85	4038	1464	70	0.822	23.825	8.641	0.412	15260	9924	8475	1449	5336	4455	881	1164	6869	5867	1002	8391	7063	1328	160268	6417	7	2.62	0.04	105.202
2023-02-28	06:01:00	1	1	22	50	0	0.25	20.781	0.056	0.35	0.25	21.2	20.39	0.382	0.39	0.326	4928	1787	85	3942	1430	68	0.8	23.781	8.625	0.411	3269	1786	1402	384	1483	1130	353	62	1352	1087	265	1917	1445	472	161848	1580	2	2.62	0.04	105.202
2023-02-28	06:16:00	1	1	22	50	0	0.25	20.781	0.056	0.35	0.25	21.3	20.49	0.298	0.29	0.242	3661	1328	63	2921	1059	51	0.798	17.66	6.405	0.306	152	60	22	38	92	30	62	0	0	0	0	152	52	100	162083	235	0	2.62	0.04	105.202
2023-02-28	06:31:00	1	1	22	50	99	0.25	20.781	0.056	0.35	0.25	21.3	20.5	0.294	0.28	0.239	3534	1282	61	2895	1050	50	0.819	17.13	6.213	0.296	109	63	10	53	46	14	32	0	0	0	0	109	24	85	162310	227	0	2.62	0.04	105.202
2023-02-28	06:46:00	1	1	22	50	99	0.25	20.781	0.054	0.35	0.25	21.3	20.54	0.253	0.24	0.199	3048	1105	53	2421	878	42	0.795	14.689	5.327	0.254	242	141	58	83	101	47	54	0	13	9	4	229	96	133	162620	310	0	2.62	0.04	105.202
2023-02-28	07:01:00	1	1	22	50	99	0.25	20.781	0.054	0.35	0.25	21.3	20.54	0.245	0.24	0.19	3072	1114	53	2310	838	40	0.752	14.662	5.317	0.254	296	9	4	5	287	81	206	0	18	11	7	278	74	204	162877	258	0	2.62	0.04	105.202
2023-02-28	07:16:00	1	1	22	50	99	0.25	20.781	0.055	0.35	0.25	21.3	20.52	0.261	0.26	0.206	3320	1204	57	2495	905	43	0.752	15.842	5.745	0.274	99	65	27	38	34	15	19	0	2	2	0	97	40	57	163113	236	0	2.62	0.04	105.202
2023-02-28	07:31:00	1	1	22	50	99	0.25	20.781	0.054	0.35	0.25	21.3	20.52	0.268	0.26	0.214	3306	1199	57	2595	941	45	0.785	15.9	5.766	0.275	33	16	10	6	17	10	7	0	0	0	0	33	20	13	163129	16	0	2.62	0.04	105.202
2023-02-28	07:46:00	1	1	22	50	99	0.25	20.781	0.054	0.35	0.25	21.3	20.52	0.277	0.26	0.222	3286	1192	57	2704	980	47	0.823	15.94	5.781	0.276	241	93	65	28	148	71	77	0	6	5	1	235	131	104	163258	128	0	2.62	0.04	105.202
2023-02-28	08:01:00	1	1	21.9	50	99	0.25	20.781	0.055	0.35	0.25	21.3	20.47	0.31	0.31	0.256	3938	1428	68	3101	1125	54	0.788	18.948	6.872	0.328	193	45	20	25	148	59	89	0	0	0	0	193	79	114	163399	141	0	2.62	0.04	105.202
2023-02-28	08:16:00	1	1	22	50	99	0.25	20.781	0.055	0.35	0.25	21.3	20.53	0.261	0.25	0.206	3172	1150	55	2500	907	43	0.788	15.265	5.536	0.264	176	57	42	15	119	49	70	0	0	0	0	176	91	85	163507	108	0	2.62	0.04	105.202
2023-02-28	08:31:00	1	1	22	50	99	0.25	20.781	0.055	0.35	0.25	21.3	20.47	0.308	0.31	0.253	3958	1435	68	3079	1117	53	0.778	19.002	6.892	0.329	506	156	86	70	350	150	200	0	5	4	1	501	232	269	163821	313	0	2.62	0.04	105.202
2023-02-28	08:46:00	1	1	22	50	99	0.25	20.781	0.055	0.35	0.25	21.3	20.5	0.303	0.28	0.248	3509	1273	61	3009	1091	52	0.858	17.156	6.222	0.297	5740	3711	3047	664	2029	1576	453	415	1723	1447	276	4017	3176	841	167197	3376	4	2.63	0.04	105.202
2023-02-28	09:01:00	1	1	21.9	50	99	0.25	20.781	0.057	0.35	0.25	21.3	20.45	0.334	0.33	0.277	4178	1515	72	3359	1218	58	0.804	20.18	7.319	0.349	2110	1392	1098	294	718	510	208	32	936	698	238	1174	910	264	168364	1168	1	2.63	0.04	105.202
2023-02-28	09:16:00	1	1	22	50	99	0.25	20.771	0.058	0.35	0.25	21.3	20.47	0.309	0.3	0.251	3788	1374	66	3031	1099	52	0.8	18.282	6.63	0.316	89	21	10	11	68	13	55	0	28	13	15	61	10	51	168502	138	0	2.63	0.04	105.202
2023-02-28	09:31:00	1	1	22	50	99	0.25	20.771	0.059	0.35	0.25	21.3	20.52	0.266	0.25	0.207	3178	1153	55	2518	913	44	0.792	15.311	5.553	0.265	111	31	15	16	80	16	64	0	77	19	58	34	12	22	168581	79	0	2.63	0.04	105.202
2023-02-28	09:46:00	1	1	21.9	50	99	0.25	20.771	0.058	0.35	0.25	21.3	20.52	0.269	0.25	0.211	3159	1146	55	2562	929	44	0.811	15.284	5.543	0.264	84	61	28	33	23	2	21	0	30	3	27	54	27	27	168638	58	0	2.63	0.04	105.202
2023-02-28	10:01:00	1	1	22	50	99	0.25	20.781	0.057	0.35	0.25	21.3	20.52	0.268	0.26	0.211	3304	1198	57	2553	926	44	0.773	15.846	5.747	0.274	111	94	20	74	17	5	12	0	13	4	9	98	21	77	168940	302	0	2.63	0.04	105.202
2023-02-28	10:16:00	1	1	22	50	99	0.25	20.781	0.057	0.35	0.25	21.3	20.53	0.262	0.25	0.206	3171	1150	55	2492	904	43	0.786	15.253	5.532	0.264	204	105	45	60	99	28	71	0	110	35	75	94	38	56	169163	222	0	2.63	0.04	105.202
2023-02-28	10:31:00	1	1	22	50	99	0.25	20.781	0.056	0.35	0.25	21.3	20.54	0.262	0.24	0.206	3025	1097	52	2499	906	43	0.826	14.684	5.326	0.254	300	166	46	120	134	30	104	0	218	33	185	82	43	39	169474	312	0	2.63	0.04	105.202
2023-02-28	10:46:00	1	1	22	50	99	0.25	20.781	0.056	0.35	0.25	21.3	20.55	0.244	0.23	0.187	2937	1065	51	2277	826	39	0.775	14.093	5.111	0.244	388	228	93	135	160	70	90	0	272	86	186	116	77	39	169824	349	0	2.64	0.04	105.202
2023-02-28	11:01:00	1	1	22	50	99	0.25	20.781	0.056	0.35	0.25	21.3	20.48	0.313	0.3	0.256	3775	1369	65	3102	1125	54	0.822	18.306	6.639	0.317	4750	3191	2585	606	1559	1190	369	330	1990	1582	408	2760	2193	567	172035	2211	2	2.64	0.04	105.202
2023-02-28	11:16:00	1	1	22	50	99	0.25	20.781	0.057	0.35	0.25	21.3	20.45	0.348	0.33	0.29	4118	1493	71	3508	1272	61	0.852	20.109	7.293	0.348	4012	2565	2050	515	1447	1080	367	215	1380	1120	260	2632	2010	622	174112	2077	2	2.64	0.04	105.202
2023-02-28	11:31:00	1	1	22	50	99	0.25	20.781	0.057	0.35	0.25	21.3	20.47	0.331	0.31	0.273	3869	1403	67	3304	1198	57	0.854	18.904	6.856	0.327	377	254	176	78	123	81	42	0	45	35	10	332	222	110	174369	258	0	2.64	0.04	105.202
2023-02-28	11:46:00	1	1	22	51	99	0.25	20.781	0.059	0.35	0.25	21.3	20.52	0.284	0.26	0.225	3269	1186	57	2729	990	47	0.835	15.903	5.767	0.275	42	26	15	11	16	4	12	0	0	0	0	42	19	23	174426	56	0	2.64	0.04	105.202
2023-02-28	12:01:00	1	1	22	51	99	0.25	20.771	0.059	0.35	0.25	21.3	20.52	0.269	0.25	0.21	3163	1147	55	2549	924	44	0.806	15.284	5.543	0.264	159	71	54	17	88	41	47	0	7	4	3	152	91	61	174550	125	0	2.64	0.04	105.202
2023-02-28	12:16:00	1	1	22	50	99	0.25	20.771	0.059	0.35	0.25	21.4	20.52	0.284	0.25	0.225	3125	1133	54	2739	993	47	0.876	15.346	5.566	0.265	193	103	67	36	90	60	30	0	12	6	6	181	121	60	174670	120	0	2.64	0.04	105.202
2023-02-28	12:31:00	1	1	22	50	99	0.25	20.771	0.058	0.35	0.25	21.3	20.51	0.286	0.26	0.228	3258	1182	56	2762	1002	48	0.848	15.894	5.764	0.275	143	47	34	13	96	51	45	0	5	3	2	138	82	56	174806	136	0	2.64	0.04	105.202
2023-02-28	12:46:00	1	1	22	50	99	0.25	20.771	0.059	0.35	0.25	21.3	20.5	0.289	0.27	0.231	3414	1238	59	2805	1017	49	0.822	16.559	6.005	0.286	137	74	46	28	63	26	37	0	0	0	0	137	72	65	175073	266	0	2.65	0.04	105.202
2023-02-28	13:01:00	1	1	22	50	99	0.25	20.771	0.059	0.35	0.25	21.3	20.54	0.253	0.23	0.195	2898	1051	50	2356	854	41	0.813	14.028	5.088	0.243	803	690	570	120	113	72	41	0	7	5	2	796	637	159	175474	401	0	2.65	0.04	105.202
2023-02-28	13:16:00	1	1	22	50	99	0.25	20.771	0.06	0.35	0.25	21.3	20.5	0.29	0.27	0.23	3407	1236	59	2789	1012	48	0.819	16.514	5.989	0.286	150	88	40	48	62	23	39	0	0	0	0	150	63	87	175554	80	0	2.65	0.04	105.202
2023-02-28	13:31:00	1	1	22	50	99	0.25	20.771	0.059	0.35	0.25	21.3	20.52	0.285	0.25	0.226	3106	1126	54	2734	992	47	0.88	15.264	5.536	0.264	522	448	375	73	74	45	29	0	84	46	38	438	374	64	175856	302	0	2.65	0.04	105.202
2023-02-28	13:46:00	1	1	22	50	99	0.25	20.771	0.059	0.35	0.25	21.3	20.52	0.276	0.25	0.217	3133	1136	54	2626	952	45	0.838	15.25	5.531	0.264	1323	755	506	249	568	346	222	0	134	88	46	1189	764	425	176761	905	1	2.66	0.04	105.202
2023-02-28	14:01:00	1	1	22	50	99	0.25	20.771	0.059	0.35	0.25	21.3	20.5	0.308	0.27	0.249	3344	1213	58	3017	1094	52	0.902	16.516	5.99	0.286	4373	2749	2204	545	1624	1214	410	205	1773	1433	340	2600	1985	615	179252	2490	3	2.66	0.04	105.202
2023-02-28	14:16:00	1	1	22	42	99	0.25	20.771	0.059	0.35	0.25	21.3	20.5	0.302	0.27	0.242	3364	1220	58	2941	1066	51	0.874	16.512	5.988	0.286	2207	1320	1081	239	887	664	223	33	614	524	90	1593	1221	372	180940	1688	2	2.66	0.04	105.202
2023-02-28	14:31:00	1	1	22	54	99	0.25	20.761	0.061	0.35	0.25	21.3	20.47	0.329	0.29	0.269	3598	1305	62	3266	1185	57	0.908	17.793	6.453	0.308	10218	6216	5218	998	4002	3272	730	984	2813	2351	462	7405	6139	1266	185063	4123	5	2.66	0.04	105.202
2023-02-28	14:46:00	1	1	21.9	50	99	0.25	20.761	0.069	0.35	0.25	21.3	20.26	0.558	0.5	0.489	6134	2224	106	5965	2163	103	0.973	30.77	11.159	0.532	12827	8133	6752	1381	4694	3947	747	1322	4433	3720	713	8394	6979	1415	190847	5784	6	3.18	0.04	105.202
2023-02-28	15:01:00	1	1	22	50	99	0.25	20.761	0.072	0.35	0.25	21.3	20.34	0.503	0.42	0.431	5089	1845	88	5253	1905	91	1.032	25.864	9.38	0.447	10558	6642	5531	1111	3916	3244	672	1121	2630	2185	445	7928	6590	1338	194921	4074	5	3.23	0.04	102.312
2023-02-28	15:16:00	1	1	22	50	99	0.25	20.761	0.072	0.35	0.25	21.3	20.29	0.564	0.47	0.492	5636	2044	97	5968	2165	103	1.059	28.811	10.449	0.498	9013	5574	4555	1019	3439	2774	665	574	3035	2445	590	5978	4884	1094	198708	3787	4	3.42	0.04	104.624
2023-02-28	15:31:00	1	1	22	50	99	0.25	20.761	0.069	0.35	0.25	21.4	20.35	0.513	0.41	0.444	4845	1757	84	5360	1944	93	1.106	25.021	9.074	0.433	6750	4595	3746	849	2155	1631	524	409	2750	2150	600	4000	3227	773	201682	2974	3	3.45	0.04	104.624
2023-02-28	15:46:00	1	1	22	50	99	0.25	20.761	0.066	0.35	0.25	21.3	20.35	0.5	0.41	0.434	4893	1774	85	5250	1904	91	1.073	25.089	9.099	0.434	222	83	49	34	139	56	83	0	147	65	82	75	40	35	202111	428	0	3.45	0.04	104.624
2023-02-28	16:01:00	1	1	22	50	99	0.25	20.761	0.066	0.35	0.25	21.4	20.42	0.448	0.34	0.382	3996	1449	69	4629	1679	80	1.159	20.868	7.568	0.361	821	31	4	27	790	470	320	0	789	469	320	32	5	27	204600	2490	3	3.45	0.04	104.624
2023-02-28	16:16:00	1	1	22	50	99	0.25	20.761	0.066	0.35	0.25	21.3	20.45	0.412	0.31	0.346	3643	1321	63	4195	1521	73	1.151	18.997	6.89	0.329	268	93	56	37	175	100	75	0	159	90	69	109	66	43	205132	531	1	3.45	0.04	104.624
2023-02-28	16:31:00	1	1	22	50	99	0.25	20.761	0.066	0.35	0.25	21.3	20.48	0.378	0.28	0.312	3291	1194	57	3781	1371	65	1.149	17.152	6.221	0.297	4737	2856	2294	562	1881	1448	433	546	2354	1849	505	2383	1893	490	207250	2118	2	3.45	0.04	104.624
2023-02-28	16:46:00	1	1	22	51	99	0.25	20.761	0.065	0.35	0.25	21.3	20.35	0.531	0.41	0.466	4798	1740	83	5647	2048	98	1.177	25.154	9.123	0.435	7429	4691	3890	801	2738	2176	562	594	2783	2239	544	4646	3827	819	210544	3294	4	3.53	0.04	104.624
2023-02-28	17:01:00	1	1	22	49	99	0.25	20.761	0.066	0.35	0.25	21.4	20.36	0.508	0.4	0.442	4733	1716	82	5380	1951	93	1.137	24.601	8.922	0.426	8023	5035	4158	877	2988	2381	607	814	2591	2056	535	5432	4483	949	214134	3590	4	3.74	0.04	104.624
2023-02-28	17:16:00	1	1	22.1	50	99	0.25	20.771	0.066	0.35	0.25	21.3	20.33	0.552	0.44	0.486	5206	1888	90	5914	2145	102	1.136	27.056	9.812	0.468	8379	4986	4100	886	3393	2763	630	873	3299	2706	593	5080	4157	923	218337	4204	5	3.88	0.04	106.936
2023-02-28	17:31:00	1	1	22	50	99	0.25	20.771	0.067	0.35	0.25	21.4	20.33	0.549	0.44	0.482	5190	1882	90	5833	2116	101	1.124	26.906	9.758	0.465	2705	1715	1405	310	990	697	293	775	897	664	233	1808	1438	370	219686	1349	1	3.88	0.04	106.936
2023-02-28	17:46:00	1	1	21.9	50	99	0.25	20.761	0.068	0.35	0.25	21.4	20.38	0.49	0.38	0.422	4496	1631	78	5133	1861	89	1.142	23.397	8.485	0.405	140	0	0	0	140	0	140	86	140	0	140	0	0	0	219764	78	0	3.88	0.04	106.358
2023-02-28	18:01:00	1	1	22	50	99	0.25	20.771	0.066	0.35	0.25	21.3	20.42	0.445	0.35	0.379	4170	1512	72	4615	1674	80	1.107	21.538	7.811	0.373	312	120	91	29	192	53	139	116	251	100	151	61	44	17	219923	158	0	3.89	0.04	105.202
2023-02-28	18:16:00	1	1	22	50	99	0.25	20.771	0.065	0.35	0.25	21.4	20.42	0.452	0.35	0.387	4115	1492	71	4673	1695	81	1.136	21.387	7.756	0.37	808	533	405	128	275	192	83	979	253	173	80	555	424	131	220474	552	1	3.89	0.04	98.2659
2023-02-28	18:31:00	1	1	21.9	50	0	0.25	20.771	0.066	0.35	0.25	21.4	20.41	0.459	0.36	0.393	4257	1544	74	4758	1726	82	1.118	22.038	7.992	0.381	956	675	517	158	281	193	88	470	454	316	138	502	394	108	220981	507	1	3.89	0.04	106.936
2023-02-28	18:46:00	1	1	22	50	0	0.25	20.761	0.067	0.35	0.25	21.3	20.4	0.481	0.36	0.413	4196	1522	73	5009	1817	87	1.194	22.075	8.006	0.382	199	75	58	17	124	62	62	115	128	64	64	71	56	15	221086	105	0	3.9	0.04	104.046
2023-02-28	19:01:00	1	1	22	50	0	0.25	20.771	0.068	0.35	0.25	21.3	20.38	0.499	0.39	0.431	4600	1668	80	5226	1895	90	1.136	23.908	8.671	0.414	3092	1884	1497	387	1208	889	319	1154	1309	945	364	1783	1441	342	222578	1492	2	4.1	0.04	108.671
2023-02-28	19:16:00	1	1	22	50	0	0.25	20.771	0.067	0.35	0.25	21.3	20.4	0.478	0.37	0.411	4346	1576	75	4967	1801	86	1.143	22.622	8.204	0.391	540	231	130	101	309	164	145	220	152	116	36	388	178	210	223036	458	1	4.1	0.04	108.092
2023-02-28	19:31:00	1	1	22	50	0	0.25	20.771	0.067	0.35	0.25	21.3	20.35	0.546	0.42	0.479	4919	1784	85	5815	2109	101	1.182	25.816	9.363	0.447	1210	340	206	134	870	623	247	47	141	89	52	1069	740	329	223990	954	1	4.12	0.04	108.092
2023-02-28	19:46:00	1	1	22	50	0	0.25	20.771	0.067	0.35	0.25	21.3	20.35	0.545	0.42	0.478	4929	1788	85	5818	2110	101	1.18	25.861	9.379	0.447	3247	1737	1400	337	1510	1195	315	399	426	356	70	2821	2239	582	225912	1922	2	4.18	0.04	108.092
2023-02-28	20:01:00	1	1	22	50	0	0.25	20.771	0.067	0.35	0.25	21.3	20.35	0.526	0.42	0.459	4959	1799	86	5555	2015	96	1.12	25.689	9.317	0.444	14433	8618	7242	1376	5815	4820	995	1805	4395	3671	724	10038	8391	1647	233012	7101	8	4.18	0.04	109.249
2023-02-28	20:16:00	1	1	22	50	0	0.25	20.771	0.067	0.35	0.25	21.3	20.35	0.519	0.42	0.452	4970	1802	86	5457	1979	94	1.098	25.622	9.292	0.443	9904	6047	5036	1011	3857	3160	697	1476	2233	1875	358	7671	6321	1350	240078	7066	8	4.34	0.04	112.139
2023-02-28	20:31:00	1	1	22	51	0	0.25	20.771	0.068	0.35	0.25	21.3	20.3	0.583	0.47	0.514	5557	2015	96	6231	2260	108	1.121	28.79	10.441	0.498	11421	6796	5601	1195	4625	3893	732	1951	2962	2471	491	8459	7023	1436	247587	7509	8	4.4	0.04	107.514
2023-02-28	20:46:00	1	1	22	50	0	0.25	20.771	0.068	0.35	0.25	21.3	20.3	0.577	0.47	0.509	5595	2029	97	6195	2247	107	1.107	28.902	10.482	0.5	10786	6834	5750	1084	3952	3290	662	1851	4627	3873	754	6159	5167	992	253917	6330	7	4.46	0.04	109.827
2023-02-28	21:01:00	1	1	22	50	0	0.25	20.771	0.067	0.35	0.25	21.3	20.3	0.578	0.47	0.511	5591	2028	97	6222	2256	108	1.113	28.916	10.487	0.5	12249	8074	6864	1210	4175	3488	687	1916	3850	3225	625	8399	7127	1272	261633	7716	9	4.57	0.04	116.185
2023-02-28	21:16:00	1	1	22	50	0	0.25	20.771	0.067	0.35	0.25	21.3	20.26	0.622	0.51	0.555	6040	2191	104	6718	2436	116	1.112	31.235	11.328	0.54	11596	6837	5763	1074	4759	3962	797	1295	3750	3165	585	7846	6560	1286	268190	6557	7	4.58	0.04	115.607
2023-02-28	21:31:00	1	1	22	50	0	0.25	20.771	0.067	0.35	0.25	21.3	20.28	0.598	0.49	0.531	5799	2103	100	6420	2328	111	1.107	29.956	10.864	0.518	8896	5182	4270	912	3714	3015	699	1100	3488	2903	585	5408	4382	1026	273265	5075	6	4.58	0.04	115.607
2023-02-28	21:46:00	1	1	22	50	0	0.25	20.771	0.068	0.35	0.25	21.3	20.25	0.64	0.52	0.572	6159	2234	107	6944	2518	120	1.127	31.953	11.588	0.553	6219	3696	3030	666	2523	1998	525	654	2845	2272	573	3374	2756	618	276400	3135	3	4.6	0.04	111.561
2023-02-28	22:01:00	1	1	22	50	0	0.25	20.771	0.068	0.35	0.25	21.3	20.3	0.594	0.47	0.526	5552	2014	96	6407	2324	111	1.154	28.969	10.506	0.501	5867	3745	3123	622	2122	1693	429	755	2219	1800	419	3648	3016	632	280450	4050	4	4.7	0.04	111.561
2023-02-28	22:16:00	1	1	22	50	0	0.25	20.781	0.067	0.35	0.25	21.3	20.34	0.542	0.44	0.476	5241	1901	91	5787	2099	100	1.104	27.053	9.811	0.468	6525	3717	3003	714	2808	2229	579	660	2393	1907	486	4132	3325	807	284781	4331	5	4.7	0.04	111.561
2023-02-28	22:31:00	1	1	22	50	0	0.25	20.771	0.067	0.35	0.25	21.3	20.29	0.603	0.48	0.536	5648	2048	98	6503	2358	112	1.151	29.451	10.681	0.51	10224	6044	5029	1015	4180	3487	693	1023	3274	2729	545	6950	5787	1163	289619	4838	5	4.72	0.04	111.561
2023-02-28	22:46:00	1	1	22	50	0	0.25	20.771	0.068	0.35	0.25	21.3	20.28	0.603	0.49	0.535	5775	2094	100	6460	2343	112	1.119	29.902	10.845	0.517	8998	5379	4478	901	3619	2978	641	1063	2656	2186	470	6342	5270	1072	294077	4458	5	4.72	0.04	113.295
2023-02-28	23:01:00	1	1	22	50	0	0.25	20.781	0.067	0.35	0.25	21.3	20.33	0.55	0.45	0.483	5378	1950	93	5879	2132	102	1.093	27.696	10.045	0.479	7616	4464	3647	817	3152	2608	544	1340	2052	1683	369	5564	4572	992	298729	4653	5	4.73	0.04	110.405
2023-02-28	23:16:00	1	1	22	50	0	0.25	20.771	0.068	0.35	0.25	21.3	20.33	0.541	0.44	0.474	5241	1901	91	5756	2087	100	1.098	27.021	9.8	0.467	11443	6836	5742	1094	4607	3874	733	1407	3479	2858	621	7964	6758	1206	307236	8507	9	4.73	0.04	104.624
2023-02-28	23:31:00	1	1	22	50	0	0.25	20.771	0.068	0.35	0.25	21.3	20.35	0.511	0.42	0.443	5034	1826	87	5377	1950	93	1.068	25.785	9.351	0.446	6222	3363	2735	628	2859	2300	559	1035	1888	1534	354	4334	3501	833	314262	7026	8	4.73	0.04	104.046
2023-02-28	23:46:00	1	1	22	50	0	0.25	20.771	0.067	0.35	0.25	21.3	20.38	0.467	0.39	0.4	4685	1699	81	4832	1753	84	1.031	23.81	8.635	0.412	7358	4090	3378	712	3268	2661	607	1010	2165	1743	422	5193	4296	897	317983	3722	4	4.74	0.04	107.514
2023-03-01	00:01:00	1	1	22	50	0	0.25	20.771	0.067	0.35	0.25	21.3	20.4	0.439	0.37	0.371	4469	1621	77	4484	1626	78	1.003	22.572	8.186	0.39	427	126	70	56	301	145	156	0	191	117	74	236	98	138	318510	527	1	4.74	0.04	107.514
2023-03-01	00:16:00	1	1	22	50	0	0.25	20.771	0.067	0.35	0.25	21.3	20.47	0.36	0.3	0.293	3661	1328	63	3549	1287	61	0.97	18.352	6.656	0.317	326	84	30	54	242	95	147	0	146	51	95	180	74	106	318980	470	1	4.74	0.04	107.514
2023-03-01	00:31:00	1	1	22	50	0	0.25	20.771	0.066	0.35	0.25	21.3	20.47	0.353	0.3	0.288	3677	1334	64	3489	1265	60	0.949	18.351	6.655	0.317	227	91	28	63	136	55	81	0	82	27	55	145	56	89	319595	615	1	4.74	0.04	107.514
2023-03-01	00:46:00	1	1	22.1	50	0	0.25	20.781	0.064	0.35	0.25	21.3	20.47	0.351	0.31	0.287	3848	1396	67	3485	1264	60	0.906	19.02	6.898	0.329	8716	5406	4567	839	3310	2666	644	566	2952	2435	517	5764	4798	966	324116	4521	5	4.74	0.04	101.734
2023-03-01	01:01:00	1	1	22	50	0	0.25	20.781	0.064	0.35	0.25	21.3	20.4	0.414	0.38	0.35	4712	1709	82	4256	1543	74	0.903	23.275	8.441	0.403	9924	6067	5098	969	3857	3116	741	890	3679	3051	628	6245	5163	1082	328369	4252	5	4.75	0.04	101.734
2023-03-01	01:16:00	1	1	22	50	0	0.25	20.781	0.064	0.35	0.25	21.3	20.4	0.42	0.38	0.356	4675	1696	81	4310	1563	75	0.922	23.191	8.411	0.401	8538	5405	4448	957	3133	2509	624	661	3710	3041	669	4828	3916	912	332471	4102	5	4.76	0.04	101.734
2023-03-01	01:31:00	1	1	22	50	0	0.25	20.781	0.064	0.35	0.25	21.3	20.4	0.421	0.38	0.357	4691	1701	81	4339	1574	75	0.925	23.285	8.445	0.403	3932	2158	1661	497	1774	1382	392	260	1769	1354	415	2163	1689	474	334780	2309	3	4.76	0.04	101.734
2023-03-01	01:46:00	1	1	22	50	0	0.25	20.781	0.063	0.35	0.25	21.3	20.38	0.45	0.4	0.387	4894	1775	85	4691	1701	81	0.959	24.473	8.876	0.423	7779	4216	3446	770	3563	2885	678	452	3252	2646	606	4527	3685	842	338538	3758	4	4.77	0.04	101.734
2023-03-01	02:01:00	1	1	22	50	0	0.25	20.781	0.063	0.35	0.25	21.3	20.4	0.424	0.38	0.361	4665	1692	81	4366	1584	76	0.936	23.213	8.419	0.402	8899	5479	4502	977	3420	2766	654	954	3212	2623	589	5687	4645	1042	342794	4255	5	4.82	0.04	101.734
2023-03-01	02:16:00	1	1	22.1	50	0	0.25	20.781	0.063	0.35	0.25	21.3	20.42	0.39	0.36	0.327	4475	1623	77	3964	1438	69	0.886	22.021	7.986	0.381	4198	2543	2007	536	1655	1256	399	205	1913	1478	435	2285	1785	500	345087	2293	3	4.82	0.04	102.89
2023-03-01	02:31:00	1	1	21.9	50	0	0.25	20.781	0.063	0.35	0.25	21.3	20.36	0.453	0.42	0.39	5191	1882	90	4725	1714	82	0.91	25.683	9.314	0.444	7296	4588	3703	885	2708	2121	587	374	2614	2074	540	4682	3750	932	348236	3149	3	4.82	0.04	102.89
2023-03-01	02:46:00	1	1	22	50	0	0.25	20.781	0.063	0.35	0.25	21.3	20.45	0.375	0.33	0.312	4057	1471	70	3777	1370	65	0.931	20.165	7.313	0.349	4606	2985	2376	609	1621	1176	445	83	2080	1602	478	2526	1950	576	351212	2976	3	4.82	0.04	102.89
2023-03-01	03:01:00	1	1	22	50	0	0.25	20.781	0.061	0.35	0.25	21.3	20.43	0.374	0.35	0.312	4358	1580	75	3781	1371	65	0.868	21.356	7.745	0.369	373	102	51	51	271	120	151	0	11	8	3	362	163	199	351604	392	0	4.82	0.04	102.89
2023-03-01	03:16:00	1	1	22	50	0	0.25	20.781	0.061	0.35	0.25	21.3	20.5	0.314	0.28	0.253	3483	1263	60	3066	1112	53	0.88	17.116	6.207	0.296	141	12	6	6	129	8	121	0	0	0	0	141	14	127	351968	364	0	4.82	0.04	102.89
2023-03-01	03:31:00	1	1	22	50	0	0.25	20.781	0.06	0.35	0.25	21.3	20.52	0.284	0.26	0.224	3263	1183	56	2718	986	47	0.833	15.865	5.754	0.274	375	42	26	16	333	135	198	0	20	15	5	355	146	209	352419	451	1	4.82	0.04	102.89
2023-03-01	03:46:00	1	1	22	50	0	0.25	20.781	0.059	0.35	0.25	21.3	20.48	0.315	0.3	0.255	3788	1374	66	3101	1125	54	0.819	18.36	6.659	0.318	211	71	49	22	140	59	81	0	30	23	7	181	85	96	352649	230	0	4.82	0.04	102.89
2023-03-01	04:01:00	1	1	22	50	0	0.25	20.781	0.059	0.35	0.25	21.3	20.54	0.272	0.24	0.213	3002	1089	52	2583	937	45	0.861	14.689	5.327	0.254	343	136	5	131	207	57	150	0	223	22	201	120	40	80	353139	490	1	4.82	0.04	102.89
2023-03-01	04:16:00	1	1	22	50	0	0.25	20.781	0.059	0.35	0.25	21.3	20.5	0.302	0.28	0.243	3527	1279	61	2954	1071	51	0.838	17.167	6.226	0.297	3508	1979	1573	406	1529	1129	400	202	1663	1302	361	1845	1400	445	355707	2568	3	4.82	0.04	102.89
2023-03-01	04:31:00	1	1	21.9	50	0	0.25	20.781	0.059	0.35	0.25	21.3	20.47	0.332	0.31	0.273	3879	1407	67	3303	1198	57	0.852	18.938	6.868	0.328	1994	821	564	257	1173	857	316	26	421	332	89	1573	1089	484	357448	1741	2	4.82	0.04	102.89
2023-03-01	04:46:00	1	1	22	50	0	0.25	20.781	0.059	0.35	0.25	21.3	20.47	0.322	0.31	0.263	3901	1415	67	3181	1154	55	0.815	18.894	6.852	0.327	236	65	28	37	171	60	111	0	56	30	26	180	58	122	357726	278	0	4.82	0.04	102.89
2023-03-01	05:01:00	1	1	21.9	50	0	0.25	20.781	0.059	0.35	0.25	21.3	20.5	0.296	0.28	0.237	3545	1285	61	2883	1045	50	0.813	17.157	6.222	0.297	689	169	111	58	520	335	185	0	452	303	149	237	143	94	358487	761	1	4.82	0.04	102.89
2023-03-01	05:16:00	1	1	22	50	0	0.25	20.781	0.059	0.35	0.25	21.3	20.57	0.239	0.21	0.181	2638	957	46	2189	794	38	0.83	12.819	4.649	0.222	695	304	197	107	391	248	143	0	145	109	36	550	336	214	359169	682	1	4.82	0.04	102.89
2023-03-01	05:31:00	1	1	22	50	0	0.25	20.781	0.06	0.35	0.25	21.3	20.54	0.262	0.24	0.202	3027	1098	52	2447	887	42	0.808	14.634	5.307	0.253	154	127	62	65	27	5	22	0	27	5	22	127	62	65	359678	509	1	4.82	0.04	102.89
2023-03-01	05:46:00	1	1	22	50	0	0.25	20.781	0.06	0.35	0.25	21.3	20.52	0.284	0.26	0.224	3273	1187	57	2718	986	47	0.831	15.903	5.768	0.275	195	139	72	67	56	22	34	0	49	23	26	146	71	75	359925	248	0	4.82	0.04	102.89
2023-03-01	06:01:00	1	1	22	50	0	0.25	20.781	0.06	0.35	0.25	21.3	20.51	0.292	0.27	0.232	3388	1229	59	2812	1020	49	0.83	16.461	5.97	0.285	6337	4362	3630	732	1975	1533	442	756	2813	2278	535	3524	2885	639	362884	2959	3	4.84	0.04	102.89
2023-03-01	06:16:00	1	1	22	50	0	0.25	20.781	0.058	0.35	0.25	21.3	20.4	0.391	0.38	0.333	4757	1725	82	4033	1463	70	0.848	23.209	8.417	0.402	15756	10676	9069	1607	5080	4228	852	1733	7513	6369	1144	8243	6928	1315	368375	5491	6	4.92	0.04	104.624
2023-03-01	06:31:00	1	1	22	50	99	0.25	20.781	0.058	0.35	0.25	21.3	20.4	0.389	0.38	0.33	4765	1728	82	4000	1451	69	0.84	23.201	8.414	0.401	9692	6498	5541	957	3194	2586	608	1129	3992	3344	648	5700	4783	917	372384	4009	4	4.98	0.04	104.624
2023-03-01	06:46:00	1	1	22	50	99	0.25	20.781	0.058	0.35	0.25	21.3	20.38	0.404	0.4	0.346	5043	1829	87	4213	1528	73	0.835	24.534	8.898	0.424	4412	2778	2169	609	1634	1169	465	173	2087	1588	499	2325	1750	575	374753	2369	3	4.99	0.04	104.624
2023-03-01	07:01:00	1	1	22	50	99	0.25	20.781	0.058	0.35	0.25	21.3	20.45	0.342	0.33	0.284	4136	1500	72	3427	1243	59	0.829	20.091	7.286	0.348	382	226	113	113	156	88	68	0	61	47	14	321	154	167	375088	335	0	4.99	0.04	104.624
2023-03-01	07:16:00	1	1	22	49	99	0.25	20.781	0.059	0.35	0.25	21.3	20.52	0.278	0.26	0.219	3289	1193	57	2659	964	46	0.809	15.902	5.767	0.275	220	51	30	21	169	46	123	0	0	0	0	220	76	144	375452	364	0	4.99	0.04	104.624
2023-03-01	07:31:00	1	1	22	50	99	0.25	20.781	0.06	0.35	0.25	21.3	20.52	0.287	0.26	0.227	3253	1180	56	2743	995	47	0.843	15.856	5.75	0.274	376	67	28	39	309	144	165	0	13	7	6	363	165	198	375734	282	0	4.99	0.04	104.624
2023-03-01	07:46:00	1	1	22	50	99	0.25	20.781	0.06	0.35	0.25	21.3	20.57	0.236	0.21	0.176	2661	965	46	2131	773	37	0.801	12.842	4.658	0.222	167	26	16	10	141	79	62	0	19	9	10	148	86	62	375893	159	0	4.99	0.04	104.624
2023-03-01	08:01:00	1	1	22	50	99	0.25	20.781	0.061	0.35	0.25	21.3	20.52	0.289	0.26	0.228	3264	1184	56	2769	1004	48	0.848	15.926	5.776	0.276	32	14	0	14	18	7	11	0	0	0	0	32	7	25	376024	131	0	4.99	0.04	104.624
2023-03-01	08:16:00	1	1	22	50	99	0.25	20.781	0.062	0.35	0.25	21.3	20.57	0.233	0.21	0.171	2659	964	46	2067	750	36	0.778	12.766	4.63	0.221	318	174	76	98	144	87	57	0	31	24	7	287	139	148	376440	416	0	4.99	0.04	104.624
2023-03-01	08:31:00	1	1	22	50	99	0.25	20.781	0.061	0.35	0.25	21.3	20.54	0.257	0.24	0.196	3045	1104	53	2364	857	41	0.776	14.615	5.3	0.253	415	152	75	77	263	181	82	0	188	134	54	227	122	105	378246	1807	2	4.99	0.04	104.624
2023-03-01	08:46:00	1	1	22	50	99	0.25	20.781	0.062	0.35	0.25	21.3	20.51	0.292	0.27	0.23	3397	1232	59	2783	1009	48	0.819	16.466	5.972	0.285	868	76	13	63	792	506	286	0	361	290	71	507	229	278	379984	1738	2	4.99	0.04	104.624
2023-03-01	09:01:00	1	1	22	50	99	0.25	20.781	0.063	0.35	0.25	21.3	20.54	0.271	0.24	0.208	3024	1097	52	2529	917	44	0.836	14.714	5.336	0.255	607	157	50	107	450	257	193	0	300	162	138	307	145	162	380624	640	1	4.99	0.04	104.624
2023-03-01	09:16:00	1	1	22	51	99	0.25	20.781	0.063	0.35	0.25	21.3	20.57	0.238	0.21	0.175	2658	964	46	2118	768	37	0.797	12.818	4.649	0.222	1812	943	642	301	869	603	266	0	981	688	293	831	557	274	381767	1143	1	4.99	0.04	104.624
2023-03-01	09:31:00	1	1	22	50	99	0.25	20.781	0.061	0.35	0.25	21.3	20.45	0.354	0.33	0.293	4129	1498	71	3553	1288	61	0.86	20.203	7.327	0.35	11211	6962	5859	1103	4249	3502	747	1118	3956	3312	644	7255	6049	1206	387300	5533	6	5.01	0.04	104.624
2023-03-01	09:46:00	1	1	22	51	99	0.25	20.781	0.06	0.35	0.25	21.3	20.41	0.383	0.37	0.323	4643	1684	80	3917	1421	68	0.844	22.629	8.207	0.391	3469	2278	1782	496	1191	866	325	266	1854	1383	471	1615	1265	350	389015	1715	2	5.01	0.04	104.624
2023-03-01	10:01:00	1	1	21.9	50	99	0.25	20.781	0.06	0.35	0.25	21.4	20.5	0.304	0.28	0.244	3502	1270	61	2955	1072	51	0.844	17.069	6.191	0.295	190	190	102	88	0	0	0	0	94	40	54	96	62	34	389337	322	0	5.01	0.04	104.624
2023-03-01	10:16:00	1	1	22	50	99	0.25	20.781	0.059	0.35	0.25	21.3	20.54	0.26	0.24	0.201	3045	1104	53	2439	884	42	0.801	14.696	5.33	0.254	83	55	26	29	28	16	12	0	38	19	19	45	23	22	389455	119	0	5.01	0.04	104.624
2023-03-01	10:31:00	1	1	22	50	99	0.25	20.781	0.059	0.35	0.25	21.3	20.52	0.286	0.26	0.227	3262	1183	56	2753	998	48	0.844	15.9	5.767	0.275	94	29	13	16	65	4	61	0	79	11	68	15	6	9	389603	147	0	5.01	0.04	104.624
2023-03-01	10:46:00	1	1	22	50	99	0.25	20.781	0.059	0.35	0.25	21.3	20.54	0.258	0.24	0.199	3049	1106	53	2413	875	42	0.792	14.684	5.326	0.254	140	59	37	22	81	14	67	0	124	38	86	16	13	3	389701	98	0	5.01	0.04	104.624
2023-03-01	11:01:00	1	1	22	50	99	0.25	20.781	0.06	0.35	0.25	21.3	20.56	0.251	0.22	0.192	2751	998	48	2318	841	40	0.843	13.406	4.862	0.232	388	71	32	39	317	157	160	0	253	122	131	135	67	68	390275	574	1	5.01	0.04	104.624
2023-03-01	11:16:00	1	1	22	50	99	0.25	20.781	0.059	0.35	0.25	21.3	20.54	0.259	0.24	0.2	3044	1104	53	2431	882	42	0.798	14.687	5.326	0.254	249	44	20	24	205	8	197	0	38	16	22	211	12	199	390483	208	0	5.02	0.04	104.624
2023-03-01	11:31:00	1	1	22	50	99	0.25	20.781	0.061	0.35	0.25	21.3	20.54	0.264	0.24	0.203	3020	1095	52	2455	890	42	0.813	14.619	5.302	0.253	2141	1025	737	288	1116	763	353	92	1149	871	278	992	629	363	391630	1147	1	5.02	0.04	104.624
2023-03-01	11:46:00	1	1	22	50	99	0.25	20.781	0.059	0.35	0.25	21.3	20.47	0.337	0.31	0.278	3875	1405	67	3374	1224	58	0.871	19.004	6.892	0.329	5011	3374	2834	540	1637	1315	322	512	1655	1396	259	3356	2753	603	395108	3478	4	5.02	0.04	104.624
2023-03-01	12:01:00	1	1	22	50	99	0.25	20.781	0.06	0.35	0.25	21.4	20.52	0.297	0.26	0.238	3231	1172	56	2886	1047	50	0.893	15.923	5.775	0.275	128	91	10	81	37	21	16	0	7	5	2	121	26	95	395178	70	0	5.02	0.04	104.624
2023-03-01	12:16:00	1	1	22	50	99	0.25	20.781	0.059	0.35	0.25	21.3	20.52	0.296	0.26	0.237	3224	1169	56	2868	1040	50	0.89	15.877	5.758	0.275	119	13	3	10	106	18	88	0	1	1	0	118	20	98	395246	68	0	5.02	0.04	104.624
2023-03-01	12:31:00	1	1	22	50	99	0.25	20.781	0.06	0.35	0.25	21.3	20.52	0.281	0.26	0.222	3287	1192	57	2695	977	47	0.82	15.933	5.778	0.276	209	50	33	17	159	71	88	0	86	28	58	123	76	47	395476	230	0	5.02	0.04	104.624
2023-03-01	12:46:00	1	1	22	51	99	0.25	20.781	0.061	0.35	0.25	21.3	20.54	0.271	0.24	0.21	3013	1093	52	2550	925	44	0.846	14.693	5.329	0.254	265	10	6	4	255	82	173	0	256	83	173	9	5	4	396051	576	1	5.02	0.04	104.624
2023-03-01	13:01:00	1	1	22	51	99	0.25	20.781	0.061	0.35	0.25	21.3	20.54	0.272	0.24	0.212	3011	1092	52	2572	933	44	0.854	14.712	5.336	0.255	239	155	38	117	84	32	52	0	94	48	46	145	22	123	396258	207	0	5.02	0.04	104.624
2023-03-01	13:16:00	1	1	22	50	99	0.25	20.781	0.06	0.35	0.25	21.4	20.57	0.24	0.21	0.179	2650	961	46	2177	789	38	0.822	12.85	4.66	0.222	56	14	2	12	42	4	38	0	0	0	0	56	6	50	396393	135	0	5.02	0.04	104.624
2023-03-01	13:31:00	1	1	22	50	99	0.25	20.781	0.06	0.35	0.25	21.3	20.54	0.268	0.24	0.208	3014	1093	52	2516	912	44	0.835	14.659	5.316	0.254	408	169	105	64	239	138	101	0	52	36	16	356	207	149	396983	590	1	5.02	0.04	104.624
2023-03-01	13:46:00	1	1	22	49	99	0.25	20.781	0.06	0.35	0.25	21.3	20.54	0.275	0.24	0.214	2989	1084	52	2593	940	45	0.868	14.647	5.312	0.253	9081	5914	4917	997	3167	2575	592	1025	2768	2345	423	6313	5147	1166	401607	4625	5	5.04	0.04	104.624
2023-03-01	14:01:00	1	1	22	56	99	0.25	20.781	0.06	0.35	0.25	21.4	20.45	0.366	0.33	0.306	4093	1484	71	3718	1348	64	0.908	20.24	7.341	0.35	12716	8739	7406	1333	3977	3317	660	861	4312	3698	614	8404	7025	1379	407230	5622	6	5.13	0.04	104.624
2023-03-01	14:16:00	1	1	22	52	99	0.25	20.781	0.066	0.35	0.25	21.3	20.37	0.458	0.41	0.392	5032	1825	87	4758	1726	82	0.946	25.092	9.1	0.434	13008	8257	6988	1269	4751	3984	767	1267	3389	2801	588	9619	8171	1448	412060	4830	5	5.28	0.04	100
2023-03-01	14:31:00	1	1	22	49	99	0.25	20.771	0.069	0.35	0.25	21.3	20.29	0.568	0.48	0.5	5766	2091	100	6060	2198	105	1.051	29.424	10.671	0.509	13024	7494	6212	1282	5530	4644	886	1412	3311	2715	596	9713	8141	1572	417142	5082	6	5.54	0.04	102.312
2023-03-01	14:46:00	1	1	22	50	99	0.25	20.781	0.068	0.35	0.25	21.3	20.3	0.565	0.48	0.497	5771	2093	100	6021	2183	104	1.043	29.401	10.663	0.509	13206	8699	7322	1377	4507	3722	785	834	5336	4454	882	7870	6590	1280	422290	5148	6	5.64	0.04	102.312
2023-03-01	15:01:00	1	1	22	50	99	0.25	20.781	0.066	0.35	0.25	21.3	20.34	0.536	0.44	0.47	5252	1905	91	5710	2071	99	1.087	27.013	9.797	0.467	5134	3115	2427	688	2019	1510	509	183	2503	1912	591	2631	2025	606	424779	2489	3	5.75	0.04	102.312
2023-03-01	15:16:00	1	1	22	51	99	0.25	20.781	0.063	0.35	0.25	21.3	20.38	0.505	0.4	0.441	4711	1708	81	5338	1936	92	1.133	24.469	8.874	0.423	688	320	194	126	368	211	157	28	244	164	80	444	241	203	426207	1428	2	5.82	0.04	102.312
2023-03-01	15:31:00	1	1	22	50	99	0.25	20.781	0.062	0.35	0.25	21.4	20.45	0.429	0.33	0.367	3890	1411	67	4449	1614	77	1.144	20.249	7.344	0.35	1540	998	802	196	542	362	180	101	711	542	169	829	622	207	427480	1274	1	5.85	0.04	102.312
2023-03-01	15:46:00	1	1	22	51	99	0.25	20.781	0.062	0.35	0.25	21.3	20.45	0.427	0.33	0.366	3905	1416	68	4449	1614	77	1.139	20.312	7.367	0.351	800	423	337	86	377	230	147	13	489	318	171	311	249	62	428054	573	1	5.88	0.04	102.312
2023-03-01	16:01:00	1	1	22	50	99	0.25	20.781	0.061	0.35	0.25	21.4	20.4	0.492	0.38	0.431	4446	1613	77	5224	1895	90	1.175	23.3	8.45	0.403	2146	1234	995	239	912	725	187	107	732	551	181	1414	1169	245	429144	1090	1	5.9	0.04	102.312
2023-03-01	16:16:00	1	1	22	50	99	0.25	20.781	0.061	0.35	0.25	21.4	20.37	0.518	0.41	0.457	4836	1754	84	5553	2014	96	1.148	25.199	9.139	0.436	7188	4123	3352	771	3065	2544	521	1109	1812	1481	331	5376	4415	961	433283	4140	5	6.15	0.04	103.468
2023-03-01	16:31:00	1	1	22.1	50	99	0.25	20.781	0.061	0.35	0.25	21.3	20.37	0.513	0.41	0.453	4857	1762	84	5507	1997	95	1.134	25.234	9.152	0.437	2268	1461	1154	307	807	651	156	1043	770	601	169	1498	1204	294	434463	1179	1	6.15	0.04	105.78
2023-03-01	16:46:00	1	1	22	51	99	0.25	20.781	0.062	0.35	0.25	21.4	20.35	0.521	0.43	0.459	5127	1859	89	5573	2021	96	1.087	26.367	9.562	0.456	2411	1325	1054	271	1086	812	274	451	680	518	162	1731	1348	383	437800	3338	4	6.18	0.04	104.046
2023-03-01	17:01:00	1	1	22	50	99	0.25	20.781	0.06	0.35	0.25	21.4	20.34	0.543	0.44	0.483	5182	1879	90	5828	2114	101	1.125	26.869	9.744	0.465	4616	2681	2166	515	1935	1579	356	603	1571	1226	345	3045	2519	526	440091	2291	3	6.18	0.04	105.202
2023-03-01	17:16:00	1	1	22	50	99	0.25	20.781	0.061	0.35	0.25	21.3	20.34	0.542	0.44	0.481	5218	1892	90	5842	2119	101	1.12	27.025	9.801	0.468	1969	1365	1031	334	604	452	152	128	1018	722	296	951	761	190	442781	2690	3	6.18	0.04	104.624
2023-03-01	17:31:00	1	1	22	50	99	0.25	20.781	0.06	0.35	0.25	21.4	20.35	0.531	0.43	0.471	5097	1849	88	5721	2075	99	1.122	26.416	9.58	0.457	333	51	15	36	282	103	179	29	281	72	209	52	46	6	443041	261	0	6.18	0.04	105.202
2023-03-01	17:46:00	1	1	22	51	99	0.25	20.781	0.061	0.35	0.25	21.3	20.38	0.503	0.4	0.443	4719	1711	82	5366	1946	93	1.137	24.532	8.897	0.424	1359	737	546	191	622	367	255	652	694	470	224	665	443	222	443888	846	1	6.18	0.04	105.202
2023-03-01	18:01:00	1	1	22	50	99	0.25	20.781	0.061	0.35	0.25	21.4	20.38	0.508	0.4	0.447	4688	1700	81	5408	1961	94	1.154	24.457	8.87	0.423	375	35	11	24	340	172	168	80	183	92	91	192	91	101	444080	192	0	6.18	0.04	105.202
2023-03-01	18:16:00	1	1	22	50	99	0.25	20.781	0.062	0.35	0.25	21.3	20.35	0.537	0.43	0.476	5087	1845	88	5782	2097	100	1.137	26.441	9.589	0.457	2351	1298	1026	272	1053	787	266	370	1088	829	259	1263	984	279	445543	1463	2	6.18	0.04	104.046
2023-03-01	18:31:00	1	1	22	50	0	0.25	20.781	0.06	0.35	0.25	21.4	20.38	0.51	0.4	0.45	4706	1707	81	5461	1981	94	1.16	24.585	8.916	0.425	11898	7451	6244	1207	4447	3713	734	2075	3945	3274	671	7953	6683	1270	451514	5972	7	6.18	0.04	103.468
2023-03-01	18:46:00	1	1	22	50	0	0.25	20.781	0.061	0.35	0.25	21.4	20.29	0.593	0.49	0.532	5810	2107	101	6453	2340	112	1.111	30.035	10.893	0.52	12698	8242	6963	1279	4456	3721	735	2171	5319	4448	871	7379	6236	1143	458249	6735	7	6.25	0.04	104.046
2023-03-01	19:01:00	1	1	22	50	0	0.25	20.781	0.063	0.35	0.25	21.3	20.33	0.55	0.45	0.487	5356	1942	93	5926	2149	103	1.106	27.662	10.032	0.479	2308	1483	1191	292	825	531	294	588	1360	967	393	948	755	193	459854	1605	2	6.25	0.04	102.312
2023-03-01	19:16:00	1	1	21.9	50	0	0.25	20.781	0.063	0.35	0.25	21.3	20.33	0.55	0.45	0.487	5323	1930	92	5881	2133	102	1.105	27.481	9.966	0.475	6192	4100	3431	669	2092	1687	405	1271	3073	2535	538	3119	2583	536	463605	3751	4	6.31	0.04	104.624
2023-03-01	19:31:00	1	1	22	50	0	0.25	20.781	0.064	0.35	0.25	21.3	20.29	0.589	0.49	0.525	5833	2116	101	6362	2307	110	1.091	30.026	10.89	0.519	7368	5173	4412	761	2195	1773	422	1535	4262	3536	726	3106	2649	457	469266	5661	6	6.36	0.04	101.734
2023-03-01	19:46:00	1	1	22.1	50	0	0.25	20.781	0.065	0.35	0.25	21.3	20.3	0.581	0.48	0.516	5687	2063	98	6237	2262	108	1.097	29.313	10.631	0.507	15993	11161	9486	1675	4832	4125	707	2423	6850	5826	1024	9143	7785	1358	477139	7872	9	6.44	0.04	109.249
2023-03-01	20:01:00	1	1	22	49	0	0.25	20.781	0.066	0.35	0.25	21.3	20.25	0.639	0.53	0.572	6323	2293	109	6966	2527	121	1.102	32.623	11.831	0.564	15223	10226	8618	1608	4997	4198	799	2675	5579	4643	936	9644	8173	1471	487162	10023	11	6.47	0.04	103.468
2023-03-01	20:16:00	1	1	22	49	0	0.25	20.781	0.065	0.35	0.25	21.3	20.26	0.636	0.52	0.571	6165	2236	107	6938	2516	120	1.125	31.971	11.595	0.553	21894	15914	13727	2187	5980	5070	910	2784	7773	6728	1045	14121	12069	2052	498612	11450	13	6.48	0.04	103.468
2023-03-01	20:31:00	1	1	22	50	0	0.25	20.781	0.064	0.35	0.25	21.3	20.23	0.65	0.55	0.586	6539	2372	113	7081	2568	122	1.083	33.603	12.187	0.581	8314	5525	4652	873	2789	2286	503	1060	3750	3160	590	4564	3778	786	503088	4476	5	6.48	0.04	100.578
2023-03-01	20:46:00	1	1	21.9	50	0	0.25	20.781	0.064	0.35	0.25	21.3	20.26	0.635	0.52	0.571	6131	2223	106	6906	2504	119	1.126	31.799	11.533	0.55	14563	9862	8295	1567	4701	3981	720	2451	5560	4669	891	9003	7607	1396	512020	8931	10	6.51	0.04	102.312
2023-03-01	21:01:00	1	1	22	50	0	0.25	20.781	0.064	0.35	0.25	21.3	20.26	0.634	0.52	0.57	6144	2228	106	6898	2502	119	1.123	31.842	11.548	0.551	7872	5211	4331	880	2661	2166	495	1337	2995	2443	552	4877	4054	823	515400	3381	4	6.54	0.04	102.89
2023-03-01	21:16:00	1	1	22	49	0	0.25	20.781	0.064	0.35	0.25	21.3	20.27	0.609	0.51	0.544	6057	2197	105	6577	2385	114	1.086	31.144	11.295	0.539	8659	6210	5223	987	2449	2026	423	1979	4231	3511	720	4428	3738	690	520513	5112	6	6.55	0.04	101.156
2023-03-01	21:31:00	1	1	22	50	0	0.25	20.781	0.063	0.35	0.25	21.3	20.3	0.582	0.48	0.518	5707	2070	99	6289	2281	109	1.102	29.445	10.679	0.509	14145	9178	7650	1528	4967	4193	774	2070	4419	3698	721	9726	8145	1581	529092	8580	10	6.56	0.04	101.156
2023-03-01	21:46:00	1	1	22	49	0	0.25	20.781	0.063	0.35	0.25	21.3	20.29	0.584	0.49	0.52	5827	2113	101	6283	2279	109	1.078	29.912	10.848	0.517	10055	6488	5410	1078	3567	2926	641	1164	3490	2894	596	6565	5442	1123	534865	5773	6	6.58	0.04	106.936
2023-03-01	22:01:00	1	1	22	50	0	0.25	20.781	0.064	0.35	0.25	21.3	20.32	0.557	0.46	0.493	5470	1984	95	5968	2164	103	1.091	28.158	10.212	0.487	8423	5406	4436	970	3017	2488	529	1536	2525	2029	496	5898	4895	1003	541845	6980	8	6.64	0.04	100.578
2023-03-01	22:16:00	1	1	22	50	0	0.25	20.781	0.063	0.35	0.25	21.3	20.33	0.542	0.45	0.479	5359	1943	93	5798	2103	100	1.082	27.532	9.985	0.476	7476	4705	3818	887	2771	2189	582	779	2169	1689	480	5307	4318	989	546721	4876	5	6.65	0.04	100.578
2023-03-01	22:31:00	1	1	22	50	0	0.25	20.781	0.063	0.35	0.25	21.3	20.3	0.564	0.48	0.501	5772	2093	100	6090	2209	105	1.055	29.482	10.692	0.51	7370	4256	3460	796	3114	2529	585	758	1904	1541	363	5466	4448	1018	550194	3473	4	6.68	0.04	94.7977
2023-03-01	22:46:00	1	1	22	50	0	0.25	20.781	0.062	0.35	0.25	21.3	20.35	0.516	0.43	0.454	5153	1869	89	5511	1999	95	1.069	26.403	9.576	0.457	5805	3396	2704	692	2409	1906	503	305	2297	1735	562	3508	2875	633	552967	2772	3	6.68	0.04	94.7977
2023-03-01	23:01:00	1	1	22	50	0	0.25	20.781	0.062	0.35	0.25	21.3	20.26	0.608	0.52	0.545	6223	2257	108	6602	2394	114	1.061	31.827	11.543	0.551	6563	3584	2895	689	2979	2364	615	476	2235	1793	442	4328	3466	862	556867	3900	4	6.69	0.04	94.7977
2023-03-01	23:16:00	1	1	22	50	0	0.25	20.781	0.062	0.35	0.25	21.3	20.41	0.442	0.37	0.38	4462	1618	77	4617	1674	80	1.035	22.689	8.229	0.393	731	370	247	123	361	248	113	8	462	308	154	269	187	82	557416	549	1	6.69	0.04	94.7977
2023-03-01	23:31:00	1	1	22	50	0	0.25	20.781	0.062	0.35	0.25	21.3	20.47	0.359	0.31	0.297	3810	1382	66	3610	1309	62	0.948	19.007	6.893	0.329	259	126	87	39	133	88	45	8	183	121	62	76	54	22	557552	136	0	6.69	0.04	94.7977
2023-03-01	23:46:00	1	1	22	50	0	0.25	20.781	0.06	0.35	0.25	21.3	20.47	0.351	0.31	0.291	3830	1389	66	3532	1281	61	0.922	19	6.891	0.329	113	12	3	9	101	16	85	0	100	15	85	13	4	9	557670	118	0	6.69	0.04	94.7977
2023-03-02	00:01:00	1	1	22	50	0	0.25	20.781	0.059	0.35	0.25	21.3	20.48	0.332	0.3	0.273	3714	1347	64	3296	1195	57	0.887	18.282	6.63	0.316	164	24	15	9	140	44	96	0	45	27	18	119	32	87	557770	99	0	6.69	0.04	94.7977
2023-03-02	00:16:00	1	1	22	51	0	0.25	20.781	0.059	0.35	0.25	21.3	20.47	0.342	0.31	0.284	3829	1389	66	3427	1243	59	0.895	18.882	6.848	0.327	627	199	95	104	428	294	134	17	441	300	141	186	89	97	558410	641	1	6.69	0.04	94.7977
2023-03-02	00:31:00	1	1	22	50	0	0.25	20.781	0.058	0.35	0.25	21.3	20.47	0.343	0.31	0.285	3828	1388	66	3444	1249	60	0.9	18.894	6.852	0.327	11010	6838	5739	1099	4172	3418	754	1054	4200	3427	773	6810	5730	1080	564219	5809	6	6.69	0.04	94.7977
2023-03-02	00:46:00	1	1	22	50	0	0.25	20.781	0.059	0.35	0.25	21.3	20.4	0.396	0.38	0.338	4757	1725	82	4101	1487	71	0.862	23.282	8.444	0.403	7540	4851	3970	881	2689	2140	549	609	3266	2629	637	4274	3481	793	568308	4089	5	6.69	0.04	94.7977
2023-03-02	01:01:00	1	1	22	50	0	0.25	20.781	0.059	0.35	0.25	21.3	20.38	0.438	0.4	0.38	4903	1778	85	4587	1663	79	0.936	24.394	8.847	0.422	7886	5002	4102	900	2884	2300	584	807	2558	2108	450	5328	4294	1034	572873	4565	5	6.85	0.04	94.7977
2023-03-02	01:16:00	1	1	22	50	0	0.25	20.781	0.059	0.35	0.25	21.3	20.42	0.39	0.36	0.331	4461	1618	77	4016	1456	69	0.9	22.023	7.987	0.381	8285	5242	4369	873	3043	2403	640	1588	3838	3087	751	4447	3685	762	576605	3732	4	6.9	0.04	94.7977
2023-03-02	01:31:00	1	1	21.9	50	0	0.25	20.781	0.06	0.35	0.25	21.3	20.33	0.475	0.45	0.415	5579	2023	97	5040	1828	87	0.903	27.56	9.995	0.477	5263	2621	2040	581	2642	2041	601	45	2478	1900	578	2785	2181	604	579093	2487	3	6.9	0.04	94.7977
2023-03-02	01:46:00	1	1	22	50	0	0.25	20.781	0.06	0.35	0.25	21.3	20.45	0.351	0.33	0.291	4138	1501	72	3534	1282	61	0.854	20.217	7.332	0.35	503	258	177	81	245	90	155	0	342	158	184	161	109	52	579748	655	1	6.9	0.04	94.7977
2023-03-02	02:01:00	1	1	22	50	0	0.25	20.781	0.059	0.35	0.25	21.3	20.5	0.296	0.28	0.237	3536	1282	61	2873	1042	50	0.812	17.112	6.206	0.296	212	138	21	117	74	12	62	0	82	18	64	130	15	115	580006	259	0	6.9	0.04	94.7977
2023-03-02	02:16:00	1	1	22	50	0	0.25	20.781	0.058	0.35	0.25	21.3	20.52	0.283	0.26	0.226	3264	1184	56	2734	991	47	0.838	15.886	5.762	0.275	270	197	123	74	73	18	55	0	162	67	95	108	74	34	580505	499	1	6.9	0.04	94.7977
2023-03-02	02:31:00	1	1	22	50	0	0.25	20.781	0.057	0.35	0.25	21.3	20.53	0.269	0.25	0.212	3158	1145	55	2566	931	44	0.812	15.286	5.544	0.264	118	47	16	31	71	11	60	0	77	17	60	41	10	31	580750	244	0	6.9	0.04	94.7977
2023-03-02	02:46:00	1	1	22	51	0	0.25	20.781	0.057	0.35	0.25	21.3	20.54	0.26	0.24	0.203	3032	1100	52	2469	896	43	0.814	14.682	5.325	0.254	400	278	151	127	122	33	89	0	307	127	180	93	57	36	581478	728	1	6.9	0.04	94.7977
2023-03-02	03:01:00	1	1	22	50	0	0.25	20.781	0.057	0.35	0.25	21.3	20.47	0.322	0.31	0.265	3907	1417	68	3218	1167	56	0.824	18.957	6.875	0.328	9855	6556	5582	974	3299	2694	605	1042	3490	2891	599	6365	5385	980	587190	5712	6	6.9	0.04	97.1098
2023-03-02	03:16:00	1	1	22	50	0	0.25	20.781	0.056	0.35	0.25	21.3	20.45	0.345	0.33	0.288	4142	1502	72	3500	1269	61	0.845	20.194	7.324	0.349	5978	3566	2855	711	2412	1892	520	441	2557	2037	520	3421	2710	711	590151	2961	3	6.93	0.04	97.1098
2023-03-02	03:31:00	1	1	22	50	0	0.25	20.781	0.056	0.35	0.25	21.3	20.47	0.32	0.31	0.264	3904	1416	68	3191	1157	55	0.817	18.917	6.861	0.327	620	160	102	58	460	242	218	0	255	156	99	365	188	177	591988	1837	2	6.93	0.04	97.1098
2023-03-02	03:46:00	1	1	22	50	0	0.25	20.781	0.056	0.35	0.25	21.3	20.54	0.258	0.24	0.202	3032	1100	52	2451	889	42	0.808	14.66	5.317	0.254	349	91	38	53	258	93	165	0	95	45	50	254	86	168	593534	1547	2	6.94	0.04	97.1098
2023-03-02	04:01:00	1	1	22	50	0	0.25	20.781	0.056	0.35	0.25	21.3	20.53	0.26	0.25	0.204	3175	1152	55	2472	896	43	0.778	15.248	5.53	0.264	346	96	33	63	250	138	112	0	120	57	63	226	114	112	595694	2160	2	6.94	0.04	97.1098
2023-03-02	04:16:00	1	1	22	50	0	0.25	20.781	0.057	0.35	0.25	21.3	20.54	0.253	0.24	0.197	3062	1110	53	2392	868	41	0.781	14.712	5.336	0.255	1145	522	308	214	623	372	251	0	478	290	188	667	390	277	596880	1186	1	6.94	0.04	97.1098
2023-03-02	04:31:00	1	1	22	50	0	0.25	20.781	0.057	0.35	0.25	21.3	20.5	0.3	0.28	0.243	3515	1275	61	2941	1067	51	0.837	17.105	6.204	0.296	4719	2856	2311	545	1863	1484	379	390	1402	1133	269	3317	2662	655	599495	2615	3	6.94	0.04	97.1098
2023-03-02	04:46:00	1	1	22	50	0	0.25	20.781	0.057	0.35	0.25	21.3	20.52	0.267	0.26	0.209	3316	1203	57	2540	921	44	0.766	15.879	5.759	0.275	218	79	7	72	139	20	119	0	3	1	2	215	26	189	599922	427	0	6.94	0.04	97.1098
2023-03-02	05:01:00	1	1	22	49	0	0.25	20.781	0.057	0.35	0.25	21.3	20.54	0.252	0.24	0.195	3054	1108	53	2364	857	41	0.774	14.65	5.313	0.253	280	92	24	68	188	89	99	0	14	11	3	266	102	164	600330	408	0	6.94	0.04	97.1098
2023-03-02	05:16:00	1	1	22	50	0	0.25	20.781	0.056	0.35	0.25	21.3	20.55	0.239	0.23	0.182	2943	1067	51	2213	802	38	0.752	14.045	5.094	0.243	373	15	6	9	358	195	163	0	51	22	29	322	179	143	600696	366	0	6.94	0.04	97.1098
2023-03-02	05:31:00	1	1	22	50	0	0.25	20.781	0.057	0.35	0.25	21.3	20.52	0.267	0.26	0.21	3298	1196	57	2540	921	44	0.77	15.808	5.733	0.273	5443	3228	2647	581	2215	1765	450	637	1244	969	275	4199	3443	756	604119	3422	4	6.95	0.04	95.9538
2023-03-02	05:46:00	1	1	22	50	0	0.25	20.781	0.057	0.35	0.25	21.3	20.4	0.381	0.38	0.324	4797	1740	83	3941	1429	68	0.821	23.265	8.437	0.402	6011	3496	2869	627	2515	1961	554	420	1722	1419	303	4289	3411	878	607161	3042	3	6.97	0.04	95.9538
2023-03-02	06:01:00	1	1	22	50	0	0.25	20.781	0.056	0.35	0.25	21.3	20.5	0.293	0.28	0.236	3548	1287	61	2875	1043	50	0.81	17.163	6.224	0.297	777	311	194	117	466	304	162	0	105	79	26	672	419	253	609933	2772	3	6.97	0.04	95.9538
2023-03-02	06:16:00	1	1	22	50	0	0.25	20.781	0.056	0.35	0.25	21.3	20.54	0.248	0.24	0.193	3059	1109	53	2332	846	40	0.762	14.633	5.307	0.253	410	72	18	54	338	104	234	0	0	0	0	410	122	288	612061	2128	2	6.98	0.04	95.9538
2023-03-02	06:31:00	1	1	22	50	99	0.25	20.781	0.056	0.35	0.25	21.3	20.53	0.258	0.25	0.202	3190	1157	55	2453	890	42	0.769	15.285	5.544	0.264	665	77	27	50	588	291	297	0	6	5	1	659	313	346	613477	1416	2	6.98	0.04	95.9538
2023-03-02	06:46:00	1	1	22	50	99	0.25	20.781	0.056	0.35	0.25	21.3	20.54	0.251	0.24	0.195	3059	1109	53	2363	857	41	0.772	14.669	5.32	0.254	213	10	7	3	203	12	191	0	7	5	2	206	14	192	616822	3344	4	6.98	0.04	95.9538
2023-03-02	07:01:00	1	1	21.9	50	99	0.25	20.781	0.057	0.35	0.25	21.3	20.54	0.251	0.24	0.194	3057	1109	53	2356	854	41	0.771	14.655	5.315	0.254	339	55	39	16	284	69	215	0	28	18	10	311	90	221	617103	282	0	6.98	0.04	95.9538
2023-03-02	07:16:00	1	1	22	50	99	0.25	20.781	0.057	0.35	0.25	21.3	20.54	0.242	0.24	0.185	3084	1118	53	2239	812	39	0.726	14.63	5.306	0.253	240	64	39	25	176	24	152	0	76	45	31	164	18	146	617320	216	0	6.98	0.04	95.9538
2023-03-02	07:31:00	1	1	22	50	99	0.25	20.781	0.057	0.35	0.25	21.3	20.54	0.245	0.24	0.188	3070	1113	53	2275	825	39	0.741	14.615	5.3	0.253	237	56	21	35	181	26	155	0	40	18	22	197	29	168	617547	227	0	6.98	0.04	95.9538
2023-03-02	07:46:00	1	1	22	50	99	0.25	20.781	0.057	0.35	0.25	21.3	20.54	0.26	0.24	0.203	3030	1099	52	2466	894	43	0.814	14.667	5.319	0.254	246	108	42	66	138	47	91	0	17	15	2	229	74	155	617692	145	0	6.98	0.04	95.9538
2023-03-02	08:01:00	1	1	22	50	99	0.25	20.771	0.058	0.35	0.25	21.3	20.53	0.262	0.24	0.203	3030	1099	52	2465	894	43	0.813	14.669	5.32	0.254	161	67	30	37	94	25	69	0	0	0	0	161	55	106	617818	126	0	6.98	0.04	95.9538
2023-03-02	08:16:00	1	1	22	50	99	0.25	20.771	0.058	0.35	0.25	21.3	20.57	0.236	0.2	0.178	2495	905	43	2151	780	37	0.862	12.211	4.429	0.211	172	72	26	46	100	34	66	0	7	7	0	165	53	112	617926	108	0	6.98	0.04	95.9538
2023-03-02	08:31:00	1	1	22	50	99	0.25	20.771	0.058	0.35	0.25	21.3	20.57	0.233	0.2	0.174	2487	902	43	2098	761	36	0.843	12.121	4.396	0.21	311	64	25	39	247	104	143	0	0	0	0	311	129	182	618212	286	0	6.98	0.04	95.9538
2023-03-02	08:46:00	1	1	22	50	99	0.25	20.771	0.058	0.35	0.25	21.3	20.56	0.238	0.21	0.18	2634	955	46	2176	789	38	0.826	12.789	4.638	0.221	187	48	29	19	139	23	116	0	8	6	2	179	46	133	618378	167	0	6.98	0.04	95.9538
2023-03-02	09:01:00	1	1	22	50	99	0.25	20.771	0.059	0.35	0.25	21.3	20.57	0.235	0.2	0.176	2499	906	43	2136	775	37	0.855	12.21	4.428	0.211	1139	372	224	148	767	517	250	0	174	103	71	965	638	327	619393	1015	1	6.98	0.04	95.9538
2023-03-02	09:16:00	1	1	22	50	99	0.25	20.761	0.06	0.35	0.25	21.3	20.45	0.344	0.31	0.284	3849	1396	67	3449	1251	60	0.896	18.982	6.884	0.328	14764	9648	8226	1422	5116	4335	781	1977	4146	3539	607	10618	9022	1596	627944	8551	10	6.99	0.04	93.6416
2023-03-02	09:31:00	1	1	22	50	99	0.25	20.761	0.061	0.35	0.25	21.3	20.44	0.344	0.32	0.283	4024	1460	70	3448	1251	60	0.857	19.674	7.135	0.34	7240	5168	4292	876	2072	1649	423	387	3514	2874	640	3726	3067	659	631281	3337	4	7	0.04	93.6416
2023-03-02	09:46:00	1	1	22	50	99	0.25	20.761	0.063	0.35	0.25	21.3	20.47	0.317	0.29	0.255	3632	1317	63	3086	1119	53	0.85	17.726	6.429	0.307	1050	346	209	137	704	495	209	0	586	391	195	464	313	151	632095	814	1	7	0.04	93.6416
2023-03-02	10:01:00	1	1	22	50	99	0.25	20.761	0.064	0.35	0.25	21.3	20.54	0.257	0.22	0.194	2757	1000	48	2349	852	41	0.852	13.462	4.882	0.233	154	31	20	11	123	43	80	0	60	26	34	94	37	57	632247	152	0	7	0.04	93.6416
2023-03-02	10:16:00	1	1	22	50	99	0.25	20.761	0.064	0.35	0.25	21.3	20.54	0.253	0.22	0.189	2777	1007	48	2305	836	40	0.83	13.491	4.893	0.233	189	17	7	10	172	97	75	0	19	7	12	170	97	73	633115	868	1	7	0.04	93.6416
2023-03-02	10:31:00	1	1	22	50	99	0.25	20.761	0.063	0.35	0.25	21.3	20.54	0.251	0.22	0.188	2771	1005	48	2285	829	40	0.825	13.447	4.877	0.233	440	107	75	32	333	188	145	0	250	124	126	190	139	51	633417	301	0	7	0.04	93.6416
2023-03-02	10:46:00	1	1	22	50	99	0.25	20.761	0.062	0.35	0.25	21.3	20.54	0.258	0.22	0.195	2752	998	48	2367	859	41	0.86	13.463	4.883	0.233	297	110	68	42	187	77	110	0	132	70	62	165	75	90	633753	336	0	7	0.04	93.6416
2023-03-02	11:01:00	1	1	21.9	50	99	0.25	20.761	0.063	0.35	0.25	21.3	20.57	0.233	0.19	0.17	2379	863	41	2073	752	36	0.871	11.669	4.232	0.202	533	176	49	127	357	167	190	0	306	97	209	227	119	108	635458	1705	2	7	0.04	93.6416
2023-03-02	11:16:00	1	1	22	50	99	0.25	20.761	0.064	0.35	0.25	21.3	20.54	0.248	0.22	0.185	2779	1008	48	2234	810	39	0.804	13.421	4.867	0.232	356	106	57	49	250	80	170	0	119	60	59	237	77	160	635703	245	0	7	0.04	93.6416
2023-03-02	11:31:00	1	1	22	50	99	0.25	20.761	0.064	0.35	0.25	21.3	20.52	0.273	0.24	0.21	3018	1095	52	2550	925	44	0.845	14.714	5.336	0.255	15919	11106	9582	1524	4813	4037	776	2397	8183	7011	1172	7736	6608	1128	642804	7101	8	7	0.04	94.7977
2023-03-02	11:46:00	1	1	22.1	51	99	0.25	20.761	0.064	0.35	0.25	21.3	20.43	0.349	0.33	0.285	4150	1505	72	3454	1253	60	0.832	20.176	7.317	0.349	13568	9673	8265	1408	3895	3243	652	1703	6077	5144	933	7491	6364	1127	650248	7444	8	7	0.04	94.7977
2023-03-02	12:01:00	1	1	22	50	99	0.25	20.761	0.065	0.35	0.25	21.3	20.4	0.383	0.36	0.318	4504	1633	78	3863	1401	67	0.858	22.02	7.986	0.381	9220	6559	5559	1000	2661	2158	503	976	4216	3537	679	5004	4180	824	656069	5821	6	7	0.04	94.7977
2023-03-02	12:16:00	1	1	22	50	99	0.25	20.761	0.065	0.35	0.25	21.3	20.4	0.374	0.36	0.309	4529	1643	78	3745	1358	65	0.827	21.991	7.975	0.38	1862	1311	974	337	551	373	178	67	937	646	291	925	701	224	657871	1802	2	7	0.04	94.7977
2023-03-02	12:31:00	1	1	22	50	99	0.25	20.761	0.065	0.35	0.25	21.3	20.52	0.28	0.24	0.215	2998	1087	52	2612	947	45	0.871	14.702	5.332	0.254	45	16	8	8	29	8	21	0	37	11	26	8	5	3	657905	34	0	7	0.04	94.7977
2023-03-02	12:46:00	1	1	22	51	99	0.25	20.761	0.065	0.35	0.25	21.4	20.54	0.244	0.22	0.179	2784	1009	48	2165	785	37	0.778	13.364	4.847	0.231	123	29	13	16	94	29	65	0	95	30	65	28	12	16	657993	88	0	7	0.04	94.7977
2023-03-02	13:01:00	1	1	22	50	99	0.25	20.761	0.063	0.35	0.25	21.4	20.54	0.247	0.22	0.184	2778	1008	48	2232	810	39	0.803	13.419	4.867	0.232	87	56	29	27	31	6	25	0	66	20	46	21	15	6	658054	61	0	7	0.04	94.7977
2023-03-02	13:16:00	1	1	22	50	99	0.25	20.761	0.061	0.35	0.25	21.3	20.54	0.243	0.22	0.182	2790	1012	48	2203	799	38	0.789	13.432	4.871	0.232	83	55	21	34	28	7	21	0	65	16	49	18	12	6	658108	54	0	7	0.04	94.7977
2023-03-02	13:31:00	1	1	22	50	99	0.25	20.761	0.061	0.35	0.25	21.3	20.54	0.247	0.22	0.186	2770	1005	48	2248	815	39	0.812	13.402	4.861	0.232	309	237	105	132	72	20	52	0	182	73	109	127	52	75	658359	251	0	7	0.04	94.7977
2023-03-02	13:46:00	1	1	22	50	99	0.25	20.761	0.06	0.35	0.25	21.4	20.54	0.238	0.22	0.178	2799	1015	48	2160	783	37	0.772	13.419	4.867	0.232	8134	5694	4792	902	2440	1976	464	800	3972	3284	688	4162	3484	678	662084	3725	4	7	0.04	94.7977
2023-03-02	14:01:00	1	1	21.9	49	99	0.25	20.761	0.06	0.35	0.25	21.3	20.45	0.339	0.31	0.279	3843	1394	66	3362	1219	58	0.875	18.865	6.842	0.326	12782	8496	7177	1319	4286	3561	725	1787	4745	3967	778	8037	6771	1266	669934	7851	9	7.01	0.04	95.3757
2023-03-02	14:16:00	1	1	21.9	53	99	0.25	20.761	0.06	0.35	0.25	21.3	20.4	0.367	0.36	0.307	4546	1649	79	3728	1352	64	0.82	22.037	7.992	0.381	12210	7948	6685	1263	4262	3554	708	1543	5638	4692	946	6572	5547	1025	676249	6315	7	7.11	0.04	94.7977
2023-03-02	14:31:00	1	1	22	51	99	0.25	20.761	0.065	0.35	0.25	21.3	20.37	0.428	0.39	0.363	4833	1753	84	4414	1601	76	0.913	23.928	8.678	0.414	12921	8015	6740	1275	4906	4109	797	1753	3965	3333	632	8956	7516	1440	683075	6826	8	7.4	0.04	96.5318
2023-03-02	14:46:00	1	1	22	50	99	0.25	20.761	0.067	0.35	0.25	21.3	20.32	0.51	0.44	0.443	5306	1924	92	5355	1942	93	1.009	26.835	9.732	0.464	14635	10257	8731	1526	4378	3616	762	2237	7642	6449	1193	6993	5898	1095	690382	7307	8	7.55	0.04	95.9538
2023-03-02	15:01:00	1	1	22	50	99	0.25	20.761	0.067	0.35	0.25	21.3	20.32	0.524	0.44	0.457	5285	1917	91	5534	2007	96	1.047	26.947	9.773	0.466	12437	7825	6623	1202	4612	3850	762	1663	4543	3857	686	7894	6616	1278	698068	7686	9	7.61	0.04	97.6879
2023-03-02	15:16:00	1	1	22	50	99	0.25	20.761	0.065	0.35	0.25	21.4	20.33	0.519	0.43	0.455	5124	1858	89	5494	1992	95	1.072	26.271	9.528	0.454	896	623	454	169	273	215	58	764	565	410	155	331	259	72	698738	669	1	7.62	0.04	97.6879
2023-03-02	15:31:00	1	1	22	50	99	0.25	20.761	0.063	0.35	0.25	21.4	20.39	0.462	0.37	0.399	4377	1588	76	4818	1747	83	1.101	22.581	8.189	0.391	931	596	431	165	335	236	99	262	597	411	186	334	256	78	699275	538	1	7.62	0.04	97.6879
2023-03-02	15:46:00	1	1	22	50	99	0.25	20.771	0.062	0.35	0.25	21.4	20.42	0.432	0.35	0.37	4179	1516	72	4480	1625	78	1.072	21.425	7.77	0.371	554	311	201	110	243	174	69	122	367	247	120	187	128	59	700006	730	1	7.62	0.04	97.6879
2023-03-02	16:01:00	1	1	22	51	99	0.25	20.771	0.061	0.35	0.25	21.4	20.42	0.431	0.35	0.369	4207	1526	73	4500	1632	78	1.07	21.555	7.817	0.373	776	421	293	128	355	241	114	204	516	350	166	260	184	76	701105	1100	1	7.69	0.04	98.2659
2023-03-02	16:16:00	1	1	22	49	99	0.25	20.771	0.061	0.35	0.25	21.4	20.4	0.447	0.37	0.385	4421	1603	76	4647	1685	80	1.051	22.562	8.183	0.39	2807	1570	1258	312	1237	920	317	655	1316	960	356	1491	1218	273	703289	2183	2	7.8	0.04	97.6879
2023-03-02	16:31:00	1	1	22	50	99	0.25	20.771	0.061	0.35	0.25	21.4	20.36	0.498	0.41	0.436	4880	1770	84	5276	1914	91	1.081	25.069	9.092	0.434	309	119	86	33	190	79	111	377	239	108	131	70	57	13	703969	680	1	7.91	0.04	99.422
2023-03-02	16:46:00	1	1	22	51	99	0.25	20.781	0.061	0.35	0.25	21.4	20.34	0.518	0.44	0.457	5276	1914	91	5539	2009	96	1.05	26.92	9.763	0.466	648	398	326	72	250	162	88	98	368	256	112	280	232	48	704705	736	1	7.91	0.04	99.422
2023-03-02	17:01:00	1	1	22.1	50	99	0.25	20.771	0.061	0.35	0.25	21.3	20.35	0.509	0.42	0.448	5014	1818	87	5441	1973	94	1.085	25.776	9.348	0.446	7099	4446	3734	712	2653	2215	438	1278	3396	2825	571	3703	3124	579	707914	3209	4	7.93	0.04	91.3295
2023-03-02	17:16:00	1	1	22	50	99	0.25	20.781	0.06	0.35	0.25	21.4	20.35	0.521	0.43	0.46	5128	1860	89	5585	2026	97	1.089	26.386	9.569	0.456	12641	8184	6982	1202	4457	3711	746	1705	6242	5272	970	6399	5421	978	712921	5007	6	7.93	0.04	97.6879
2023-03-02	17:31:00	1	1	22	50	99	0.25	20.781	0.06	0.35	0.25	21.3	20.35	0.517	0.43	0.457	5143	1865	89	5552	2014	96	1.08	26.409	9.578	0.457	11294	7247	6077	1170	4047	3386	661	1625	4188	3527	661	7106	5936	1170	720453	7532	8	7.93	0.04	97.1098
2023-03-02	17:46:00	1	1	22	50	99	0.25	20.771	0.061	0.35	0.25	21.4	20.35	0.517	0.42	0.457	5013	1818	87	5573	2021	96	1.112	25.918	9.4	0.448	10536	6374	5293	1081	4162	3511	651	1639	3214	2698	516	7322	6106	1216	726248	5795	6	7.94	0.04	96.5318
2023-03-02	18:01:00	1	1	22	49	99	0.25	20.771	0.06	0.35	0.25	21.4	20.34	0.524	0.43	0.464	5089	1846	88	5608	2034	97	1.102	26.257	9.522	0.454	52	50	26	24	2	2	0	648	0	0	0	52	28	24	726346	98	0	7.94	0.04	97.1098
2023-03-02	18:16:00	1	1	22	50	99	0.25	20.781	0.061	0.35	0.25	21.3	20.38	0.467	0.4	0.406	4827	1751	84	4912	1782	85	1.018	24.457	8.87	0.423	1316	817	653	164	499	367	132	226	315	227	88	1001	793	208	727086	740	1	7.94	0.04	95.9538
2023-03-02	18:31:00	1	1	22	51	0	0.25	20.771	0.06	0.35	0.25	21.3	20.38	0.466	0.39	0.407	4692	1701	81	4945	1793	86	1.054	23.958	8.689	0.414	396	199	115	84	197	112	85	52	29	17	12	367	210	157	727993	907	1	7.94	0.04	94.7977
2023-03-02	18:46:00	1	1	22	50	0	0.25	20.781	0.06	0.35	0.25	21.3	20.38	0.462	0.4	0.402	4848	1758	84	4882	1770	84	1.007	24.506	8.888	0.424	3079	1718	1399	319	1361	1078	283	456	902	734	168	2177	1743	434	730431	2438	3	7.94	0.04	92.4855
2023-03-02	19:01:00	1	1	21.9	50	0	0.25	20.771	0.061	0.35	0.25	21.3	20.33	0.517	0.44	0.456	5273	1912	91	5507	1997	95	1.044	26.871	9.745	0.465	2474	1486	1240	246	988	812	176	536	713	600	113	1761	1452	309	731689	1258	1	7.94	0.04	95.3757
2023-03-02	19:16:00	1	1	22	50	0	0.25	20.771	0.061	0.35	0.25	21.3	20.33	0.528	0.44	0.466	5243	1901	91	5637	2044	98	1.075	26.897	9.755	0.465	5882	3781	3154	627	2101	1733	368	885	1759	1457	302	4123	3430	693	736525	4836	5	7.97	0.04	94.2197
2023-03-02	19:31:00	1	1	22	50	0	0.25	20.771	0.062	0.35	0.25	21.3	20.31	0.543	0.46	0.481	5532	2006	96	5853	2123	101	1.058	28.274	10.254	0.489	13579	8978	7610	1368	4601	3875	726	2659	2836	2446	390	10743	9039	1704	753738	17213	19	8.07	0.04	94.7977
2023-03-02	19:46:00	1	1	22	50	0	0.25	20.781	0.063	0.35	0.25	21.3	20.26	0.607	0.52	0.544	6247	2266	108	6610	2397	114	1.058	31.931	11.581	0.552	15506	10048	8464	1584	5458	4648	810	2557	2780	2344	436	12726	10768	1958	767402	13664	15	8.16	0.04	94.7977
2023-03-02	20:01:00	1	1	22	50	0	0.25	20.771	0.063	0.35	0.25	21.3	20.25	0.619	0.52	0.556	6182	2242	107	6725	2439	116	1.088	31.803	11.534	0.55	14879	9472	8045	1427	5407	4532	875	2058	4014	3416	598	10865	9161	1704	782340	14938	17	8.21	0.04	97.1098
2023-03-02	20:16:00	1	1	22	50	0	0.25	20.781	0.062	0.35	0.25	21.3	20.23	0.633	0.55	0.571	6607	2396	114	6916	2508	120	1.047	33.687	12.217	0.583	15660	10337	8751	1586	5323	4451	872	2271	3937	3319	618	11723	9883	1840	794203	11863	13	8.21	0.04	95.3757
2023-03-02	20:31:00	1	1	22	50	0	0.25	20.781	0.063	0.35	0.25	21.3	20.28	0.591	0.5	0.528	5956	2160	103	6376	2312	110	1.07	30.525	11.071	0.528	9638	6379	5352	1027	3259	2676	583	1653	3120	2619	501	6518	5409	1109	799690	5487	6	8.24	0.04	96.5318
2023-03-02	20:46:00	1	1	22	50	0	0.25	20.781	0.064	0.35	0.25	21.3	20.3	0.554	0.48	0.49	5814	2109	101	5963	2163	103	1.026	29.508	10.702	0.51	207	108	47	61	99	36	63	50	102	42	60	105	41	64	800246	556	1	8.24	0.04	94.7977
2023-03-02	21:01:00	1	1	22	50	0	0.25	20.781	0.063	0.35	0.25	21.3	20.38	0.485	0.4	0.422	4796	1739	83	5131	1861	89	1.07	24.576	8.913	0.425	6379	4057	3378	679	2322	1887	435	1068	1376	1139	237	5003	4126	877	804680	4434	5	8.26	0.04	95.3757
2023-03-02	21:16:00	1	1	22	50	0	0.25	20.781	0.062	0.35	0.25	21.3	20.35	0.5	0.43	0.438	5186	1881	90	5301	1923	92	1.022	26.3	9.538	0.455	13322	8908	7580	1328	4414	3667	747	1993	4622	3930	692	8700	7317	1383	814637	9957	11	8.34	0.04	93.6416
2023-03-02	21:31:00	1	1	22	51	0	0.25	20.781	0.062	0.35	0.25	21.3	20.33	0.53	0.45	0.469	5404	1960	93	5683	2061	98	1.052	27.58	10.003	0.477	11558	7355	6193	1162	4203	3501	702	1826	3321	2804	517	8237	6890	1347	821911	7275	8	8.39	0.04	97.6879
2023-03-02	21:46:00	1	1	21.9	49	0	0.25	20.781	0.061	0.35	0.25	21.3	20.3	0.542	0.48	0.481	5834	2116	101	5839	2118	101	1.001	29.449	10.68	0.509	12016	7305	6141	1164	4711	3948	763	1333	4287	3635	652	7729	6454	1275	828302	6391	7	8.5	0.04	94.7977
2023-03-02	22:01:00	1	1	22	50	0	0.25	20.781	0.061	0.35	0.25	21.3	20.35	0.495	0.43	0.434	5199	1885	90	5261	1908	91	1.012	26.306	9.54	0.455	8065	5634	4681	953	2431	2003	428	997	2446	1963	483	5619	4721	898	834315	6012	7	8.53	0.04	91.9075
2023-03-02	22:16:00	1	1	22	50	0	0.25	20.781	0.061	0.35	0.25	21.3	20.34	0.512	0.44	0.451	5293	1920	92	5449	1976	94	1.03	26.888	9.751	0.465	8514	5204	4328	876	3310	2685	625	874	3503	2840	663	5011	4173	838	839568	5254	6	8.68	0.04	91.9075
2023-03-02	22:31:00	1	1	22	50	0	0.25	20.781	0.061	0.35	0.25	21.3	20.38	0.484	0.4	0.423	4775	1732	83	5127	1859	89	1.074	24.488	8.881	0.424	6195	3798	3111	687	2397	1894	503	443	2590	2088	502	3605	2917	688	844724	5155	6	8.68	0.04	91.9075
2023-03-02	22:46:00	1	1	22	50	0	0.25	20.781	0.06	0.35	0.25	21.3	20.35	0.516	0.43	0.455	5133	1862	89	5516	2000	95	1.075	26.329	9.549	0.455	1793	1302	967	335	491	367	124	599	921	659	262	872	675	197	846146	1422	2	8.72	0.04	94.7977
2023-03-02	23:01:00	1	1	22	50	0	0.25	20.781	0.059	0.35	0.25	21.3	20.42	0.43	0.36	0.371	4340	1574	75	4498	1631	78	1.036	22.08	8.008	0.382	84	45	0	45	39	1	38	24	84	1	83	0	0	0	846780	634	1	8.73	0.04	94.7977
2023-03-02	23:16:00	1	1	22	50	0	0.25	20.781	0.058	0.35	0.25	21.3	20.42	0.405	0.36	0.347	4394	1594	76	4191	1520	73	0.954	21.952	7.961	0.38	81	0	0	0	81	0	81	70	81	0	81	0	0	0	847781	1001	1	8.73	0.04	94.2197
2023-03-02	23:31:00	1	1	22	50	0	0.25	20.781	0.057	0.35	0.25	21.3	20.47	0.362	0.31	0.305	3775	1369	65	3689	1338	64	0.977	18.956	6.875	0.328	478	267	174	93	211	115	96	119	346	173	173	132	116	16	851396	3615	4	8.73	0.04	93.6416
2023-03-02	23:46:00	1	1	22	50	0	0.25	20.781	0.057	0.35	0.25	21.3	20.49	0.329	0.29	0.272	3587	1301	62	3305	1199	57	0.921	17.791	6.452	0.308	263	92	39	53	171	2	169	119	263	41	222	0	0	0	853155	1759	2	8.73	0.04	94.2197
2023-03-03	00:01:00	1	1	22	50	0	0.25	20.781	0.057	0.35	0.25	21.3	20.5	0.32	0.28	0.263	3451	1252	60	3187	1156	55	0.924	17.126	6.211	0.296	881	374	260	114	507	270	237	131	574	284	290	307	246	61	854278	1122	1	8.73	0.04	84.3931
2023-03-03	00:16:00	1	1	22	50	0	0.25	20.781	0.057	0.35	0.25	21.3	20.31	0.482	0.47	0.425	5871	2129	102	5176	1877	90	0.882	28.863	10.468	0.499	8514	5826	4870	956	2688	2144	544	1432	3805	3175	630	4709	3839	870	859785	5507	6	8.73	0.04	93.6416
2023-03-03	00:31:00	1	1	22	50	0	0.25	20.781	0.057	0.35	0.25	21.3	20.4	0.408	0.38	0.351	4706	1707	81	4263	1546	74	0.906	23.262	8.436	0.402	10797	6697	5594	1103	4100	3391	709	1450	2907	2388	519	7890	6597	1293	867055	7270	8	8.82	0.04	93.0636
2023-03-03	00:46:00	1	1	22	50	0	0.25	20.781	0.058	0.35	0.25	21.3	20.4	0.42	0.38	0.361	4660	1690	81	4368	1584	76	0.937	23.195	8.412	0.401	2397	1313	994	319	1084	813	271	579	547	402	145	1850	1405	445	868785	1730	2	8.82	0.04	84.3931
2023-03-03	01:01:00	1	1	22	50	0	0.25	20.781	0.059	0.35	0.25	21.3	20.45	0.377	0.33	0.318	4051	1469	70	3867	1402	67	0.954	20.242	7.341	0.35	2200	1244	983	261	956	666	290	26	843	686	157	1357	963	394	872044	3259	4	8.82	0.04	82.659
2023-03-03	01:16:00	1	1	22	50	0	0.25	20.781	0.059	0.35	0.25	21.3	20.5	0.317	0.28	0.258	3471	1259	60	3137	1138	54	0.904	17.15	6.22	0.297	624	46	8	38	578	298	280	0	98	56	42	526	250	276	873389	1345	1	8.82	0.04	82.659
2023-03-03	01:31:00	1	1	22	50	0	0.25	20.781	0.058	0.35	0.25	21.3	20.52	0.288	0.26	0.23	3256	1181	56	2794	1013	48	0.858	15.924	5.775	0.275	270	20	8	12	250	30	220	0	30	16	14	240	22	218	873619	230	0	8.82	0.04	82.659
2023-03-03	01:46:00	1	1	22	50	0	0.25	20.781	0.057	0.35	0.25	21.3	20.53	0.272	0.25	0.214	3145	1140	54	2594	941	45	0.825	15.262	5.535	0.264	372	66	38	28	306	93	213	0	67	37	30	305	94	211	873953	334	0	8.82	0.04	82.659
2023-03-03	02:01:00	1	1	22	50	0	0.25	20.781	0.057	0.35	0.25	21.3	20.5	0.301	0.28	0.245	3521	1277	61	2980	1081	52	0.846	17.172	6.228	0.297	2541	1274	956	318	1267	914	353	218	799	605	194	1742	1265	477	875724	1771	2	8.82	0.04	82.659
2023-03-03	02:16:00	1	1	22	50	0	0.25	20.781	0.057	0.35	0.25	21.3	20.47	0.319	0.31	0.262	3909	1418	68	3171	1150	55	0.811	18.911	6.858	0.327	5151	3165	2569	596	1986	1575	411	674	2127	1708	419	3024	2436	588	878489	2765	3	9.04	0.04	87.2832
2023-03-03	02:31:00	1	1	22	50	0	0.25	20.781	0.057	0.35	0.25	21.3	20.43	0.385	0.35	0.328	4304	1561	74	3967	1439	69	0.922	21.349	7.743	0.369	2698	1613	1182	431	1085	773	312	1	1570	1127	443	1128	828	300	879982	1493	2	9.04	0.04	87.2832
2023-03-03	02:46:00	1	1	22	50	0	0.25	20.781	0.057	0.35	0.25	21.3	20.5	0.312	0.28	0.256	3475	1260	60	3101	1125	54	0.893	17.124	6.21	0.296	91	45	25	20	46	7	39	0	73	22	51	18	10	8	880206	224	0	9.05	0.04	87.2832
2023-03-03	03:01:00	1	1	22	50	0	0.25	20.781	0.058	0.35	0.25	21.3	20.53	0.28	0.25	0.222	3123	1133	54	2689	975	47	0.861	15.281	5.542	0.264	107	41	18	23	66	11	55	0	93	22	71	14	7	7	880331	125	0	9.05	0.04	87.2832
2023-03-03	03:16:00	1	1	22	50	0	0.25	20.781	0.058	0.35	0.25	21.3	20.54	0.267	0.24	0.209	3007	1091	52	2536	920	44	0.843	14.655	5.315	0.254	80	43	20	23	37	10	27	0	65	19	46	15	11	4	880447	116	0	9.05	0.04	87.2832
2023-03-03	03:31:00	1	1	22	50	0	0.25	20.781	0.057	0.35	0.25	21.3	20.54	0.271	0.24	0.214	3003	1089	52	2598	942	45	0.865	14.706	5.334	0.254	226	94	35	59	132	18	114	0	202	34	168	24	19	5	880588	141	0	9.05	0.04	87.2832
2023-03-03	03:46:00	1	1	22	50	0	0.25	20.781	0.057	0.35	0.25	21.3	20.52	0.274	0.26	0.217	3288	1192	57	2633	955	46	0.801	15.868	5.755	0.275	416	318	160	158	98	40	58	0	232	130	102	184	70	114	881831	1243	1	9.05	0.04	87.2832
2023-03-03	04:01:00	1	1	22	50	0	0.25	20.781	0.056	0.35	0.25	21.2	20.54	0.258	0.24	0.202	3039	1102	53	2453	890	42	0.807	14.688	5.327	0.254	832	403	280	123	429	284	145	0	308	211	97	524	353	171	882465	633	1	9.05	0.04	87.2832
2023-03-03	04:16:00	1	1	22	50	0	0.25	20.781	0.056	0.35	0.25	21.3	20.41	0.378	0.37	0.321	4653	1688	80	3902	1415	68	0.839	22.653	8.216	0.392	3760	2462	2031	431	1298	1035	263	259	1426	1148	278	2334	1918	416	884195	1730	2	9.06	0.04	87.2832
2023-03-03	04:31:00	1	1	22	50	0	0.25	20.781	0.056	0.35	0.25	21.3	20.57	0.246	0.21	0.19	2599	943	45	2291	831	40	0.882	12.778	4.634	0.221	58	18	6	12	40	3	37	0	55	6	49	3	3	0	884402	207	0	9.06	0.04	87.2832
2023-03-03	04:46:00	1	1	22	50	0	0.25	20.781	0.056	0.35	0.25	21.3	20.55	0.247	0.23	0.191	2917	1058	50	2324	843	40	0.797	14.067	5.102	0.243	150	74	22	52	76	21	55	0	92	30	62	58	13	45	885197	795	1	9.06	0.04	87.2832
2023-03-03	05:01:00	1	1	22	50	0	0.25	20.781	0.056	0.35	0.25	21.3	20.57	0.231	0.21	0.175	2657	964	46	2114	767	37	0.795	12.809	4.645	0.222	145	97	32	65	48	21	27	0	99	39	60	46	14	32	885460	263	0	9.06	0.04	87.2832
2023-03-03	05:16:00	1	1	22	50	0	0.25	20.781	0.056	0.35	0.25	21.3	20.57	0.239	0.21	0.182	2641	958	46	2216	804	38	0.839	12.859	4.663	0.222	83	9	5	4	74	19	55	0	78	21	57	5	3	2	885539	78	0	9.06	0.04	87.2832
2023-03-03	05:31:00	1	1	22	50	0	0.25	20.781	0.057	0.35	0.25	21.3	20.54	0.254	0.24	0.196	3049	1106	53	2379	863	41	0.78	14.645	5.311	0.253	2042	1284	1040	244	758	573	185	217	1072	823	249	970	790	180	887072	1533	2	9.06	0.04	87.2832
2023-03-03	05:46:00	1	1	22.1	50	0	0.25	20.781	0.057	0.35	0.25	21.2	20.47	0.324	0.31	0.267	3895	1413	67	3229	1171	56	0.829	18.923	6.863	0.327	5679	3741	3151	590	1938	1542	396	531	2549	2086	463	3130	2607	523	889886	2814	3	9.07	0.04	87.2832
2023-03-03	06:01:00	1	1	22	50	0	0.25	20.781	0.057	0.35	0.25	21.3	20.5	0.3	0.28	0.243	3520	1277	61	2950	1070	51	0.838	17.137	6.215	0.296	1798	880	629	251	918	658	260	0	670	492	178	1128	795	333	890978	1092	1	9.07	0.04	87.2832
2023-03-03	06:16:00	1	1	22	50	0	0.25	20.781	0.057	0.35	0.25	21.3	20.57	0.24	0.21	0.183	2632	954	46	2216	804	38	0.842	12.823	4.651	0.222	193	130	3	127	63	2	61	0	0	0	0	193	5	188	891501	523	1	9.07	0.04	87.2832
2023-03-03	06:31:00	1	1	22	50	99	0.25	20.781	0.056	0.35	0.25	21.3	20.55	0.245	0.23	0.188	2919	1059	51	2278	826	39	0.78	14.025	5.087	0.243	220	157	10	147	63	12	51	0	0	0	0	220	22	198	891895	394	0	9.07	0.04	87.2832
2023-03-03	06:46:00	1	1	22	50	99	0.25	20.781	0.057	0.35	0.25	21.3	20.57	0.24	0.21	0.183	2630	954	45	2218	804	38	0.843	12.818	4.649	0.222	355	249	123	126	106	57	49	0	14	10	4	341	170	171	892661	766	1	9.07	0.04	87.2832
2023-03-03	07:01:00	1	1	21.9	50	99	0.25	20.781	0.057	0.35	0.25	21.3	20.55	0.247	0.23	0.19	2921	1059	51	2299	834	40	0.787	14.055	5.097	0.243	129	34	22	12	95	19	76	0	22	15	7	107	26	81	892901	240	0	9.07	0.04	87.2832
2023-03-03	07:16:00	1	1	22	50	99	0.25	20.781	0.056	0.35	0.25	21.3	20.57	0.233	0.21	0.177	2668	968	46	2151	780	37	0.806	12.894	4.676	0.223	200	84	47	37	116	44	72	0	90	41	49	110	50	60	893178	277	0	9.07	0.04	87.2832
2023-03-03	07:31:00	1	1	22	50	99	0.25	20.781	0.057	0.35	0.25	21.3	20.57	0.246	0.21	0.189	2623	951	45	2299	834	40	0.876	12.881	4.672	0.223	180	131	41	90	49	11	38	0	0	0	0	180	52	128	893485	306	0	9.07	0.04	87.2832
2023-03-03	07:46:00	1	1	22	50	99	0.25	20.781	0.058	0.35	0.25	21.3	20.57	0.239	0.21	0.182	2633	955	46	2200	798	38	0.835	12.811	4.646	0.222	7351	4520	3750	770	2831	2283	548	1092	2733	2244	489	4618	3789	829	898390	4906	5	9.07	0.04	90.1734
2023-03-03	08:01:00	1	1	21.9	50	99	0.25	20.781	0.057	0.35	0.25	21.3	20.42	0.375	0.36	0.318	4522	1640	78	3873	1405	67	0.857	22.103	8.016	0.382	7185	4736	3888	848	2449	1914	535	436	3047	2412	635	4138	3390	748	902377	3987	4	9.07	0.04	90.1734
2023-03-03	08:16:00	1	1	22	50	99	0.25	20.781	0.057	0.35	0.25	21.3	20.5	0.297	0.28	0.239	3510	1273	61	2889	1048	50	0.823	17.026	6.175	0.295	277	136	68	68	141	17	124	0	123	42	81	154	43	111	902678	302	0	9.07	0.04	90.1734
2023-03-03	08:31:00	1	1	22	50	99	0.25	20.781	0.058	0.35	0.25	21.3	20.54	0.259	0.24	0.2	3049	1106	53	2436	884	42	0.799	14.711	5.335	0.255	19	7	2	5	12	4	8	0	0	0	0	19	6	13	902694	16	0	9.07	0.04	90.1734
2023-03-03	08:46:00	1	1	22	50	99	0.25	20.781	0.059	0.35	0.25	21.3	20.54	0.257	0.24	0.198	3061	1110	53	2413	875	42	0.788	14.734	5.343	0.255	117	52	29	23	65	35	30	0	43	31	12	74	33	41	902794	100	0	9.07	0.04	90.1734
2023-03-03	09:01:00	1	1	22	50	99	0.25	20.781	0.058	0.35	0.25	21.3	20.58	0.226	0.2	0.168	2533	919	44	2037	739	35	0.804	12.236	4.438	0.212	161	92	36	56	69	11	58	0	93	33	60	68	14	54	903125	331	0	9.07	0.04	90.1734
2023-03-03	09:16:00	1	1	22	50	99	0.25	20.781	0.057	0.35	0.25	21.3	20.57	0.23	0.21	0.173	2664	966	46	2098	761	36	0.788	12.82	4.65	0.222	133	54	13	41	79	4	75	0	28	3	25	105	14	91	904080	955	1	9.07	0.04	90.1734
2023-03-03	09:31:00	1	1	22	50	99	0.25	20.781	0.057	0.35	0.25	21.3	20.54	0.26	0.24	0.203	3032	1099	52	2469	895	43	0.814	14.678	5.323	0.254	1302	866	699	167	436	305	131	126	475	406	69	827	598	229	904900	820	1	9.07	0.04	90.1734
2023-03-03	09:46:00	1	1	22	50	99	0.25	20.781	0.057	0.35	0.25	21.3	20.59	0.225	0.19	0.168	2380	863	41	2035	738	35	0.855	11.63	4.218	0.201	148	64	24	40	84	1	83	0	136	23	113	12	2	10	905105	205	0	9.07	0.04	90.1734
2023-03-03	10:01:00	1	1	22	50	99	0.25	20.781	0.058	0.35	0.25	21.3	20.58	0.227	0.2	0.169	2526	916	44	2055	745	36	0.813	12.23	4.435	0.212	68	24	10	14	44	3	41	0	17	7	10	51	6	45	905180	76	0	9.07	0.04	90.1734
2023-03-03	10:16:00	1	1	22	51	99	0.25	20.781	0.058	0.35	0.25	21.3	20.54	0.254	0.24	0.196	3061	1110	53	2386	865	41	0.779	14.703	5.332	0.254	146	38	11	27	108	47	61	0	8	6	2	138	52	86	905673	493	1	9.07	0.04	90.1734
2023-03-03	10:31:00	1	1	22	51	99	0.25	20.781	0.058	0.35	0.25	21.3	20.54	0.27	0.24	0.213	3009	1091	52	2587	938	45	0.86	14.721	5.339	0.255	12505	8713	7429	1284	3792	3185	607	1400	5093	4360	733	7412	6254	1158	912950	7276	8	9.08	0.04	90.1734
2023-03-03	10:46:00	1	1	22.1	50	99	0.25	20.781	0.058	0.35	0.25	21.3	20.47	0.332	0.31	0.274	3879	1407	67	3321	1204	57	0.856	18.959	6.876	0.328	5106	3485	2952	533	1621	1320	301	565	2604	2155	449	2502	2117	385	915801	2852	3	9.08	0.04	90.7514
2023-03-03	11:01:00	1	1	22	50	99	0.25	20.781	0.06	0.35	0.25	21.3	20.54	0.273	0.24	0.213	2998	1087	52	2587	938	45	0.863	14.677	5.323	0.254	125	89	22	67	36	17	19	0	77	25	52	48	14	34	916202	401	0	9.08	0.04	90.7514
2023-03-03	11:16:00	1	1	22	50	99	0.25	20.781	0.059	0.35	0.25	21.3	20.54	0.26	0.24	0.201	3038	1102	53	2442	886	42	0.804	14.673	5.321	0.254	89	74	0	74	15	3	12	0	11	2	9	78	1	77	916251	49	0	9.08	0.04	90.7514
2023-03-03	11:31:00	1	1	22	50	99	0.25	20.781	0.059	0.35	0.25	21.3	20.57	0.243	0.21	0.185	2630	954	45	2237	811	39	0.851	12.838	4.656	0.222	371	172	98	74	199	118	81	13	238	148	90	133	68	65	916503	252	0	9.08	0.04	90.7514
2023-03-03	11:46:00	1	1	22	50	99	0.25	20.781	0.059	0.35	0.25	21.3	20.52	0.276	0.26	0.217	3289	1193	57	2626	952	45	0.798	15.868	5.755	0.275	24270	17077	14706	2371	7193	6120	1073	2117	11336	9762	1574	12934	11064	1870	928978	12474	14	9.08	0.04	90.7514
2023-03-03	12:01:00	1	1	22	50	99	0.25	20.781	0.061	0.35	0.25	21.3	20.45	0.353	0.33	0.292	4112	1491	71	3532	1281	61	0.859	20.111	7.294	0.348	18658	12458	10684	1774	6200	5255	945	1730	7785	6652	1133	10873	9287	1586	938731	9753	11	9.08	0.04	89.0173
2023-03-03	12:16:00	1	1	22	50	99	0.25	20.781	0.061	0.35	0.25	21.3	20.45	0.35	0.33	0.29	4140	1501	72	3516	1275	61	0.849	20.205	7.328	0.35	5514	3683	3007	676	1831	1448	383	529	2333	1855	478	3181	2600	581	941644	2913	3	9.08	0.04	89.0173
2023-03-03	12:31:00	1	1	22	50	99	0.25	20.781	0.06	0.35	0.25	21.3	20.49	0.318	0.29	0.258	3614	1311	63	3127	1134	54	0.865	17.702	6.42	0.306	183	59	24	35	124	23	101	0	167	39	128	16	8	8	941946	302	0	9.08	0.04	89.0173
2023-03-03	12:46:00	1	1	22	50	99	0.25	20.781	0.059	0.35	0.25	21.3	20.54	0.267	0.24	0.208	3022	1096	52	2522	914	44	0.834	14.7	5.331	0.254	185	75	50	25	110	65	45	0	118	74	44	67	41	26	942073	127	0	9.08	0.04	89.0173
2023-03-03	13:01:00	1	1	22	50	99	0.25	20.781	0.059	0.35	0.25	21.3	20.54	0.26	0.24	0.201	3035	1101	53	2441	885	42	0.804	14.66	5.317	0.254	120	46	12	34	74	7	67	0	74	7	67	46	12	34	942222	149	0	9.08	0.04	89.0173
2023-03-03	13:16:00	1	1	22	50	99	0.25	20.781	0.058	0.35	0.25	21.3	20.54	0.259	0.24	0.201	3046	1105	53	2440	885	42	0.801	14.703	5.332	0.254	317	204	109	95	113	9	104	0	115	11	104	202	107	95	942721	499	1	9.08	0.04	89.0173
2023-03-03	13:31:00	1	1	22	50	99	0.25	20.781	0.059	0.35	0.25	21.4	20.57	0.246	0.21	0.187	2619	950	45	2265	821	39	0.865	12.827	4.652	0.222	21002	14750	12674	2076	6252	5286	966	1919	9396	8044	1352	11606	9916	1690	954781	12060	13	9.08	0.04	91.3295
2023-03-03	13:46:00	1	1	22.1	50	99	0.25	20.781	0.059	0.35	0.25	21.3	20.47	0.328	0.31	0.268	3887	1410	67	3249	1178	56	0.836	18.911	6.859	0.327	15883	11031	9376	1655	4852	4069	783	1558	7051	5964	1087	8832	7481	1351	963690	8909	10	9.09	0.04	89.0173
2023-03-03	14:01:00	1	1	22	50	99	0.25	20.781	0.059	0.35	0.25	21.3	20.45	0.359	0.33	0.301	4089	1483	71	3637	1319	63	0.889	20.139	7.304	0.348	17355	11645	9898	1747	5710	4799	911	1530	7396	6257	1139	9959	8440	1519	976377	12687	14	9.09	0.04	89.5954
2023-03-03	14:16:00	1	1	22	49	99	0.25	20.781	0.059	0.35	0.25	21.3	20.42	0.374	0.36	0.314	4507	1634	78	3807	1381	66	0.845	21.972	7.968	0.38	12942	8657	7360	1297	4285	3636	649	1578	3602	3059	543	9340	7937	1403	985642	9265	10	9.09	0.04	89.0173
2023-03-03	14:31:00	1	1	21.9	52	99	0.25	20.781	0.059	0.35	0.25	21.3	20.45	0.34	0.33	0.281	4169	1512	72	3410	1237	59	0.818	20.203	7.327	0.35	12827	8957	7753	1204	3870	3210	660	898	5732	4867	865	7095	6096	999	990133	4491	5	9.09	0.04	88.4393
2023-03-03	14:46:00	1	1	22	52	99	0.25	20.781	0.063	0.35	0.25	21.3	20.4	0.39	0.38	0.327	4775	1732	83	3962	1437	69	0.83	23.2	8.414	0.401	18448	13218	11347	1871	5230	4435	795	1917	8470	7296	1174	9978	8486	1492	998238	8105	9	9.28	0.04	89.5954
2023-03-03	15:01:00	1	1	22	51	99	0.25	20.761	0.066	0.35	0.25	21.3	20.35	0.479	0.41	0.413	4966	1801	86	5006	1816	87	1.008	25.108	9.106	0.434	13936	9401	8029	1372	4535	3861	674	1643	4908	4232	676	9028	7658	1370	1004445	6207	7	9.29	0.04	90.1734
2023-03-03	15:16:00	1	1	22	50	99	0.25	20.771	0.067	0.35	0.25	21.3	20.34	0.5	0.43	0.433	5198	1885	90	5236	1899	91	1.007	26.277	9.53	0.455	6530	4553	3774	779	1977	1570	407	963	2426	1958	468	4104	3386	718	1008648	4203	5	9.41	0.04	90.7514
2023-03-03	15:31:00	1	1	22	50	99	0.25	20.771	0.067	0.35	0.25	21.3	20.38	0.474	0.39	0.407	4683	1698	81	4938	1791	85	1.055	23.916	8.674	0.414	2712	1727	1365	362	985	782	203	669	1217	980	237	1495	1167	328	1010233	1585	2	9.47	0.04	96.5318
2023-03-03	15:46:00	1	1	22	50	99	0.25	20.781	0.065	0.35	0.25	21.4	20.4	0.461	0.38	0.396	4589	1664	79	4832	1752	84	1.053	23.429	8.497	0.405	8580	5747	4835	912	2833	2337	496	1750	3326	2790	536	5254	4382	872	1015013	4780	5	9.75	0.04	94.7977
2023-03-03	16:01:00	1	1	22	50	99	0.25	20.781	0.063	0.35	0.25	21.3	20.38	0.481	0.4	0.417	4807	1744	83	5072	1839	88	1.055	24.555	8.905	0.425	815	326	222	104	489	271	218	384	479	311	168	336	182	154	1015762	749	1	9.81	0.04	93.6416
2023-03-03	16:16:00	1	1	22	50	99	0.25	20.781	0.062	0.35	0.25	21.4	20.38	0.477	0.4	0.415	4819	1748	83	5046	1830	87	1.047	24.572	8.912	0.425	1012	114	33	81	898	561	337	151	377	204	173	635	390	245	1016758	996	1	9.81	0.04	93.6416
2023-03-03	16:31:00	1	1	22	50	99	0.25	20.781	0.061	0.35	0.25	21.4	20.35	0.505	0.43	0.444	5192	1883	90	5402	1959	93	1.041	26.436	9.588	0.457	396	74	39	35	322	110	212	55	282	76	206	114	73	41	1017112	354	0	9.81	0.04	92.4855
2023-03-03	16:46:00	1	1	22	50	99	0.25	20.781	0.061	0.35	0.25	21.3	20.38	0.478	0.4	0.418	4799	1741	83	5068	1838	88	1.056	24.519	8.892	0.424	5790	3604	2993	611	2186	1762	424	1136	2365	1938	427	3425	2817	608	1021036	3924	4	9.81	0.04	94.2197
2023-03-03	17:01:00	1	1	22.1	50	99	0.25	20.781	0.062	0.35	0.25	21.4	20.39	0.477	0.39	0.414	4667	1693	81	5038	1827	87	1.079	23.964	8.691	0.415	1270	619	506	113	651	489	162	85	476	396	80	794	599	195	1021915	880	1	9.81	0.04	92.4855
2023-03-03	17:16:00	1	1	22	50	99	0.25	20.781	0.063	0.35	0.25	21.4	20.45	0.406	0.33	0.344	3953	1434	68	4158	1508	72	1.052	20.178	7.318	0.349	10851	7395	6332	1063	3456	2939	517	1001	3011	2603	408	7840	6668	1172	1026746	4830	5	9.81	0.04	92.4855
2023-03-03	17:31:00	1	1	22	50	99	0.25	20.781	0.062	0.35	0.25	21.4	20.38	0.476	0.4	0.413	4806	1743	83	5009	1816	87	1.042	24.481	8.879	0.424	16889	11556	9876	1680	5333	4534	799	1955	5649	4865	784	11240	9545	1695	1035763	9017	10	9.81	0.04	91.9075
2023-03-03	17:46:00	1	1	22	50	99	0.25	20.781	0.061	0.35	0.25	21.4	20.38	0.469	0.4	0.408	4835	1753	84	4951	1796	86	1.024	24.53	8.896	0.424	10938	7567	6423	1144	3371	2807	564	1296	4126	3415	711	6812	5815	997	1042870	7107	8	9.82	0.04	90.7514
2023-03-03	18:01:00	1	1	21.9	50	99	0.25	20.781	0.062	0.35	0.25	21.4	20.4	0.444	0.38	0.382	4594	1666	79	4627	1678	80	1.007	23.224	8.423	0.402	107	107	37	70	0	0	0	108	107	37	70	0	0	0	1043449	580	1	9.82	0.04	89.0173
2023-03-03	18:16:00	1	1	22	50	99	0.25	20.781	0.061	0.35	0.25	21.4	20.45	0.382	0.33	0.321	4040	1465	70	3902	1415	68	0.966	20.238	7.34	0.35	1792	1134	936	198	658	525	133	211	833	655	178	959	806	153	1044681	1232	1	9.82	0.04	90.7514
2023-03-03	18:31:00	1	1	22	50	0	0.25	20.781	0.061	0.35	0.25	21.4	20.45	0.379	0.33	0.318	4038	1465	70	3851	1397	67	0.954	20.173	7.316	0.349	646	478	361	117	168	107	61	173	401	273	128	245	195	50	1045226	545	1	9.82	0.04	90.7514
2023-03-03	18:46:00	1	1	22	51	0	0.25	20.781	0.06	0.35	0.25	21.3	20.45	0.394	0.33	0.334	3992	1448	69	4047	1468	70	1.014	20.208	7.329	0.35	7272	5171	4448	723	2101	1742	359	924	3354	2828	526	3918	3362	556	1049169	3943	4	9.83	0.04	90.1734
2023-03-03	19:01:00	1	1	22	50	0	0.25	20.781	0.061	0.35	0.25	21.3	20.4	0.439	0.38	0.378	4619	1675	80	4582	1662	79	0.992	23.273	8.44	0.403	15666	10599	9024	1575	5067	4286	781	2049	5822	4960	862	9844	8350	1494	1058294	9125	10	9.88	0.04	90.7514
2023-03-03	19:16:00	1	1	21.9	51	0	0.25	20.781	0.061	0.35	0.25	21.3	20.35	0.502	0.43	0.44	5193	1883	90	5345	1938	92	1.029	26.376	9.566	0.456	24205	17026	14448	2578	7179	6114	1065	2899	7418	6284	1134	16787	14278	2509	1073741	15447	17	9.97	0.04	90.7514
2023-03-03	19:31:00	1	1	22	50	0	0.25	20.781	0.062	0.35	0.25	21.3	20.31	0.548	0.47	0.486	5673	2057	98	5909	2143	102	1.042	28.891	10.478	0.5	28004	19409	16493	2916	8595	7410	1185	3165	6105	5268	837	21899	18635	3264	1087979	14237	16	9.98	0.04	90.7514
2023-03-03	19:46:00	1	1	22	50	0	0.25	20.781	0.062	0.35	0.25	21.3	20.28	0.575	0.5	0.513	6038	2190	104	6233	2260	108	1.032	30.689	11.13	0.531	18126	12756	10842	1914	5370	4550	820	2257	6751	5823	928	11375	9569	1806	1098541	10563	12	10.04	0.04	91.3295
2023-03-03	20:01:00	1	1	22	50	0	0.25	20.781	0.061	0.35	0.25	21.3	20.3	0.566	0.48	0.505	5746	2084	99	6116	2218	106	1.064	29.408	10.665	0.509	15764	11664	10003	1661	4100	3471	629	1843	6673	5714	959	9091	7760	1331	1107115	8573	10	10.04	0.04	91.3295
2023-03-03	20:16:00	1	1	22	50	0	0.25	20.781	0.062	0.35	0.25	21.3	20.33	0.523	0.45	0.461	5420	1966	94	5578	2023	97	1.029	27.53	9.984	0.476	15689	11683	9997	1686	4006	3391	615	1986	6446	5589	857	9243	7799	1444	1115519	8404	9	10.15	0.04	91.3295
2023-03-03	20:31:00	1	1	22	50	0	0.25	20.781	0.062	0.35	0.25	21.3	20.33	0.527	0.45	0.465	5381	1951	93	5610	2034	97	1.043	27.409	9.94	0.474	11380	8358	7097	1261	3022	2528	494	1464	4563	3867	696	6817	5758	1059	1123885	8366	9	10.15	0.04	88.4393
2023-03-03	20:46:00	1	1	22	50	0	0.25	20.781	0.062	0.35	0.25	21.3	20.38	0.47	0.4	0.409	4841	1756	84	4971	1803	86	1.027	24.578	8.914	0.425	8544	5872	4852	1020	2672	2235	437	848	3505	2861	644	5039	4226	813	1131193	7307	8	10.15	0.04	89.5954
2023-03-03	21:01:00	1	1	22	50	0	0.25	20.781	0.061	0.35	0.25	21.3	20.37	0.474	0.41	0.413	4951	1796	86	4991	1810	86	1.008	25.033	9.079	0.433	20595	14854	12644	2210	5741	4910	831	2715	9870	8477	1393	10725	9077	1648	1143963	12770	14	10.27	0.04	90.1734
2023-03-03	21:16:00	1	1	22	50	0	0.25	20.781	0.061	0.35	0.25	21.3	20.33	0.51	0.45	0.449	5475	1986	95	5459	1980	94	0.997	27.614	10.015	0.478	13342	9381	8014	1367	3961	3326	635	1667	6029	5153	876	7313	6187	1126	1150717	6754	8	10.29	0.04	90.1734
2023-03-03	21:31:00	1	1	21.9	50	0	0.25	20.781	0.06	0.35	0.25	21.3	20.35	0.474	0.43	0.413	5283	1916	91	5021	1821	87	0.95	26.375	9.565	0.456	14702	9532	8077	1455	5170	4310	860	1541	3205	2697	508	11497	9690	1807	1158218	7501	8	10.33	0.04	90.1734
2023-03-03	21:46:00	1	1	22	50	0	0.25	20.781	0.06	0.35	0.25	21.3	20.35	0.483	0.43	0.423	5248	1903	91	5137	1863	89	0.979	26.365	9.562	0.456	4785	2943	2352	591	1842	1469	373	726	1791	1462	329	2994	2359	635	1161061	2843	3	10.33	0.04	84.3931
2023-03-03	22:01:00	1	1	22	50	0	0.25	20.781	0.06	0.35	0.25	21.3	20.42	0.426	0.36	0.366	4336	1573	75	4420	1603	76	1.019	21.978	7.971	0.38	2654	1691	1410	281	963	724	239	337	1006	812	194	1648	1322	326	1163130	2069	2	10.39	0.04	89.5954
2023-03-03	22:16:00	1	1	22	50	0	0.25	20.781	0.06	0.35	0.25	21.3	20.42	0.42	0.36	0.36	4364	1583	75	4367	1584	76	1.001	22.029	7.989	0.381	151	12	3	9	139	7	132	60	16	7	9	135	3	132	1163582	451	1	10.39	0.04	88.4393
2023-03-03	22:31:00	1	1	22	50	0	0.25	20.781	0.06	0.35	0.25	21.3	20.47	0.355	0.31	0.296	3791	1375	66	3569	1294	62	0.942	18.887	6.85	0.327	114	25	1	24	89	7	82	61	28	4	24	86	4	82	1164503	921	1	10.39	0.04	84.9711
2023-03-03	22:46:00	1	1	22	50	0	0.25	20.781	0.058	0.35	0.25	21.3	20.52	0.312	0.26	0.253	3171	1150	55	3069	1113	53	0.968	15.893	5.764	0.275	3292	2100	1715	385	1192	913	279	285	1196	969	227	2096	1659	437	1166861	2359	3	10.39	0.04	89.0173
2023-03-03	23:01:00	1	1	22	50	0	0.25	20.781	0.057	0.35	0.25	21.3	20.4	0.43	0.38	0.374	4648	1686	80	4545	1648	79	0.978	23.346	8.467	0.404	4454	3041	2490	551	1413	1124	289	1022	1549	1245	304	2905	2369	536	1169642	2781	3	10.5	0.04	89.5954
2023-03-03	23:16:00	1	1	22	50	0	0.25	20.781	0.057	0.35	0.25	21.3	20.44	0.4	0.34	0.343	4117	1493	71	4164	1510	72	1.012	20.829	7.554	0.36	57	45	0	45	12	0	12	117	57	0	57	0	0	0	1169753	111	0	10.5	0.04	89.5954
2023-03-03	23:31:00	1	1	22	50	0	0.25	20.781	0.056	0.35	0.25	21.3	20.45	0.374	0.33	0.317	4060	1472	70	3862	1401	67	0.951	20.27	7.351	0.351	33	24	0	24	9	0	9	117	33	0	33	0	0	0	1169820	67	0	10.5	0.04	89.5954
2023-03-03	23:46:00	1	1	22	50	0	0.25	20.781	0.056	0.35	0.25	21.3	20.5	0.308	0.28	0.252	3487	1265	60	3057	1109	53	0.877	17.122	6.21	0.296	14	0	0	0	14	0	14	96	14	0	14	0	0	0	1169832	11	0	10.51	0.04	89.5954
2023-03-04	00:01:00	1	1	22	50	0	0.25	20.781	0.055	0.35	0.25	21.3	20.52	0.28	0.26	0.224	3274	1187	57	2727	989	47	0.833	15.92	5.774	0.275	684	453	375	78	231	177	54	148	374	296	78	310	256	54	1170424	592	1	10.51	0.04	88.4393
2023-03-04	00:16:00	1	1	22	50	0	0.25	20.781	0.055	0.35	0.25	21.3	20.5	0.3	0.28	0.244	3500	1269	61	2955	1072	51	0.844	17.062	6.188	0.295	11444	8227	7023	1204	3217	2641	576	1235	5065	4258	807	6379	5406	973	1177281	6857	8	10.52	0.04	88.4393
2023-03-04	00:31:00	1	1	22	50	0	0.25	20.781	0.056	0.35	0.25	21.3	20.39	0.425	0.39	0.369	4796	1739	83	4468	1620	77	0.932	23.842	8.647	0.412	1367	1022	807	215	345	295	50	594	622	514	108	745	588	157	1178938	1656	2	10.67	0.04	89.5954
2023-03-04	00:46:00	1	1	22	50	0	0.25	20.781	0.057	0.35	0.25	21.3	20.5	0.313	0.28	0.256	3472	1259	60	3102	1125	54	0.893	17.115	6.207	0.296	50	39	8	31	11	1	10	100	38	8	30	12	1	11	1184004	5066	6	10.68	0.04	86.7052
2023-03-04	01:01:00	1	1	22	50	0	0.25	20.781	0.056	0.35	0.25	21.3	20.54	0.267	0.24	0.211	3016	1094	52	2568	931	44	0.851	14.727	5.341	0.255	80	53	23	30	27	1	26	137	47	21	26	33	3	30	1184545	541	1	10.68	0.04	84.3931
2023-03-04	01:16:00	1	1	22	50	0	0.25	20.781	0.055	0.35	0.25	21.3	20.53	0.264	0.25	0.21	3173	1151	55	2552	926	44	0.804	15.325	5.558	0.265	772	429	327	102	343	193	150	127	342	246	96	430	274	156	1185267	721	1	10.68	0.04	79.1908
2023-03-04	01:31:00	1	1	22	50	0	0.25	20.781	0.055	0.35	0.25	21.3	20.47	0.312	0.31	0.257	3932	1426	68	3124	1133	54	0.794	18.951	6.873	0.328	15237	11822	10224	1598	3415	2827	588	1708	7210	6248	962	8027	6803	1224	1192333	7067	8	10.78	0.04	79.1908
2023-03-04	01:46:00	1	1	22	50	0	0.25	20.781	0.055	0.35	0.25	21.3	20.41	0.397	0.37	0.342	4578	1660	79	4149	1505	72	0.906	22.63	8.207	0.391	7296	4978	4215	763	2318	1876	442	1039	3246	2688	558	4050	3403	647	1195276	2942	3	10.87	0.04	89.5954
2023-03-04	02:01:00	1	1	22	50	0	0.25	20.781	0.054	0.35	0.25	21.3	20.45	0.352	0.33	0.298	4105	1489	71	3605	1307	62	0.878	20.165	7.313	0.349	195	84	32	52	111	0	111	206	84	32	52	111	0	111	1195479	204	0	10.87	0.04	89.5954
2023-03-04	02:16:00	1	1	22	50	0	0.25	20.781	0.055	0.35	0.25	21.3	20.5	0.301	0.28	0.247	3505	1271	61	2991	1085	52	0.853	17.122	6.21	0.296	278	67	10	57	211	58	153	115	138	42	96	140	26	114	1195896	417	0	10.88	0.04	89.5954
2023-03-04	02:31:00	1	1	22	50	0	0.25	20.781	0.055	0.35	0.25	21.3	20.56	0.241	0.22	0.186	2785	1010	48	2263	821	39	0.813	13.481	4.889	0.233	145	35	8	27	110	2	108	106	35	8	27	110	2	108	1196020	124	0	10.88	0.04	89.5954
2023-03-04	02:46:00	1	1	22	50	0	0.25	20.781	0.055	0.35	0.25	21.3	20.54	0.256	0.24	0.202	3032	1100	52	2442	886	42	0.805	14.65	5.313	0.253	149	44	15	29	105	0	105	57	44	15	29	105	0	105	1196161	141	0	10.88	0.04	89.5954
2023-03-04	03:01:00	1	1	22	50	0	0.25	20.781	0.054	0.35	0.25	21.3	20.54	0.255	0.24	0.2	3048	1105	53	2438	884	42	0.8	14.709	5.334	0.254	1072	537	432	105	535	344	191	132	452	354	98	620	422	198	1197930	1769	2	10.88	0.04	82.659
2023-03-04	03:16:00	1	1	22	50	0	0.25	20.781	0.054	0.35	0.25	21.3	20.55	0.236	0.23	0.182	2949	1069	51	2213	802	38	0.75	14.069	5.102	0.243	663	64	9	55	599	338	261	118	450	208	242	213	139	74	1198927	997	1	10.88	0.04	88.4393
2023-03-04	03:31:00	1	1	22	50	0	0.25	20.781	0.054	0.35	0.25	21.3	20.56	0.235	0.22	0.182	2800	1016	48	2208	801	38	0.788	13.478	4.888	0.233	310	1	1	0	309	96	213	47	223	45	178	87	52	35	1199178	251	0	10.88	0.04	88.4393
2023-03-04	03:46:00	1	1	22	50	0	0.25	20.771	0.054	0.35	0.25	21.3	20.54	0.239	0.23	0.185	2938	1065	51	2249	816	39	0.766	14.064	5.101	0.243	400	18	4	14	382	162	220	34	268	76	192	132	90	42	1199462	284	0	10.88	0.04	88.4393
2023-03-04	04:01:00	1	1	22	50	0	0.25	20.771	0.054	0.35	0.25	21.3	20.54	0.237	0.23	0.184	2936	1065	51	2225	807	38	0.758	14.032	5.089	0.243	404	42	6	36	362	144	218	107	276	72	204	128	78	50	1200049	587	1	10.88	0.04	88.4393
2023-03-04	04:16:00	1	1	22	50	0	0.25	20.781	0.054	0.35	0.25	21.3	20.52	0.261	0.26	0.207	3324	1206	58	2504	908	43	0.753	15.871	5.756	0.275	9374	6265	5290	975	3109	2559	550	1175	4736	3959	777	4638	3890	748	1204257	4208	5	10.88	0.04	86.1272
2023-03-04	04:31:00	1	1	22	50	0	0.25	20.771	0.054	0.35	0.25	21.3	20.45	0.328	0.32	0.274	4035	1464	70	3324	1205	58	0.824	19.58	7.101	0.339	2317	1230	929	301	1087	761	326	489	837	602	235	1480	1088	392	1205532	1275	1	10.92	0.04	86.7052
2023-03-04	04:46:00	1	1	22	50	0	0.25	20.771	0.055	0.35	0.25	21.3	20.52	0.278	0.25	0.224	3122	1132	54	2716	985	47	0.87	15.309	5.552	0.265	367	44	10	34	323	189	134	0	293	198	95	74	1	73	1205980	448	0	10.92	0.04	86.7052
2023-03-04	05:01:00	1	1	22	50	0	0.25	20.771	0.055	0.35	0.25	21.3	20.57	0.236	0.2	0.181	2489	903	43	2192	795	38	0.881	12.233	4.437	0.212	133	105	37	68	28	9	19	0	127	44	83	6	2	4	1206215	235	0	10.92	0.04	86.7052
2023-02-27	17:16:00	2	2	22.1	57	99	0.25	20.781	0.058	0.35	0.25	21.2	20.4	0.402	0.38	0.343	3972	1507	82	3499	1327	72	0.881	19.525	7.406	0.404	14684	9700	8198	1502	4984	4137	847	1198	4925	4177	748	9759	8158	1601	5150	5150	6	0.03	0.02	99.5169
2023-02-27	17:31:00	2	2	22.1	51	99	0.25	20.761	0.067	0.35	0.25	21.2	20.26	0.566	0.5	0.499	5091	1931	105	5073	1924	105	0.996	25.674	9.738	0.531	14531	9140	7760	1380	5391	4552	839	1147	5600	4782	818	8931	7530	1401	9988	4838	5	0.42	0.03	101.932
2023-02-27	17:46:00	2	2	22	50	99	0.25	20.761	0.069	0.35	0.25	21.3	20.28	0.568	0.48	0.499	4827	1831	100	5064	1921	105	1.049	24.623	9.34	0.51	4054	2698	2135	563	1356	1022	334	510	1708	1389	319	2346	1768	578	11684	1696	2	0.44	0.03	100.483
2023-02-27	18:01:00	2	2	22	50	99	0.25	20.771	0.067	0.35	0.25	21.3	20.3	0.553	0.47	0.486	4722	1791	98	4925	1868	102	1.043	24.058	9.125	0.498	9549	6079	5156	923	3470	2845	625	872	3406	2886	520	6143	5115	1028	15129	3445	4	0.61	0.04	102.899
2023-02-27	18:16:00	2	2	22	50	99	0.25	20.771	0.068	0.35	0.25	21.3	20.28	0.571	0.49	0.504	4951	1878	102	5120	1942	106	1.034	25.175	9.549	0.521	9916	6713	5611	1102	3203	2689	514	1203	3617	3069	548	6299	5231	1068	18454	3324	4	0.86	0.04	103.382
2023-02-27	18:31:00	2	2	21.9	50	0	0.25	20.771	0.066	0.35	0.25	21.3	20.28	0.574	0.49	0.508	4904	1860	102	5127	1945	106	1.045	24.999	9.482	0.517	879	624	491	133	255	209	46	437	267	219	48	612	481	131	18724	271	0	0.87	0.04	104.831
2023-02-27	18:46:00	2	2	22	50	0	0.25	20.781	0.064	0.35	0.25	21.3	20.4	0.457	0.38	0.392	3840	1457	79	3997	1516	83	1.041	19.556	7.418	0.405	1863	1279	1054	225	584	482	102	250	863	688	175	1000	848	152	19422	698	1	0.9	0.04	104.348
2023-02-27	19:01:00	2	2	22	50	0	0.25	20.781	0.065	0.35	0.25	21.4	20.33	0.537	0.45	0.472	4505	1709	93	4780	1813	99	1.061	23.041	8.739	0.477	10920	7547	6404	1143	3373	2891	482	1636	3330	2827	503	7590	6468	1122	23152	3729	4	1.02	0.05	104.831
2023-02-27	19:16:00	2	2	22	50	0	0.25	20.781	0.064	0.35	0.25	21.3	20.28	0.581	0.5	0.517	5024	1906	104	5236	1986	108	1.042	25.591	9.707	0.53	14640	9526	8082	1444	5114	4355	759	2358	5091	4325	766	9549	8112	1437	28227	5076	6	1.14	0.05	102.899
2023-02-27	19:31:00	2	2	22	50	0	0.25	20.781	0.064	0.35	0.25	21.3	20.23	0.633	0.55	0.569	5506	2088	114	5745	2179	119	1.044	28.052	10.64	0.581	11931	7818	6568	1250	4113	3494	619	2496	3973	3352	621	7958	6710	1248	33304	5076	6	1.32	0.05	104.831
2023-02-27	19:46:00	2	2	22.1	50	0	0.25	20.781	0.065	0.35	0.25	21.3	20.23	0.637	0.55	0.573	5512	2091	114	5795	2198	120	1.051	28.133	10.671	0.582	6906	4520	3687	833	2386	1973	413	1201	1732	1453	279	5174	4207	967	36134	2831	3	1.43	0.05	104.831
2023-02-27	20:01:00	2	2	22	50	0	0.25	20.781	0.064	0.35	0.25	21.3	20.26	0.615	0.52	0.551	5214	1978	108	5611	2128	116	1.076	26.752	10.147	0.554	15078	9554	8173	1381	5524	4729	795	1938	4661	3940	721	10417	8962	1455	41417	5283	6	1.46	0.05	104.831
2023-02-27	20:16:00	2	2	22	50	0	0.25	20.781	0.064	0.35	0.25	21.3	20.26	0.618	0.52	0.553	5198	1972	108	5620	2132	116	1.081	26.7	10.128	0.553	8417	5806	4838	968	2611	2172	439	1542	3243	2689	554	5174	4321	853	44492	3075	3	1.48	0.05	103.865
2023-02-27	20:31:00	2	2	22	50	0	0.25	20.781	0.064	0.35	0.25	21.3	20.26	0.615	0.52	0.551	5188	1968	107	5583	2118	116	1.076	26.62	10.097	0.551	11989	7875	6623	1252	4114	3470	644	2046	3747	3129	618	8242	6964	1278	49047	4555	5	1.53	0.05	105.314
2023-02-27	20:46:00	2	2	22	50	0	0.25	20.781	0.063	0.35	0.25	21.3	20.28	0.596	0.5	0.532	4990	1893	103	5399	2048	112	1.082	25.638	9.725	0.531	15223	9652	8242	1410	5571	4718	853	2268	3970	3427	543	11253	9533	1720	54496	5448	6	1.66	0.05	102.899
2023-02-27	21:01:00	2	2	22	50	0	0.25	20.781	0.064	0.35	0.25	21.3	20.23	0.631	0.55	0.567	5507	2089	114	5719	2169	118	1.038	28.028	10.631	0.58	6374	4186	3439	747	2188	1828	360	1541	2184	1816	368	4190	3451	739	57017	2521	3	1.7	0.05	104.348
2023-02-27	21:16:00	2	2	22	50	0	0.25	20.781	0.063	0.35	0.25	21.3	20.26	0.61	0.52	0.547	5219	1980	108	5564	2111	115	1.066	26.721	10.136	0.553	10452	6787	5671	1116	3665	3092	573	1825	2680	2296	384	7772	6467	1305	60933	3916	4	1.86	0.05	104.831
2023-02-27	21:31:00	2	2	22	50	0	0.25	20.781	0.063	0.35	0.25	21.3	20.26	0.609	0.52	0.546	5217	1979	108	5543	2102	115	1.062	26.69	10.124	0.552	11478	7299	6162	1137	4179	3473	706	1841	3366	2815	551	8112	6820	1292	65246	4314	5	1.97	0.05	105.797
2023-02-27	21:46:00	2	2	22	50	0	0.25	20.781	0.063	0.35	0.25	21.3	20.27	0.598	0.51	0.534	5124	1944	106	5433	2061	112	1.06	26.204	9.939	0.542	3333	2345	1881	464	988	829	159	831	652	525	127	2681	2185	496	66318	1072	1	1.97	0.05	104.831
2023-02-27	22:01:00	2	2	22	50	0	0.25	20.771	0.063	0.35	0.25	21.3	20.28	0.578	0.49	0.514	4897	1857	101	5204	1974	108	1.063	25.054	9.503	0.519	9977	6602	5563	1039	3375	2795	580	1457	2734	2298	436	7243	6060	1183	70092	3774	4	2.2	0.05	103.865
2023-02-27	22:16:00	2	2	22	51	0	0.25	20.781	0.063	0.35	0.25	21.3	20.28	0.583	0.5	0.52	5003	1898	104	5255	1993	109	1.05	25.528	9.683	0.528	4455	3219	2592	627	1236	992	244	1299	1230	974	256	3225	2610	615	72026	1934	2	2.32	0.05	107.246
2023-02-27	22:31:00	2	2	21.9	50	0	0.25	20.781	0.062	0.35	0.25	21.3	20.33	0.536	0.45	0.474	4497	1706	93	4801	1821	99	1.068	23.034	8.737	0.477	1671	1092	880	212	579	450	129	331	741	586	155	930	744	186	72731	705	1	2.45	0.05	106.28
2023-02-27	22:46:00	2	2	22	50	0	0.25	20.781	0.062	0.35	0.25	21.3	20.3	0.564	0.48	0.502	4829	1832	100	5104	1936	106	1.057	24.674	9.359	0.511	10601	6606	5540	1066	3995	3323	672	1472	4155	3473	682	6446	5390	1056	77836	5105	6	2.47	0.05	106.763
2023-02-27	23:01:00	2	2	22	50	0	0.25	20.771	0.062	0.35	0.25	21.3	20.3	0.554	0.47	0.491	4716	1789	98	4986	1891	103	1.057	24.101	9.142	0.499	6323	3990	3293	697	2333	1870	463	984	2158	1796	362	4165	3367	798	81050	3214	4	2.61	0.06	106.763
2023-02-27	23:16:00	2	2	22	50	0	0.25	20.771	0.063	0.35	0.25	21.3	20.3	0.557	0.47	0.495	4685	1777	97	4996	1895	103	1.066	23.988	9.099	0.497	5766	3527	2871	656	2239	1747	492	680	1910	1526	384	3856	3092	764	83622	2572	3	2.63	0.06	106.28
2023-02-27	23:31:00	2	2	22	50	0	0.25	20.771	0.063	0.35	0.25	21.3	20.3	0.56	0.47	0.498	4717	1789	98	5067	1922	105	1.074	24.192	9.176	0.501	9348	6041	5015	1026	3307	2730	577	1262	4254	3524	730	5094	4221	873	87428	3806	4	2.64	0.06	106.763
2023-02-27	23:46:00	2	2	22	51	0	0.25	20.771	0.062	0.35	0.25	21.3	20.26	0.608	0.51	0.546	5112	1939	106	5566	2111	115	1.089	26.301	9.976	0.544	13727	8934	7487	1447	4793	3984	809	2215	3958	3343	615	9769	8128	1641	92524	5096	6	2.68	0.06	96.1353
2023-02-28	00:01:00	2	2	22	50	0	0.25	20.771	0.061	0.35	0.25	21.3	20.3	0.559	0.47	0.498	4709	1786	97	5060	1919	105	1.075	24.152	9.161	0.5	10440	6692	5538	1154	3748	3077	671	1822	3634	3064	570	6806	5551	1255	97085	4562	5	2.71	0.06	96.1353
2023-02-28	00:16:00	2	2	22	50	0	0.25	20.771	0.06	0.35	0.25	21.3	20.28	0.579	0.49	0.518	4875	1849	101	5233	1985	108	1.073	25	9.483	0.518	9848	6296	5251	1045	3552	3003	549	1692	2987	2512	475	6861	5742	1119	100902	3817	4	2.71	0.06	105.314
2023-02-28	00:31:00	2	2	22	50	0	0.25	20.781	0.059	0.35	0.25	21.3	20.3	0.558	0.48	0.499	4847	1838	100	5091	1931	105	1.05	24.732	9.381	0.512	13444	8788	7351	1437	4656	3918	738	2194	5876	4911	965	7568	6358	1210	107289	6387	7	2.76	0.06	105.314
2023-02-28	00:46:00	2	2	22	50	0	0.25	20.771	0.061	0.35	0.25	21.3	20.31	0.54	0.46	0.479	4623	1753	96	4858	1843	101	1.051	23.591	8.948	0.488	12666	7980	6663	1317	4686	3868	818	2115	6314	5249	1065	6352	5282	1070	113865	6575	7	2.77	0.06	105.314
2023-02-28	01:01:00	2	2	22	50	0	0.25	20.771	0.06	0.35	0.25	21.3	20.33	0.523	0.44	0.463	4411	1673	91	4701	1783	97	1.066	22.585	8.567	0.468	12527	8398	7068	1330	4129	3426	703	1749	4116	3471	645	8411	7023	1388	119535	5670	6	2.8	0.07	103.382
2023-02-28	01:16:00	2	2	22	50	0	0.25	20.771	0.062	0.35	0.25	21.3	20.33	0.521	0.44	0.46	4411	1673	91	4661	1768	96	1.057	22.537	8.549	0.467	12763	8389	7016	1373	4374	3663	711	1977	5929	4938	991	6834	5741	1093	125772	6237	7	2.84	0.07	103.382
2023-02-28	01:31:00	2	2	22.1	51	0	0.25	20.771	0.062	0.35	0.25	21.3	20.33	0.51	0.44	0.448	4445	1686	92	4540	1722	94	1.022	22.538	8.549	0.467	9522	5979	4887	1092	3543	2912	631	1587	3451	2782	669	6071	5017	1054	129821	4049	4	2.85	0.07	102.899
2023-02-28	01:46:00	2	2	22	50	0	0.25	20.771	0.062	0.35	0.25	21.3	20.3	0.52	0.47	0.458	4805	1823	99	4652	1765	96	0.968	24.082	9.134	0.498	11361	7140	5943	1197	4221	3503	718	2082	3914	3269	645	7447	6177	1270	134234	4414	5	2.95	0.07	102.899
2023-02-28	02:01:00	2	2	22	50	0	0.25	20.771	0.06	0.35	0.25	21.3	20.35	0.473	0.42	0.413	4277	1622	89	4182	1586	87	0.978	21.481	8.148	0.445	6382	4098	3383	715	2284	1859	425	807	2238	1838	400	4144	3404	740	137153	2919	3	2.98	0.07	100.966
2023-02-28	02:16:00	2	2	22	51	0	0.25	20.771	0.06	0.35	0.25	21.3	20.38	0.43	0.39	0.37	4004	1519	83	3747	1421	78	0.936	19.923	7.557	0.412	6539	4196	3492	704	2343	1873	470	426	2806	2329	477	3733	3036	697	141083	3930	4	2.98	0.07	100.966
2023-02-28	02:31:00	2	2	22	50	0	0.25	20.771	0.059	0.35	0.25	21.3	20.33	0.479	0.44	0.42	4524	1716	94	4262	1616	88	0.942	22.542	8.55	0.467	10606	6556	5504	1052	4050	3279	771	479	4326	3604	722	6280	5179	1101	145188	4105	5	2.98	0.07	100.966
2023-02-28	02:46:00	2	2	22.1	50	0	0.25	20.771	0.059	0.35	0.25	21.3	20.38	0.442	0.39	0.383	3976	1508	82	3881	1472	80	0.976	19.963	7.572	0.413	8702	4895	4085	810	3807	3142	665	523	3022	2547	475	5680	4680	1000	149425	4237	5	3.03	0.07	100.966
2023-02-28	03:01:00	2	2	21.9	50	0	0.25	20.771	0.058	0.35	0.25	21.3	20.4	0.4	0.37	0.342	3815	1447	79	3453	1310	71	0.905	18.855	7.152	0.39	9724	5905	4909	996	3819	3125	694	192	4379	3625	754	5345	4409	936	153090	3665	4	3.06	0.07	100.966
2023-02-28	03:16:00	2	2	22	50	0	0.25	20.771	0.057	0.35	0.25	21.3	20.4	0.386	0.37	0.329	3860	1464	80	3330	1263	69	0.863	18.895	7.167	0.391	2295	1183	903	280	1112	816	296	7	791	604	187	1504	1115	389	154216	1126	1	3.06	0.07	100.966
2023-02-28	03:31:00	2	2	22	50	0	0.25	20.771	0.057	0.35	0.25	21.3	20.47	0.321	0.3	0.264	3143	1192	65	2679	1016	55	0.852	15.352	5.823	0.318	70	23	7	16	47	13	34	0	13	3	10	57	17	40	154373	157	0	3.07	0.07	100.966
2023-02-28	03:46:00	2	2	21.9	50	0	0.25	20.781	0.056	0.35	0.25	21.3	20.47	0.321	0.31	0.265	3271	1241	68	2695	1022	56	0.824	15.871	6.02	0.329	138	38	8	30	100	38	62	0	9	5	4	129	41	88	154544	171	0	3.08	0.08	100.966
2023-02-28	04:01:00	2	2	22	50	0	0.25	20.781	0.055	0.35	0.25	21.3	20.47	0.328	0.31	0.273	3246	1231	67	2770	1051	57	0.853	15.856	6.014	0.328	87	7	1	6	80	19	61	0	0	0	0	87	20	67	154658	114	0	3.08	0.08	100.966
2023-02-28	04:16:00	2	2	22	50	0	0.25	20.781	0.056	0.35	0.25	21.3	20.5	0.289	0.28	0.234	2971	1127	61	2374	901	49	0.799	14.334	5.437	0.297	250	107	63	44	143	103	40	17	62	39	23	188	127	61	154971	313	0	3.09	0.08	100.966
2023-02-28	04:31:00	2	2	22	50	0	0.25	20.781	0.055	0.35	0.25	21.3	20.5	0.302	0.28	0.248	2929	1111	61	2511	953	52	0.858	14.319	5.431	0.296	87	25	8	17	62	37	25	0	33	18	15	54	27	27	155337	366	0	3.09	0.08	100.966
2023-02-28	04:46:00	2	2	22	50	0	0.25	20.781	0.054	0.35	0.25	21.3	20.5	0.297	0.28	0.243	2950	1119	61	2474	938	51	0.839	14.364	5.448	0.297	60	29	9	20	31	15	16	0	14	4	10	46	20	26	155403	66	0	3.09	0.08	100.966
2023-02-28	05:01:00	2	2	22	50	0	0.25	20.781	0.054	0.35	0.25	21.3	20.5	0.298	0.28	0.243	2937	1114	61	2463	934	51	0.839	14.299	5.424	0.296	6825	4369	3671	698	2456	2024	432	783	1878	1587	291	4947	4108	839	158361	2958	3	3.16	0.08	100.966
2023-02-28	05:16:00	2	2	22	50	0	0.25	20.781	0.055	0.35	0.25	21.3	20.45	0.344	0.33	0.289	3455	1311	72	2930	1111	61	0.848	16.858	6.394	0.349	6206	3808	3121	687	2398	1887	511	340	2609	2080	529	3597	2928	669	160961	2601	3	3.17	0.09	98.0676
2023-02-28	05:31:00	2	2	22	50	0	0.25	20.781	0.054	0.35	0.25	21.3	20.45	0.344	0.33	0.289	3483	1321	72	2953	1120	61	0.848	16.992	6.445	0.352	723	194	108	86	529	345	184	3	356	234	122	367	219	148	161559	598	1	3.17	0.09	98.0676
2023-02-28	05:46:00	2	2	22	50	0	0.25	20.781	0.055	0.35	0.25	21.3	20.47	0.305	0.31	0.249	3322	1260	69	2538	963	53	0.764	15.899	6.031	0.329	70	39	18	21	31	16	15	0	31	16	15	39	18	21	161671	112	0	3.18	0.09	98.0676
2023-02-28	06:01:00	2	2	22	50	0	0.25	20.781	0.056	0.35	0.25	21.3	20.5	0.289	0.28	0.233	2955	1121	61	2360	895	49	0.798	14.257	5.408	0.295	104	54	21	33	50	31	19	0	39	25	14	65	27	38	162227	556	1	3.18	0.09	98.0676
2023-02-28	06:16:00	2	2	22	50	0	0.25	20.781	0.056	0.35	0.25	21.3	20.52	0.271	0.26	0.215	2759	1046	57	2180	827	45	0.79	13.285	5.039	0.275	96	31	20	11	65	26	39	0	62	23	39	34	23	11	162343	116	0	3.18	0.09	98.0676
2023-02-28	06:31:00	2	2	22	50	99	0.25	20.781	0.056	0.35	0.25	21.3	20.49	0.295	0.29	0.239	3074	1166	64	2421	918	50	0.788	14.794	5.611	0.306	183	65	42	23	118	65	53	0	75	52	23	108	55	53	162504	161	0	3.18	0.09	98.0676
2023-02-28	06:46:00	2	2	22	50	99	0.25	20.781	0.054	0.35	0.25	21.3	20.51	0.276	0.27	0.222	2864	1086	59	2252	854	47	0.786	13.778	5.226	0.285	84	7	2	5	77	28	49	0	37	16	21	47	14	33	162586	81	0	3.19	0.09	98.0676
2023-02-28	07:01:00	2	2	22	50	99	0.25	20.781	0.054	0.35	0.25	21.3	20.54	0.248	0.24	0.194	2563	972	53	1970	747	41	0.769	12.279	4.657	0.254	220	75	41	34	145	48	97	0	144	45	99	76	44	32	162817	232	0	3.19	0.09	98.0676
2023-02-28	07:16:00	2	2	22	50	99	0.25	20.781	0.055	0.35	0.25	21.4	20.5	0.293	0.28	0.238	2959	1122	61	2418	917	50	0.817	14.336	5.438	0.297	91	34	12	22	57	20	37	0	44	14	30	47	18	29	162881	64	0	3.2	0.1	98.0676
2023-02-28	07:31:00	2	2	22	50	99	0.25	20.781	0.054	0.35	0.25	21.4	20.52	0.274	0.26	0.22	2732	1036	57	2221	842	46	0.813	13.222	5.015	0.274	2883	1833	1509	324	1050	810	240	289	1459	1143	316	1424	1176	248	164179	1298	1	3.2	0.1	98.0676
2023-02-28	07:46:00	2	2	22	50	99	0.25	20.781	0.054	0.35	0.25	21.4	20.47	0.325	0.31	0.27	3256	1235	67	2746	1042	57	0.843	15.87	6.02	0.329	6034	3660	3022	638	2374	1899	475	827	2056	1740	316	3978	3181	797	168046	3866	4	3.23	0.1	98.0676
2023-02-28	08:01:00	2	2	21.9	50	99	0.25	20.781	0.055	0.35	0.25	21.4	20.4	0.375	0.38	0.32	4033	1530	83	3257	1235	67	0.808	19.494	7.394	0.404	5667	3564	3000	564	2103	1669	434	510	1379	1149	230	4288	3520	768	170602	2556	3	3.23	0.1	98.0676
2023-02-28	08:16:00	2	2	22	50	99	0.25	20.781	0.055	0.35	0.25	21.4	20.38	0.402	0.4	0.348	4196	1592	87	3525	1337	73	0.84	20.436	7.751	0.423	6259	3696	3009	687	2563	2036	527	537	2219	1808	411	4040	3237	803	173342	2740	3	3.29	0.1	98.0676
2023-02-28	08:31:00	2	2	22	50	99	0.25	20.781	0.055	0.35	0.25	21.4	20.45	0.345	0.33	0.29	3449	1308	71	2941	1115	61	0.853	16.844	6.389	0.349	1273	549	312	237	724	435	289	3	491	252	239	782	495	287	174598	1255	1	3.3	0.1	98.0676
2023-02-28	08:46:00	2	2	22	50	99	0.25	20.781	0.055	0.35	0.25	21.4	20.5	0.3	0.28	0.244	2928	1111	61	2470	937	51	0.844	14.272	5.413	0.295	103	23	1	22	80	1	79	0	72	0	72	31	2	29	174783	185	0	3.3	0.1	98.0676
2023-02-28	09:01:00	2	2	21.9	50	99	0.25	20.781	0.057	0.35	0.25	21.4	20.5	0.285	0.28	0.228	2994	1136	62	2317	879	48	0.774	14.361	5.447	0.297	227	105	72	33	122	27	95	0	132	44	88	95	55	40	174946	163	0	3.3	0.1	98.0676
2023-02-28	09:16:00	2	2	22	50	99	0.25	20.771	0.058	0.35	0.25	21.4	20.52	0.272	0.25	0.214	2645	1003	55	2175	825	45	0.822	12.831	4.867	0.266	292	116	70	46	176	44	132	0	19	10	9	273	104	169	175535	589	1	3.3	0.1	98.0676
2023-02-28	09:31:00	2	2	22	50	99	0.25	20.771	0.059	0.35	0.25	21.4	20.45	0.331	0.32	0.272	3373	1279	70	2762	1048	57	0.819	16.349	6.201	0.338	232	26	10	16	206	9	197	0	0	0	0	232	19	213	175778	243	0	3.3	0.1	98.0676
2023-02-28	09:46:00	2	2	21.9	50	99	0.25	20.771	0.058	0.35	0.25	21.4	20.48	0.304	0.29	0.246	3060	1161	63	2497	947	52	0.816	14.823	5.622	0.307	31	9	2	7	22	6	16	0	0	0	0	31	8	23	175813	35	0	3.3	0.1	98.0676
2023-02-28	10:01:00	2	2	22	50	99	0.25	20.781	0.057	0.35	0.25	21.4	20.52	0.269	0.26	0.213	2769	1050	57	2158	819	45	0.779	13.299	5.044	0.275	997	592	402	190	405	255	150	42	303	202	101	694	455	239	176839	1026	1	3.3	0.1	98.0676
2023-02-28	10:16:00	2	2	22	50	99	0.25	20.781	0.057	0.35	0.25	21.4	20.54	0.262	0.24	0.206	2543	964	53	2100	796	43	0.826	12.343	4.682	0.255	42	27	9	18	15	7	8	0	20	7	13	22	9	13	176869	30	0	3.31	0.1	98.0676
2023-02-28	10:31:00	2	2	22	50	99	0.25	20.781	0.056	0.35	0.25	21.4	20.52	0.276	0.26	0.22	2743	1040	57	2228	845	46	0.812	13.273	5.035	0.275	100	50	15	35	50	17	33	0	17	4	13	83	28	55	177003	134	0	3.31	0.1	98.0676
2023-02-28	10:46:00	2	2	22	50	99	0.25	20.781	0.056	0.35	0.25	21.4	20.52	0.284	0.26	0.228	2722	1033	56	2309	876	48	0.848	13.282	5.038	0.275	169	65	40	25	104	49	55	3	59	39	20	110	50	60	177166	163	0	3.31	0.1	98.0676
2023-02-28	11:01:00	2	2	22	50	99	0.25	20.781	0.056	0.35	0.25	21.4	20.54	0.267	0.24	0.21	2518	955	52	2133	809	44	0.847	12.284	4.659	0.254	321	72	49	23	249	129	120	0	247	143	104	74	35	39	177646	480	1	3.31	0.1	98.0676
2023-02-28	11:16:00	2	2	22	50	99	0.25	20.781	0.057	0.35	0.25	21.4	20.52	0.283	0.26	0.225	2742	1040	57	2294	870	47	0.837	13.344	5.062	0.276	141	77	56	21	64	14	50	0	77	21	56	64	49	15	177724	78	0	3.31	0.1	98.0676
2023-02-28	11:31:00	2	2	22	50	99	0.25	20.781	0.057	0.35	0.25	21.4	20.5	0.306	0.28	0.248	2931	1112	61	2523	957	52	0.861	14.341	5.44	0.297	124	82	55	27	42	17	25	0	43	19	24	81	53	28	177815	91	0	3.31	0.1	98.0676
2023-02-28	11:46:00	2	2	22	51	99	0.25	20.781	0.059	0.35	0.25	21.4	20.54	0.266	0.24	0.208	2513	953	52	2100	796	43	0.835	12.228	4.638	0.253	98	79	41	38	19	4	15	0	37	19	18	61	26	35	177896	81	0	3.32	0.1	98.0676
2023-02-28	12:01:00	2	2	22	51	99	0.25	20.771	0.059	0.35	0.25	21.4	20.52	0.283	0.25	0.223	2613	991	54	2268	860	47	0.868	12.808	4.858	0.265	248	178	129	49	70	38	32	0	91	57	34	157	110	47	178082	186	0	3.32	0.1	98.0676
2023-02-28	12:16:00	2	2	22	50	99	0.25	20.771	0.059	0.35	0.25	21.4	20.47	0.319	0.3	0.26	3154	1196	65	2641	1002	55	0.837	15.349	5.822	0.318	75	46	9	37	29	16	13	0	29	16	13	46	9	37	178268	187	0	3.32	0.11	98.0676
2023-02-28	12:31:00	2	2	22	50	99	0.25	20.771	0.058	0.35	0.25	21.4	20.47	0.321	0.3	0.263	3145	1193	65	2663	1010	55	0.847	15.34	5.819	0.318	223	61	30	31	162	56	106	0	172	65	107	51	21	30	178717	449	0	3.32	0.11	98.0676
2023-02-28	12:46:00	2	2	22	50	99	0.25	20.771	0.059	0.35	0.25	21.4	20.52	0.283	0.25	0.224	2595	984	54	2267	860	47	0.874	12.733	4.83	0.264	1231	582	362	220	649	367	282	8	758	441	317	473	288	185	179996	1279	1	3.32	0.11	98.0676
2023-02-28	13:01:00	2	2	22	50	99	0.25	20.771	0.059	0.35	0.25	21.4	20.42	0.382	0.35	0.324	3628	1376	75	3287	1247	68	0.906	17.934	6.803	0.371	9118	5917	4897	1020	3201	2585	616	1044	3670	3022	648	5448	4460	988	184949	4953	6	3.32	0.12	98.0676
2023-02-28	13:16:00	2	2	22	50	99	0.25	20.771	0.06	0.35	0.25	21.4	20.4	0.392	0.37	0.332	3843	1458	80	3361	1275	70	0.875	18.863	7.155	0.39	7603	4792	4027	765	2811	2250	561	743	1795	1508	287	5808	4769	1039	188222	3273	4	3.35	0.12	98.0676
2023-02-28	13:31:00	2	2	22	50	99	0.25	20.771	0.059	0.35	0.25	21.4	20.42	0.366	0.35	0.307	3674	1394	76	3116	1182	65	0.848	17.927	6.8	0.371	3706	2031	1604	427	1675	1298	377	389	1221	965	256	2485	1937	548	190366	2144	2	3.35	0.12	98.0676
2023-02-28	13:46:00	2	2	22	50	99	0.25	20.771	0.059	0.35	0.25	21.4	20.47	0.321	0.3	0.262	3150	1195	65	2661	1009	55	0.845	15.358	5.826	0.318	18	9	2	7	9	4	5	0	9	4	5	9	2	7	190377	11	0	3.35	0.12	98.0676
2023-02-28	14:01:00	2	2	22	50	99	0.25	20.771	0.059	0.35	0.25	21.4	20.48	0.306	0.29	0.247	3056	1159	63	2503	950	52	0.819	14.812	5.618	0.307	125	15	9	6	110	34	76	0	114	36	78	11	7	4	190574	197	0	3.35	0.12	98.0676
2023-02-28	14:16:00	2	2	22	42	99	0.25	20.771	0.059	0.35	0.25	21.4	20.5	0.286	0.27	0.227	2846	1080	59	2295	870	47	0.806	13.756	5.218	0.285	883	481	396	85	402	270	132	99	202	129	73	681	537	144	191048	474	1	3.35	0.16	98.0676
2023-02-28	14:31:00	2	2	22	54	99	0.25	20.761	0.061	0.35	0.25	21.4	20.38	0.407	0.38	0.347	3935	1492	81	3504	1329	73	0.891	19.381	7.351	0.401	6260	3893	3182	711	2367	1855	512	573	1302	1118	184	4958	3919	1039	193802	2753	3	3.49	0.16	98.0676
2023-02-28	14:46:00	2	2	21.9	50	99	0.25	20.761	0.069	0.35	0.25	21.4	20.35	0.465	0.41	0.396	4192	1590	87	4015	1523	83	0.958	20.961	7.951	0.434	6455	3828	3152	676	2627	2136	491	660	2019	1668	351	4436	3620	816	196682	2880	3	3.86	0.17	101.932
2023-02-28	15:01:00	2	2	22	50	99	0.25	20.761	0.072	0.35	0.25	21.4	20.34	0.497	0.42	0.425	4250	1612	88	4306	1633	89	1.013	21.514	8.16	0.445	5633	3064	2514	550	2569	2069	500	318	2097	1681	416	3536	2902	634	199343	2661	3	4.07	0.17	101.932
2023-02-28	15:16:00	2	2	22	50	99	0.25	20.761	0.072	0.35	0.25	21.4	20.33	0.513	0.43	0.441	4321	1639	89	4460	1692	92	1.032	21.962	8.33	0.455	1026	577	368	209	449	250	199	11	45	31	14	981	587	394	200267	924	1	4.09	0.17	101.932
2023-02-28	15:31:00	2	2	22	50	99	0.25	20.761	0.069	0.35	0.25	21.4	20.35	0.5	0.41	0.432	4087	1550	85	4363	1655	90	1.067	20.934	7.94	0.433	214	91	28	63	123	35	88	0	3	3	0	211	60	151	200667	400	0	4.09	0.17	101.932
2023-02-28	15:46:00	2	2	22	50	99	0.25	20.761	0.066	0.35	0.25	21.4	20.47	0.382	0.29	0.316	2864	1086	59	3191	1210	66	1.114	14.816	5.62	0.307	764	401	278	123	363	250	113	123	303	238	65	461	290	171	201428	761	1	4.09	0.17	101.932
2023-02-28	16:01:00	2	2	22	50	99	0.25	20.761	0.066	0.35	0.25	21.4	20.41	0.45	0.35	0.384	3471	1316	72	3904	1481	81	1.125	17.996	6.826	0.373	2320	1195	823	372	1125	846	279	175	372	294	78	1948	1375	573	203233	1806	2	4.28	0.19	101.932
2023-02-28	16:16:00	2	2	22	50	99	0.25	20.761	0.066	0.35	0.25	21.4	20.36	0.505	0.4	0.439	3952	1499	82	4447	1687	92	1.125	20.493	7.773	0.424	131	51	26	25	80	30	50	0	9	7	2	122	49	73	203677	444	0	4.28	0.19	101.932
2023-02-28	16:31:00	2	2	22	50	99	0.25	20.761	0.066	0.35	0.25	21.4	20.45	0.426	0.31	0.361	3008	1141	62	3652	1385	76	1.214	15.895	6.029	0.329	140	33	19	14	107	23	84	0	8	5	3	132	37	95	203960	283	0	4.28	0.19	101.932
2023-02-28	16:46:00	2	2	22	51	99	0.25	20.761	0.065	0.35	0.25	21.4	20.46	0.409	0.3	0.344	2935	1113	61	3503	1329	73	1.194	15.439	5.856	0.32	558	296	220	76	262	153	109	0	261	159	102	297	214	83	204526	566	1	4.28	0.19	101.932
2023-02-28	17:01:00	2	2	22	49	99	0.25	20.761	0.066	0.35	0.25	21.4	20.45	0.416	0.31	0.35	3034	1151	63	3547	1345	73	1.169	15.881	6.024	0.329	2036	946	603	343	1090	758	332	144	1232	907	325	804	454	350	206132	1605	2	4.45	0.19	105.797
2023-02-28	17:16:00	2	2	22.1	50	99	0.25	20.771	0.066	0.35	0.25	21.4	20.37	0.503	0.4	0.437	3974	1507	82	4450	1688	92	1.12	20.581	7.807	0.426	7629	4638	3807	831	2991	2465	526	1106	2622	2226	396	5007	4046	961	211079	4947	5	4.61	0.19	105.797
2023-02-28	17:31:00	2	2	22	50	99	0.25	20.771	0.067	0.35	0.25	21.4	20.33	0.55	0.44	0.483	4345	1648	90	4890	1855	101	1.125	22.531	8.546	0.466	1274	790	582	208	484	316	168	202	793	554	239	481	344	137	212507	1429	2	4.7	0.19	105.797
2023-02-28	17:46:00	2	2	21.9	50	99	0.25	20.761	0.068	0.35	0.25	21.4	20.35	0.53	0.41	0.462	4014	1523	83	4676	1774	97	1.165	20.992	7.963	0.435	1759	1044	777	267	715	484	231	187	720	490	230	1039	771	268	213649	1142	1	4.75	0.19	105.797
2023-02-28	18:01:00	2	2	22	50	99	0.25	20.771	0.066	0.35	0.25	21.4	20.4	0.474	0.37	0.407	3645	1383	75	4120	1563	85	1.13	18.922	7.177	0.392	133	19	10	9	114	38	76	0	106	34	72	27	14	13	213874	225	0	4.76	0.19	105.797
2023-02-28	18:16:00	2	2	22	50	99	0.25	20.771	0.065	0.35	0.25	21.4	20.45	0.426	0.32	0.36	3146	1193	65	3661	1389	76	1.163	16.448	6.239	0.34	848	518	385	133	330	203	127	16	371	234	137	477	354	123	214460	586	1	4.76	0.19	105.797
2023-02-28	18:31:00	2	2	21.9	50	0	0.25	20.771	0.066	0.35	0.25	21.4	20.37	0.508	0.4	0.442	3930	1491	81	4461	1692	92	1.135	20.42	7.746	0.423	4351	2636	2070	566	1715	1326	389	481	1102	866	236	3249	2530	719	216847	2387	3	4.89	0.19	104.348
2023-02-28	18:46:00	2	2	22	50	0	0.25	20.761	0.067	0.35	0.25	21.4	20.33	0.562	0.43	0.495	4190	1589	87	5014	1902	104	1.197	22.059	8.367	0.457	7524	5424	4557	867	2100	1771	329	1379	2440	2038	402	5084	4290	794	221562	4715	5	4.99	0.19	109.662
2023-02-28	19:01:00	2	2	22	50	0	0.25	20.771	0.068	0.35	0.25	21.4	20.28	0.596	0.49	0.529	4867	1846	101	5356	2032	111	1.1	25.106	9.523	0.52	1011	775	551	224	236	184	52	443	208	165	43	803	570	233	221990	428	0	5	0.19	110.145
2023-02-28	19:16:00	2	2	22	50	0	0.25	20.771	0.067	0.35	0.25	21.4	20.3	0.587	0.47	0.52	4624	1754	96	5259	1995	109	1.137	24.04	9.119	0.498	10054	6585	5549	1036	3469	2976	493	2034	3102	2680	422	6952	5845	1107	227746	5756	6	5.05	0.19	109.662
2023-02-28	19:31:00	2	2	22	50	0	0.25	20.771	0.067	0.35	0.25	21.4	20.28	0.61	0.49	0.543	4837	1835	100	5507	2089	114	1.138	25.154	9.541	0.521	9175	6016	5068	948	3159	2681	478	1473	2673	2253	420	6502	5496	1006	234026	6280	7	5.12	0.2	108.213
2023-02-28	19:46:00	2	2	22	50	0	0.25	20.771	0.067	0.35	0.25	21.4	20.28	0.606	0.49	0.539	4826	1830	100	5441	2064	113	1.128	25.037	9.497	0.518	11577	7546	6333	1213	4031	3432	599	2527	3596	3066	530	7981	6699	1282	240298	6271	7	5.12	0.2	107.246
2023-02-28	20:01:00	2	2	22	50	0	0.25	20.771	0.067	0.35	0.25	21.4	20.25	0.636	0.52	0.569	5150	1953	107	5771	2189	119	1.121	26.677	10.119	0.552	10214	6855	5793	1062	3359	2834	525	2006	2793	2371	422	7421	6256	1165	244106	3809	4	5.18	0.2	107.729
2023-02-28	20:16:00	2	2	22	50	0	0.25	20.771	0.067	0.35	0.25	21.4	20.22	0.666	0.55	0.6	5438	2063	113	6066	2301	126	1.115	28.141	10.674	0.583	10993	7162	5998	1164	3831	3248	583	2153	3383	2928	455	7610	6318	1292	248830	4724	5	5.21	0.2	105.314
2023-02-28	20:31:00	2	2	22	51	0	0.25	20.771	0.068	0.35	0.25	21.4	20.23	0.656	0.54	0.588	5371	2037	111	5978	2268	124	1.113	27.778	10.536	0.575	11405	7586	6401	1185	3819	3338	481	2203	3262	2830	432	8143	6909	1234	253023	4193	5	5.22	0.2	108.696
2023-02-28	20:46:00	2	2	22	50	0	0.25	20.771	0.068	0.35	0.25	21.4	20.25	0.635	0.52	0.567	5149	1953	107	5750	2181	119	1.117	26.653	10.11	0.552	9461	6037	5029	1008	3424	2879	545	1599	2898	2450	448	6563	5458	1105	256498	3475	4	5.23	0.2	106.763
2023-02-28	21:01:00	2	2	22	50	0	0.25	20.771	0.067	0.35	0.25	21.4	20.28	0.6	0.49	0.533	4870	1847	101	5411	2053	112	1.111	25.177	9.55	0.521	11536	7343	6096	1247	4193	3496	697	2108	3380	2878	502	8156	6714	1442	261309	4810	5	5.23	0.2	107.729
2023-02-28	21:16:00	2	2	22	50	0	0.25	20.771	0.067	0.35	0.25	21.4	20.26	0.625	0.51	0.558	5059	1919	105	5664	2148	117	1.12	26.202	9.939	0.542	20471	13807	11762	2045	6664	5704	960	3323	7159	6150	1009	13312	11316	1996	269876	8567	10	5.25	0.2	107.729
2023-02-28	21:31:00	2	2	22	50	0	0.25	20.771	0.067	0.35	0.25	21.4	20.18	0.704	0.59	0.637	5846	2217	121	6440	2443	133	1.102	30.162	11.441	0.624	12628	8366	6968	1398	4262	3629	633	1968	3573	3065	508	9055	7532	1523	274569	4693	5	5.25	0.2	105.797
2023-02-28	21:46:00	2	2	22	50	0	0.25	20.771	0.068	0.35	0.25	21.4	20.23	0.662	0.54	0.594	5335	2023	110	6017	2282	125	1.128	27.679	10.499	0.573	14559	9496	7985	1511	5063	4237	826	2630	3666	3135	531	10893	9087	1806	280197	5628	6	5.28	0.2	106.28
2023-02-28	22:01:00	2	2	22	50	0	0.25	20.771	0.068	0.35	0.25	21.4	20.26	0.628	0.51	0.561	5045	1914	104	5691	2159	118	1.128	26.177	9.929	0.542	16182	10648	9008	1640	5534	4754	780	2819	5006	4364	642	11176	9398	1778	289409	9212	10	5.28	0.2	104.831
2023-02-28	22:16:00	2	2	22	50	0	0.25	20.781	0.067	0.35	0.25	21.4	20.28	0.612	0.5	0.546	4962	1882	103	5542	2102	115	1.117	25.685	9.743	0.532	15160	9579	8019	1560	5581	4731	850	2525	4248	3636	612	10912	9114	1798	300370	10961	12	5.28	0.2	104.831
2023-02-28	22:31:00	2	2	22	50	0	0.25	20.771	0.067	0.35	0.25	21.4	20.23	0.649	0.54	0.582	5365	2035	111	5897	2237	122	1.099	27.665	10.494	0.573	17419	11308	9533	1775	6111	5190	921	3146	4745	4095	650	12674	10628	2046	312292	11922	13	5.28	0.2	104.831
2023-02-28	22:46:00	2	2	22	50	0	0.25	20.771	0.068	0.35	0.25	21.3	20.28	0.594	0.49	0.527	4885	1853	101	5353	2031	111	1.096	25.173	9.548	0.521	21063	13608	11518	2090	7455	6389	1066	3547	5521	4789	732	15542	13118	2424	328761	16469	18	5.28	0.2	102.415
2023-02-28	23:01:00	2	2	22	50	0	0.25	20.781	0.067	0.35	0.25	21.4	20.26	0.609	0.52	0.541	5214	1978	108	5482	2079	113	1.051	26.612	10.094	0.551	17054	11105	9220	1885	5949	5128	821	2677	6279	5336	943	10775	9012	1763	344024	15263	17	5.28	0.2	101.449
2023-02-28	23:16:00	2	2	22	50	0	0.25	20.771	0.068	0.35	0.25	21.4	20.27	0.58	0.5	0.513	5042	1912	104	5200	1973	108	1.031	25.621	9.718	0.53	14933	9894	8290	1604	5039	4255	784	2313	4975	4191	784	9958	8354	1604	353653	9629	11	5.28	0.2	101.449
2023-02-28	23:31:00	2	2	22	50	0	0.25	20.771	0.068	0.35	0.25	21.4	20.29	0.546	0.48	0.478	4878	1850	101	4846	1838	100	0.993	24.584	9.325	0.509	16841	11107	9385	1722	5734	4933	801	2640	5728	4879	849	11113	9439	1674	365876	12223	14	5.3	0.2	97.5845
2023-02-28	23:46:00	2	2	22	50	0	0.25	20.771	0.067	0.35	0.25	21.4	20.3	0.529	0.47	0.462	4804	1822	99	4695	1781	97	0.977	24.124	9.15	0.499	15557	9856	8278	1578	5701	4837	864	2065	5064	4311	753	10493	8804	1689	375863	9987	11	5.3	0.2	99.5169
2023-03-01	00:01:00	2	2	22	50	0	0.25	20.771	0.067	0.35	0.25	21.4	20.3	0.521	0.47	0.454	4793	1818	99	4587	1740	95	0.957	23.963	9.089	0.496	12716	8103	6770	1333	4613	3906	707	2102	5112	4311	801	7604	6365	1239	383685	7822	9	5.32	0.2	101.932
2023-03-01	00:16:00	2	2	22	50	0	0.25	20.771	0.067	0.35	0.25	21.3	20.32	0.504	0.45	0.437	4615	1750	96	4447	1687	92	0.964	23.104	8.763	0.478	12318	8092	6805	1287	4226	3583	643	1856	5494	4631	863	6824	5757	1067	391122	7436	8	5.34	0.2	101.932
2023-03-01	00:31:00	2	2	22	50	0	0.25	20.771	0.066	0.35	0.25	21.4	20.33	0.497	0.44	0.432	4479	1699	93	4371	1658	90	0.976	22.487	8.53	0.465	11451	7684	6394	1290	3767	3184	583	2281	5834	4910	924	5617	4668	949	398829	7708	9	5.36	0.21	98.5507
2023-03-01	00:46:00	2	2	22.1	50	0	0.25	20.781	0.064	0.35	0.25	21.3	20.26	0.544	0.52	0.479	5372	2037	111	4850	1839	100	0.903	26.533	10.064	0.549	12266	7929	6678	1251	4337	3610	727	1654	5112	4291	821	7154	5997	1157	405618	6788	8	5.36	0.21	98.5507
2023-03-01	01:01:00	2	2	22	50	0	0.25	20.781	0.064	0.35	0.25	21.3	20.33	0.472	0.45	0.408	4673	1772	97	4137	1569	86	0.885	22.991	8.721	0.476	6526	4073	3395	678	2453	1958	495	667	3186	2655	531	3340	2698	642	408920	3302	4	5.43	0.21	100
2023-03-01	01:16:00	2	2	22	50	0	0.25	20.781	0.064	0.35	0.25	21.4	20.36	0.443	0.42	0.379	4391	1665	91	3856	1463	80	0.878	21.569	8.181	0.446	7824	4748	3890	858	3076	2472	604	439	3688	3007	681	4136	3355	781	411964	3044	3	5.5	0.21	100
2023-03-01	01:31:00	2	2	22	50	0	0.25	20.781	0.064	0.35	0.25	21.3	20.38	0.421	0.4	0.357	4148	1573	86	3596	1364	74	0.867	20.325	7.709	0.421	5534	2903	2318	585	2631	2059	572	108	2562	2033	529	2972	2344	628	414502	2538	3	5.51	0.21	100
2023-03-01	01:46:00	2	2	22	50	0	0.25	20.781	0.063	0.35	0.25	21.3	20.45	0.362	0.33	0.299	3420	1297	71	3020	1145	63	0.883	16.818	6.379	0.348	554	220	141	79	334	182	152	1	304	200	104	250	123	127	414991	489	1	5.51	0.21	100
2023-03-01	02:01:00	2	2	22	50	0	0.25	20.781	0.063	0.35	0.25	21.4	20.5	0.315	0.28	0.252	2926	1110	61	2562	972	53	0.876	14.364	5.448	0.297	176	77	46	31	99	34	65	0	83	41	42	93	39	54	415221	230	0	5.52	0.21	100
2023-03-01	02:16:00	2	2	22.1	50	0	0.25	20.781	0.063	0.35	0.25	21.3	20.48	0.318	0.3	0.255	3163	1200	65	2582	979	53	0.816	15.321	5.811	0.317	202	55	20	35	147	56	91	0	152	59	93	50	17	33	415515	294	0	5.52	0.21	100
2023-03-01	02:31:00	2	2	21.9	50	0	0.25	20.781	0.063	0.35	0.25	21.3	20.47	0.32	0.31	0.257	3291	1248	68	2610	990	54	0.793	15.858	6.015	0.328	163	46	12	34	117	59	58	0	117	59	58	46	12	34	415659	145	0	5.52	0.21	100
2023-03-01	02:46:00	2	2	22	50	0	0.25	20.781	0.063	0.35	0.25	21.3	20.5	0.294	0.28	0.231	2975	1128	62	2348	890	49	0.789	14.32	5.432	0.296	123	43	23	20	80	48	32	0	84	49	35	39	22	17	415724	65	0	5.52	0.21	100
2023-03-01	03:01:00	2	2	22	50	0	0.25	20.781	0.061	0.35	0.25	21.3	20.52	0.282	0.26	0.22	2743	1040	57	2233	847	46	0.814	13.28	5.037	0.275	86	14	6	8	72	20	52	0	77	20	57	9	6	3	415890	166	0	5.52	0.21	100
2023-03-01	03:16:00	2	2	22	50	0	0.25	20.781	0.061	0.35	0.25	21.3	20.5	0.292	0.28	0.231	2969	1126	61	2339	887	48	0.788	14.286	5.419	0.296	453	99	74	25	354	177	177	2	318	143	175	135	108	27	416303	413	0	5.52	0.21	100
2023-03-01	03:31:00	2	2	22	50	0	0.25	20.781	0.06	0.35	0.25	21.3	20.52	0.289	0.26	0.229	2729	1035	56	2331	884	48	0.854	13.333	5.057	0.276	489	39	27	12	450	251	199	0	304	149	155	185	129	56	416809	506	1	5.52	0.21	100
2023-03-01	03:46:00	2	2	22	50	0	0.25	20.781	0.059	0.35	0.25	21.3	20.52	0.286	0.26	0.226	2729	1035	56	2297	871	48	0.842	13.297	5.044	0.275	36	33	15	18	3	1	2	0	14	8	6	22	8	14	416849	40	0	5.52	0.21	100
2023-03-01	04:01:00	2	2	22	50	0	0.25	20.781	0.059	0.35	0.25	21.3	20.5	0.299	0.28	0.24	2950	1119	61	2439	925	50	0.827	14.324	5.433	0.297	1150	685	450	235	465	299	166	35	538	352	186	612	397	215	417725	876	1	5.53	0.21	100
2023-03-01	04:16:00	2	2	22	50	0	0.25	20.781	0.059	0.35	0.25	21.3	20.38	0.413	0.4	0.353	4168	1581	86	3571	1355	74	0.857	20.377	7.729	0.422	15809	9947	8371	1576	5862	4984	878	2661	8130	6877	1253	7679	6478	1201	425548	7823	9	5.59	0.21	100
2023-03-01	04:31:00	2	2	21.9	50	0	0.25	20.781	0.059	0.35	0.25	21.3	20.33	0.45	0.45	0.391	4747	1801	98	3983	1511	82	0.839	23.112	8.767	0.478	13620	8362	7004	1358	5258	4402	856	2169	7199	6043	1156	6421	5363	1058	433320	7772	9	5.65	0.21	100.483
2023-03-01	04:46:00	2	2	22	50	0	0.25	20.781	0.059	0.35	0.25	21.3	20.31	0.462	0.47	0.403	4959	1881	103	4096	1554	85	0.826	24.073	9.131	0.498	10152	6157	5127	1030	3995	3324	671	1010	4822	4042	780	5330	4409	921	438022	4702	5	5.74	0.21	98.0676
2023-03-01	05:01:00	2	2	21.9	50	0	0.25	20.781	0.059	0.35	0.25	21.3	20.4	0.396	0.38	0.337	3978	1509	82	3426	1299	71	0.861	19.465	7.383	0.403	12742	8090	6817	1273	4652	3875	777	1222	5668	4796	872	7074	5896	1178	442871	4849	5	5.77	0.21	98.0676
2023-03-01	05:16:00	2	2	22	50	0	0.25	20.781	0.059	0.35	0.25	21.3	20.4	0.379	0.38	0.32	4024	1526	83	3255	1235	67	0.809	19.457	7.38	0.403	7958	5150	4281	869	2808	2235	573	283	4059	3344	715	3899	3172	727	445944	3073	3	5.79	0.22	98.0676
2023-03-01	05:31:00	2	2	22	50	0	0.25	20.781	0.06	0.35	0.25	21.3	20.45	0.351	0.33	0.291	3461	1313	72	2957	1122	61	0.854	16.91	6.414	0.35	1849	978	724	254	871	623	248	13	1022	733	289	827	614	213	446921	977	1	5.79	0.22	98.0676
2023-03-01	05:46:00	2	2	22	50	0	0.25	20.781	0.06	0.35	0.25	21.3	20.5	0.294	0.28	0.234	2975	1128	62	2387	905	49	0.802	14.363	5.448	0.297	182	16	12	4	166	57	109	0	102	30	72	80	39	41	447045	124	0	5.79	0.22	98.0676
2023-03-01	06:01:00	2	2	22	50	0	0.25	20.781	0.06	0.35	0.25	21.3	20.51	0.286	0.27	0.227	2870	1089	59	2308	876	48	0.804	13.863	5.258	0.287	156	16	2	14	140	68	72	0	95	29	66	61	41	20	447156	111	0	5.79	0.22	98.0676
2023-03-01	06:16:00	2	2	22	50	0	0.25	20.781	0.058	0.35	0.25	21.3	20.52	0.282	0.26	0.223	2741	1040	57	2267	860	47	0.827	13.311	5.049	0.276	160	74	41	33	86	33	53	0	57	33	24	103	41	62	447743	587	1	5.79	0.22	98.0676
2023-03-01	06:31:00	2	2	22	50	99	0.25	20.781	0.058	0.35	0.25	21.3	20.52	0.273	0.26	0.215	2763	1048	57	2179	827	45	0.789	13.298	5.044	0.275	264	126	76	50	138	74	64	6	76	53	23	188	97	91	447998	255	0	5.79	0.22	98.0676
2023-03-01	06:46:00	2	2	22	50	99	0.25	20.781	0.058	0.35	0.25	21.3	20.54	0.261	0.24	0.203	2530	960	52	2053	779	42	0.811	12.241	4.643	0.253	49	25	10	15	24	16	8	0	29	16	13	20	10	10	448065	67	0	5.79	0.22	98.0676
2023-03-01	07:01:00	2	2	22	50	99	0.25	20.781	0.058	0.35	0.25	21.3	20.52	0.275	0.26	0.217	2759	1047	57	2202	835	46	0.798	13.309	5.048	0.275	46	24	6	18	22	7	15	0	31	7	24	15	6	9	448125	61	0	5.79	0.22	98.0676
2023-03-01	07:16:00	2	2	22	49	99	0.25	20.781	0.059	0.35	0.25	21.4	20.52	0.282	0.26	0.223	2734	1037	57	2253	855	47	0.824	13.267	5.032	0.275	148	63	28	35	85	44	41	0	81	41	40	67	31	36	448358	232	0	5.79	0.23	98.0676
2023-03-01	07:31:00	2	2	22	50	99	0.25	20.781	0.06	0.35	0.25	21.4	20.52	0.283	0.26	0.223	2738	1039	57	2264	859	47	0.827	13.295	5.043	0.275	131	26	9	17	105	23	82	0	106	21	85	25	11	14	448522	164	0	5.8	0.23	98.0676
2023-03-01	07:46:00	2	2	22	50	99	0.25	20.781	0.06	0.35	0.25	21.4	20.54	0.269	0.24	0.209	2518	955	52	2120	804	44	0.842	12.27	4.654	0.254	1470	768	525	243	702	485	217	133	700	482	218	770	528	242	449490	968	1	5.8	0.23	98.0676
2023-03-01	08:01:00	2	2	22	50	99	0.25	20.781	0.061	0.35	0.25	21.4	20.41	0.388	0.37	0.327	3870	1468	80	3320	1259	69	0.858	18.924	7.178	0.392	12686	8148	6896	1252	4538	3765	773	1588	6510	5456	1054	6176	5205	971	455857	6367	7	5.85	0.23	99.0338
2023-03-01	08:16:00	2	2	22	50	99	0.25	20.781	0.062	0.35	0.25	21.4	20.39	0.409	0.39	0.347	4065	1542	84	3516	1334	73	0.865	19.91	7.552	0.412	5989	3672	2994	678	2317	1807	510	355	2968	2365	603	3021	2436	585	458447	2590	3	5.87	0.23	99.0338
2023-03-01	08:31:00	2	2	22	50	99	0.25	20.781	0.061	0.35	0.25	21.4	20.42	0.374	0.36	0.312	3780	1434	78	3168	1202	66	0.838	18.401	6.98	0.381	3882	2231	1748	483	1651	1222	429	112	2144	1651	493	1738	1319	419	460379	1932	2	5.88	0.23	99.0338
2023-03-01	08:46:00	2	2	22	50	99	0.25	20.781	0.062	0.35	0.25	21.4	20.47	0.329	0.31	0.268	3250	1233	67	2707	1027	56	0.833	15.803	5.994	0.327	91	36	16	20	55	18	37	2	25	5	20	66	29	37	460466	87	0	5.88	0.23	99.0338
2023-03-01	09:01:00	2	2	22	50	99	0.25	20.781	0.063	0.35	0.25	21.4	20.5	0.296	0.28	0.234	2950	1119	61	2357	894	49	0.799	14.233	5.399	0.295	23	11	4	7	12	6	6	0	5	2	3	18	8	10	460479	13	0	5.88	0.23	99.0338
2023-03-01	09:16:00	2	2	22	51	99	0.25	20.781	0.063	0.35	0.25	21.4	20.52	0.276	0.26	0.213	2747	1042	57	2149	815	44	0.782	13.204	5.009	0.273	37	5	1	4	32	6	26	0	0	0	0	37	7	30	460528	48	0	5.89	0.23	99.0338
2023-03-01	09:31:00	2	2	22	50	99	0.25	20.781	0.061	0.35	0.25	21.4	20.52	0.282	0.26	0.22	2752	1044	57	2240	850	46	0.814	13.322	5.053	0.276	119	22	11	11	97	24	73	0	76	19	57	43	16	27	460728	200	0	5.89	0.23	99.0338
2023-03-01	09:46:00	2	2	22	51	99	0.25	20.781	0.06	0.35	0.25	21.4	20.52	0.28	0.26	0.22	2736	1038	57	2226	844	46	0.814	13.245	5.024	0.274	162	32	12	20	130	26	104	0	121	19	102	41	19	22	460993	265	0	5.89	0.23	99.0338
2023-03-01	10:01:00	2	2	21.9	50	99	0.25	20.781	0.06	0.35	0.25	21.4	20.54	0.274	0.24	0.214	2514	954	52	2180	827	45	0.867	12.321	4.674	0.255	32	32	0	32	0	0	0	0	0	0	0	32	0	32	461081	88	0	5.89	0.23	99.0338
2023-03-01	10:16:00	2	2	22	50	99	0.25	20.781	0.059	0.35	0.25	21.4	20.5	0.304	0.28	0.245	2940	1115	61	2485	943	51	0.845	14.333	5.437	0.297	3408	2029	1646	383	1379	1063	316	582	1998	1584	414	1410	1125	285	462705	1624	2	5.92	0.23	98.0676
2023-03-01	10:31:00	2	2	22	50	99	0.25	20.781	0.059	0.35	0.25	21.4	20.47	0.33	0.31	0.271	3254	1234	67	2749	1043	57	0.845	15.864	6.017	0.328	2950	1889	1485	404	1061	744	317	164	1676	1298	378	1274	931	343	464598	1893	2	5.93	0.23	98.0676
2023-03-01	10:46:00	2	2	22	50	99	0.25	20.781	0.059	0.35	0.25	21.4	20.5	0.311	0.28	0.252	2911	1104	60	2546	966	53	0.875	14.29	5.42	0.296	191	75	0	75	116	14	102	120	189	12	177	2	2	0	465087	489	1	5.93	0.23	98.0676
2023-03-01	11:01:00	2	2	22	50	99	0.25	20.781	0.06	0.35	0.25	21.4	20.5	0.299	0.28	0.24	2957	1122	61	2435	924	50	0.824	14.348	5.442	0.297	149	66	46	20	83	35	48	1	99	49	50	50	32	18	465175	88	0	5.93	0.23	98.0676
2023-03-01	11:16:00	2	2	22	50	99	0.25	20.781	0.059	0.35	0.25	21.4	20.52	0.289	0.26	0.23	2723	1033	56	2336	886	48	0.858	13.315	5.051	0.276	226	162	58	104	64	17	47	5	118	42	76	108	33	75	465359	184	0	5.93	0.23	98.0676
2023-03-01	11:31:00	2	2	22	50	99	0.25	20.781	0.061	0.35	0.25	21.4	20.52	0.294	0.26	0.233	2722	1032	56	2378	902	49	0.873	13.357	5.066	0.276	131	73	35	38	58	23	35	158	97	40	57	34	18	16	465450	91	0	5.93	0.23	98.0676
2023-03-01	11:46:00	2	2	22	50	99	0.25	20.781	0.059	0.35	0.25	21.4	20.52	0.287	0.26	0.228	2729	1035	56	2316	878	48	0.849	13.315	5.05	0.276	77	39	23	16	38	15	23	128	50	22	28	27	16	11	465509	59	0	5.93	0.23	98.0676
2023-03-01	12:01:00	2	2	22	50	99	0.25	20.781	0.06	0.35	0.25	21.4	20.5	0.318	0.28	0.258	2911	1104	60	2627	996	54	0.902	14.378	5.454	0.298	3546	2124	1620	504	1422	1016	406	228	1610	1187	423	1936	1449	487	467527	2018	2	5.93	0.23	98.0676
2023-03-01	12:16:00	2	2	22	50	99	0.25	20.781	0.059	0.35	0.25	21.4	20.44	0.373	0.34	0.314	3509	1331	73	3174	1204	66	0.905	17.338	6.577	0.359	9164	5590	4670	920	3574	2987	587	1360	4844	4069	775	4320	3588	732	472516	4989	6	5.95	0.23	97.5845
2023-03-01	12:31:00	2	2	22	50	99	0.25	20.781	0.06	0.35	0.25	21.4	20.44	0.369	0.34	0.309	3540	1343	73	3141	1191	65	0.887	17.426	6.61	0.361	910	352	232	120	558	299	259	21	486	311	175	424	220	204	473229	713	1	5.96	0.23	97.5845
2023-03-01	12:46:00	2	2	22	51	99	0.25	20.781	0.061	0.35	0.25	21.4	20.51	0.3	0.27	0.239	2824	1071	58	2428	921	50	0.86	13.813	5.239	0.286	239	75	45	30	164	54	110	2	53	33	20	186	66	120	473389	160	0	5.96	0.23	97.5845
2023-03-01	13:01:00	2	2	22	51	99	0.25	20.781	0.061	0.35	0.25	21.4	20.52	0.288	0.26	0.227	2728	1035	56	2304	874	48	0.844	13.3	5.045	0.275	90	64	7	57	26	8	18	0	73	11	62	17	4	13	473586	197	0	5.96	0.23	97.5845
2023-03-01	13:16:00	2	2	22	50	99	0.25	20.781	0.06	0.35	0.25	21.4	20.54	0.274	0.24	0.213	2500	948	52	2158	819	45	0.863	12.24	4.643	0.253	143	94	42	52	49	19	30	0	42	17	25	101	44	57	473848	263	0	5.96	0.23	97.5845
2023-03-01	13:31:00	2	2	22	50	99	0.25	20.781	0.06	0.35	0.25	21.4	20.53	0.274	0.25	0.213	2635	999	55	2164	821	45	0.821	12.777	4.847	0.264	327	134	67	67	193	51	142	2	182	54	128	145	64	81	474471	623	1	5.96	0.23	97.5845
2023-03-01	13:46:00	2	2	22	49	99	0.25	20.781	0.06	0.35	0.25	21.4	20.53	0.28	0.25	0.219	2632	998	54	2236	848	46	0.849	12.845	4.872	0.266	69	30	9	21	39	18	21	0	40	16	24	29	11	18	474539	67	0	5.96	0.23	97.5845
2023-03-01	14:01:00	2	2	22	56	99	0.25	20.781	0.06	0.35	0.25	21.4	20.47	0.335	0.31	0.275	3233	1226	67	2785	1056	58	0.861	15.822	6.002	0.328	6593	4241	3583	658	2352	1911	441	698	3186	2662	524	3407	2832	575	477208	2669	3	6.13	0.24	97.1014
2023-03-01	14:16:00	2	2	22	52	99	0.25	20.781	0.066	0.35	0.25	21.4	20.36	0.46	0.42	0.395	4341	1646	90	4012	1522	83	0.924	21.545	8.172	0.446	9921	6416	5402	1014	3505	2908	597	1356	5094	4309	785	4827	4001	826	481551	4343	5	6.41	0.24	97.1014
2023-03-01	14:31:00	2	2	22	49	99	0.25	20.771	0.069	0.35	0.25	21.4	20.29	0.557	0.48	0.488	4858	1843	101	4960	1881	103	1.021	24.63	9.342	0.51	5867	3661	3037	624	2206	1799	407	885	2200	1859	341	3667	2977	690	483874	2323	3	6.64	0.24	102.415
2023-03-01	14:46:00	2	2	22	50	99	0.25	20.781	0.068	0.35	0.25	21.4	20.3	0.559	0.48	0.491	4837	1835	100	4968	1885	103	1.027	24.557	9.315	0.508	244	201	157	44	43	28	15	464	18	16	2	226	169	57	483922	47	0	6.64	0.24	101.932
2023-03-01	15:01:00	2	2	22	50	99	0.25	20.781	0.066	0.35	0.25	21.4	20.38	0.481	0.4	0.415	4027	1528	83	4214	1598	87	1.046	20.533	7.788	0.425	30	20	17	3	10	6	4	61	2	2	0	28	21	7	483944	22	0	6.65	0.24	101.932
2023-03-01	15:16:00	2	2	22	51	99	0.25	20.781	0.063	0.35	0.25	21.4	20.43	0.44	0.35	0.377	3491	1324	72	3829	1452	79	1.097	17.993	6.825	0.372	30	28	21	7	2	2	0	78	0	0	0	30	23	7	483949	5	0	6.65	0.24	101.932
2023-03-01	15:31:00	2	2	22	50	99	0.25	20.781	0.062	0.35	0.25	21.4	20.42	0.447	0.36	0.385	3601	1366	75	3922	1488	81	1.089	18.528	7.028	0.384	601	366	305	61	235	162	73	155	93	80	13	508	387	121	484249	300	0	6.65	0.24	100.483
2023-03-01	15:46:00	2	2	22	51	99	0.25	20.781	0.062	0.35	0.25	21.4	20.4	0.474	0.38	0.412	3759	1426	78	4168	1581	86	1.109	19.424	7.368	0.402	5713	3320	2690	630	2393	1960	433	785	1308	1132	176	4405	3518	887	487605	3356	4	6.83	0.24	103.382
2023-03-01	16:01:00	2	2	22	50	99	0.25	20.781	0.061	0.35	0.25	21.4	20.35	0.535	0.43	0.474	4262	1617	88	4827	1831	100	1.133	22.135	8.396	0.458	10944	6637	5583	1054	4307	3618	689	1646	3021	2596	425	7923	6605	1318	492875	5270	6	6.96	0.24	102.899
2023-03-01	16:16:00	2	2	22	50	99	0.25	20.781	0.061	0.35	0.25	21.4	20.33	0.557	0.45	0.495	4451	1688	92	5027	1907	104	1.129	23.102	8.763	0.478	1566	857	630	227	709	507	202	205	674	490	184	892	647	245	493914	1039	1	7.02	0.24	103.382
2023-03-01	16:31:00	2	2	22.1	50	99	0.25	20.781	0.061	0.35	0.25	21.4	20.35	0.533	0.43	0.473	4254	1613	88	4800	1821	99	1.128	22.073	8.372	0.457	222	64	43	21	158	69	89	0	37	27	10	185	85	100	494263	349	0	7.02	0.24	103.382
2023-03-01	16:46:00	2	2	22	51	99	0.25	20.781	0.062	0.35	0.25	21.5	20.44	0.437	0.34	0.376	3347	1269	69	3798	1441	79	1.135	17.39	6.596	0.36	190	96	60	36	94	46	48	0	150	76	74	40	30	10	494415	152	0	7.02	0.24	103.382
2023-03-01	17:01:00	2	2	22	50	99	0.25	20.781	0.06	0.35	0.25	21.4	20.45	0.436	0.33	0.375	3229	1225	67	3808	1445	79	1.179	16.938	6.425	0.351	242	113	56	57	129	40	89	0	157	64	93	85	32	53	494806	391	0	7.02	0.24	103.382
2023-03-01	17:16:00	2	2	22	50	99	0.25	20.781	0.061	0.35	0.25	21.4	20.45	0.434	0.33	0.373	3243	1230	67	3798	1441	79	1.171	16.983	6.442	0.352	667	299	184	115	368	231	137	17	300	196	104	367	219	148	495491	684	1	7.02	0.24	103.382
2023-03-01	17:31:00	2	2	22	50	99	0.25	20.781	0.06	0.35	0.25	21.4	20.37	0.517	0.41	0.456	4020	1525	83	4609	1748	95	1.146	20.942	7.943	0.434	1579	976	740	236	603	418	185	51	235	175	60	1344	983	361	496457	966	1	7.05	0.24	103.382
2023-03-01	17:46:00	2	2	22	51	99	0.25	20.781	0.061	0.35	0.25	21.4	20.4	0.471	0.38	0.41	3787	1436	78	4169	1581	86	1.101	19.536	7.41	0.404	5017	3061	2514	547	1956	1578	378	679	1676	1411	265	3341	2681	660	498664	2207	2	7.1	0.24	103.382
2023-03-01	18:01:00	2	2	22	50	99	0.25	20.781	0.061	0.35	0.25	21.4	20.35	0.521	0.43	0.46	4278	1623	89	4663	1769	97	1.09	22.016	8.351	0.456	5431	3244	2687	557	2187	1799	388	1192	1488	1282	206	3943	3204	739	501020	2356	3	7.15	0.24	103.865
2023-03-01	18:16:00	2	2	22	50	99	0.25	20.781	0.062	0.35	0.25	21.4	20.23	0.659	0.55	0.597	5443	2064	113	6042	2292	125	1.11	28.131	10.67	0.582	4867	3012	2537	475	1855	1567	288	1332	1844	1593	251	3023	2511	512	503466	2446	3	7.15	0.24	101.932
2023-03-01	18:31:00	2	2	22	50	0	0.25	20.781	0.06	0.35	0.25	21.4	20.35	0.526	0.43	0.466	4251	1613	88	4702	1784	97	1.106	21.956	8.328	0.454	18	3	2	1	15	4	11	99	6	2	4	12	4	8	503550	83	0	7.15	0.24	101.932
2023-03-01	18:46:00	2	2	22	50	0	0.25	20.781	0.061	0.35	0.25	21.4	20.38	0.506	0.4	0.445	3923	1488	81	4492	1704	93	1.145	20.429	7.749	0.423	4596	3139	2639	500	1457	1185	272	823	2630	2170	460	1966	1654	312	505983	2434	3	7.15	0.24	100.966
2023-03-01	19:01:00	2	2	22	50	0	0.25	20.781	0.063	0.35	0.25	21.4	20.27	0.619	0.51	0.556	5055	1917	105	5646	2142	117	1.117	26.167	9.925	0.542	19876	13284	11382	1902	6592	5704	888	3790	5457	4760	697	14419	12326	2093	513926	7943	9	7.19	0.24	103.382
2023-03-01	19:16:00	2	2	21.9	50	0	0.25	20.781	0.063	0.35	0.25	21.4	20.26	0.624	0.52	0.561	5160	1957	107	5686	2157	118	1.102	26.622	10.098	0.551	15937	10825	9116	1709	5112	4374	738	3093	4952	4274	678	10985	9216	1769	520273	6346	7	7.19	0.24	95.1691
2023-03-01	19:31:00	2	2	22	50	0	0.25	20.781	0.064	0.35	0.25	21.3	20.23	0.647	0.55	0.583	5500	2086	114	5919	2245	123	1.076	28.222	10.705	0.584	22439	14666	12561	2105	7773	6740	1033	3819	9351	8141	1210	13088	11160	1928	535117	14845	16	7.19	0.24	99.5169
2023-03-01	19:46:00	2	2	22.1	50	0	0.25	20.781	0.065	0.35	0.25	21.4	20.26	0.633	0.52	0.569	5155	1955	107	5773	2190	119	1.12	26.7	10.127	0.553	15111	9979	8449	1530	5132	4299	833	2386	4766	4025	741	10345	8723	1622	548990	13873	15	7.2	0.24	100.966
2023-03-01	20:01:00	2	2	22	49	0	0.25	20.781	0.066	0.35	0.25	21.4	20.26	0.633	0.52	0.566	5173	1962	107	5763	2186	119	1.114	26.761	10.151	0.554	18906	12539	10588	1951	6367	5463	904	3462	5955	5110	845	12951	10941	2010	565392	16403	18	7.23	0.24	99.0338
2023-03-01	20:16:00	2	2	22	49	0	0.25	20.781	0.065	0.35	0.25	21.4	20.23	0.647	0.55	0.582	5496	2085	114	5905	2240	122	1.074	28.192	10.693	0.584	20083	12775	10937	1838	7308	6300	1008	3392	6737	5853	884	13346	11384	1962	575617	10225	11	7.23	0.24	100
2023-03-01	20:31:00	2	2	22	50	0	0.25	20.781	0.064	0.35	0.25	21.4	20.26	0.624	0.52	0.56	5171	1962	107	5681	2155	118	1.099	26.663	10.114	0.552	21350	13743	11720	2023	7607	6609	998	3863	9099	7893	1206	12251	10436	1815	591162	15545	17	7.3	0.25	100
2023-03-01	20:46:00	2	2	21.9	50	0	0.25	20.781	0.064	0.35	0.25	21.4	20.23	0.641	0.55	0.578	5490	2082	114	5837	2214	121	1.063	28.092	10.656	0.582	18218	12057	10149	1908	6161	5278	883	3318	5960	5148	812	12258	10279	1979	601528	10366	12	7.35	0.25	97.5845
2023-03-01	21:01:00	2	2	22	50	0	0.25	20.781	0.064	0.35	0.25	21.3	20.23	0.65	0.55	0.587	5488	2082	114	5951	2257	123	1.084	28.21	10.7	0.584	16144	10674	9019	1655	5470	4654	816	3192	5979	5152	827	10165	8521	1644	610463	8935	10	7.39	0.25	97.5845
2023-03-01	21:16:00	2	2	22	49	0	0.25	20.781	0.064	0.35	0.25	21.4	20.25	0.634	0.53	0.57	5282	2004	109	5789	2196	120	1.096	27.22	10.325	0.563	15277	10233	8663	1570	5044	4327	717	3117	7567	6476	1091	7710	6514	1196	619508	9045	10	7.47	0.25	100
2023-03-01	21:31:00	2	2	22	50	0	0.25	20.781	0.063	0.35	0.25	21.4	20.22	0.654	0.56	0.59	5605	2126	116	5989	2272	124	1.068	28.712	10.891	0.594	21295	14112	12000	2112	7183	6194	989	3866	9713	8396	1317	11582	9798	1784	633615	14106	16	7.47	0.25	100
2023-03-01	21:46:00	2	2	22	49	0	0.25	20.781	0.063	0.35	0.25	21.4	20.23	0.643	0.55	0.58	5533	2099	115	5910	2242	122	1.068	28.342	10.75	0.587	14622	9403	7906	1497	5219	4460	759	2735	5934	5072	862	8688	7294	1394	642796	9182	10	7.51	0.25	100
2023-03-01	22:01:00	2	2	22	50	0	0.25	20.781	0.064	0.35	0.25	21.4	20.23	0.634	0.55	0.57	5549	2105	115	5799	2200	120	1.045	28.281	10.727	0.585	19050	12071	10138	1933	6979	5980	999	3121	5242	4541	701	13808	11577	2231	651867	9070	10	7.55	0.25	100
2023-03-01	22:16:00	2	2	22	50	0	0.25	20.781	0.063	0.35	0.25	21.4	20.26	0.61	0.52	0.547	5212	1977	108	5552	2106	115	1.065	26.682	10.121	0.552	19142	11968	10137	1831	7174	6205	969	2655	8032	6906	1126	11110	9436	1674	665173	13306	15	7.56	0.25	100
2023-03-01	22:31:00	2	2	22	50	0	0.25	20.781	0.063	0.35	0.25	21.4	20.26	0.598	0.52	0.535	5247	1990	109	5435	2062	113	1.036	26.692	10.124	0.553	19775	12689	10749	1940	7086	6058	1028	2915	6730	5784	946	13045	11023	2022	675893	10720	12	7.59	0.25	100
2023-03-01	22:46:00	2	2	22	50	0	0.25	20.781	0.062	0.35	0.25	21.4	20.26	0.602	0.52	0.54	5239	1987	108	5488	2082	114	1.047	26.718	10.134	0.553	14437	9365	7891	1474	5072	4321	751	2120	5376	4553	823	9061	7659	1402	684704	8811	10	7.66	0.25	100
2023-03-01	23:01:00	2	2	22	50	0	0.25	20.781	0.062	0.35	0.25	21.4	20.27	0.584	0.51	0.521	5169	1961	107	5307	2013	110	1.027	26.242	9.954	0.543	15195	9827	8258	1569	5368	4542	826	2199	5821	4935	886	9374	7865	1509	692727	8023	9	7.71	0.25	97.1014
2023-03-01	23:16:00	2	2	22	50	0	0.25	20.781	0.062	0.35	0.25	21.4	20.27	0.583	0.51	0.521	5170	1961	107	5304	2012	110	1.026	26.239	9.953	0.543	16572	10546	8908	1638	6026	5134	892	2096	8568	7266	1302	8004	6776	1228	701368	8642	10	7.71	0.25	97.1014
2023-03-01	23:31:00	2	2	22	50	0	0.25	20.781	0.062	0.35	0.25	21.4	20.26	0.577	0.52	0.514	5292	2007	110	5216	1979	108	0.986	26.623	10.098	0.551	13850	8768	7306	1462	5082	4294	788	1755	5299	4471	828	8551	7129	1422	707687	6318	7	7.74	0.25	97.5845
2023-03-01	23:46:00	2	2	22	50	0	0.25	20.781	0.06	0.35	0.25	21.4	20.31	0.515	0.47	0.455	4796	1819	99	4601	1745	95	0.959	23.989	9.099	0.497	12960	7972	6603	1369	4988	4138	850	1479	5482	4575	907	7478	6166	1312	714951	7264	8	7.79	0.25	97.5845
2023-03-02	00:01:00	2	2	22	50	0	0.25	20.781	0.059	0.35	0.25	21.4	20.32	0.511	0.46	0.452	4708	1786	97	4606	1747	95	0.978	23.65	8.971	0.49	13417	8686	7267	1419	4731	3939	792	1038	6108	5096	1012	7309	6110	1199	721029	6078	7	7.84	0.25	96.6184
2023-03-02	00:16:00	2	2	22	51	0	0.25	20.781	0.059	0.35	0.25	21.4	20.35	0.472	0.43	0.413	4393	1666	91	4179	1585	86	0.951	21.934	8.32	0.454	13392	8318	7040	1278	5074	4192	882	342	6645	5577	1068	6747	5655	1092	725611	4583	5	7.84	0.25	96.6184
2023-03-02	00:31:00	2	2	22	50	0	0.25	20.781	0.058	0.35	0.25	21.4	20.38	0.432	0.4	0.374	4121	1563	85	3784	1435	78	0.918	20.426	7.748	0.423	1488	772	554	218	716	495	221	17	805	574	231	683	475	208	726478	867	1	7.84	0.25	96.6184
2023-03-02	00:46:00	2	2	22	50	0	0.25	20.781	0.059	0.35	0.25	21.4	20.45	0.351	0.33	0.292	3444	1306	71	2957	1122	61	0.859	16.844	6.389	0.349	139	27	14	13	112	10	102	0	95	11	84	44	13	31	726593	116	0	7.85	0.25	96.6184
2023-03-02	01:01:00	2	2	22	50	0	0.25	20.781	0.059	0.35	0.25	21.4	20.47	0.32	0.31	0.262	3280	1244	68	2660	1009	55	0.811	15.868	6.019	0.328	174	76	53	23	98	49	49	0	100	54	46	74	48	26	726694	100	0	7.85	0.25	96.6184
2023-03-02	01:16:00	2	2	22	50	0	0.25	20.781	0.059	0.35	0.25	21.3	20.49	0.306	0.29	0.247	3049	1156	63	2496	947	52	0.819	14.776	5.605	0.306	36	19	4	15	17	5	12	0	25	4	21	11	5	6	726754	60	0	7.86	0.25	96.6184
2023-03-02	01:31:00	2	2	21.9	50	0	0.25	20.781	0.06	0.35	0.25	21.3	20.5	0.292	0.28	0.233	2974	1128	62	2363	896	49	0.795	14.333	5.437	0.297	20	6	0	6	14	7	7	0	9	1	8	11	6	5	726771	17	0	7.86	0.25	96.6184
2023-03-02	01:46:00	2	2	22	50	0	0.25	20.781	0.06	0.35	0.25	21.3	20.51	0.289	0.27	0.229	2850	1081	59	2320	880	48	0.814	13.799	5.234	0.286	86	0	0	0	86	5	81	0	0	0	0	86	5	81	726850	79	0	7.86	0.25	96.6184
2023-03-02	02:01:00	2	2	22	50	0	0.25	20.781	0.059	0.35	0.25	21.3	20.49	0.307	0.29	0.248	3050	1157	63	2508	951	52	0.822	14.793	5.611	0.306	5593	4206	3410	796	1387	1013	374	939	2548	1991	557	3045	2432	613	730519	3668	4	7.9	0.25	96.6184
2023-03-02	02:16:00	2	2	22	50	0	0.25	20.781	0.058	0.35	0.25	21.3	20.31	0.458	0.47	0.401	4949	1877	102	4057	1539	84	0.82	23.989	9.099	0.497	11036	7454	6224	1230	3582	2943	639	1674	4849	4036	813	6187	5131	1056	736556	6038	7	7.97	0.25	96.6184
2023-03-02	02:31:00	2	2	22	50	0	0.25	20.781	0.057	0.35	0.25	21.3	20.35	0.425	0.43	0.367	4531	1719	94	3727	1414	77	0.823	21.977	8.336	0.455	12244	7424	6186	1238	4820	4035	785	1160	6094	5092	1002	6150	5129	1021	741962	5405	6	8.01	0.25	96.6184
2023-03-02	02:46:00	2	2	22	51	0	0.25	20.781	0.057	0.35	0.25	21.3	20.38	0.406	0.4	0.349	4208	1596	87	3555	1348	74	0.845	20.517	7.782	0.425	7933	4758	3896	862	3175	2507	668	238	3658	2946	712	4275	3457	818	745262	3300	4	8.01	0.25	96.6184
2023-03-02	03:01:00	2	2	22	50	0	0.25	20.781	0.057	0.35	0.25	21.3	20.42	0.366	0.36	0.309	3800	1442	79	3137	1190	65	0.825	18.447	6.997	0.382	5241	2975	2389	586	2266	1785	481	151	2898	2322	576	2343	1852	491	747701	2439	3	8.01	0.25	96.1353
2023-03-02	03:16:00	2	2	22	50	0	0.25	20.781	0.056	0.35	0.25	21.4	20.44	0.349	0.34	0.293	3588	1361	74	2981	1131	62	0.831	17.437	6.614	0.361	158	83	17	66	75	29	46	0	49	20	29	109	26	83	747924	223	0	8.01	0.25	96.1353
2023-03-02	03:31:00	2	2	22	50	0	0.25	20.781	0.056	0.35	0.25	21.4	20.47	0.316	0.31	0.259	3267	1239	68	2618	993	54	0.801	15.771	5.982	0.326	221	158	101	57	63	42	21	0	112	82	30	109	61	48	748137	213	0	8.01	0.25	96.1353
2023-03-02	03:46:00	2	2	22	50	0	0.25	20.781	0.056	0.35	0.25	21.3	20.51	0.279	0.27	0.223	2858	1084	59	2260	857	47	0.791	13.764	5.221	0.285	182	95	54	41	87	53	34	0	101	64	37	81	43	38	748905	768	1	8.01	0.25	96.1353
2023-03-02	04:01:00	2	2	22	50	0	0.25	20.781	0.056	0.35	0.25	21.3	20.52	0.274	0.26	0.218	2753	1044	57	2211	839	46	0.803	13.296	5.043	0.275	85	61	22	39	24	11	13	0	23	12	11	62	21	41	749025	120	0	8.01	0.25	96.1353
2023-03-02	04:16:00	2	2	22	50	0	0.25	20.781	0.057	0.35	0.25	21.3	20.53	0.263	0.25	0.206	2653	1006	55	2090	793	43	0.788	12.769	4.843	0.264	1614	1083	834	249	531	368	163	232	829	626	203	785	576	209	750044	1019	1	8.01	0.25	96.1353
2023-03-02	04:31:00	2	2	22	50	0	0.25	20.781	0.057	0.35	0.25	21.3	20.4	0.377	0.38	0.321	4025	1527	83	3259	1236	67	0.81	19.468	7.384	0.403	8193	5791	4814	977	2402	1997	405	1429	3622	3001	621	4571	3810	761	753995	3951	4	8.08	0.25	96.1353
2023-03-02	04:46:00	2	2	22	50	0	0.25	20.781	0.057	0.35	0.25	21.3	20.42	0.365	0.36	0.308	3780	1434	78	3107	1179	64	0.822	18.332	6.954	0.379	7535	4726	3945	781	2809	2288	521	856	3640	3007	633	3895	3226	669	757738	3743	4	8.16	0.25	96.1353
2023-03-02	05:01:00	2	2	22	49	0	0.25	20.781	0.057	0.35	0.25	21.3	20.41	0.365	0.37	0.308	3936	1493	81	3140	1191	65	0.798	18.986	7.201	0.393	6177	3655	2942	713	2522	1986	536	185	2883	2271	612	3294	2657	637	760348	2610	3	8.16	0.25	96.1353
2023-03-02	05:16:00	2	2	22	50	0	0.25	20.781	0.056	0.35	0.25	21.3	20.45	0.339	0.33	0.282	3486	1322	72	2872	1089	59	0.824	16.915	6.416	0.35	1597	853	599	254	744	512	232	15	854	589	265	743	522	221	761375	1027	1	8.16	0.25	96.1353
2023-03-02	05:31:00	2	2	22	50	0	0.25	20.781	0.057	0.35	0.25	21.3	20.5	0.283	0.28	0.227	2988	1133	62	2301	873	48	0.77	14.319	5.431	0.296	61	37	13	24	24	13	11	0	28	14	14	33	12	21	761539	164	0	8.16	0.25	96.1353
2023-03-02	05:46:00	2	2	22	50	0	0.25	20.781	0.057	0.35	0.25	21.3	20.52	0.275	0.26	0.219	2747	1042	57	2217	841	46	0.807	13.278	5.036	0.275	15	11	4	7	4	2	2	0	4	2	2	11	4	7	761568	29	0	8.16	0.25	96.1353
2023-03-02	06:01:00	2	2	22	50	0	0.25	20.781	0.056	0.35	0.25	21.3	20.52	0.27	0.26	0.213	2760	1047	57	2158	819	45	0.782	13.262	5.031	0.275	313	86	49	37	227	162	65	0	128	94	34	185	117	68	762075	508	1	8.16	0.25	96.1353
2023-03-02	06:16:00	2	2	22	50	0	0.25	20.781	0.056	0.35	0.25	21.3	20.52	0.275	0.26	0.22	2755	1045	57	2234	847	46	0.811	13.327	5.055	0.276	424	75	38	37	349	163	186	0	46	31	15	378	170	208	762734	658	1	8.16	0.25	96.1353
2023-03-02	06:31:00	2	2	22	50	99	0.25	20.781	0.056	0.35	0.25	21.3	20.52	0.275	0.26	0.219	2738	1039	57	2211	839	46	0.808	13.236	5.021	0.274	331	44	25	19	287	79	208	0	36	25	11	295	79	216	763488	754	1	8.16	0.25	96.1353
2023-03-02	06:46:00	2	2	22	50	99	0.25	20.781	0.056	0.35	0.25	21.3	20.54	0.259	0.24	0.203	2527	959	52	2049	777	42	0.811	12.226	4.637	0.253	145	46	17	29	99	38	61	0	79	32	47	66	23	43	764103	615	1	8.16	0.25	96.1353
2023-03-02	07:01:00	2	2	21.9	50	99	0.25	20.781	0.057	0.35	0.25	21.4	20.5	0.283	0.28	0.226	2993	1135	62	2303	874	48	0.769	14.344	5.441	0.297	2675	1373	1011	362	1302	924	378	90	925	661	264	1750	1274	476	765933	1830	2	8.16	0.25	96.1353
2023-03-02	07:16:00	2	2	22	50	99	0.25	20.781	0.057	0.35	0.25	21.4	20.45	0.348	0.33	0.291	3452	1309	71	2947	1118	61	0.854	16.864	6.397	0.349	7793	4763	3957	806	3030	2492	538	897	2339	1966	373	5454	4483	971	769052	3119	3	8.24	0.25	93.7198
2023-03-02	07:31:00	2	2	22	50	99	0.25	20.781	0.057	0.35	0.25	21.4	20.44	0.355	0.34	0.297	3582	1359	74	3031	1150	63	0.846	17.467	6.625	0.362	5651	3331	2651	680	2320	1814	506	282	2791	2194	597	2860	2271	589	771536	2484	3	8.25	0.25	93.7198
2023-03-02	07:46:00	2	2	22	50	99	0.25	20.781	0.057	0.35	0.25	21.4	20.45	0.342	0.33	0.285	3465	1314	72	2882	1093	60	0.832	16.843	6.389	0.349	463	118	62	56	345	212	133	2	155	85	70	308	189	119	771945	409	0	8.25	0.25	93.7198
2023-03-02	08:01:00	2	2	22	50	99	0.25	20.771	0.058	0.35	0.25	21.4	20.5	0.29	0.27	0.232	2835	1075	59	2342	888	48	0.826	13.762	5.22	0.285	260	24	10	14	236	34	202	0	20	14	6	240	30	210	772892	947	1	8.25	0.25	93.7198
2023-03-02	08:16:00	2	2	22	50	99	0.25	20.771	0.058	0.35	0.25	21.4	20.52	0.267	0.25	0.208	2647	1004	55	2111	801	44	0.798	12.766	4.842	0.264	174	21	8	13	153	34	119	0	31	20	11	143	22	121	773274	382	0	8.25	0.25	93.7198
2023-03-02	08:31:00	2	2	22	50	99	0.25	20.771	0.058	0.35	0.25	21.4	20.52	0.269	0.25	0.21	2647	1004	55	2138	811	44	0.808	12.798	4.855	0.265	202	52	31	21	150	53	97	0	108	51	57	94	33	61	773471	198	0	8.26	0.25	93.7198
2023-03-02	08:46:00	2	2	22	50	99	0.25	20.771	0.058	0.35	0.25	21.4	20.52	0.271	0.25	0.213	2626	996	54	2149	815	44	0.818	12.728	4.828	0.263	122	17	6	11	105	16	89	0	25	12	13	97	10	87	773618	146	0	8.26	0.25	93.7198
2023-03-02	09:01:00	2	2	22	50	99	0.25	20.771	0.059	0.35	0.25	21.4	20.54	0.252	0.23	0.193	2437	924	50	1958	743	41	0.803	11.77	4.464	0.244	157	89	41	48	68	25	43	0	74	44	30	83	22	61	774103	485	1	8.26	0.25	93.7198
2023-03-02	09:16:00	2	2	22	50	99	0.25	20.761	0.06	0.35	0.25	21.4	20.52	0.274	0.24	0.214	2503	949	52	2172	824	45	0.868	12.267	4.653	0.254	98	47	8	39	51	22	29	0	60	26	34	38	4	34	774413	310	0	8.26	0.25	93.7198
2023-03-02	09:31:00	2	2	22	50	99	0.25	20.761	0.061	0.35	0.25	21.4	20.52	0.274	0.24	0.213	2508	951	52	2159	819	45	0.861	12.272	4.655	0.254	727	340	163	177	387	227	160	0	559	307	252	168	83	85	775120	707	1	8.26	0.25	93.7198
2023-03-02	09:46:00	2	2	22	50	99	0.25	20.761	0.063	0.35	0.25	21.4	20.5	0.294	0.26	0.231	2723	1033	56	2350	891	49	0.863	13.33	5.056	0.276	58	22	9	13	36	13	23	0	20	7	13	38	15	23	775162	42	0	8.26	0.25	93.7198
2023-03-02	10:01:00	2	2	22	50	99	0.25	20.761	0.064	0.35	0.25	21.4	20.52	0.272	0.24	0.208	2528	959	52	2120	804	44	0.838	12.309	4.669	0.255	133	34	10	24	99	28	71	0	50	21	29	83	17	66	775384	222	0	8.26	0.25	93.7198
2023-03-02	10:16:00	2	2	22	50	99	0.25	20.761	0.064	0.35	0.25	21.4	20.52	0.27	0.24	0.206	2518	955	52	2086	791	43	0.828	12.229	4.639	0.253	449	96	59	37	353	147	206	0	146	93	53	303	113	190	775855	471	1	8.26	0.25	93.7198
2023-03-02	10:31:00	2	2	22	50	99	0.25	20.761	0.063	0.35	0.25	21.4	20.51	0.279	0.25	0.216	2635	1000	55	2199	834	46	0.835	12.818	4.862	0.265	804	404	250	154	400	203	197	2	170	104	66	634	349	285	776587	732	1	8.26	0.25	93.7198
2023-03-02	10:46:00	2	2	22	50	99	0.25	20.761	0.062	0.35	0.25	21.4	20.47	0.325	0.29	0.262	3017	1145	62	2660	1009	55	0.881	14.833	5.626	0.307	7507	4830	4003	827	2677	2197	480	976	1885	1588	297	5622	4612	1010	779923	3336	4	8.29	0.25	93.7198
2023-03-02	11:01:00	2	2	21.9	50	99	0.25	20.761	0.063	0.35	0.25	21.4	20.42	0.351	0.34	0.288	3591	1362	74	2919	1107	60	0.813	17.381	6.593	0.36	4676	2580	2114	466	2096	1614	482	227	2209	1756	453	2467	1972	495	781965	2042	2	8.29	0.25	93.7198
2023-03-02	11:16:00	2	2	22	50	99	0.25	20.761	0.064	0.35	0.25	21.4	20.47	0.321	0.29	0.258	3035	1151	63	2617	993	54	0.862	14.856	5.635	0.308	35	16	7	9	19	1	18	0	28	4	24	7	4	3	781990	24	0	8.29	0.25	93.7198
2023-03-02	11:31:00	2	2	22	50	99	0.25	20.761	0.064	0.35	0.25	21.4	20.5	0.285	0.26	0.221	2744	1041	57	2243	851	46	0.817	13.295	5.043	0.275	126	30	7	23	96	30	66	0	99	33	66	27	4	23	782223	233	0	8.29	0.25	93.7198
2023-03-02	11:46:00	2	2	22.1	51	99	0.25	20.761	0.064	0.35	0.25	21.4	20.52	0.269	0.24	0.205	2532	961	52	2084	790	43	0.823	12.284	4.659	0.254	142	52	9	43	90	42	48	0	121	36	85	21	15	6	782332	110	0	8.29	0.25	93.7198
2023-03-02	12:01:00	2	2	22	50	99	0.25	20.761	0.065	0.35	0.25	21.4	20.5	0.278	0.26	0.214	2764	1048	57	2167	822	45	0.784	13.289	5.041	0.275	220	76	26	50	144	61	83	0	121	45	76	99	42	57	783348	1016	1	8.29	0.25	93.7198
2023-03-02	12:16:00	2	2	22	50	99	0.25	20.761	0.065	0.35	0.25	21.4	20.52	0.266	0.24	0.201	2533	961	52	2033	771	42	0.802	12.232	4.64	0.253	126	30	4	26	96	13	83	0	102	13	89	24	4	20	783560	211	0	8.29	0.25	93.7198
2023-03-02	12:31:00	2	2	22	50	99	0.25	20.761	0.065	0.35	0.25	21.4	20.52	0.266	0.24	0.201	2539	963	53	2034	771	42	0.801	12.255	4.648	0.254	346	67	34	33	279	180	99	0	156	95	61	190	119	71	784223	663	1	8.29	0.25	93.7198
2023-03-02	12:46:00	2	2	22	51	99	0.25	20.761	0.065	0.35	0.25	21.4	20.54	0.257	0.22	0.193	2308	875	48	1955	741	40	0.847	11.257	4.27	0.233	99	58	33	25	41	11	30	0	61	20	41	38	24	14	784453	230	0	8.29	0.25	93.7198
2023-03-02	13:01:00	2	2	22	50	99	0.25	20.761	0.063	0.35	0.25	21.4	20.52	0.266	0.24	0.204	2537	962	53	2068	785	43	0.815	12.285	4.66	0.254	133	23	3	20	110	5	105	0	132	7	125	1	1	0	784747	294	0	8.29	0.25	93.7198
2023-03-02	13:16:00	2	2	22	50	99	0.25	20.761	0.061	0.35	0.25	21.4	20.5	0.289	0.26	0.228	2734	1037	57	2316	878	48	0.847	13.337	5.059	0.276	5291	3750	3076	674	1541	1158	383	925	2580	2048	532	2711	2186	525	787317	2570	3	8.3	0.25	94.2029
2023-03-02	13:31:00	2	2	22	50	99	0.25	20.761	0.061	0.35	0.25	21.4	20.38	0.388	0.38	0.327	4015	1523	83	3335	1265	69	0.831	19.513	7.401	0.404	14585	9632	8155	1477	4953	4163	790	2665	4175	3552	623	10410	8766	1644	793876	6560	7	8.32	0.25	92.7536
2023-03-02	13:46:00	2	2	22	50	99	0.25	20.761	0.06	0.35	0.25	21.4	20.38	0.391	0.38	0.331	4000	1517	83	3374	1280	70	0.843	19.497	7.395	0.404	14915	9864	8346	1518	5051	4285	766	2240	4404	3690	714	10511	8941	1570	799685	5809	6	8.34	0.25	92.2705
2023-03-02	14:01:00	2	2	21.9	49	99	0.25	20.761	0.06	0.35	0.25	21.4	20.3	0.449	0.46	0.389	4860	1843	101	3945	1496	82	0.812	23.517	8.92	0.487	18848	12268	10401	1867	6580	5631	949	3281	7645	6562	1083	11203	9470	1733	812521	12836	14	8.34	0.25	92.2705
2023-03-02	14:16:00	2	2	21.9	53	99	0.25	20.761	0.06	0.35	0.25	21.4	20.23	0.503	0.53	0.443	5624	2133	116	4501	1707	93	0.8	27.141	10.295	0.562	9297	6312	5264	1048	2985	2447	538	846	2467	2057	410	6830	5654	1176	817481	4960	6	8.55	0.25	93.7198
2023-03-02	14:31:00	2	2	22	51	99	0.25	20.761	0.065	0.35	0.25	21.4	20.33	0.46	0.43	0.395	4474	1697	93	4022	1525	83	0.899	22.079	8.375	0.457	11453	7163	5962	1201	4290	3556	734	1062	2823	2390	433	8630	7128	1502	821900	4419	5	8.71	0.25	93.7198
2023-03-02	14:46:00	2	2	22	50	99	0.25	20.761	0.067	0.35	0.25	21.4	20.3	0.511	0.46	0.444	4733	1795	98	4525	1716	94	0.956	23.656	8.973	0.49	19631	12688	10748	1940	6943	5899	1044	2963	6377	5399	978	13254	11248	2006	832661	10762	12	8.8	0.25	93.7198
2023-03-02	15:01:00	2	2	22	50	99	0.25	20.761	0.067	0.35	0.25	21.4	20.28	0.556	0.48	0.489	4859	1843	101	4965	1883	103	1.022	24.639	9.346	0.51	16895	10984	9269	1715	5911	5043	868	2482	5972	5140	832	10923	9172	1751	843925	11264	13	8.82	0.25	96.6184
2023-03-02	15:16:00	2	2	22	50	99	0.25	20.761	0.065	0.35	0.25	21.4	20.3	0.531	0.46	0.467	4658	1767	96	4742	1799	98	1.018	23.601	8.952	0.489	14827	9442	8032	1410	5385	4605	780	1732	5003	4316	687	9824	8321	1503	855190	11265	13	8.83	0.25	96.6184
2023-03-02	15:31:00	2	2	22	50	99	0.25	20.761	0.063	0.35	0.25	21.4	20.32	0.528	0.44	0.465	4402	1670	91	4713	1788	98	1.071	22.563	8.558	0.467	2701	1673	1368	305	1028	837	191	673	893	764	129	1808	1441	367	856549	1360	2	8.92	0.25	96.6184
2023-03-02	15:46:00	2	2	22	50	99	0.25	20.771	0.062	0.35	0.25	21.4	20.37	0.48	0.4	0.419	4031	1529	83	4267	1619	88	1.059	20.605	7.816	0.427	970	624	507	117	346	294	52	244	280	232	48	690	569	121	857001	451	1	9	0.25	97.5845
2023-03-02	16:01:00	2	2	22	51	99	0.25	20.771	0.061	0.35	0.25	21.4	20.42	0.438	0.35	0.377	3477	1319	72	3820	1449	79	1.099	17.928	6.8	0.371	0	0	0	0	0	0	0	24	0	0	0	0	0	0	857001	0	0	9	0.25	97.1014
2023-03-02	16:16:00	2	2	22	49	99	0.25	20.771	0.061	0.35	0.25	21.4	20.43	0.423	0.34	0.362	3407	1292	71	3681	1396	76	1.08	17.499	6.637	0.362	1331	852	696	156	479	381	98	274	320	278	42	1011	799	212	857557	556	1	9.03	0.25	97.5845
2023-03-02	16:31:00	2	2	22	50	99	0.25	20.771	0.061	0.35	0.25	21.4	20.43	0.423	0.34	0.362	3401	1290	70	3674	1394	76	1.08	17.467	6.625	0.362	0	0	0	0	0	0	0	140	0	0	0	0	0	0	857557	0	0	9.03	0.25	97.5845
2023-03-02	16:46:00	2	2	22	51	99	0.25	20.781	0.061	0.35	0.25	21.4	20.45	0.408	0.33	0.348	3305	1254	68	3526	1338	73	1.067	16.924	6.419	0.35	14	13	6	7	1	1	0	277	0	0	0	14	7	7	857560	3	0	9.03	0.25	97.5845
2023-03-02	17:01:00	2	2	22.1	50	99	0.25	20.771	0.061	0.35	0.25	21.4	20.42	0.448	0.35	0.388	3456	1311	72	3934	1492	81	1.138	17.973	6.817	0.372	3943	2462	2027	435	1481	1197	284	756	890	727	163	3053	2497	556	862752	5192	6	9.03	0.25	96.6184
2023-03-02	17:16:00	2	2	22	50	99	0.25	20.781	0.06	0.35	0.25	21.4	20.34	0.524	0.44	0.463	4423	1678	92	4719	1790	98	1.067	22.652	8.592	0.469	20623	13184	11156	2028	7439	6337	1102	3367	5616	4843	773	15007	12650	2357	881078	18326	20	9.09	0.25	96.6184
2023-03-02	17:31:00	2	2	22	50	99	0.25	20.781	0.06	0.35	0.25	21.4	20.3	0.564	0.48	0.504	4810	1824	100	5109	1938	106	1.062	24.605	9.333	0.509	21214	13614	11481	2133	7600	6502	1098	3426	7597	6506	1091	13617	11477	2140	896185	15107	17	9.11	0.25	96.6184
2023-03-02	17:46:00	2	2	22	50	99	0.25	20.771	0.061	0.35	0.25	21.4	20.3	0.562	0.47	0.502	4677	1774	97	5076	1925	105	1.085	24.046	9.121	0.498	10202	6133	5173	960	4069	3414	655	1184	2267	1955	312	7935	6632	1303	901318	5133	6	9.17	0.25	96.1353
2023-03-02	18:01:00	2	2	22	49	99	0.25	20.771	0.06	0.35	0.25	21.4	20.29	0.57	0.48	0.51	4797	1820	99	5176	1963	107	1.079	24.631	9.343	0.51	4015	2418	2045	373	1597	1377	220	832	1135	985	150	2880	2437	443	902747	1429	2	9.19	0.25	96.1353
2023-03-02	18:16:00	2	2	22	50	99	0.25	20.781	0.061	0.35	0.25	21.4	20.36	0.495	0.42	0.433	4228	1604	88	4397	1668	91	1.04	21.526	8.165	0.446	243	118	94	24	125	87	38	168	95	70	25	148	111	37	902953	206	0	9.19	0.25	96.1353
2023-03-02	18:31:00	2	2	22	51	0	0.25	20.771	0.06	0.35	0.25	21.4	20.35	0.506	0.42	0.447	4168	1581	86	4502	1708	93	1.08	21.406	8.119	0.443	8213	5151	4299	852	3062	2557	505	1622	2669	2284	385	5544	4572	972	906095	3142	3	9.3	0.25	97.1014
2023-03-02	18:46:00	2	2	22	50	0	0.25	20.781	0.06	0.35	0.25	21.4	20.3	0.56	0.48	0.5	4846	1838	100	5099	1934	106	1.052	24.737	9.383	0.512	24281	15320	13000	2320	8961	7784	1177	4049	6668	5826	842	17613	14958	2655	921816	15721	17	9.34	0.25	95.1691
2023-03-02	19:01:00	2	2	21.9	50	0	0.25	20.771	0.061	0.35	0.25	21.4	20.27	0.593	0.5	0.532	4980	1889	103	5382	2041	111	1.081	25.577	9.702	0.529	27330	17093	14612	2481	10237	8974	1263	4052	8701	7667	1034	18629	15919	2710	941377	19561	22	9.34	0.25	95.1691
2023-03-02	19:16:00	2	2	22	50	0	0.25	20.771	0.061	0.35	0.25	21.4	20.26	0.596	0.51	0.534	5111	1939	106	5418	2055	112	1.06	26.135	9.913	0.541	23041	14698	12543	2155	8343	7273	1070	3469	6779	5910	869	16262	13906	2356	961574	20197	22	9.37	0.25	96.1353
2023-03-02	19:31:00	2	2	22	50	0	0.25	20.771	0.062	0.35	0.25	21.3	20.26	0.599	0.51	0.537	5098	1934	106	5435	2062	113	1.066	26.101	9.9	0.54	23535	14286	12191	2095	9249	8037	1212	3860	6805	5975	830	16730	14253	2477	981780	20206	22	9.43	0.25	96.1353
2023-03-02	19:46:00	2	2	22	50	0	0.25	20.781	0.063	0.35	0.25	21.4	20.23	0.628	0.55	0.566	5528	2097	114	5724	2171	118	1.035	28.118	10.666	0.582	21752	13843	11828	2015	7909	6857	1052	3588	6454	5631	823	15298	13054	2244	995362	13582	15	9.44	0.25	93.7198
2023-03-02	20:01:00	2	2	22	50	0	0.25	20.771	0.063	0.35	0.25	21.3	20.24	0.618	0.53	0.555	5314	2016	110	5633	2137	117	1.06	27.172	10.307	0.562	24031	15349	13098	2251	8682	7438	1244	3712	8007	6974	1033	16024	13562	2462	1012159	16797	19	9.45	0.25	93.7198
2023-03-02	20:16:00	2	2	22	50	0	0.25	20.781	0.062	0.35	0.25	21.3	20.24	0.621	0.54	0.558	5417	2055	112	5648	2142	117	1.043	27.597	10.468	0.571	22241	14563	12349	2214	7678	6590	1088	3588	6627	5714	913	15614	13225	2389	1026463	14304	16	9.47	0.25	93.7198
2023-03-02	20:31:00	2	2	22	50	0	0.25	20.781	0.063	0.35	0.25	21.3	20.27	0.596	0.51	0.533	5132	1946	106	5422	2057	112	1.057	26.221	9.946	0.543	18464	12051	10197	1854	6413	5530	883	3051	5437	4768	669	13027	10959	2068	1035411	8948	10	9.51	0.25	93.7198
2023-03-02	20:46:00	2	2	22	50	0	0.25	20.781	0.064	0.35	0.25	21.3	20.27	0.597	0.51	0.534	5139	1949	106	5440	2064	113	1.059	26.269	9.964	0.544	18418	11880	10120	1760	6538	5694	844	3258	6535	5687	848	11883	10127	1756	1044085	8674	10	9.55	0.25	84.5411
2023-03-02	21:01:00	2	2	22	50	0	0.25	20.781	0.063	0.35	0.25	21.4	20.27	0.596	0.51	0.533	5134	1947	106	5423	2057	112	1.056	26.23	9.949	0.543	18406	11820	10061	1759	6586	5613	973	2719	6014	5195	819	12392	10479	1913	1052328	8243	9	9.6	0.25	94.2029
2023-03-02	21:16:00	2	2	22	50	0	0.25	20.781	0.062	0.35	0.25	21.4	20.28	0.592	0.5	0.53	4992	1894	103	5370	2037	111	1.076	25.614	9.715	0.53	23879	15998	13674	2324	7881	6837	1044	3642	7577	6595	982	16302	13916	2386	1064910	12582	14	9.64	0.25	95.6522
2023-03-02	21:31:00	2	2	22	51	0	0.25	20.781	0.062	0.35	0.25	21.3	20.26	0.596	0.52	0.534	5231	1984	108	5404	2050	112	1.033	26.593	10.087	0.55	19509	12646	10708	1938	6863	5932	931	2851	8700	7548	1152	10809	9092	1717	1078168	13258	15	9.7	0.25	95.6522
2023-03-02	21:46:00	2	2	21.9	49	0	0.25	20.781	0.061	0.35	0.25	21.4	20.26	0.603	0.52	0.541	5214	1978	108	5484	2080	114	1.052	26.615	10.095	0.551	21101	13353	11234	2119	7748	6631	1117	3019	6615	5648	967	14486	12217	2269	1092878	14710	16	9.73	0.25	95.6522
2023-03-02	22:01:00	2	2	22	50	0	0.25	20.781	0.061	0.35	0.25	21.3	20.28	0.575	0.5	0.514	5023	1905	104	5201	1973	108	1.036	25.547	9.69	0.529	14302	8886	7421	1465	5416	4635	781	2070	5589	4733	856	8713	7323	1390	1102652	9774	11	9.73	0.25	95.6522
2023-03-02	22:16:00	2	2	22	50	0	0.25	20.781	0.061	0.35	0.25	21.3	20.26	0.585	0.52	0.523	5290	2007	110	5329	2021	110	1.007	26.741	10.143	0.554	19886	12783	10738	2045	7103	6143	960	3588	8413	7164	1249	11473	9717	1756	1115543	12892	14	9.84	0.25	95.6522
2023-03-02	22:31:00	2	2	22	50	0	0.25	20.781	0.061	0.35	0.25	21.3	20.28	0.568	0.5	0.507	5038	1911	104	5125	1944	106	1.017	25.523	9.681	0.528	22183	14320	12064	2256	7863	6836	1027	3626	6880	5937	943	15303	12963	2340	1127055	11511	13	9.85	0.25	95.6522
2023-03-02	22:46:00	2	2	22	50	0	0.25	20.781	0.06	0.35	0.25	21.3	20.3	0.528	0.48	0.467	4922	1867	102	4755	1804	98	0.966	24.658	9.353	0.51	7634	4583	3742	841	3051	2517	534	1222	1972	1637	335	5662	4622	1040	1131137	4082	5	9.98	0.25	95.6522
2023-03-02	23:01:00	2	2	22	50	0	0.25	20.781	0.059	0.35	0.25	21.3	20.28	0.569	0.5	0.51	5055	1917	105	5181	1965	107	1.025	25.653	9.73	0.531	16797	10358	8655	1703	6439	5493	946	2292	5458	4680	778	11339	9468	1871	1141663	10526	12	10.02	0.25	95.6522
2023-03-02	23:16:00	2	2	22	50	0	0.25	20.781	0.058	0.35	0.25	21.3	20.31	0.522	0.47	0.464	4791	1817	99	4706	1785	97	0.982	24.086	9.136	0.499	8941	5447	4519	928	3494	2888	606	977	2586	2115	471	6355	5292	1063	1145679	4016	4	10.1	0.25	95.6522
2023-03-02	23:31:00	2	2	22	50	0	0.25	20.781	0.057	0.35	0.25	21.3	20.27	0.568	0.51	0.511	5185	1967	107	5193	1970	107	1.002	26.175	9.928	0.542	13923	8571	7229	1342	5352	4425	927	738	5912	4952	960	8011	6702	1309	1151800	6121	7	10.12	0.25	95.6522
2023-03-02	23:46:00	2	2	22	50	0	0.25	20.781	0.057	0.35	0.25	21.3	20.35	0.482	0.43	0.425	4369	1657	90	4301	1631	89	0.984	21.977	8.336	0.455	6902	4269	3496	773	2633	2104	529	202	2713	2190	523	4189	3410	779	1154659	2860	3	10.21	0.25	95.6522
2023-03-03	00:01:00	2	2	22	50	0	0.25	20.781	0.057	0.35	0.25	21.3	20.36	0.476	0.42	0.419	4272	1620	88	4255	1614	88	0.996	21.542	8.171	0.446	5068	2997	2360	637	2071	1591	480	49	2144	1626	518	2924	2325	599	1157104	2445	3	10.22	0.25	95.6522
2023-03-03	00:16:00	2	2	22	50	0	0.25	20.781	0.057	0.35	0.25	21.3	20.42	0.409	0.36	0.352	3678	1395	76	3568	1353	74	0.97	18.441	6.995	0.382	71	14	2	12	57	3	54	0	57	3	54	14	2	12	1157202	98	0	10.23	0.25	95.6522
2023-03-03	00:31:00	2	2	22	50	0	0.25	20.781	0.057	0.35	0.25	21.3	20.47	0.338	0.31	0.281	3228	1225	67	2857	1084	59	0.885	15.884	6.025	0.329	85	47	11	36	38	5	33	0	38	5	33	47	11	36	1157536	334	0	10.23	0.25	95.6522
2023-03-03	00:46:00	2	2	22	50	0	0.25	20.781	0.058	0.35	0.25	21.3	20.5	0.313	0.28	0.254	2922	1108	60	2588	982	54	0.886	14.377	5.453	0.298	76	20	4	16	56	9	47	0	56	9	47	20	4	16	1157695	159	0	10.23	0.25	95.6522
2023-03-03	01:01:00	2	2	22	50	0	0.25	20.781	0.059	0.35	0.25	21.3	20.52	0.291	0.26	0.232	2708	1027	56	2343	889	48	0.865	13.264	5.031	0.275	87	28	17	11	59	15	44	0	62	15	47	25	17	8	1157860	165	0	10.23	0.25	95.6522
2023-03-03	01:16:00	2	2	22	50	0	0.25	20.781	0.059	0.35	0.25	21.3	20.51	0.292	0.27	0.234	2842	1078	59	2375	901	49	0.836	13.827	5.245	0.286	86	29	10	19	57	10	47	0	75	15	60	11	5	6	1158009	148	0	10.23	0.25	95.6522
2023-03-03	01:31:00	2	2	22	50	0	0.25	20.781	0.058	0.35	0.25	21.3	20.51	0.29	0.27	0.232	2840	1077	59	2354	893	49	0.829	13.797	5.233	0.286	1258	741	544	197	517	338	179	125	636	418	218	622	464	158	1158793	785	1	10.23	0.25	95.6522
2023-03-03	01:46:00	2	2	22	50	0	0.25	20.781	0.057	0.35	0.25	21.3	20.4	0.389	0.38	0.332	3979	1509	82	3362	1275	70	0.845	19.402	7.359	0.402	8579	5845	4858	987	2734	2197	537	1139	3773	3076	697	4806	3979	827	1162300	3507	4	10.29	0.25	95.6522
2023-03-03	02:01:00	2	2	22	50	0	0.25	20.781	0.057	0.35	0.25	21.3	20.37	0.43	0.41	0.374	4238	1608	88	3770	1430	78	0.889	20.873	7.917	0.432	6605	3874	3197	677	2731	2239	492	382	2689	2220	469	3916	3216	700	1164847	2547	3	10.36	0.25	94.686
2023-03-03	02:16:00	2	2	22	50	0	0.25	20.781	0.057	0.35	0.25	21.3	20.42	0.377	0.36	0.32	3769	1430	78	3253	1234	67	0.863	18.454	7	0.382	2579	1226	898	328	1353	1011	342	40	1193	889	304	1386	1020	366	1166227	1380	2	10.36	0.25	94.686
2023-03-03	02:31:00	2	2	22	50	0	0.25	20.781	0.057	0.35	0.25	21.3	20.48	0.318	0.3	0.261	3151	1195	65	2646	1004	55	0.84	15.345	5.821	0.318	56	38	8	30	18	3	15	0	28	4	24	28	7	21	1166283	56	0	10.36	0.25	94.686
2023-03-03	02:46:00	2	2	22	50	0	0.25	20.781	0.057	0.35	0.25	21.3	20.5	0.295	0.28	0.239	2961	1123	61	2431	922	50	0.821	14.357	5.446	0.297	103	6	1	5	97	3	94	0	96	2	94	7	2	5	1166341	58	0	10.36	0.25	94.686
2023-03-03	03:01:00	2	2	22	50	0	0.25	20.781	0.058	0.35	0.25	21.3	20.52	0.284	0.26	0.226	2740	1039	57	2300	872	48	0.839	13.343	5.061	0.276	15	2	0	2	13	0	13	0	13	0	13	2	0	2	1166358	17	0	10.36	0.25	94.686
2023-03-03	03:16:00	2	2	22	50	0	0.25	20.781	0.058	0.35	0.25	21.3	20.51	0.285	0.27	0.227	2865	1087	59	2307	875	48	0.805	13.844	5.251	0.287	76	36	11	25	40	9	31	0	42	11	31	34	9	25	1166450	91	0	10.36	0.25	94.686
2023-03-03	03:31:00	2	2	22	50	0	0.25	20.781	0.057	0.35	0.25	21.3	20.52	0.276	0.26	0.219	2734	1037	57	2208	838	46	0.808	13.218	5.014	0.274	133	81	42	39	52	19	33	0	65	29	36	68	32	36	1166555	106	0	10.36	0.25	94.686
2023-03-03	03:46:00	2	2	22	50	0	0.25	20.781	0.057	0.35	0.25	21.3	20.52	0.272	0.26	0.215	2766	1049	57	2186	829	45	0.79	13.32	5.053	0.276	287	47	33	14	240	82	158	0	94	62	32	193	53	140	1166806	251	0	10.37	0.25	94.686
2023-03-03	04:01:00	2	2	22	50	0	0.25	20.781	0.056	0.35	0.25	21.3	20.54	0.264	0.24	0.207	2523	957	52	2103	798	44	0.833	12.27	4.654	0.254	524	34	15	19	490	258	232	0	221	153	68	303	120	183	1167490	684	1	10.37	0.25	94.686
2023-03-03	04:16:00	2	2	22	50	0	0.25	20.781	0.056	0.35	0.25	21.3	20.52	0.276	0.26	0.22	2756	1045	57	2234	847	46	0.811	13.331	5.056	0.276	2017	790	530	260	1227	847	380	8	1053	706	347	964	671	293	1169265	1775	2	10.37	0.25	94.686
2023-03-03	04:31:00	2	2	22	50	0	0.25	20.781	0.056	0.35	0.25	21.3	20.36	0.424	0.42	0.367	4411	1673	91	3731	1415	77	0.846	21.51	8.159	0.445	12590	7454	6266	1188	5136	4355	781	1834	4964	4231	733	7626	6390	1236	1175809	6544	7	10.47	0.25	94.686
2023-03-03	04:46:00	2	2	22	50	0	0.25	20.781	0.056	0.35	0.25	21.3	20.43	0.36	0.35	0.304	3692	1400	76	3091	1173	64	0.837	17.968	6.815	0.372	4909	2776	2211	565	2133	1650	483	210	2256	1766	490	2653	2095	558	1178080	2271	3	10.48	0.25	94.686
2023-03-03	05:01:00	2	2	22	50	0	0.25	20.781	0.056	0.35	0.25	21.3	20.47	0.331	0.31	0.275	3248	1232	67	2793	1060	58	0.86	15.889	6.027	0.329	654	178	104	74	476	299	177	4	566	351	215	88	52	36	1178958	878	1	10.48	0.25	94.686
2023-03-03	05:16:00	2	2	22	50	0	0.25	20.781	0.056	0.35	0.25	21.3	20.5	0.287	0.28	0.231	2982	1131	62	2351	892	49	0.788	14.353	5.444	0.297	47	8	0	8	39	11	28	0	39	11	28	8	0	8	1179015	56	0	10.48	0.25	94.686
2023-03-03	05:31:00	2	2	22	50	0	0.25	20.781	0.057	0.35	0.25	21.3	20.54	0.255	0.24	0.198	2553	968	53	2013	764	42	0.789	12.287	4.661	0.254	262	18	8	10	244	112	132	0	252	117	135	10	3	7	1180413	1398	2	10.48	0.25	94.686
2023-03-03	05:46:00	2	2	22.1	50	0	0.25	20.781	0.057	0.35	0.25	21.3	20.52	0.273	0.26	0.215	2749	1043	57	2179	826	45	0.793	13.244	5.024	0.274	227	24	6	18	203	76	127	0	202	75	127	25	7	18	1180711	298	0	10.48	0.25	94.686
2023-03-03	06:01:00	2	2	22	50	0	0.25	20.781	0.057	0.35	0.25	21.3	20.54	0.255	0.24	0.198	2555	969	53	2013	763	42	0.788	12.295	4.664	0.255	146	47	21	26	99	62	37	0	94	54	40	52	29	23	1180821	110	0	10.48	0.25	94.686
2023-03-03	06:16:00	2	2	22	50	0	0.25	20.781	0.057	0.35	0.25	21.3	20.54	0.255	0.24	0.198	2539	963	53	2004	760	41	0.789	12.224	4.637	0.253	230	53	26	27	177	47	130	0	209	59	150	21	14	7	1181035	215	0	10.48	0.25	94.686
2023-03-03	06:31:00	2	2	22	50	99	0.25	20.781	0.056	0.35	0.25	21.3	20.54	0.262	0.24	0.205	2524	957	52	2077	788	43	0.823	12.245	4.645	0.253	293	26	8	18	267	75	192	0	283	79	204	10	4	6	1181322	287	0	10.48	0.25	94.686
2023-03-03	06:46:00	2	2	22	50	99	0.25	20.781	0.057	0.35	0.25	21.3	20.54	0.266	0.24	0.209	2523	957	52	2124	806	44	0.842	12.293	4.663	0.254	5415	2855	2334	521	2560	2024	536	228	2836	2273	563	2579	2085	494	1183945	2622	3	10.48	0.25	94.686
2023-03-03	07:01:00	2	2	21.9	50	99	0.25	20.781	0.057	0.35	0.25	21.3	20.47	0.321	0.31	0.264	3279	1244	68	2685	1019	56	0.819	15.893	6.028	0.329	2227	874	629	245	1353	1027	326	42	969	771	198	1258	885	373	1185332	1387	2	10.51	0.25	94.686
2023-03-03	07:16:00	2	2	22	50	99	0.25	20.781	0.056	0.35	0.25	21.3	20.51	0.291	0.27	0.235	2832	1074	59	2379	902	49	0.84	13.791	5.231	0.285	305	121	70	51	184	77	107	0	50	32	18	255	115	140	1185537	206	0	10.51	0.25	94.686
2023-03-03	07:31:00	2	2	22	50	99	0.25	20.781	0.057	0.35	0.25	21.3	20.54	0.267	0.24	0.211	2506	951	52	2130	808	44	0.85	12.233	4.64	0.253	116	16	3	13	100	22	78	0	71	13	58	45	12	33	1185955	418	0	10.52	0.25	94.686
2023-03-03	07:46:00	2	2	22	50	99	0.25	20.781	0.058	0.35	0.25	21.4	20.54	0.255	0.24	0.198	2558	970	53	2013	764	42	0.787	12.306	4.668	0.255	253	24	12	12	229	60	169	0	93	37	56	160	35	125	1186883	928	1	10.52	0.25	94.686
2023-03-03	08:01:00	2	2	21.9	50	99	0.25	20.781	0.057	0.35	0.25	21.4	20.54	0.253	0.24	0.197	2556	969	53	1997	757	41	0.781	12.28	4.658	0.254	318	41	16	25	277	94	183	0	141	57	84	177	53	124	1187730	847	1	10.52	0.25	94.686
2023-03-03	08:16:00	2	2	22	50	99	0.25	20.781	0.057	0.35	0.25	21.4	20.54	0.263	0.24	0.205	2541	964	53	2092	793	43	0.823	12.326	4.676	0.255	157	57	29	28	100	13	87	0	107	28	79	50	14	36	1187983	253	0	10.52	0.25	94.686
2023-03-03	08:31:00	2	2	22	50	99	0.25	20.781	0.058	0.35	0.25	21.4	20.54	0.257	0.24	0.199	2538	963	53	2011	763	42	0.792	12.228	4.638	0.253	140	22	10	12	118	20	98	0	86	23	63	54	7	47	1188087	104	0	10.52	0.25	94.686
2023-03-03	08:46:00	2	2	22	50	99	0.25	20.781	0.059	0.35	0.25	21.4	20.55	0.253	0.23	0.195	2431	922	50	1977	750	41	0.813	11.765	4.463	0.244	170	31	17	14	139	56	83	0	87	45	42	83	28	55	1188182	96	0	10.52	0.25	94.686
2023-03-03	09:01:00	2	2	22	50	99	0.25	20.781	0.058	0.35	0.25	21.4	20.55	0.252	0.23	0.194	2425	920	50	1967	746	41	0.811	11.733	4.45	0.243	133	60	21	39	73	33	40	0	111	40	71	22	14	8	1188398	216	0	10.52	0.25	94.686
2023-03-03	09:16:00	2	2	22	50	99	0.25	20.781	0.057	0.35	0.25	21.4	20.54	0.259	0.24	0.202	2528	959	52	2041	774	42	0.807	12.218	4.634	0.253	103	46	17	29	57	7	50	0	72	13	59	31	11	20	1188838	440	0	10.52	0.25	94.686
2023-03-03	09:31:00	2	2	22	50	99	0.25	20.781	0.057	0.35	0.25	21.3	20.55	0.255	0.23	0.198	2409	914	50	2001	759	41	0.83	11.708	4.441	0.242	126	69	38	31	57	32	25	0	90	55	35	36	15	21	1188943	105	0	10.52	0.25	94.686
2023-03-03	09:46:00	2	2	22	50	99	0.25	20.781	0.057	0.35	0.25	21.4	20.5	0.303	0.28	0.246	2929	1111	61	2493	946	52	0.851	14.302	5.425	0.296	2107	1348	1024	324	759	525	234	114	936	677	259	1171	872	299	1190007	1064	1	10.52	0.25	94.686
2023-03-03	10:01:00	2	2	22	50	99	0.25	20.781	0.058	0.35	0.25	21.4	20.41	0.386	0.37	0.329	3877	1471	80	3342	1268	69	0.862	18.976	7.198	0.393	7065	4423	3649	774	2642	2124	518	639	2863	2338	525	4202	3435	767	1193310	3303	4	10.57	0.25	92.7536
2023-03-03	10:16:00	2	2	22	51	99	0.25	20.781	0.058	0.35	0.25	21.4	20.48	0.322	0.3	0.264	3141	1191	65	2681	1017	55	0.854	15.343	5.82	0.318	125	36	19	17	89	23	66	0	82	20	62	43	22	21	1193466	156	0	10.58	0.25	92.7536
2023-03-03	10:31:00	2	2	22	51	99	0.25	20.781	0.058	0.35	0.25	21.4	20.52	0.276	0.26	0.219	2757	1046	57	2225	844	46	0.807	13.326	5.054	0.276	23	8	1	7	15	6	9	0	13	4	9	10	3	7	1193488	22	0	10.58	0.25	92.7536
2023-03-03	10:46:00	2	2	22.1	50	99	0.25	20.781	0.058	0.35	0.25	21.3	20.54	0.273	0.24	0.215	2509	952	52	2182	828	45	0.87	12.301	4.666	0.255	82	38	17	21	44	29	15	0	62	38	24	20	8	12	1193541	53	0	10.58	0.25	92.7536
2023-03-03	11:01:00	2	2	22	50	99	0.25	20.781	0.06	0.35	0.25	21.4	20.54	0.267	0.24	0.207	2525	958	52	2097	795	43	0.83	12.271	4.654	0.254	214	63	6	57	151	58	93	0	205	61	144	9	3	6	1193952	411	0	10.58	0.25	92.7536
2023-03-03	11:16:00	2	2	22	50	99	0.25	20.781	0.059	0.35	0.25	21.4	20.54	0.261	0.24	0.202	2540	964	53	2056	780	43	0.809	12.286	4.66	0.254	150	76	24	52	74	18	56	0	84	30	54	66	12	54	1194719	767	1	10.58	0.25	92.7536
2023-03-03	11:31:00	2	2	22	50	99	0.25	20.781	0.059	0.35	0.25	21.4	20.54	0.268	0.24	0.209	2520	956	52	2118	803	44	0.84	12.275	4.656	0.254	185	101	52	49	84	36	48	0	131	57	74	54	31	23	1195034	316	0	10.58	0.25	92.7536
2023-03-03	11:46:00	2	2	22	50	99	0.25	20.781	0.059	0.35	0.25	21.4	20.55	0.257	0.23	0.197	2431	922	50	2011	763	42	0.827	11.805	4.478	0.244	210	49	27	22	161	28	133	0	190	43	147	20	12	8	1195307	273	0	10.58	0.25	92.7536
2023-03-03	12:01:00	2	2	22	50	99	0.25	20.781	0.061	0.35	0.25	21.4	20.52	0.296	0.26	0.235	2713	1029	56	2387	905	49	0.88	13.33	5.056	0.276	4323	2828	2348	480	1495	1188	307	888	1213	992	221	3110	2544	566	1197233	1926	2	10.58	0.25	91.3043
2023-03-03	12:16:00	2	2	22	50	99	0.25	20.781	0.061	0.35	0.25	21.4	20.42	0.381	0.36	0.32	3753	1423	78	3239	1229	67	0.863	18.372	6.969	0.38	19188	12330	10532	1798	6858	5875	983	2760	4553	3917	636	14635	12490	2145	1209940	12706	14	10.58	0.25	91.3043
2023-03-03	12:31:00	2	2	22	50	99	0.25	20.781	0.06	0.35	0.25	21.4	20.4	0.398	0.38	0.338	3991	1514	83	3446	1307	71	0.863	19.54	7.412	0.404	13535	8702	7377	1325	4833	4088	745	1774	4982	4252	730	8553	7213	1340	1216717	6778	8	10.58	0.25	91.3043
2023-03-03	12:46:00	2	2	22	50	99	0.25	20.781	0.059	0.35	0.25	21.4	20.44	0.361	0.34	0.301	3558	1350	74	3058	1160	63	0.859	17.406	6.602	0.36	6936	4352	3682	670	2584	2100	484	686	3684	3085	599	3252	2697	555	1220493	3776	4	10.59	0.25	89.8551
2023-03-03	13:01:00	2	2	22	50	99	0.25	20.781	0.059	0.35	0.25	21.4	20.45	0.359	0.33	0.3	3408	1293	71	3021	1146	63	0.886	16.772	6.362	0.347	554	299	188	111	255	151	104	6	398	237	161	156	102	54	1220855	362	0	10.59	0.25	89.8551
2023-03-03	13:16:00	2	2	22	50	99	0.25	20.781	0.058	0.35	0.25	21.4	20.54	0.272	0.24	0.214	2504	950	52	2170	823	45	0.867	12.27	4.654	0.254	129	10	6	4	119	38	81	0	92	29	63	37	15	22	1221067	212	0	10.59	0.25	89.8551
2023-03-03	13:31:00	2	2	22	50	99	0.25	20.781	0.059	0.35	0.25	21.4	20.54	0.263	0.24	0.205	2528	959	52	2073	786	43	0.82	12.254	4.648	0.254	276	103	54	49	173	79	94	1	179	79	100	97	54	43	1221344	276	0	10.59	0.25	89.8551
2023-03-03	13:46:00	2	2	22.1	50	99	0.25	20.781	0.059	0.35	0.25	21.4	20.54	0.261	0.24	0.201	2545	965	53	2046	776	42	0.804	12.294	4.663	0.254	141	51	17	34	90	29	61	0	113	35	78	28	11	17	1221463	120	0	10.59	0.25	89.8551
2023-03-03	14:01:00	2	2	22	50	99	0.25	20.781	0.059	0.35	0.25	21.4	20.55	0.248	0.23	0.189	2440	925	50	1916	727	40	0.785	11.734	4.451	0.243	4232	2502	2056	446	1730	1409	321	515	2113	1697	416	2119	1768	351	1224715	3251	4	10.59	0.25	90.8213
2023-03-03	14:16:00	2	2	22	49	99	0.25	20.781	0.059	0.35	0.25	21.4	20.47	0.327	0.31	0.268	3262	1237	68	2720	1032	56	0.834	15.863	6.017	0.328	10982	6871	5747	1124	4111	3437	674	1713	3831	3162	669	7151	6022	1129	1229639	4924	5	10.6	0.25	90.8213
2023-03-03	14:31:00	2	2	21.9	52	99	0.25	20.781	0.059	0.35	0.25	21.4	20.4	0.383	0.38	0.324	4009	1521	83	3290	1248	68	0.821	19.438	7.373	0.402	11211	7180	6123	1057	4031	3392	639	1152	4026	3412	614	7185	6103	1082	1234839	5200	6	10.62	0.25	90.3382
2023-03-03	14:46:00	2	2	22	52	99	0.25	20.781	0.063	0.35	0.25	21.4	20.39	0.403	0.39	0.34	4068	1543	84	3428	1300	71	0.843	19.825	7.52	0.41	10357	6436	5323	1113	3921	3230	691	1332	4363	3616	747	5994	4937	1057	1240131	5292	6	10.82	0.25	88.8889
2023-03-03	15:01:00	2	2	22	51	99	0.25	20.761	0.066	0.35	0.25	21.4	20.35	0.47	0.41	0.403	4202	1594	87	4109	1559	85	0.978	21.105	8.005	0.437	21914	13717	11624	2093	8197	7067	1130	2666	6075	5201	874	15839	13490	2349	1248396	8265	9	10.91	0.25	88.8889
2023-03-03	15:16:00	2	2	22	50	99	0.25	20.771	0.067	0.35	0.25	21.4	20.3	0.548	0.47	0.481	4755	1803	98	4886	1853	101	1.028	24.142	9.157	0.5	20858	13003	11021	1982	7855	6763	1092	2889	6209	5335	874	14649	12449	2200	1257372	8975	10	10.96	0.25	92.2705
2023-03-03	15:31:00	2	2	22	50	99	0.25	20.771	0.067	0.35	0.25	21.4	20.31	0.541	0.46	0.474	4617	1751	96	4794	1818	99	1.038	23.497	8.913	0.486	18380	11352	9675	1677	7028	6072	956	1918	5936	5053	883	12444	10694	1750	1264198	6826	8	10.97	0.25	92.2705
2023-03-03	15:46:00	2	2	22	50	99	0.25	20.781	0.065	0.35	0.25	21.4	20.33	0.53	0.45	0.465	4529	1718	94	4716	1789	98	1.041	23.064	8.748	0.477	16262	10681	9086	1595	5581	4806	775	2017	8636	7387	1249	7626	6505	1121	1272770	8572	10	11.1	0.25	95.1691
2023-03-03	16:01:00	2	2	22	50	99	0.25	20.781	0.063	0.35	0.25	21.4	20.33	0.53	0.45	0.467	4533	1719	94	4751	1802	98	1.048	23.12	8.77	0.479	9501	5968	5011	957	3533	2990	543	1253	5307	4478	829	4194	3523	671	1277467	4697	5	11.36	0.25	92.2705
2023-03-03	16:16:00	2	2	22	50	99	0.25	20.781	0.062	0.35	0.25	21.4	20.33	0.541	0.45	0.479	4483	1700	93	4855	1842	101	1.083	23.036	8.738	0.477	1228	581	446	135	647	412	235	432	889	587	302	339	271	68	1279161	1694	2	11.39	0.25	94.2029
2023-03-03	16:31:00	2	2	22	50	99	0.25	20.781	0.061	0.35	0.25	21.4	20.38	0.491	0.4	0.43	3982	1510	82	4364	1655	90	1.096	20.52	7.784	0.425	900	405	323	82	495	259	236	197	719	438	281	181	144	37	1280213	1052	1	11.39	0.25	94.686
2023-03-03	16:46:00	2	2	22	50	99	0.25	20.781	0.061	0.35	0.25	21.4	20.4	0.462	0.38	0.401	3805	1443	79	4073	1545	84	1.071	19.499	7.396	0.404	535	139	0	139	396	165	231	37	531	161	370	4	4	0	1282626	2413	3	11.39	0.25	94.2029
2023-03-03	17:01:00	2	2	22.1	50	99	0.25	20.781	0.062	0.35	0.25	21.4	20.42	0.447	0.36	0.385	3587	1361	74	3902	1480	81	1.088	18.452	6.999	0.382	1341	659	508	151	682	418	264	225	972	635	337	369	291	78	1283902	1275	1	11.39	0.25	94.2029
2023-03-03	17:16:00	2	2	22	50	99	0.25	20.781	0.063	0.35	0.25	21.4	20.38	0.483	0.4	0.42	4009	1521	83	4268	1619	88	1.065	20.521	7.784	0.425	714	205	123	82	509	271	238	274	516	270	246	198	124	74	1285671	1769	2	11.39	0.25	89.372
2023-03-03	17:31:00	2	2	22	50	99	0.25	20.781	0.062	0.35	0.25	21.4	20.44	0.428	0.34	0.366	3387	1285	70	3714	1409	77	1.097	17.456	6.621	0.361	8645	5531	4696	835	3114	2593	521	1099	4610	3883	727	4035	3406	629	1290863	5193	6	11.4	0.25	93.2367
2023-03-03	17:46:00	2	2	22	50	99	0.25	20.781	0.061	0.35	0.25	21.4	20.38	0.486	0.4	0.424	3979	1509	82	4286	1626	89	1.077	20.421	7.746	0.423	19578	12217	10399	1818	7361	6311	1050	2463	6914	5968	946	12664	10742	1922	1304458	13595	15	11.42	0.25	93.2367
2023-03-03	18:01:00	2	2	21.9	50	99	0.25	20.781	0.062	0.35	0.25	21.5	20.27	0.596	0.51	0.534	5122	1943	106	5432	2060	112	1.06	26.192	9.935	0.542	20824	13014	11013	2001	7810	6765	1045	2763	10432	8934	1498	10392	8844	1548	1315414	10956	12	11.42	0.25	93.2367
2023-03-03	18:16:00	2	2	22	50	99	0.25	20.781	0.061	0.35	0.25	21.5	20.32	0.547	0.46	0.487	4595	1743	95	4932	1871	102	1.073	23.566	8.939	0.488	20882	13841	11714	2127	7041	6064	977	3005	9138	7860	1278	11744	9918	1826	1327245	11831	13	11.43	0.25	93.2367
2023-03-03	18:31:00	2	2	22	50	0	0.25	20.781	0.061	0.35	0.25	21.5	20.33	0.539	0.45	0.478	4501	1707	93	4853	1841	100	1.078	23.107	8.765	0.478	10953	6648	5531	1117	4305	3613	692	1664	3802	3268	534	7151	5876	1275	1333692	6447	7	11.48	0.25	93.2367
2023-03-03	18:46:00	2	2	22	51	0	0.25	20.781	0.06	0.35	0.25	21.4	20.3	0.561	0.48	0.501	4809	1824	100	5073	1924	105	1.055	24.564	9.317	0.508	28894	19194	16326	2868	9700	8480	1220	4342	13226	11497	1729	15668	13309	2359	1351248	17555	20	11.48	0.25	93.2367
2023-03-03	19:01:00	2	2	22	50	0	0.25	20.781	0.061	0.35	0.25	21.4	20.28	0.576	0.5	0.515	5020	1904	104	5206	1975	108	1.037	25.54	9.688	0.529	25902	16987	14435	2552	8915	7692	1223	3728	11198	9647	1551	14704	12480	2224	1369490	18242	20	11.48	0.25	91.3043
2023-03-03	19:16:00	2	2	21.9	51	0	0.25	20.781	0.061	0.35	0.25	21.3	20.3	0.556	0.48	0.494	4838	1835	100	5019	1904	104	1.037	24.619	9.338	0.51	20440	13108	11133	1975	7332	6306	1026	2123	7690	6586	1104	12750	10853	1897	1380905	11415	13	11.49	0.25	91.3043
2023-03-03	19:31:00	2	2	22	50	0	0.25	20.781	0.062	0.35	0.25	21.3	20.29	0.562	0.49	0.5	4946	1876	102	5071	1924	105	1.025	25.101	9.521	0.52	23434	15448	12994	2454	7986	6894	1092	3415	9053	7734	1319	14381	12154	2227	1392171	11266	13	11.5	0.25	91.3043
2023-03-03	19:46:00	2	2	22	50	0	0.25	20.781	0.062	0.35	0.25	21.4	20.29	0.561	0.49	0.499	4923	1867	102	5033	1909	104	1.022	24.968	9.471	0.517	21569	13404	11238	2166	8165	7051	1114	3189	6674	5787	887	14895	12502	2393	1407223	15051	17	11.5	0.25	91.3043
2023-03-03	20:01:00	2	2	22	50	0	0.25	20.781	0.061	0.35	0.25	21.4	20.3	0.53	0.48	0.469	4880	1851	101	4738	1797	98	0.971	24.473	9.283	0.507	13820	8580	7132	1448	5240	4520	720	1851	4191	3578	613	9629	8074	1555	1415191	7968	9	11.58	0.25	91.3043
2023-03-03	20:16:00	2	2	22	50	0	0.25	20.781	0.062	0.35	0.25	21.4	20.28	0.573	0.5	0.511	5048	1915	105	5182	1966	107	1.026	25.627	9.72	0.53	26765	16516	13904	2612	10249	8926	1323	3236	7607	6610	997	19158	16220	2938	1434169	18978	21	11.64	0.25	91.3043
2023-03-03	20:31:00	2	2	22	50	0	0.25	20.781	0.062	0.35	0.25	21.4	20.28	0.559	0.5	0.498	5113	1939	106	5081	1927	105	0.994	25.769	9.774	0.533	17076	10712	9049	1663	6364	5451	913	2234	7738	6646	1092	9338	7854	1484	1445334	11166	12	11.74	0.25	91.3043
2023-03-03	20:46:00	2	2	22	50	0	0.25	20.781	0.062	0.35	0.25	21.3	20.3	0.537	0.48	0.475	4899	1858	101	4837	1835	100	0.987	24.655	9.352	0.51	24447	15426	13049	2377	9021	7790	1231	3227	8008	6941	1067	16439	13898	2541	1458588	13254	15	11.78	0.25	91.3043
2023-03-03	21:01:00	2	2	22	50	0	0.25	20.781	0.061	0.35	0.25	21.3	20.26	0.58	0.52	0.519	5281	2003	109	5261	1995	109	0.996	26.631	10.101	0.551	20638	12398	10436	1962	8240	7116	1124	2180	6982	6029	953	13656	11523	2133	1473253	14665	16	11.78	0.25	91.3043
2023-03-03	21:16:00	2	2	22	50	0	0.25	20.781	0.061	0.35	0.25	21.3	20.3	0.53	0.48	0.469	4908	1862	102	4765	1807	99	0.971	24.614	9.336	0.51	9863	6173	5061	1112	3690	3030	660	1496	3396	2763	633	6467	5328	1139	1478400	5147	6	11.95	0.25	91.3043
2023-03-03	21:31:00	2	2	21.9	50	0	0.25	20.781	0.06	0.35	0.25	21.3	20.28	0.568	0.5	0.508	5078	1926	105	5172	1962	107	1.018	25.734	9.761	0.533	25702	15108	12681	2427	10594	9156	1438	3182	7873	6777	1096	17829	15060	2769	1493591	15191	17	11.96	0.25	91.3043
2023-03-03	21:46:00	2	2	22	50	0	0.25	20.781	0.06	0.35	0.25	21.3	20.21	0.644	0.57	0.584	5723	2171	118	5891	2234	122	1.029	29.068	11.026	0.602	23414	13756	11549	2207	9658	8441	1217	2259	7045	6186	859	16369	13804	2565	1509838	16247	18	12	0.25	91.3043
2023-03-03	22:01:00	2	2	22	50	0	0.25	20.781	0.06	0.35	0.25	21.3	20.28	0.568	0.5	0.509	5065	1921	105	5171	1962	107	1.021	25.681	9.741	0.532	16191	10175	8594	1581	6016	5149	867	1489	6289	5385	904	9902	8358	1544	1522987	13150	15	12.05	0.25	91.3043
2023-03-03	22:16:00	2	2	22	50	0	0.25	20.781	0.06	0.35	0.25	21.3	20.28	0.565	0.5	0.505	5047	1914	104	5107	1937	106	1.012	25.538	9.687	0.529	22438	14299	12085	2214	8139	7043	1096	2290	7023	6011	1012	15415	13117	2298	1538879	15892	18	12.08	0.25	91.3043
2023-03-03	22:31:00	2	2	22	50	0	0.25	20.781	0.06	0.35	0.25	21.4	20.28	0.565	0.5	0.506	5049	1915	105	5118	1941	106	1.014	25.558	9.694	0.529	25433	15524	13141	2383	9909	8605	1304	2582	7695	6672	1023	17738	15074	2664	1558428	19549	22	12.08	0.25	91.3043
2023-03-03	22:46:00	2	2	22	50	0	0.25	20.781	0.058	0.35	0.25	21.3	20.3	0.531	0.48	0.472	4912	1863	102	4810	1825	100	0.979	24.679	9.361	0.511	7686	4725	3918	807	2961	2457	504	673	3027	2487	540	4659	3888	771	1562432	4005	4	12.18	0.25	91.3043
2023-03-03	23:01:00	2	2	22	50	0	0.25	20.781	0.057	0.35	0.25	21.3	20.31	0.521	0.47	0.464	4768	1809	99	4693	1780	97	0.984	23.983	9.097	0.496	26084	16078	13614	2464	10006	8748	1258	2721	8054	6996	1058	18030	15366	2664	1579398	16965	19	12.25	0.25	91.3043
2023-03-03	23:16:00	2	2	22	50	0	0.25	20.781	0.057	0.35	0.25	21.3	20.29	0.541	0.49	0.484	4995	1895	103	4917	1865	102	0.984	25.122	9.529	0.52	17174	11119	9478	1641	6055	5191	864	1524	8218	7059	1159	8956	7610	1346	1590662	11265	13	12.26	0.25	91.3043
2023-03-03	23:31:00	2	2	22	50	0	0.25	20.781	0.056	0.35	0.25	21.3	20.35	0.482	0.43	0.426	4385	1663	91	4329	1642	90	0.987	22.068	8.37	0.457	2868	1567	1248	319	1301	942	359	46	1334	990	344	1534	1200	334	1592212	1550	2	12.26	0.25	91.3043
2023-03-03	23:46:00	2	2	22	50	0	0.25	20.781	0.056	0.35	0.25	21.3	20.45	0.381	0.33	0.325	3346	1269	69	3282	1245	68	0.981	16.817	6.379	0.348	119	34	15	19	85	23	62	0	19	6	13	100	32	68	1592324	112	0	12.26	0.25	91.3043
2023-03-04	00:01:00	2	2	22	50	0	0.25	20.781	0.055	0.35	0.25	21.3	20.47	0.337	0.31	0.282	3220	1221	67	2854	1082	59	0.886	15.846	6.011	0.328	79	8	5	3	71	37	34	0	4	3	1	75	39	36	1592385	62	0	12.26	0.25	91.3043
2023-03-04	00:16:00	2	2	22	50	0	0.25	20.781	0.055	0.35	0.25	21.3	20.54	0.274	0.24	0.219	2492	945	52	2224	843	46	0.892	12.282	4.659	0.254	80	9	5	4	71	27	44	0	1	1	0	79	31	48	1592431	45	0	12.27	0.25	91.3043
2023-03-04	00:31:00	2	2	22	50	0	0.25	20.781	0.056	0.35	0.25	21.3	20.52	0.276	0.26	0.219	2754	1045	57	2230	846	46	0.81	13.319	5.052	0.276	84	25	5	20	59	10	49	0	2	1	1	82	14	68	1592588	157	0	12.27	0.25	91.3043
2023-03-04	00:46:00	2	2	22	50	0	0.25	20.781	0.057	0.35	0.25	21.3	20.52	0.287	0.26	0.23	2734	1037	57	2346	890	49	0.858	13.368	5.071	0.277	1822	998	710	288	824	578	246	72	243	186	57	1579	1102	477	1593858	1271	1	12.27	0.25	91.3043
2023-03-04	01:01:00	2	2	22	50	0	0.25	20.781	0.056	0.35	0.25	21.3	20.45	0.347	0.33	0.29	3465	1314	72	2954	1120	61	0.852	16.924	6.419	0.35	10444	6808	5707	1101	3636	3011	625	1192	3158	2602	556	7286	6116	1170	1599431	5572	6	12.27	0.25	91.3043
2023-03-04	01:16:00	2	2	22	50	0	0.25	20.781	0.055	0.35	0.25	21.3	20.4	0.404	0.38	0.35	3944	1496	82	3552	1347	74	0.901	19.472	7.386	0.403	16192	10124	8507	1617	6068	5238	830	1769	5265	4489	776	10927	9256	1671	1609676	10246	11	12.48	0.25	91.3043
2023-03-04	01:31:00	2	2	22	50	0	0.25	20.781	0.055	0.35	0.25	21.3	20.4	0.415	0.38	0.361	3905	1481	81	3656	1387	76	0.936	19.433	7.371	0.402	5362	2892	2299	593	2470	1968	502	153	2065	1624	441	3297	2643	654	1613337	3660	4	12.48	0.25	91.3043
2023-03-04	01:46:00	2	2	22	50	0	0.25	20.781	0.055	0.35	0.25	21.3	20.45	0.354	0.33	0.299	3440	1305	71	3039	1153	63	0.883	16.918	6.417	0.35	103	23	11	12	80	17	63	0	0	0	0	103	28	75	1613490	153	0	12.48	0.25	91.3043
2023-03-04	02:01:00	2	2	22	50	0	0.25	20.781	0.054	0.35	0.25	21.3	20.47	0.325	0.31	0.27	3246	1231	67	2737	1038	57	0.843	15.819	6	0.327	42	19	9	10	23	5	18	0	0	0	0	42	14	28	1613560	70	0	12.48	0.25	91.3043
2023-03-04	02:16:00	2	2	22	50	0	0.25	20.781	0.055	0.35	0.25	21.3	20.51	0.288	0.27	0.233	2850	1081	59	2372	900	49	0.832	13.854	5.255	0.287	75	59	16	43	16	12	4	0	0	0	0	75	28	47	1613794	234	0	12.48	0.25	91.3043
2023-03-04	02:31:00	2	2	22	50	0	0.25	20.781	0.055	0.35	0.25	21.3	20.56	0.243	0.22	0.187	2319	880	48	1900	721	39	0.819	11.241	4.264	0.233	93	71	16	55	22	5	17	0	0	0	0	93	21	72	1614145	351	0	12.48	0.25	91.3043
2023-03-04	02:46:00	2	2	22	50	0	0.25	20.781	0.055	0.35	0.25	21.3	20.54	0.258	0.24	0.203	2531	960	52	2053	779	43	0.811	12.245	4.645	0.253	213	74	45	29	139	67	72	4	10	8	2	203	104	99	1614347	203	0	12.48	0.25	91.3043
2023-03-04	03:01:00	2	2	22	50	0	0.25	20.781	0.054	0.35	0.25	21.3	20.57	0.224	0.21	0.169	2234	847	46	1715	650	35	0.767	10.701	4.059	0.222	191	20	8	12	171	66	105	0	2	2	0	189	72	117	1614513	166	0	12.48	0.25	91.3043
2023-03-04	03:16:00	2	2	22	50	0	0.25	20.781	0.054	0.35	0.25	21.3	20.52	0.265	0.26	0.211	2771	1051	57	2141	812	44	0.773	13.287	5.04	0.275	213	5	3	2	208	14	194	0	14	8	6	199	9	190	1614651	138	0	12.48	0.25	91.3043
2023-03-04	03:31:00	2	2	22	50	0	0.25	20.781	0.054	0.35	0.25	21.3	20.53	0.264	0.25	0.21	2647	1004	55	2135	810	44	0.807	12.792	4.852	0.265	140	35	15	20	105	38	67	0	1	1	0	139	52	87	1614808	157	0	12.49	0.25	91.3043
2023-03-04	03:46:00	2	2	22	50	0	0.25	20.771	0.054	0.35	0.25	21.3	20.54	0.25	0.23	0.196	2430	922	50	1990	755	41	0.819	11.776	4.467	0.244	813	423	274	149	390	264	126	22	141	76	65	672	462	210	1615450	642	1	12.49	0.25	91.3043
2023-03-04	04:01:00	2	2	22	50	0	0.25	20.771	0.054	0.35	0.25	21.3	20.5	0.29	0.27	0.236	2827	1072	59	2392	907	50	0.846	13.788	5.23	0.285	9955	6300	5253	1047	3655	3054	601	1378	2866	2380	486	7089	5927	1162	1622225	6775	8	12.49	0.25	91.3043
2023-03-04	04:16:00	2	2	22	50	0	0.25	20.781	0.054	0.35	0.25	21.3	20.43	0.352	0.35	0.298	3692	1400	76	3021	1146	63	0.818	17.892	6.787	0.37	8148	4846	4011	835	3302	2694	608	813	3969	3291	678	4179	3414	765	1626174	3948	4	12.74	0.25	91.3043
2023-03-04	04:31:00	2	2	22	50	0	0.25	20.771	0.054	0.35	0.25	21.3	20.42	0.386	0.35	0.331	3584	1360	74	3345	1269	69	0.933	17.826	6.762	0.369	2152	1079	784	295	1073	752	321	12	875	585	290	1277	951	326	1627510	1336	1	12.74	0.25	91.3043
2023-03-04	04:46:00	2	2	22	50	0	0.25	20.771	0.055	0.35	0.25	21.3	20.47	0.338	0.3	0.284	3102	1177	64	2889	1096	60	0.931	15.421	5.849	0.319	53	25	10	15	28	5	23	0	35	10	25	18	5	13	1627642	131	0	12.74	0.25	91.3043
2023-03-04	05:01:00	2	2	22	50	0	0.25	20.771	0.055	0.35	0.25	21.3	20.5	0.298	0.27	0.243	2819	1069	58	2466	935	51	0.875	13.836	5.248	0.286	48	34	12	22	14	8	6	0	22	12	10	26	8	18	1627706	65	0	12.74	0.25	91.3043
2023-02-27	17:16:00	3	3	22.1	57	99	0.25	20.781	0.058	0.35	0.25	21.7	20.35	0.445	0.43	0.386	4402	1676	92	3851	1466	81	0.875	21.607	8.225	0.454	11521	7020	5859	1161	4501	3777	724	1546	3140	2683	457	8381	6953	1428	4996	4996	6	0.09	0.01	97.619
2023-02-27	17:31:00	3	3	22.1	51	99	0.25	20.761	0.067	0.35	0.25	21.8	20.33	0.498	0.43	0.431	4280	1629	90	4291	1634	90	1.003	21.614	8.228	0.454	11012	6367	5243	1124	4645	3854	791	1245	3107	2599	508	7905	6498	1407	9580	4584	5	0.25	0.01	98.0952
2023-02-27	17:46:00	3	3	22	50	99	0.25	20.761	0.069	0.35	0.25	21.8	20.28	0.569	0.48	0.5	4764	1814	100	5011	1908	105	1.052	24.318	9.257	0.511	12407	7199	5997	1202	5208	4359	849	1471	3522	3030	492	8885	7326	1559	14544	4964	6	0.63	0.02	100
2023-02-27	18:01:00	3	3	22	50	99	0.25	20.771	0.067	0.35	0.25	21.8	20.29	0.568	0.48	0.5	4735	1803	99	4987	1898	105	1.053	24.177	9.204	0.508	8969	5065	4222	843	3904	3268	636	1140	1900	1603	297	7069	5887	1182	18380	3836	4	0.78	0.02	97.1429
2023-02-27	18:16:00	3	3	22	50	99	0.25	20.771	0.068	0.35	0.25	21.9	20.28	0.588	0.49	0.52	4796	1826	101	5172	1969	109	1.078	24.621	9.372	0.517	6277	3611	2868	743	2666	2113	553	628	1726	1362	364	4551	3619	932	21860	3481	4	0.88	0.04	97.1429
2023-02-27	18:31:00	3	3	21.9	50	0	0.25	20.771	0.066	0.35	0.25	21.9	20.33	0.548	0.44	0.482	4264	1623	90	4783	1821	100	1.122	22.093	8.41	0.464	3024	1915	1507	408	1109	904	205	385	987	786	201	2037	1625	412	24321	2461	3	0.94	0.04	97.1429
2023-02-27	18:46:00	3	3	22	50	0	0.25	20.781	0.064	0.35	0.25	21.9	20.34	0.528	0.44	0.464	4339	1652	91	4636	1765	97	1.068	22.228	8.462	0.467	10482	5930	4898	1032	4552	3783	769	1075	2790	2415	375	7692	6266	1426	29061	4740	5	1.05	0.04	97.1429
2023-02-27	19:01:00	3	3	22	50	0	0.25	20.781	0.065	0.35	0.25	21.9	20.32	0.552	0.46	0.487	4543	1730	95	4878	1857	102	1.074	23.3	8.87	0.489	13155	8012	6734	1278	5143	4285	858	1190	4219	3600	619	8936	7419	1517	34612	5551	6	1.2	0.04	97.1429
2023-02-27	19:16:00	3	3	22	50	0	0.25	20.781	0.064	0.35	0.25	21.9	20.28	0.589	0.5	0.524	4939	1880	104	5240	1995	110	1.061	25.259	9.615	0.53	13656	7960	6646	1314	5696	4777	919	1686	5218	4366	852	8438	7057	1381	40528	5916	7	1.41	0.04	102.381
2023-02-27	19:31:00	3	3	22	50	0	0.25	20.781	0.064	0.35	0.25	21.8	20.3	0.569	0.48	0.505	4723	1798	99	5038	1918	106	1.067	24.185	9.206	0.508	5115	2648	2091	557	2467	1935	532	577	2315	1837	478	2800	2189	611	43424	2897	3	1.51	0.04	102.381
2023-02-27	19:46:00	3	3	22.1	50	0	0.25	20.781	0.065	0.35	0.25	21.8	20.33	0.539	0.45	0.475	4457	1696	94	4768	1815	100	1.07	22.837	8.693	0.48	336	36	14	22	300	86	214	257	257	58	199	79	42	37	44157	733	1	1.51	0.04	102.381
2023-02-27	20:01:00	3	3	22	50	0	0.25	20.781	0.064	0.35	0.25	21.8	20.3	0.57	0.48	0.506	4721	1797	99	5047	1921	106	1.069	24.187	9.208	0.508	15607	8924	7561	1363	6683	5669	1014	2116	8159	6991	1168	7448	6239	1209	50516	6359	7	1.7	0.04	102.381
2023-02-27	20:16:00	3	3	22	50	0	0.25	20.781	0.064	0.35	0.25	21.8	20.26	0.61	0.52	0.546	5142	1958	108	5470	2082	115	1.064	26.316	10.018	0.553	11896	6333	5263	1070	5563	4632	931	1695	4083	3451	632	7813	6444	1369	56200	5684	6	1.89	0.04	105.238
2023-02-27	20:31:00	3	3	22	50	0	0.25	20.781	0.064	0.35	0.25	21.8	20.28	0.601	0.5	0.537	4908	1868	103	5377	2047	113	1.096	25.288	9.627	0.531	9972	5653	4674	979	4319	3561	758	1074	3908	3219	689	6064	5016	1048	60385	4185	5	2.02	0.04	105.238
2023-02-27	20:46:00	3	3	22	50	0	0.25	20.781	0.063	0.35	0.25	21.8	20.28	0.593	0.5	0.529	4926	1875	103	5290	2014	111	1.074	25.265	9.618	0.531	9725	5720	4743	977	4005	3366	639	1262	4205	3558	647	5520	4551	969	65366	4982	6	2.14	0.04	106.19
2023-02-27	21:01:00	3	3	22	50	0	0.25	20.781	0.064	0.35	0.25	21.8	20.25	0.629	0.53	0.565	5204	1981	109	5644	2149	119	1.085	26.751	10.183	0.562	11518	6608	5562	1046	4910	4096	814	1129	5455	4639	816	6063	5019	1044	70142	4775	5	2.21	0.04	106.19
2023-02-27	21:16:00	3	3	22	50	0	0.25	20.781	0.063	0.35	0.25	21.8	20.28	0.583	0.5	0.521	4947	1883	104	5203	1981	109	1.052	25.252	9.613	0.53	7300	4102	3338	764	3198	2562	636	943	2761	2243	518	4539	3657	882	73709	3568	4	2.3	0.04	106.19
2023-02-27	21:31:00	3	3	22	50	0	0.25	20.781	0.063	0.35	0.25	21.8	20.28	0.595	0.5	0.532	4907	1868	103	5310	2021	112	1.082	25.21	9.597	0.529	6456	3745	3122	623	2711	2181	530	309	1383	1178	205	5073	4125	948	76684	2975	3	2.37	0.04	106.19
2023-02-27	21:46:00	3	3	22	50	0	0.25	20.781	0.063	0.35	0.25	21.8	20.33	0.546	0.45	0.482	4412	1680	93	4817	1834	101	1.092	22.717	8.648	0.477	6390	3597	2973	624	2793	2253	540	805	2105	1773	332	4285	3453	832	79794	3110	3	2.49	0.04	106.19
2023-02-27	22:01:00	3	3	22	50	0	0.25	20.771	0.063	0.35	0.25	21.8	20.3	0.57	0.47	0.507	4613	1756	97	5077	1933	107	1.101	23.793	9.058	0.5	6039	3483	2832	651	2556	2107	449	370	1675	1351	324	4364	3588	776	82645	2851	3	2.52	0.04	106.19
2023-02-27	22:16:00	3	3	22	51	0	0.25	20.781	0.063	0.35	0.25	21.8	20.35	0.502	0.43	0.439	4266	1624	90	4378	1666	92	1.026	21.654	8.243	0.455	3536	2103	1688	415	1433	1111	322	384	1645	1318	327	1891	1481	410	84339	1694	2	2.6	0.04	106.19
2023-02-27	22:31:00	3	3	21.9	50	0	0.25	20.781	0.062	0.35	0.25	21.8	20.33	0.542	0.45	0.48	4423	1684	93	4795	1825	101	1.084	22.733	8.654	0.477	2737	1380	1105	275	1357	1073	284	131	857	703	154	1880	1475	405	85747	1408	2	2.63	0.04	106.667
2023-02-27	22:46:00	3	3	22	50	0	0.25	20.781	0.062	0.35	0.25	21.8	20.35	0.511	0.43	0.449	4238	1613	89	4468	1701	94	1.054	21.645	8.24	0.455	671	264	170	94	407	245	162	0	103	73	30	568	342	226	86274	527	1	2.64	0.04	106.667
2023-02-27	23:01:00	3	3	22	50	0	0.25	20.771	0.062	0.35	0.25	21.8	20.4	0.465	0.37	0.403	3622	1379	76	4040	1538	85	1.115	18.744	7.135	0.394	10326	6141	5011	1130	4185	3490	695	1169	4330	3591	739	5996	4910	1086	91507	5233	6	2.77	0.04	106.667
2023-02-27	23:16:00	3	3	22	50	0	0.25	20.771	0.063	0.35	0.25	21.8	20.3	0.572	0.47	0.51	4574	1741	96	5067	1929	106	1.108	23.629	8.995	0.496	12019	6922	5747	1175	5097	4310	787	1267	4280	3642	638	7739	6415	1324	96655	5148	6	2.9	0.04	107.619
2023-02-27	23:31:00	3	3	22	50	0	0.25	20.771	0.063	0.35	0.25	21.8	20.3	0.567	0.47	0.505	4611	1755	97	5044	1920	106	1.094	23.752	9.042	0.499	9009	5062	4177	885	3947	3193	754	958	3009	2521	488	6000	4849	1151	100737	4082	5	2.9	0.04	107.619
2023-02-27	23:46:00	3	3	22	51	0	0.25	20.771	0.062	0.35	0.25	21.8	20.28	0.583	0.49	0.521	4797	1826	101	5180	1972	109	1.08	24.634	9.378	0.517	12237	6979	5781	1198	5258	4432	826	1481	5515	4633	882	6722	5580	1142	105981	5245	6	2.96	0.04	107.619
2023-02-28	00:01:00	3	3	22	50	0	0.25	20.771	0.061	0.35	0.25	21.8	20.29	0.576	0.48	0.514	4695	1787	99	5120	1949	108	1.091	24.166	9.199	0.507	10308	5942	4932	1010	4366	3623	743	996	5216	4378	838	5092	4177	915	110621	4640	5	3	0.04	107.143
2023-02-28	00:16:00	3	3	22	50	0	0.25	20.771	0.06	0.35	0.25	21.8	20.3	0.565	0.47	0.504	4598	1750	97	5025	1913	106	1.093	23.677	9.013	0.497	9263	5173	4292	881	4090	3407	683	883	3535	3019	516	5728	4680	1048	115260	4638	5	3.03	0.04	108.095
2023-02-28	00:31:00	3	3	22	50	0	0.25	20.781	0.059	0.35	0.25	21.8	20.3	0.552	0.48	0.493	4771	1816	100	4937	1879	104	1.035	24.261	9.235	0.509	5226	2694	2170	524	2532	2070	462	364	1354	1114	240	3872	3126	746	118261	3002	3	3.09	0.04	108.095
2023-02-28	00:46:00	3	3	22	50	0	0.25	20.771	0.061	0.35	0.25	21.8	20.33	0.533	0.44	0.472	4299	1636	90	4701	1790	99	1.094	22.141	8.429	0.465	9572	5916	4877	1039	3656	3054	602	1165	2882	2421	461	6690	5510	1180	122849	4588	5	3.15	0.04	105.714
2023-02-28	01:01:00	3	3	22	50	0	0.25	20.771	0.06	0.35	0.25	21.8	20.35	0.494	0.42	0.433	4164	1585	87	4329	1648	91	1.04	21.2	8.07	0.445	606	220	128	92	386	186	200	5	319	107	212	287	207	80	123784	935	1	3.15	0.04	105.714
2023-02-28	01:16:00	3	3	22	50	0	0.25	20.771	0.062	0.35	0.25	21.7	20.47	0.391	0.3	0.33	2907	1106	61	3278	1248	69	1.128	15.081	5.741	0.317	282	75	28	47	207	33	174	0	218	31	187	64	30	34	124265	481	1	3.15	0.04	105.714
2023-02-28	01:31:00	3	3	22.1	51	0	0.25	20.771	0.062	0.35	0.25	21.7	20.45	0.4	0.32	0.338	3149	1199	66	3378	1286	71	1.073	16.146	6.146	0.339	845	458	292	166	387	258	129	6	202	116	86	643	434	209	124960	695	1	3.15	0.04	105.714
2023-02-28	01:46:00	3	3	22	50	0	0.25	20.771	0.062	0.35	0.25	21.7	20.38	0.467	0.39	0.406	3843	1463	81	4037	1537	85	1.051	19.611	7.465	0.412	17403	10038	8418	1620	7365	6356	1009	2340	6153	5273	880	11250	9501	1749	133914	8954	10	3.23	0.04	105.714
2023-02-28	02:01:00	3	3	22	50	0	0.25	20.771	0.06	0.35	0.25	21.7	20.35	0.489	0.42	0.429	4153	1581	87	4258	1621	89	1.025	21.078	8.024	0.443	12479	6851	5707	1144	5628	4786	842	1422	5710	4832	878	6769	5661	1108	140532	6618	7	3.23	0.04	110.952
2023-02-28	02:16:00	3	3	22	51	0	0.25	20.771	0.06	0.35	0.25	21.8	20.35	0.471	0.42	0.412	4198	1598	88	4088	1556	86	0.974	21.066	8.019	0.442	8326	4934	4129	805	3392	2801	591	561	2496	2076	420	5830	4854	976	144257	3724	4	3.23	0.04	102.381
2023-02-28	02:31:00	3	3	22	50	0	0.25	20.771	0.059	0.35	0.25	21.7	20.38	0.461	0.39	0.402	3886	1479	82	4029	1534	85	1.037	19.771	7.526	0.415	7224	4686	3878	808	2538	2047	491	381	2563	2093	470	4661	3832	829	147444	3188	4	3.23	0.04	102.381
2023-02-28	02:46:00	3	3	22.1	50	0	0.25	20.771	0.059	0.35	0.25	21.7	20.38	0.443	0.39	0.383	3906	1487	82	3817	1453	80	0.977	19.617	7.468	0.412	6618	4338	3563	775	2280	1879	401	180	3793	3110	683	2825	2332	493	149978	2534	3	3.23	0.04	102.381
2023-02-28	03:01:00	3	3	21.9	50	0	0.25	20.771	0.058	0.35	0.25	21.7	20.45	0.375	0.32	0.317	3219	1226	68	3179	1210	67	0.988	16.203	6.168	0.34	17	17	5	12	0	0	0	105	17	5	12	0	0	0	149991	13	0	3.23	0.04	102.381
2023-02-28	03:16:00	3	3	22	50	0	0.25	20.771	0.057	0.35	0.25	21.7	20.47	0.334	0.3	0.277	3052	1162	64	2756	1049	58	0.903	15.074	5.738	0.317	27	27	8	19	0	0	0	137	27	8	19	0	0	0	150019	29	0	3.23	0.04	102.381
2023-02-28	03:31:00	3	3	22	50	0	0.25	20.771	0.057	0.35	0.25	21.7	20.49	0.32	0.28	0.263	2833	1079	59	2612	994	55	0.922	14.054	5.35	0.295	13	13	3	10	0	0	0	96	13	3	10	0	0	0	150069	50	0	3.23	0.04	102.381
2023-02-28	03:46:00	3	3	21.9	50	0	0.25	20.781	0.056	0.35	0.25	21.7	20.5	0.307	0.28	0.251	2884	1098	61	2513	956	53	0.871	14.147	5.385	0.297	25	23	11	12	2	1	1	142	21	10	11	4	2	2	150101	32	0	3.23	0.04	102.381
2023-02-28	04:01:00	3	3	22	50	0	0.25	20.781	0.055	0.35	0.25	21.7	20.5	0.301	0.28	0.246	2878	1096	60	2446	931	51	0.85	14.047	5.347	0.295	11	11	2	9	0	0	0	211	11	2	9	0	0	0	150112	11	0	3.23	0.04	102.381
2023-02-28	04:16:00	3	3	22	50	0	0.25	20.781	0.056	0.35	0.25	21.7	20.48	0.311	0.3	0.255	3108	1183	65	2545	969	53	0.819	15.063	5.734	0.316	176	154	81	73	22	16	6	190	148	82	66	28	15	13	150331	219	0	3.23	0.04	102.381
2023-02-28	04:31:00	3	3	22	50	0	0.25	20.781	0.055	0.35	0.25	21.7	20.42	0.376	0.36	0.321	3700	1409	78	3211	1222	67	0.868	18.134	6.903	0.381	7018	4260	3560	700	2758	2256	502	728	2786	2341	445	4232	3475	757	154127	3797	4	3.27	0.04	102.381
2023-02-28	04:46:00	3	3	22	50	0	0.25	20.781	0.054	0.35	0.25	21.7	20.42	0.374	0.36	0.319	3703	1409	78	3187	1213	67	0.861	18.117	6.897	0.38	8853	6113	5209	904	2740	2206	534	466	4117	3405	712	4736	4010	726	158014	3886	4	3.39	0.04	102.381
2023-02-28	05:01:00	3	3	22	50	0	0.25	20.781	0.054	0.35	0.25	21.7	20.4	0.378	0.38	0.324	3959	1507	83	3243	1234	68	0.819	19.19	7.305	0.403	1968	1434	1236	198	534	433	101	30	1278	1095	183	690	574	116	158619	606	1	3.39	0.04	102.381
2023-02-28	05:16:00	3	3	22	50	0	0.25	20.781	0.055	0.35	0.25	21.7	20.5	0.295	0.28	0.24	2909	1107	61	2402	914	50	0.826	14.122	5.376	0.297	0	0	0	0	0	0	0	0	0	0	0	0	0	0	158619	0	0	3.39	0.04	102.381
2023-02-28	05:31:00	3	3	22	50	0	0.25	20.781	0.054	0.35	0.25	21.7	20.5	0.29	0.28	0.235	2909	1107	61	2346	893	49	0.806	14.058	5.352	0.295	0	0	0	0	0	0	0	0	0	0	0	0	0	0	158619	0	0	3.39	0.04	102.381
2023-02-28	05:46:00	3	3	22	50	0	0.25	20.781	0.055	0.35	0.25	21.7	20.47	0.306	0.31	0.251	3245	1235	68	2500	952	53	0.77	15.555	5.921	0.327	1323	840	677	163	483	362	121	182	715	556	159	608	483	125	159249	630	1	3.39	0.04	102.381
2023-02-28	06:01:00	3	3	22	50	0	0.25	20.781	0.056	0.35	0.25	21.7	20.45	0.335	0.33	0.28	3419	1301	72	2783	1059	58	0.814	16.551	6.301	0.348	309	166	135	31	143	124	19	128	226	188	38	83	71	12	159379	130	0	3.39	0.04	102.381
2023-02-28	06:16:00	3	3	22	50	0	0.25	20.781	0.056	0.35	0.25	21.7	20.52	0.269	0.26	0.213	2736	1042	57	2134	812	45	0.78	13.142	5.003	0.276	29	0	0	0	29	5	24	75	24	3	21	5	2	3	159392	14	0	3.39	0.04	102.381
2023-02-28	06:31:00	3	3	22	50	99	0.25	20.781	0.056	0.35	0.25	21.7	20.52	0.267	0.26	0.212	2740	1043	58	2123	808	45	0.775	13.146	5.004	0.276	113	0	0	0	113	20	93	110	94	8	86	19	12	7	159969	577	1	3.39	0.04	102.381
2023-02-28	06:46:00	3	3	22	50	99	0.25	20.781	0.054	0.35	0.25	21.7	20.52	0.269	0.26	0.215	2716	1034	57	2146	817	45	0.79	13.078	4.978	0.275	161	0	0	0	161	6	155	27	154	3	151	7	3	4	160490	522	1	3.39	0.04	102.381
2023-02-28	07:01:00	3	3	22	50	99	0.25	20.781	0.054	0.35	0.25	21.8	20.5	0.285	0.28	0.231	2930	1115	62	2310	879	49	0.788	14.103	5.369	0.296	114	54	41	13	60	26	34	80	69	36	33	45	31	14	160541	51	0	3.39	0.04	102.381
2023-02-28	07:16:00	3	3	22	50	99	0.25	20.781	0.055	0.35	0.25	21.8	20.52	0.265	0.26	0.21	2724	1037	57	2099	799	44	0.77	13.056	4.97	0.274	7	7	0	7	0	0	0	46	7	0	7	0	0	0	160556	15	0	3.39	0.04	102.381
2023-02-28	07:31:00	3	3	22	50	99	0.25	20.781	0.054	0.35	0.25	21.8	20.52	0.269	0.26	0.215	2718	1035	57	2147	817	45	0.79	13.086	4.981	0.275	15	13	0	13	2	1	1	85	13	0	13	2	1	1	160699	143	0	3.39	0.04	102.381
2023-02-28	07:46:00	3	3	22	50	99	0.25	20.781	0.054	0.35	0.25	21.9	20.52	0.261	0.26	0.207	2734	1041	57	2062	785	43	0.754	13.057	4.97	0.274	18	17	11	6	1	1	0	34	17	11	6	1	1	0	160708	9	0	3.39	0.04	102.381
2023-02-28	08:01:00	3	3	21.9	50	99	0.25	20.781	0.055	0.35	0.25	21.9	20.52	0.276	0.26	0.221	2689	1024	56	2195	835	46	0.816	13.023	4.958	0.273	35	19	1	18	16	6	10	89	19	1	18	16	6	10	160833	125	0	3.39	0.04	102.381
2023-02-28	08:16:00	3	3	22	50	99	0.25	20.781	0.055	0.35	0.25	21.9	20.52	0.273	0.26	0.219	2705	1030	57	2184	831	46	0.807	13.077	4.978	0.275	0	0	0	0	0	0	0	58	0	0	0	0	0	0	160833	0	0	3.39	0.04	102.381
2023-02-28	08:31:00	3	3	22	50	99	0.25	20.781	0.055	0.35	0.25	21.9	20.5	0.291	0.28	0.236	2904	1106	61	2355	896	49	0.811	14.05	5.349	0.295	2813	1686	1389	297	1127	893	234	368	1194	970	224	1619	1312	307	162115	1282	1	3.39	0.04	102.381
2023-02-28	08:46:00	3	3	22	50	99	0.25	20.781	0.055	0.35	0.25	21.9	20.4	0.377	0.38	0.322	3961	1508	83	3226	1228	68	0.814	19.179	7.301	0.403	6723	3984	3291	693	2739	2261	478	439	3086	2588	498	3637	2964	673	165138	3023	3	3.39	0.04	102.381
2023-02-28	09:01:00	3	3	21.9	50	99	0.25	20.781	0.057	0.35	0.25	21.9	20.43	0.348	0.35	0.291	3651	1390	77	2909	1108	61	0.797	17.607	6.703	0.37	1628	1202	856	346	426	333	93	18	429	323	106	1199	866	333	165955	817	1	3.39	0.04	102.381
2023-02-28	09:16:00	3	3	22	50	99	0.25	20.771	0.058	0.35	0.25	21.9	20.47	0.316	0.3	0.258	3127	1190	66	2590	986	54	0.828	15.186	5.781	0.319	144	25	2	23	119	101	18	2	0	0	0	144	103	41	166015	60	0	3.39	0.04	102.381
2023-02-28	09:31:00	3	3	22	50	99	0.25	20.771	0.059	0.35	0.25	21.9	20.5	0.284	0.27	0.225	2805	1068	59	2239	852	47	0.798	13.531	5.151	0.284	9	9	0	9	0	0	0	2	0	0	0	9	0	9	166020	5	0	3.39	0.04	102.381
2023-02-28	09:46:00	3	3	21.9	50	99	0.25	20.771	0.058	0.35	0.25	21.9	20.52	0.27	0.25	0.212	2605	992	55	2122	808	45	0.815	12.612	4.801	0.265	6	6	2	4	0	0	0	1	0	0	0	6	2	4	166022	3	0	3.39	0.04	102.381
2023-02-28	10:01:00	3	3	22	50	99	0.25	20.781	0.057	0.35	0.25	21.9	20.51	0.277	0.27	0.221	2834	1079	60	2208	840	46	0.779	13.612	5.182	0.286	92	74	20	54	18	3	15	1	0	0	0	92	23	69	166167	145	0	3.39	0.04	102.381
2023-02-28	10:16:00	3	3	22	50	99	0.25	20.781	0.057	0.35	0.25	21.9	20.52	0.263	0.26	0.207	2725	1037	57	2055	782	43	0.754	13.011	4.953	0.273	71	40	18	22	31	2	29	1	6	4	2	65	16	49	166216	49	0	3.39	0.04	102.381
2023-02-28	10:31:00	3	3	22	50	99	0.25	20.781	0.056	0.35	0.25	21.9	20.47	0.309	0.31	0.253	3240	1233	68	2518	959	53	0.777	15.555	5.921	0.327	1589	1179	871	308	410	280	130	78	248	211	37	1341	940	401	167218	1003	1	3.39	0.04	102.381
2023-02-28	10:46:00	3	3	22	50	99	0.25	20.781	0.056	0.35	0.25	21.9	20.5	0.288	0.28	0.232	2917	1110	61	2307	878	48	0.791	14.048	5.348	0.295	31	16	0	16	15	1	14	2	0	0	0	31	1	30	167240	22	0	3.39	0.04	102.381
2023-02-28	11:01:00	3	3	22	50	99	0.25	20.781	0.056	0.35	0.25	21.9	20.52	0.277	0.26	0.221	2693	1025	57	2199	837	46	0.817	13.045	4.966	0.274	26	22	9	13	4	2	2	10	3	1	2	23	10	13	167259	19	0	3.39	0.04	102.381
2023-02-28	11:16:00	3	3	22	50	99	0.25	20.781	0.057	0.35	0.25	21.9	20.51	0.281	0.27	0.224	2827	1076	59	2240	853	47	0.793	13.619	5.184	0.286	312	231	146	85	81	61	20	7	59	47	12	253	160	93	167506	247	0	3.39	0.04	102.381
2023-02-28	11:31:00	3	3	22	50	99	0.25	20.781	0.057	0.35	0.25	21.9	20.5	0.298	0.28	0.24	2894	1102	61	2392	911	50	0.827	14.052	5.349	0.295	0	0	0	0	0	0	0	2	0	0	0	0	0	0	167506	0	0	3.39	0.04	102.381
2023-02-28	11:46:00	3	3	22	51	99	0.25	20.781	0.059	0.35	0.25	21.9	20.51	0.283	0.27	0.224	2827	1076	59	2244	854	47	0.794	13.623	5.186	0.286	91	12	5	7	79	1	78	4	91	6	85	0	0	0	167811	305	0	3.39	0.04	102.381
2023-02-28	12:01:00	3	3	22	51	99	0.25	20.771	0.059	0.35	0.25	21.9	20.52	0.275	0.25	0.215	2585	984	54	2147	817	45	0.831	12.563	4.782	0.264	243	26	4	22	217	0	217	34	243	4	239	0	0	0	169308	1498	2	3.39	0.04	102.381
2023-02-28	12:16:00	3	3	22	50	99	0.25	20.771	0.059	0.35	0.25	21.9	20.52	0.278	0.25	0.22	2571	979	54	2186	832	46	0.85	12.548	4.777	0.264	204	55	17	38	149	0	149	11	201	16	185	3	1	2	169429	121	0	3.39	0.04	102.381
2023-02-28	12:31:00	3	3	22	50	99	0.25	20.771	0.058	0.35	0.25	21.9	20.5	0.288	0.27	0.23	2818	1073	59	2312	880	49	0.82	13.664	5.201	0.287	543	100	50	50	443	229	214	86	264	72	192	279	207	72	169737	308	0	3.39	0.04	102.381
2023-02-28	12:46:00	3	3	22	50	99	0.25	20.771	0.059	0.35	0.25	21.9	20.44	0.36	0.33	0.302	3360	1279	71	2999	1142	63	0.893	16.559	6.304	0.348	6739	3926	3235	691	2813	2283	530	908	2877	2367	510	3862	3151	711	172960	3222	4	3.42	0.04	102.381
2023-02-28	13:01:00	3	3	22	50	99	0.25	20.771	0.059	0.35	0.25	21.9	20.42	0.365	0.35	0.307	3610	1374	76	3061	1165	64	0.848	17.613	6.705	0.37	1783	1334	1090	244	449	318	131	56	1181	922	259	602	486	116	173648	688	1	3.42	0.04	102.381
2023-02-28	13:16:00	3	3	22	50	99	0.25	20.771	0.06	0.35	0.25	21.9	20.5	0.302	0.27	0.242	2757	1049	58	2409	917	51	0.874	13.529	5.15	0.284	57	14	1	13	43	0	43	0	57	1	56	0	0	0	173676	28	0	3.42	0.04	102.381
2023-02-28	13:31:00	3	3	22	50	99	0.25	20.771	0.059	0.35	0.25	21.9	20.5	0.296	0.27	0.237	2779	1058	58	2364	900	50	0.851	13.567	5.164	0.285	78	31	1	30	47	0	47	0	78	1	77	0	0	0	173757	82	0	3.42	0.04	102.381
2023-02-28	13:46:00	3	3	22	50	99	0.25	20.771	0.059	0.35	0.25	21.9	20.5	0.287	0.27	0.228	2798	1065	59	2266	862	48	0.81	13.534	5.152	0.284	96	34	5	29	62	0	62	2	96	5	91	0	0	0	173940	183	0	3.42	0.04	102.381
2023-02-28	14:01:00	3	3	22	50	99	0.25	20.771	0.059	0.35	0.25	21.9	20.5	0.29	0.27	0.231	2805	1068	59	2311	880	49	0.824	13.612	5.182	0.286	154	12	5	7	142	0	142	4	154	5	149	0	0	0	174904	964	1	3.42	0.04	102.381
2023-02-28	14:16:00	3	3	22	42	99	0.25	20.771	0.059	0.35	0.25	21.9	20.5	0.288	0.27	0.228	2807	1069	59	2280	868	48	0.812	13.585	5.172	0.285	726	405	314	91	321	239	82	51	353	266	87	373	287	86	175145	241	0	3.43	0.04	102.381
2023-02-28	14:31:00	3	3	22	54	99	0.25	20.761	0.061	0.35	0.25	22	20.3	0.472	0.46	0.412	4719	1796	99	4105	1563	86	0.87	23.139	8.808	0.486	2094	1181	899	282	913	646	267	63	866	630	236	1228	915	313	176235	1090	1	3.43	0.04	102.381
2023-02-28	14:46:00	3	3	21.9	50	99	0.25	20.761	0.069	0.35	0.25	22	20.3	0.524	0.46	0.455	4598	1750	97	4536	1727	95	0.987	23.136	8.807	0.486	1477	548	365	183	929	601	328	160	881	563	318	596	403	193	177141	906	1	3.69	0.04	102.381
2023-02-28	15:01:00	3	3	22	50	99	0.25	20.761	0.072	0.35	0.25	22	20.33	0.514	0.43	0.442	4264	1623	90	4411	1679	93	1.034	21.682	8.254	0.455	2520	1295	1009	286	1225	946	279	411	1192	914	278	1328	1041	287	178204	1063	1	4.08	0.04	102.381
2023-02-28	15:16:00	3	3	22	50	99	0.25	20.761	0.072	0.35	0.25	22	20.3	0.559	0.46	0.487	4523	1722	95	4863	1851	102	1.075	23.204	8.833	0.487	3464	2286	1758	528	1178	870	308	141	1119	821	298	2345	1807	538	179625	1421	2	4.3	0.04	102.381
2023-02-28	15:31:00	3	3	22	50	99	0.25	20.761	0.069	0.35	0.25	22	20.26	0.615	0.5	0.547	4867	1853	102	5452	2076	114	1.12	25.21	9.597	0.529	772	497	288	209	275	88	187	0	274	87	187	498	289	209	180237	612	1	4.3	0.04	102.381
2023-02-28	15:46:00	3	3	22	50	99	0.25	20.761	0.066	0.35	0.25	22	20.35	0.522	0.41	0.455	3977	1514	84	4545	1730	95	1.143	20.699	7.879	0.435	327	166	91	75	161	90	71	0	145	77	68	182	104	78	180484	247	0	4.3	0.04	102.381
2023-02-28	16:01:00	3	3	22	50	99	0.25	20.761	0.066	0.35	0.25	22	20.38	0.494	0.38	0.427	3676	1399	77	4271	1626	90	1.162	19.211	7.313	0.403	739	324	210	114	415	209	206	118	373	181	192	366	238	128	181046	562	1	4.55	0.04	102.381
2023-02-28	16:16:00	3	3	22	50	99	0.25	20.761	0.066	0.35	0.25	22	20.42	0.435	0.34	0.369	3316	1263	70	3677	1400	77	1.109	17.137	6.524	0.36	253	171	96	75	82	27	55	0	65	20	45	188	103	85	181213	167	0	4.55	0.04	102.381
2023-02-28	16:31:00	3	3	22	50	99	0.25	20.761	0.066	0.35	0.25	22	20.38	0.494	0.38	0.428	3662	1394	77	4264	1623	90	1.164	19.148	7.289	0.402	343	227	159	68	116	74	42	17	101	63	38	242	170	72	181495	283	0	4.58	0.04	102.381
2023-02-28	16:46:00	3	3	22	51	99	0.25	20.761	0.065	0.35	0.25	22	20.38	0.499	0.38	0.434	3645	1387	77	4317	1643	91	1.184	19.137	7.285	0.402	180	149	88	61	31	8	23	0	21	6	15	159	90	69	181694	198	0	4.58	0.04	102.381
2023-02-28	17:01:00	3	3	22	49	99	0.25	20.761	0.066	0.35	0.25	22	20.35	0.531	0.41	0.465	3952	1504	83	4644	1768	98	1.175	20.711	7.884	0.435	1045	515	357	158	530	316	214	137	465	271	194	580	402	178	182427	733	1	4.77	0.04	102.381
2023-02-28	17:16:00	3	3	22.1	50	99	0.25	20.771	0.066	0.35	0.25	22	20.33	0.551	0.44	0.485	4274	1627	90	4837	1841	102	1.132	22.193	8.448	0.466	1199	362	232	130	837	525	312	0	797	496	301	402	261	141	184094	1667	2	4.77	0.04	102.381
2023-02-28	17:31:00	3	3	22	50	99	0.25	20.771	0.067	0.35	0.25	22	20.3	0.579	0.47	0.513	4602	1752	97	5141	1957	108	1.117	23.82	9.068	0.5	569	225	137	88	344	123	221	0	344	123	221	225	137	88	184743	649	1	4.77	0.04	102.381
2023-02-28	17:46:00	3	3	21.9	50	99	0.25	20.761	0.068	0.35	0.25	22	20.4	0.479	0.36	0.411	3455	1315	73	4088	1556	86	1.183	18.136	6.904	0.381	540	144	45	99	396	147	249	0	396	147	249	144	45	99	186096	1354	2	4.77	0.04	102.381
2023-02-28	18:01:00	3	3	22	50	99	0.25	20.771	0.066	0.35	0.25	22	20.34	0.546	0.43	0.48	4176	1590	88	4801	1828	101	1.15	21.768	8.287	0.457	2922	1524	1144	380	1398	1082	316	419	1086	820	266	1836	1406	430	187546	1450	2	4.92	0.04	106.667
2023-02-28	18:16:00	3	3	22	50	99	0.25	20.771	0.065	0.35	0.25	22	20.37	0.516	0.4	0.451	3871	1474	81	4508	1716	95	1.165	20.241	7.705	0.425	54	45	20	25	9	0	9	0	0	0	0	54	20	34	187612	65	0	4.92	0.04	106.667
2023-02-28	18:31:00	3	3	21.9	50	0	0.25	20.771	0.066	0.35	0.25	22	20.4	0.482	0.37	0.416	3576	1361	75	4150	1580	87	1.161	18.683	7.112	0.392	489	152	87	65	337	243	94	69	255	188	67	234	142	92	187894	283	0	4.97	0.04	106.667
2023-02-28	18:46:00	3	3	22	50	0	0.25	20.761	0.067	0.35	0.25	22	20.38	0.507	0.38	0.439	3630	1382	76	4371	1664	92	1.204	19.14	7.286	0.402	8050	4907	3978	929	3143	2612	531	1440	3045	2500	545	5005	4090	915	192236	4342	5	5.09	0.04	90.4762
2023-02-28	19:01:00	3	3	22	50	0	0.25	20.771	0.068	0.35	0.25	21.9	20.26	0.623	0.51	0.555	4975	1894	104	5538	2108	116	1.113	25.73	9.795	0.54	9804	5458	4559	899	4346	3631	715	1892	3256	2754	502	6548	5436	1112	198252	6017	7	5.32	0.04	103.81
2023-02-28	19:16:00	3	3	22	50	0	0.25	20.771	0.067	0.35	0.25	21.9	20.28	0.606	0.49	0.539	4755	1810	100	5367	2043	113	1.129	24.677	9.394	0.518	6340	3739	3068	671	2601	2102	499	1576	1896	1576	320	4444	3594	850	203720	5468	6	5.5	0.04	103.81
2023-02-28	19:31:00	3	3	22	50	0	0.25	20.771	0.067	0.35	0.25	21.9	20.26	0.626	0.51	0.559	4966	1890	104	5581	2125	117	1.124	25.744	9.8	0.541	5667	3403	2788	615	2264	1858	406	1488	2529	2094	435	3138	2552	586	206748	3027	3	5.55	0.04	107.143
2023-02-28	19:46:00	3	3	22	50	0	0.25	20.771	0.067	0.35	0.25	21.9	20.24	0.65	0.53	0.583	5153	1962	108	5821	2216	122	1.13	26.748	10.182	0.562	6968	3641	2930	711	3327	2749	578	1470	1989	1680	309	4979	3999	980	210543	3795	4	5.62	0.04	104.762
2023-02-28	20:01:00	3	3	22	50	0	0.25	20.771	0.067	0.35	0.25	21.9	20.25	0.643	0.52	0.576	5054	1924	106	5751	2189	121	1.138	26.278	10.003	0.552	7876	4443	3647	796	3433	2854	579	1289	2222	1887	335	5654	4614	1040	214601	4058	5	5.66	0.04	107.143
2023-02-28	20:16:00	3	3	22	50	0	0.25	20.771	0.067	0.35	0.25	21.9	20.28	0.598	0.49	0.531	4797	1826	101	5310	2021	112	1.107	24.779	9.433	0.52	4776	2449	1984	465	2327	1924	403	575	1047	889	158	3729	3019	710	217015	2414	3	5.69	0.04	109.524
2023-02-28	20:31:00	3	3	22	51	0	0.25	20.771	0.068	0.35	0.25	21.9	20.34	0.546	0.43	0.478	4167	1586	88	4762	1813	100	1.143	21.691	8.257	0.456	7250	3914	3238	676	3336	2814	522	1503	2171	1877	294	5079	4175	904	223086	6071	7	5.78	0.04	109.048
2023-02-28	20:46:00	3	3	22	50	0	0.25	20.771	0.068	0.35	0.25	21.9	20.3	0.587	0.47	0.519	4557	1735	96	5167	1967	109	1.134	23.673	9.012	0.497	432	233	164	69	199	111	88	554	121	86	35	311	189	122	224202	1116	1	5.81	0.04	108.571
2023-02-28	21:01:00	3	3	22	50	0	0.25	20.771	0.067	0.35	0.25	21.8	20.28	0.613	0.49	0.546	4779	1819	100	5486	2088	115	1.148	24.903	9.48	0.523	5022	2631	2084	547	2391	1897	494	1019	1242	1018	224	3780	2963	817	228139	3936	4	5.84	0.04	108.095
2023-02-28	21:16:00	3	3	22	50	0	0.25	20.771	0.067	0.35	0.25	21.8	20.3	0.593	0.47	0.526	4566	1738	96	5267	2005	111	1.154	23.819	9.067	0.5	8456	4499	3700	799	3957	3317	640	1695	3522	3031	491	4934	3986	948	233155	5016	6	5.86	0.04	108.095
2023-02-28	21:31:00	3	3	22	50	0	0.25	20.771	0.067	0.35	0.25	21.8	20.21	0.682	0.56	0.615	5450	2075	114	6143	2339	129	1.127	28.274	10.763	0.594	9340	4663	3931	732	4677	3942	735	1676	3991	3481	510	5349	4392	957	239065	5910	7	5.87	0.04	104.286
2023-02-28	21:46:00	3	3	22	50	0	0.25	20.771	0.068	0.35	0.25	21.8	20.3	0.59	0.47	0.522	4580	1744	96	5234	1993	110	1.143	23.839	9.075	0.501	8596	4705	3920	785	3891	3291	600	1604	4412	3727	685	4184	3484	700	244269	5204	6	5.91	0.04	102.857
2023-02-28	22:01:00	3	3	22	50	0	0.25	20.771	0.068	0.35	0.25	21.8	20.29	0.597	0.48	0.529	4676	1780	98	5293	2015	111	1.132	24.282	9.244	0.51	16466	9152	7890	1262	7314	6361	953	2170	8116	7118	998	8350	7133	1217	253144	8875	10	5.91	0.04	102.857
2023-02-28	22:16:00	3	3	22	50	0	0.25	20.781	0.067	0.35	0.25	21.8	20.3	0.596	0.48	0.529	4663	1775	98	5279	2010	111	1.132	24.214	9.218	0.509	10611	5601	4675	926	5010	4216	794	1004	3544	3058	486	7067	5833	1234	259113	5969	7	5.95	0.04	102.857
2023-02-28	22:31:00	3	3	22	50	0	0.25	20.771	0.067	0.35	0.25	21.8	20.29	0.598	0.48	0.531	4673	1779	98	5311	2022	112	1.136	24.292	9.247	0.51	17452	9515	8164	1351	7937	6948	989	1993	7328	6482	846	10124	8630	1494	267677	8564	10	6	0.04	102.857
2023-02-28	22:46:00	3	3	22	50	0	0.25	20.771	0.068	0.35	0.25	21.8	20.21	0.673	0.56	0.605	5499	2093	115	6064	2308	127	1.103	28.377	10.803	0.596	15264	8341	7057	1284	6923	5959	964	1896	5599	4864	735	9665	8152	1513	275429	7752	9	6.02	0.04	103.81
2023-02-28	23:01:00	3	3	22	50	0	0.25	20.781	0.067	0.35	0.25	21.8	20.3	0.583	0.48	0.515	4713	1794	99	5156	1963	108	1.094	24.278	9.242	0.51	506	250	180	70	256	169	87	0	0	0	0	506	349	157	275771	342	0	6.02	0.04	103.81
2023-02-28	23:16:00	3	3	22	50	0	0.25	20.771	0.068	0.35	0.25	21.8	20.42	0.434	0.35	0.366	3465	1319	73	3670	1397	77	1.059	17.714	6.743	0.372	336	246	165	81	90	35	55	0	0	0	0	336	200	136	276351	580	1	6.02	0.04	103.81
2023-02-28	23:31:00	3	3	22	50	0	0.25	20.771	0.068	0.35	0.25	21.8	20.42	0.432	0.35	0.364	3461	1318	73	3637	1385	76	1.051	17.663	6.724	0.371	391	140	94	46	251	136	115	0	9	9	0	382	221	161	276774	423	0	6.02	0.04	103.81
2023-02-28	23:46:00	3	3	22	50	0	0.25	20.771	0.067	0.35	0.25	21.8	20.47	0.363	0.3	0.296	3016	1148	63	2961	1127	62	0.982	15.161	5.771	0.318	13062	7131	6014	1117	5931	5065	866	1691	3608	3164	444	9454	7915	1539	283547	6773	8	6.03	0.04	103.81
2023-03-01	00:01:00	3	3	22	50	0	0.25	20.771	0.067	0.35	0.25	21.8	20.3	0.522	0.47	0.455	4744	1806	100	4544	1730	95	0.958	23.72	9.03	0.498	18336	9919	8425	1494	8417	7354	1063	2683	8109	7026	1083	10227	8753	1474	294271	10725	12	6.08	0.04	97.1429
2023-03-01	00:16:00	3	3	22	50	0	0.25	20.771	0.067	0.35	0.25	21.8	20.3	0.508	0.47	0.441	4748	1807	100	4382	1668	92	0.923	23.558	8.968	0.495	18601	10250	8796	1454	8351	7290	1061	2420	7491	6563	928	11110	9523	1587	303410	9139	10	6.12	0.04	97.619
2023-03-01	00:31:00	3	3	22	50	0	0.25	20.771	0.066	0.35	0.25	21.8	20.35	0.471	0.42	0.405	4247	1617	89	4058	1545	85	0.955	21.228	8.081	0.446	13642	7251	6165	1086	6391	5539	852	2028	4681	4107	574	8961	7597	1364	310754	7343	8	6.21	0.04	99.0476
2023-03-01	00:46:00	3	3	22.1	50	0	0.25	20.781	0.064	0.35	0.25	21.8	20.31	0.493	0.47	0.428	4808	1830	101	4278	1628	90	0.89	23.681	9.015	0.497	3591	2025	1614	411	1566	1282	284	576	799	675	124	2792	2221	571	312775	2022	2	6.22	0.04	97.1429
2023-03-01	01:01:00	3	3	22	50	0	0.25	20.781	0.064	0.35	0.25	21.8	20.45	0.36	0.33	0.296	3377	1286	71	2947	1122	62	0.873	16.569	6.307	0.348	108	14	1	13	94	25	69	0	0	0	0	108	26	82	313030	255	0	6.22	0.04	97.1429
2023-03-01	01:16:00	3	3	22	50	0	0.25	20.781	0.064	0.35	0.25	21.8	20.51	0.302	0.27	0.238	2782	1059	58	2374	904	50	0.853	13.589	5.173	0.285	98	41	5	36	57	12	45	0	0	0	0	98	17	81	313185	155	0	6.22	0.04	97.1429
2023-03-01	01:31:00	3	3	22	50	0	0.25	20.781	0.064	0.35	0.25	21.8	20.45	0.347	0.33	0.283	3427	1305	72	2833	1079	59	0.827	16.639	6.334	0.349	124	45	6	39	79	15	64	0	0	0	0	124	21	103	313511	326	0	6.22	0.04	97.1429
2023-03-01	01:46:00	3	3	22	50	0	0.25	20.781	0.063	0.35	0.25	21.8	20.5	0.301	0.28	0.238	2903	1105	61	2376	905	50	0.818	14.07	5.356	0.295	251	90	37	53	161	88	73	0	0	0	0	251	125	126	313851	340	0	6.22	0.04	97.1429
2023-03-01	02:01:00	3	3	22	50	0	0.25	20.781	0.063	0.35	0.25	21.8	20.45	0.345	0.33	0.282	3414	1299	72	2811	1070	59	0.823	16.562	6.305	0.348	8965	5161	4278	883	3804	3224	580	970	2302	1988	314	6663	5514	1149	318027	4176	5	6.25	0.04	81.9048
2023-03-01	02:16:00	3	3	22.1	50	0	0.25	20.781	0.063	0.35	0.25	21.8	20.38	0.407	0.4	0.344	4156	1582	87	3443	1310	72	0.828	20.185	7.684	0.424	11244	5982	5023	959	5262	4558	704	1695	4156	3558	598	7088	6023	1065	324849	6822	8	6.31	0.04	96.6667
2023-03-01	02:31:00	3	3	21.9	50	0	0.25	20.781	0.063	0.35	0.25	21.8	20.35	0.428	0.43	0.365	4449	1694	93	3625	1380	76	0.815	21.544	8.201	0.452	6761	3814	3109	705	2947	2456	491	676	2868	2374	494	3893	3191	702	328406	3557	4	6.44	0.04	96.6667
2023-03-01	02:46:00	3	3	22	50	0	0.25	20.781	0.063	0.35	0.25	21.8	20.35	0.435	0.43	0.372	4438	1689	93	3703	1410	78	0.835	21.585	8.217	0.453	3682	2043	1657	386	1639	1275	364	96	635	533	102	3047	2399	648	330027	1622	2	6.46	0.04	96.6667
2023-03-01	03:01:00	3	3	22	50	0	0.25	20.781	0.061	0.35	0.25	21.8	20.5	0.305	0.28	0.244	2886	1099	61	2429	925	51	0.842	14.06	5.352	0.295	111	35	12	23	76	31	45	0	0	0	0	111	43	68	330237	209	0	6.46	0.04	96.6667
2023-03-01	03:16:00	3	3	22	50	0	0.25	20.781	0.061	0.35	0.25	21.8	20.5	0.299	0.28	0.239	2911	1108	61	2385	908	50	0.819	14.111	5.372	0.296	496	28	5	23	468	368	100	0	0	0	0	496	373	123	330884	647	1	6.46	0.04	96.6667
2023-03-01	03:31:00	3	3	22	50	0	0.25	20.781	0.06	0.35	0.25	21.8	20.49	0.305	0.29	0.245	3004	1143	63	2438	928	51	0.812	14.534	5.533	0.305	280	56	23	33	224	100	124	0	0	0	0	280	123	157	331455	571	1	6.46	0.04	96.6667
2023-03-01	03:46:00	3	3	22	50	0	0.25	20.781	0.059	0.35	0.25	21.8	20.47	0.314	0.31	0.254	3252	1238	68	2545	969	53	0.783	15.629	5.95	0.328	235	85	30	55	150	47	103	0	0	0	0	235	77	158	331964	509	1	6.46	0.04	96.6667
2023-03-01	04:01:00	3	3	22	50	0	0.25	20.781	0.059	0.35	0.25	21.8	20.47	0.32	0.31	0.261	3233	1231	68	2608	993	55	0.807	15.624	5.948	0.328	210	63	32	31	147	49	98	0	0	0	0	210	81	129	332257	294	0	6.46	0.04	96.6667
2023-03-01	04:16:00	3	3	22	50	0	0.25	20.781	0.059	0.35	0.25	21.8	20.54	0.253	0.24	0.194	2531	963	53	1949	742	41	0.77	12.13	4.617	0.255	312	64	38	26	248	146	102	0	99	59	40	213	125	88	332445	188	0	6.46	0.04	96.6667
2023-03-01	04:31:00	3	3	21.9	50	0	0.25	20.781	0.059	0.35	0.25	21.8	20.53	0.277	0.25	0.218	2576	981	54	2167	825	46	0.841	12.548	4.777	0.264	8302	4748	3970	778	3554	2982	572	1267	3090	2611	479	5212	4341	871	336674	4230	5	6.59	0.04	98.0952
2023-03-01	04:46:00	3	3	22	50	0	0.25	20.781	0.059	0.35	0.25	21.7	20.4	0.396	0.38	0.337	3919	1492	82	3375	1285	71	0.861	19.177	7.3	0.403	7987	4486	3678	808	3501	2864	637	839	3544	2951	593	4443	3591	852	340836	4162	5	6.7	0.04	98.0952
2023-03-01	05:01:00	3	3	21.9	50	0	0.25	20.781	0.059	0.35	0.25	21.8	20.35	0.424	0.43	0.365	4464	1699	94	3647	1388	77	0.817	21.626	8.232	0.454	3675	2040	1647	393	1635	1284	351	188	802	645	157	2873	2286	587	344086	3250	4	6.7	0.04	98.0952
2023-03-01	05:16:00	3	3	22	50	0	0.25	20.781	0.059	0.35	0.25	21.8	20.5	0.305	0.28	0.246	2892	1101	61	2461	937	52	0.851	14.117	5.374	0.296	105	26	25	1	79	16	63	4	0	0	0	105	41	64	350251	6165	7	6.7	0.04	98.0952
2023-03-01	05:31:00	3	3	22	50	0	0.25	20.781	0.06	0.35	0.25	21.8	20.47	0.325	0.31	0.265	3224	1227	68	2653	1010	56	0.823	15.64	5.954	0.328	79	0	0	0	79	15	64	0	0	0	0	79	15	64	356647	6395	7	6.7	0.04	98.0952
2023-03-01	05:46:00	3	3	22	50	0	0.25	20.781	0.06	0.35	0.25	21.8	20.47	0.318	0.31	0.258	3229	1229	68	2573	980	54	0.797	15.571	5.927	0.327	1407	1335	1238	97	72	20	52	0	0	0	0	1407	1258	149	361531	4884	5	6.7	0.04	98.0952
2023-03-01	06:01:00	3	3	22	50	0	0.25	20.781	0.06	0.35	0.25	21.7	20.57	0.242	0.21	0.183	2165	824	45	1818	692	38	0.84	10.543	4.014	0.221	83	1	0	1	82	49	33	0	0	0	0	83	49	34	361697	166	0	6.7	0.04	98.0952
2023-03-01	06:16:00	3	3	22	50	0	0.25	20.781	0.058	0.35	0.25	21.8	20.52	0.276	0.26	0.217	2697	1027	57	2157	821	45	0.8	13.015	4.955	0.273	38	1	0	1	37	23	14	0	0	0	0	38	23	15	361711	14	0	6.7	0.04	98.0952
2023-03-01	06:31:00	3	3	22	50	99	0.25	20.781	0.058	0.35	0.25	21.8	20.53	0.27	0.25	0.212	2593	987	54	2108	802	44	0.813	12.55	4.777	0.264	98	2	0	2	96	33	63	0	0	0	0	98	33	65	361866	156	0	6.7	0.04	98.0952
2023-03-01	06:46:00	3	3	22	50	99	0.25	20.781	0.058	0.35	0.25	21.8	20.52	0.276	0.26	0.218	2699	1028	57	2169	826	46	0.803	13.036	4.963	0.274	1039	630	527	103	409	282	127	237	431	358	73	608	451	157	362374	508	1	6.7	0.04	98.0952
2023-03-01	07:01:00	3	3	22	50	99	0.25	20.781	0.058	0.35	0.25	21.8	20.45	0.354	0.33	0.295	3397	1293	71	2958	1126	62	0.871	16.661	6.342	0.35	6011	3785	3130	655	2226	1815	411	1217	2658	2177	481	3353	2768	585	365568	3194	4	6.73	0.04	95.2381
2023-03-01	07:16:00	3	3	22	49	99	0.25	20.781	0.059	0.35	0.25	21.9	20.4	0.393	0.38	0.334	3938	1499	83	3347	1274	70	0.85	19.221	7.317	0.404	5955	3348	2631	717	2607	2048	559	239	1483	1162	321	4472	3517	955	368212	2644	3	6.76	0.04	95.2381
2023-03-01	07:31:00	3	3	22	50	99	0.25	20.781	0.06	0.35	0.25	21.9	20.35	0.428	0.43	0.368	4462	1699	94	3677	1400	77	0.824	21.652	8.243	0.455	1360	593	431	162	767	494	273	25	325	249	76	1035	676	359	369228	1015	1	6.76	0.04	95.2381
2023-03-01	07:46:00	3	3	22	50	99	0.25	20.781	0.06	0.35	0.25	21.9	20.49	0.308	0.29	0.248	3007	1145	63	2470	940	52	0.822	14.581	5.551	0.306	17	16	1	15	1	0	1	0	0	0	0	17	1	16	369404	177	0	6.76	0.04	95.2381
2023-03-01	08:01:00	3	3	22	50	99	0.25	20.781	0.061	0.35	0.25	21.9	20.48	0.312	0.3	0.251	3119	1187	66	2499	951	52	0.801	15.056	5.731	0.316	15	5	0	5	10	0	10	0	0	0	0	15	0	15	369428	24	0	6.77	0.04	95.2381
2023-03-01	08:16:00	3	3	22	50	99	0.25	20.781	0.062	0.35	0.25	21.9	20.5	0.301	0.28	0.239	2906	1106	61	2389	910	50	0.822	14.094	5.365	0.296	38	2	0	2	36	7	29	0	0	0	0	38	7	31	369484	57	0	6.77	0.04	95.2381
2023-03-01	08:31:00	3	3	22	50	99	0.25	20.781	0.061	0.35	0.25	21.9	20.54	0.256	0.24	0.195	2510	955	53	1944	740	41	0.774	12.04	4.583	0.253	110	8	2	6	102	24	78	0	0	0	0	110	26	84	369783	298	0	6.77	0.04	95.2381
2023-03-01	08:46:00	3	3	22	50	99	0.25	20.781	0.062	0.35	0.25	22	20.47	0.318	0.31	0.256	3234	1231	68	2552	971	54	0.789	15.568	5.926	0.327	138	4	1	3	134	21	113	0	0	0	0	138	22	116	370143	360	0	6.77	0.04	95.2381
2023-03-01	09:01:00	3	3	22	50	99	0.25	20.781	0.063	0.35	0.25	22	20.47	0.333	0.31	0.27	3187	1213	67	2684	1022	56	0.842	15.529	5.911	0.326	1450	684	531	153	766	543	223	89	240	212	28	1210	862	348	371006	863	1	6.78	0.04	95.2381
2023-03-01	09:16:00	3	3	22	51	99	0.25	20.781	0.063	0.35	0.25	22	20.5	0.306	0.28	0.243	2888	1099	61	2415	919	51	0.836	14.051	5.349	0.295	19	7	2	5	12	0	12	0	0	0	0	19	2	17	371017	11	0	6.78	0.04	95.2381
2023-03-01	09:31:00	3	3	22	50	99	0.25	20.781	0.061	0.35	0.25	22	20.47	0.327	0.31	0.265	3225	1228	68	2659	1012	56	0.824	15.652	5.958	0.329	124	15	3	12	109	4	105	0	0	0	0	124	7	117	371333	316	0	6.78	0.04	95.2381
2023-03-01	09:46:00	3	3	22	51	99	0.25	20.781	0.06	0.35	0.25	22	20.59	0.215	0.19	0.155	1986	756	42	1541	587	32	0.776	9.53	3.628	0.2	151	8	2	6	143	8	135	0	0	0	0	151	10	141	371631	298	0	6.78	0.04	95.2381
2023-03-01	10:01:00	3	3	21.9	50	99	0.25	20.781	0.06	0.35	0.25	22	20.52	0.28	0.26	0.221	2701	1028	57	2202	838	46	0.815	13.078	4.979	0.275	19	19	4	15	0	0	0	0	0	0	0	19	4	15	371736	105	0	6.78	0.04	95.2381
2023-03-01	10:16:00	3	3	22	50	99	0.25	20.781	0.059	0.35	0.25	21.9	20.47	0.328	0.31	0.268	3207	1221	67	2681	1021	56	0.836	15.604	5.94	0.328	29	29	16	13	0	0	0	0	0	0	0	29	16	13	371760	24	0	6.78	0.04	95.2381
2023-03-01	10:31:00	3	3	22	50	99	0.25	20.781	0.059	0.35	0.25	22	20.57	0.241	0.21	0.181	2178	829	46	1815	691	38	0.834	10.589	4.031	0.222	6984	4009	3318	691	2975	2445	530	1564	3321	2718	603	3663	3045	618	375645	3885	4	6.85	0.04	95.7143
2023-03-01	10:46:00	3	3	22	50	99	0.25	20.781	0.059	0.35	0.25	21.9	20.46	0.347	0.32	0.288	3284	1250	69	2879	1096	60	0.877	16.125	6.138	0.339	5441	3051	2477	574	2390	1959	431	463	1350	1135	215	4091	3301	790	378258	2613	3	6.89	0.04	96.6667
2023-03-01	11:01:00	3	3	22	50	99	0.25	20.781	0.06	0.35	0.25	22	20.45	0.362	0.33	0.302	3386	1289	71	3030	1154	64	0.895	16.696	6.356	0.351	1042	705	503	202	337	206	131	397	420	346	74	622	363	259	380026	1768	2	6.89	0.04	95.2381
2023-03-01	11:16:00	3	3	22	50	99	0.25	20.781	0.059	0.35	0.25	22	20.5	0.314	0.28	0.254	2847	1084	60	2525	961	53	0.887	14.011	5.334	0.294	139	73	33	40	66	0	66	0	0	0	0	139	33	106	384679	4653	5	6.89	0.04	95.2381
2023-03-01	11:31:00	3	3	22	50	99	0.25	20.781	0.061	0.35	0.25	22	20.52	0.285	0.26	0.224	2685	1022	56	2235	851	47	0.832	13.052	4.969	0.274	224	59	16	43	165	0	165	0	0	0	0	224	16	208	386895	2217	2	6.89	0.04	95.2381
2023-03-01	11:46:00	3	3	22	50	99	0.25	20.781	0.059	0.35	0.25	22	20.54	0.268	0.24	0.208	2482	945	52	2082	793	44	0.839	12.086	4.601	0.254	282	13	1	12	269	0	269	0	0	0	0	282	1	281	387542	647	1	6.89	0.04	95.2381
2023-03-01	12:01:00	3	3	22	50	99	0.25	20.781	0.06	0.35	0.25	22	20.53	0.275	0.25	0.215	2574	980	54	2138	814	45	0.831	12.511	4.762	0.263	195	34	9	25	161	0	161	0	0	0	0	195	9	186	390706	3164	4	6.89	0.04	95.2381
2023-03-01	12:16:00	3	3	22	50	99	0.25	20.781	0.059	0.35	0.25	22	20.52	0.284	0.26	0.225	2700	1028	57	2250	857	47	0.833	13.13	4.998	0.276	115	7	1	6	108	0	108	0	0	0	0	115	1	114	395257	4550	5	6.89	0.04	95.2381
2023-03-01	12:31:00	3	3	22	50	99	0.25	20.781	0.06	0.35	0.25	22	20.52	0.285	0.26	0.225	2686	1023	56	2245	855	47	0.836	13.069	4.975	0.274	129	34	10	24	95	0	95	0	0	0	0	129	10	119	399519	4263	5	6.89	0.04	95.2381
2023-03-01	12:46:00	3	3	22	51	99	0.25	20.781	0.061	0.35	0.25	22	20.45	0.348	0.33	0.286	3407	1297	72	2856	1087	60	0.838	16.585	6.314	0.348	209	65	25	40	144	0	144	0	0	0	0	209	25	184	402185	2666	3	6.89	0.04	95.2381
2023-03-01	13:01:00	3	3	22	51	99	0.25	20.781	0.061	0.35	0.25	22	20.54	0.271	0.24	0.211	2469	940	52	2100	799	44	0.85	12.052	4.588	0.253	681	411	258	153	270	134	136	725	253	158	95	428	234	194	403655	1470	2	6.89	0.04	96.1905
2023-03-01	13:16:00	3	3	22	50	99	0.25	20.781	0.06	0.35	0.25	22	20.42	0.381	0.36	0.321	3700	1408	78	3201	1218	67	0.865	18.121	6.898	0.381	8105	5162	4378	784	2943	2402	541	695	2500	2149	351	5605	4631	974	407695	4040	4	6.96	0.04	94.7619
2023-03-01	13:31:00	3	3	22	50	99	0.25	20.781	0.06	0.35	0.25	22	20.45	0.349	0.33	0.288	3419	1302	72	2889	1100	61	0.845	16.669	6.345	0.35	41	11	3	8	30	11	19	0	0	0	0	41	14	27	407713	18	0	6.96	0.04	94.7619
2023-03-01	13:46:00	3	3	22	49	99	0.25	20.781	0.06	0.35	0.25	22	20.51	0.29	0.27	0.23	2816	1072	59	2301	876	48	0.817	13.641	5.193	0.286	22	22	0	22	0	0	0	0	0	0	0	22	0	22	407812	99	0	6.96	0.04	94.7619
2023-03-01	14:01:00	3	3	22	56	99	0.25	20.781	0.06	0.35	0.25	22	20.36	0.431	0.42	0.371	4320	1644	91	3696	1407	78	0.856	21.113	8.037	0.443	3750	2198	1832	366	1552	1183	369	321	889	760	129	2861	2255	606	409712	1900	2	7.14	0.04	94.7619
2023-03-01	14:16:00	3	3	22	52	99	0.25	20.781	0.066	0.35	0.25	22	20.35	0.461	0.43	0.396	4372	1664	92	3938	1499	83	0.901	21.585	8.217	0.453	2794	1728	1351	377	1066	767	299	420	817	700	117	1977	1418	559	411712	2000	2	7.67	0.04	94.7619
2023-03-01	14:31:00	3	3	22	49	99	0.25	20.771	0.069	0.35	0.25	22	20.33	0.531	0.44	0.462	4326	1647	91	4603	1752	97	1.064	22.14	8.428	0.465	7031	3491	2883	608	3540	2932	608	707	2183	1866	317	4848	3949	899	416375	4662	5	8.04	0.04	100.476
2023-03-01	14:46:00	3	3	22	50	99	0.25	20.781	0.068	0.35	0.25	22	20.27	0.613	0.51	0.545	5019	1911	105	5452	2075	114	1.086	25.81	9.825	0.542	1424	627	238	389	797	595	202	2	0	0	0	1424	833	591	420511	4136	5	8.04	0.04	100.476
2023-03-01	15:01:00	3	3	22	50	99	0.25	20.781	0.066	0.35	0.25	22	20.4	0.47	0.38	0.404	3738	1423	78	4037	1537	85	1.08	19.196	7.307	0.403	683	48	22	26	635	473	162	60	0	0	0	683	495	188	423337	2826	3	8.04	0.04	100.476
2023-03-01	15:16:00	3	3	22	51	99	0.25	20.781	0.063	0.35	0.25	22	20.4	0.49	0.38	0.427	3670	1397	77	4256	1620	89	1.16	19.172	7.298	0.403	586	205	116	89	381	230	151	93	84	41	43	502	305	197	426153	2816	3	8.06	0.04	100.476
2023-03-01	15:31:00	3	3	22	50	99	0.25	20.781	0.062	0.35	0.25	22	20.39	0.498	0.39	0.436	3767	1434	79	4342	1653	91	1.153	19.647	7.479	0.413	1345	329	227	102	1016	708	308	57	774	512	262	571	423	148	428854	2701	3	8.12	0.04	100.476
2023-03-01	15:46:00	3	3	22	51	99	0.25	20.781	0.062	0.35	0.25	22	20.47	0.417	0.31	0.356	2961	1127	62	3534	1345	74	1.194	15.579	5.93	0.327	1189	477	373	104	712	402	310	29	715	406	309	474	369	105	430820	1966	2	8.12	0.04	100.476
2023-03-01	16:01:00	3	3	22	50	99	0.25	20.781	0.061	0.35	0.25	22	20.4	0.481	0.38	0.42	3704	1410	78	4210	1603	88	1.137	19.254	7.33	0.404	7742	4358	3653	705	3384	2752	632	873	3381	2864	517	4361	3541	820	434567	3747	4	8.45	0.04	102.857
2023-03-01	16:16:00	3	3	22	50	99	0.25	20.781	0.061	0.35	0.25	22	20.35	0.529	0.43	0.468	4189	1595	88	4665	1776	98	1.114	21.671	8.249	0.455	1346	751	575	176	595	413	182	912	859	655	204	487	333	154	435875	1308	1	8.46	0.04	104.762
2023-03-01	16:31:00	3	3	22.1	50	99	0.25	20.781	0.061	0.35	0.25	22	20.32	0.578	0.46	0.517	4451	1695	93	5168	1967	109	1.161	23.259	8.854	0.488	141	48	14	34	93	42	51	123	107	37	70	34	19	15	436272	398	0	8.46	0.04	104.762
2023-03-01	16:46:00	3	3	22	51	99	0.25	20.781	0.062	0.35	0.25	22	20.35	0.545	0.43	0.484	4159	1583	87	4832	1839	101	1.162	21.735	8.274	0.456	1045	609	445	164	436	285	151	908	457	326	131	588	404	184	437293	1020	1	8.55	0.04	102.381
2023-03-01	17:01:00	3	3	22	50	99	0.25	20.781	0.06	0.35	0.25	22	20.29	0.604	0.49	0.544	4742	1805	100	5414	2061	114	1.142	24.676	9.394	0.518	1974	1111	932	179	863	602	261	594	591	506	85	1383	1028	355	438322	1029	1	8.66	0.04	104.286
2023-03-01	17:16:00	3	3	22	50	99	0.25	20.781	0.061	0.35	0.25	22	20.38	0.512	0.4	0.451	3880	1477	81	4523	1722	95	1.166	20.293	7.725	0.426	310	0	0	0	310	119	191	114	0	0	0	310	119	191	438767	445	0	8.66	0.04	104.286
2023-03-01	17:31:00	3	3	22	50	99	0.25	20.781	0.06	0.35	0.25	22	20.4	0.483	0.38	0.422	3686	1403	77	4218	1606	89	1.144	19.192	7.306	0.403	2752	1493	1210	283	1259	968	291	952	1378	1119	259	1374	1059	315	440898	2131	2	8.69	0.04	104.762
2023-03-01	17:46:00	3	3	22	51	99	0.25	20.781	0.061	0.35	0.25	22	20.37	0.528	0.41	0.467	3957	1506	83	4676	1780	98	1.182	20.766	7.905	0.436	435	22	16	6	413	159	254	225	38	30	8	397	145	252	441540	643	1	8.69	0.04	104.762
2023-03-01	18:01:00	3	3	22	50	99	0.25	20.781	0.061	0.35	0.25	22	20.42	0.474	0.36	0.413	3433	1307	72	4099	1560	86	1.194	18.061	6.876	0.379	1050	467	355	112	583	301	282	203	299	217	82	751	439	312	442497	956	1	8.75	0.04	104.286
2023-03-01	18:16:00	3	3	22	50	99	0.25	20.781	0.062	0.35	0.25	22	20.35	0.545	0.43	0.483	4162	1584	87	4832	1839	101	1.161	21.748	8.279	0.457	2353	1224	939	285	1129	850	279	1078	765	567	198	1588	1222	366	445184	2687	3	8.89	0.04	106.19
2023-03-01	18:31:00	3	3	22	50	0	0.25	20.781	0.06	0.35	0.25	22	20.35	0.539	0.43	0.478	4184	1593	88	4791	1824	101	1.145	21.79	8.295	0.458	2506	1555	1266	289	951	747	204	439	945	787	158	1561	1226	335	446791	1607	2	8.95	0.04	106.19
2023-03-01	18:46:00	3	3	22	50	0	0.25	20.781	0.061	0.35	0.25	21.9	20.28	0.63	0.5	0.569	4802	1828	101	5666	2157	119	1.18	25.192	9.59	0.529	10647	5512	4625	887	5135	4450	685	2038	5266	4571	695	5381	4504	877	453823	7032	8	8.98	0.04	98.5714
2023-03-01	19:01:00	3	3	22	50	0	0.25	20.781	0.063	0.35	0.25	21.9	20.26	0.638	0.52	0.576	5073	1931	107	5772	2197	121	1.138	26.378	10.042	0.554	15826	8839	7575	1264	6987	6057	930	2053	6618	5807	811	9208	7825	1383	462584	8761	10	9.12	0.04	110.476
2023-03-01	19:16:00	3	3	21.9	50	0	0.25	20.781	0.063	0.35	0.25	21.9	20.25	0.656	0.53	0.593	5120	1949	108	5912	2250	124	1.155	26.715	10.17	0.561	10347	5729	4877	852	4618	3977	641	1795	4398	3842	556	5949	5012	937	469000	6416	7	9.19	0.04	105.714
2023-03-01	19:31:00	3	3	22	50	0	0.25	20.781	0.064	0.35	0.25	21.8	20.25	0.653	0.53	0.589	5165	1966	108	5908	2249	124	1.144	26.89	10.236	0.565	12242	6492	5584	908	5750	5016	734	1778	5102	4525	577	7140	6075	1065	479144	10144	11	9.25	0.04	103.333
2023-03-01	19:46:00	3	3	22.1	50	0	0.25	20.781	0.065	0.35	0.25	21.8	20.23	0.661	0.55	0.596	5391	2052	113	5971	2273	125	1.108	27.85	10.602	0.585	18314	10346	8926	1420	7968	6960	1008	2012	9577	8525	1052	8737	7361	1376	489093	9949	11	9.29	0.04	107.619
2023-03-01	20:01:00	3	3	22	49	0	0.25	20.781	0.066	0.35	0.25	21.8	20.26	0.644	0.52	0.578	5037	1917	106	5762	2193	121	1.144	26.222	9.982	0.551	17436	9787	8483	1304	7649	6661	988	1967	8441	7513	928	8995	7631	1364	499460	10367	12	9.3	0.04	107.619
2023-03-01	20:16:00	3	3	22	49	0	0.25	20.781	0.065	0.35	0.25	21.8	20.26	0.634	0.52	0.569	5080	1934	107	5691	2167	120	1.12	26.314	10.017	0.553	13813	7459	6360	1099	6354	5506	848	1623	6325	5544	781	7488	6322	1166	507078	7618	8	9.31	0.04	107.619
2023-03-01	20:31:00	3	3	22	50	0	0.25	20.781	0.064	0.35	0.25	21.8	20.26	0.634	0.52	0.57	5058	1925	106	5681	2163	119	1.123	26.216	9.98	0.551	14411	7611	6457	1154	6800	5909	891	1401	6192	5466	726	8219	6900	1319	516034	8956	10	9.31	0.04	107.619
2023-03-01	20:46:00	3	3	21.9	50	0	0.25	20.781	0.064	0.35	0.25	21.8	20.28	0.613	0.5	0.549	4869	1854	102	5487	2089	115	1.127	25.259	9.616	0.53	9172	4936	4131	805	4236	3582	654	1542	3875	3314	561	5297	4399	898	520985	4952	6	9.34	0.04	100
2023-03-01	21:01:00	3	3	22	50	0	0.25	20.781	0.064	0.35	0.25	21.8	20.28	0.616	0.5	0.552	4848	1845	102	5497	2093	115	1.134	25.184	9.587	0.529	11736	6387	5493	894	5349	4575	774	1434	6148	5328	820	5588	4740	848	526654	5668	6	9.37	0.04	101.429
2023-03-01	21:16:00	3	3	22	49	0	0.25	20.781	0.064	0.35	0.25	21.8	20.3	0.592	0.48	0.528	4679	1781	98	5279	2009	111	1.128	24.277	9.242	0.51	18156	9668	8288	1380	8488	7481	1007	2275	7878	6962	916	10278	8807	1471	536483	9830	11	9.41	0.04	99.5238
2023-03-01	21:31:00	3	3	22	50	0	0.25	20.781	0.063	0.35	0.25	21.8	20.26	0.649	0.52	0.585	5016	1910	105	5833	2220	122	1.163	26.22	9.981	0.551	11881	6478	5509	969	5403	4660	743	1166	3522	3142	380	8359	7027	1332	543408	6925	8	9.43	0.04	99.5238
2023-03-01	21:46:00	3	3	22	49	0	0.25	20.781	0.063	0.35	0.25	21.8	20.35	0.531	0.43	0.467	4191	1595	88	4656	1772	98	1.111	21.664	8.247	0.455	379	71	42	29	308	117	191	0	0	0	0	379	159	220	544558	1150	1	9.44	0.04	99.5238
2023-03-01	22:01:00	3	3	22	50	0	0.25	20.781	0.064	0.35	0.25	21.8	20.45	0.421	0.33	0.358	3222	1227	68	3568	1358	75	1.107	16.644	6.336	0.35	181	34	18	16	147	60	87	0	0	0	0	181	78	103	544764	205	0	9.44	0.04	99.5238
2023-03-01	22:16:00	3	3	22	50	0	0.25	20.781	0.063	0.35	0.25	21.8	20.45	0.404	0.33	0.341	3273	1246	69	3410	1298	72	1.042	16.67	6.346	0.35	9111	5017	4205	812	4094	3481	613	1101	2453	2163	290	6658	5523	1135	549521	4758	5	9.5	0.04	84.2857
2023-03-01	22:31:00	3	3	22	50	0	0.25	20.781	0.063	0.35	0.25	21.8	20.35	0.491	0.43	0.427	4299	1637	90	4263	1623	90	0.992	21.659	8.245	0.455	22070	12489	10857	1632	9581	8418	1163	2329	10058	8910	1148	12012	10365	1647	560512	10991	12	9.54	0.04	99.0476
2023-03-01	22:46:00	3	3	22	50	0	0.25	20.781	0.062	0.35	0.25	21.8	20.33	0.52	0.45	0.457	4496	1712	94	4587	1746	96	1.02	22.792	8.676	0.479	11426	6249	5163	1086	5177	4413	764	1705	4105	3492	613	7321	6084	1237	566505	5993	7	9.62	0.04	97.1429
2023-03-01	23:01:00	3	3	22	50	0	0.25	20.781	0.062	0.35	0.25	21.8	20.35	0.479	0.43	0.417	4316	1643	91	4145	1578	87	0.96	21.594	8.22	0.453	12791	7208	6049	1159	5583	4722	861	1384	4379	3747	632	8412	7024	1388	572748	6244	7	9.76	0.04	97.1429
2023-03-01	23:16:00	3	3	22	50	0	0.25	20.781	0.062	0.35	0.25	21.8	20.37	0.46	0.41	0.398	4131	1573	87	3976	1514	83	0.962	20.679	7.872	0.434	481	234	132	102	247	110	137	0	243	106	137	238	136	102	573224	476	1	9.76	0.04	97.1429
2023-03-01	23:31:00	3	3	22	50	0	0.25	20.781	0.062	0.35	0.25	21.8	20.51	0.319	0.27	0.257	2742	1044	58	2576	981	54	0.94	13.655	5.198	0.287	118	27	11	16	91	29	62	0	89	27	62	29	13	16	573624	400	0	9.76	0.04	97.1429
2023-03-01	23:46:00	3	3	22	50	0	0.25	20.781	0.06	0.35	0.25	21.8	20.49	0.331	0.29	0.27	2954	1125	62	2705	1030	57	0.915	14.634	5.571	0.307	90	54	16	38	36	12	24	0	17	10	7	73	18	55	573732	108	0	9.76	0.04	97.1429
2023-03-02	00:01:00	3	3	22	50	0	0.25	20.781	0.059	0.35	0.25	21.8	20.5	0.319	0.28	0.26	2852	1086	60	2597	989	55	0.911	14.114	5.373	0.296	3289	1855	1510	345	1434	1166	268	377	1387	1127	260	1902	1549	353	575309	1577	2	9.76	0.04	97.1429
2023-03-02	00:16:00	3	3	22	51	0	0.25	20.781	0.059	0.35	0.25	21.8	20.4	0.406	0.38	0.348	3888	1480	82	3477	1324	73	0.894	19.167	7.297	0.403	12459	6796	5641	1155	5663	4857	806	1550	3713	3223	490	8746	7275	1471	581552	6243	7	9.79	0.04	94.7619
2023-03-02	00:31:00	3	3	22	50	0	0.25	20.781	0.058	0.35	0.25	21.8	20.33	0.459	0.45	0.4	4644	1768	98	4010	1527	84	0.864	22.737	8.656	0.477	11574	6687	5636	1051	4887	4122	765	1355	4405	3773	632	7169	5985	1184	587338	5786	6	9.93	0.04	98.0952
2023-03-02	00:46:00	3	3	22	50	0	0.25	20.781	0.059	0.35	0.25	21.8	20.4	0.397	0.38	0.339	3917	1491	82	3393	1292	71	0.866	19.188	7.304	0.403	424	194	93	101	230	131	99	7	0	0	0	424	224	200	588106	769	1	9.93	0.04	98.0952
2023-03-02	01:01:00	3	3	22	50	0	0.25	20.781	0.059	0.35	0.25	21.8	20.5	0.306	0.28	0.248	2877	1095	60	2470	940	52	0.858	14.071	5.356	0.295	2581	1339	1044	295	1242	956	286	220	308	269	39	2273	1731	542	589906	1800	2	9.93	0.04	98.0952
2023-03-02	01:16:00	3	3	22	50	0	0.25	20.781	0.059	0.35	0.25	21.8	20.45	0.347	0.33	0.288	3408	1297	72	2873	1094	60	0.843	16.608	6.322	0.349	9476	5798	4868	930	3678	3103	575	716	3785	3244	541	5691	4727	964	593952	4046	4	10.01	0.04	98.0952
2023-03-02	01:31:00	3	3	21.9	50	0	0.25	20.781	0.06	0.35	0.25	21.8	20.45	0.342	0.33	0.282	3415	1300	72	2814	1071	59	0.824	16.571	6.308	0.348	3995	2352	1854	498	1643	1274	369	147	1437	1172	265	2558	1956	602	596615	2663	3	10.01	0.04	98.0952
2023-03-02	01:46:00	3	3	22	50	0	0.25	20.781	0.06	0.35	0.25	21.8	20.45	0.342	0.33	0.283	3429	1305	72	2827	1076	59	0.825	16.64	6.335	0.349	2457	1561	1173	388	896	653	243	181	839	698	141	1618	1128	490	597799	1184	1	10.04	0.04	95.7143
2023-03-02	02:01:00	3	3	22	50	0	0.25	20.781	0.059	0.35	0.25	21.8	20.54	0.262	0.24	0.203	2485	946	52	2023	770	42	0.814	12.032	4.58	0.253	378	354	30	324	24	11	13	0	5	2	3	373	39	334	598096	297	0	10.04	0.04	95.7143
2023-03-02	02:16:00	3	3	22	50	0	0.25	20.781	0.058	0.35	0.25	21.8	20.51	0.282	0.27	0.224	2826	1076	59	2245	855	47	0.794	13.62	5.185	0.286	446	362	93	269	84	2	82	0	83	1	82	363	94	269	598339	243	0	10.04	0.04	95.7143
2023-03-02	02:31:00	3	3	22	50	0	0.25	20.781	0.057	0.35	0.25	21.8	20.5	0.292	0.28	0.234	2917	1110	61	2339	890	49	0.802	14.083	5.361	0.296	122	62	17	45	60	3	57	0	60	3	57	62	17	45	598496	157	0	10.04	0.04	95.7143
2023-03-02	02:46:00	3	3	22	51	0	0.25	20.781	0.057	0.35	0.25	21.7	20.54	0.255	0.24	0.199	2496	950	52	1975	752	41	0.791	12.022	4.577	0.252	3354	2209	1811	398	1145	915	230	448	1472	1221	251	1882	1505	377	599954	1458	2	10.04	0.04	95.7143
2023-03-02	03:01:00	3	3	22	50	0	0.25	20.781	0.057	0.35	0.25	21.8	20.4	0.369	0.38	0.312	3960	1507	83	3097	1179	65	0.782	19.03	7.244	0.4	13045	7485	6383	1102	5560	4747	813	1450	6724	5738	986	6321	5392	929	605191	5237	6	10.12	0.04	95.7143
2023-03-02	03:16:00	3	3	22	50	0	0.25	20.781	0.056	0.35	0.25	21.8	20.45	0.336	0.33	0.28	3416	1300	72	2786	1060	58	0.815	16.543	6.297	0.347	228	125	59	66	103	49	54	2	109	54	55	119	54	65	605319	128	0	10.12	0.04	95.7143
2023-03-02	03:31:00	3	3	22	50	0	0.25	20.781	0.056	0.35	0.25	21.8	20.54	0.261	0.24	0.204	2485	946	52	2035	775	43	0.819	12.044	4.585	0.253	21	19	5	14	2	0	2	0	20	4	16	1	1	0	605364	45	0	10.12	0.04	95.7143
2023-03-02	03:46:00	3	3	22	50	0	0.25	20.781	0.056	0.35	0.25	21.8	20.54	0.252	0.24	0.196	2515	957	53	1963	747	41	0.78	12.083	4.6	0.254	45	27	2	25	18	9	9	0	42	10	32	3	1	2	605373	10	0	10.12	0.04	95.7143
2023-03-02	04:01:00	3	3	22	50	0	0.25	20.781	0.056	0.35	0.25	21.8	20.52	0.266	0.26	0.21	2727	1038	57	2092	796	44	0.767	13.061	4.972	0.274	70	50	8	42	20	9	11	0	58	13	45	12	4	8	605403	30	0	10.12	0.04	95.7143
2023-03-02	04:16:00	3	3	22	50	0	0.25	20.781	0.057	0.35	0.25	21.8	20.53	0.261	0.25	0.205	2624	999	55	2050	780	43	0.781	12.606	4.799	0.265	104	44	14	30	60	16	44	1	90	21	69	14	9	5	605472	68	0	10.13	0.04	95.7143
2023-03-02	04:31:00	3	3	22	50	0	0.25	20.781	0.057	0.35	0.25	21.8	20.54	0.258	0.24	0.201	2505	954	53	2010	765	42	0.802	12.095	4.604	0.254	2524	1685	1363	322	839	633	206	288	1145	898	247	1379	1098	281	606680	1208	1	10.14	0.04	89.0476
2023-03-02	04:46:00	3	3	22	50	0	0.25	20.781	0.057	0.35	0.25	21.8	20.33	0.439	0.45	0.381	4688	1785	98	3815	1452	80	0.814	22.696	8.64	0.477	8838	5339	4434	905	3499	2877	622	1540	4147	3468	679	4691	3843	848	611676	4996	6	10.27	0.04	95.2381
2023-03-02	05:01:00	3	3	22	49	0	0.25	20.781	0.057	0.35	0.25	21.8	20.37	0.404	0.41	0.347	4283	1631	90	3477	1324	73	0.812	20.727	7.89	0.435	8466	5575	4733	842	2891	2406	485	808	4150	3545	605	4316	3594	722	615869	4193	5	10.31	0.04	93.8095
2023-03-02	05:16:00	3	3	22	50	0	0.25	20.781	0.056	0.35	0.25	21.8	20.44	0.347	0.34	0.291	3550	1351	75	2925	1113	61	0.824	17.224	6.557	0.362	677	577	333	244	100	23	77	207	348	168	180	329	188	141	616750	882	1	10.31	0.04	93.8095
2023-03-02	05:31:00	3	3	22	50	0	0.25	20.781	0.057	0.35	0.25	21.8	20.52	0.267	0.26	0.21	2730	1039	57	2102	800	44	0.77	13.086	4.981	0.275	182	171	29	142	11	0	11	238	147	19	128	35	10	25	617075	325	0	10.31	0.04	93.8095
2023-03-02	05:46:00	3	3	22	50	0	0.25	20.781	0.057	0.35	0.25	21.8	20.54	0.248	0.24	0.191	2524	961	53	1907	726	40	0.755	12.058	4.59	0.253	216	143	75	68	73	8	65	139	151	44	107	65	39	26	617373	298	0	10.31	0.04	93.8095
2023-03-02	06:01:00	3	3	22	50	0	0.25	20.781	0.056	0.35	0.25	21.8	20.53	0.259	0.25	0.202	2621	998	55	2020	769	42	0.77	12.565	4.783	0.264	166	110	43	67	56	10	46	68	69	18	51	97	35	62	618271	898	1	10.31	0.04	93.8095
2023-03-02	06:16:00	3	3	22	50	0	0.25	20.781	0.056	0.35	0.25	21.8	20.53	0.257	0.25	0.201	2626	1000	55	2009	765	42	0.765	12.571	4.785	0.264	124	86	29	57	38	13	25	93	29	16	13	95	26	69	618831	560	1	10.32	0.04	93.8095
2023-03-02	06:31:00	3	3	22	50	99	0.25	20.781	0.056	0.35	0.25	21.7	20.52	0.263	0.26	0.208	2750	1047	58	2083	793	44	0.757	13.14	5.002	0.276	159	60	31	29	99	18	81	33	26	13	13	133	36	97	618969	139	0	10.32	0.04	93.8095
2023-03-02	06:46:00	3	3	22	50	99	0.25	20.781	0.056	0.35	0.25	21.8	20.52	0.261	0.26	0.205	2746	1045	58	2052	781	43	0.748	13.09	4.983	0.275	169	88	35	53	81	21	60	0	39	16	23	130	40	90	619237	268	0	10.32	0.04	93.8095
2023-03-02	07:01:00	3	3	21.9	50	99	0.25	20.781	0.057	0.35	0.25	21.8	20.54	0.252	0.24	0.195	2509	955	53	1945	740	41	0.775	12.04	4.583	0.253	105	54	19	35	51	7	44	0	16	10	6	89	16	73	619347	110	0	10.32	0.04	93.8095
2023-03-02	07:16:00	3	3	22	50	99	0.25	20.781	0.057	0.35	0.25	21.9	20.47	0.307	0.31	0.25	3265	1243	69	2505	954	53	0.767	15.637	5.953	0.328	6418	3732	3044	688	2686	2259	427	884	2670	2242	428	3748	3061	687	623613	4266	5	10.34	0.04	95.2381
2023-03-02	07:31:00	3	3	22	50	99	0.25	20.781	0.057	0.35	0.25	21.9	20.45	0.345	0.33	0.287	3402	1295	71	2862	1090	60	0.841	16.573	6.309	0.348	5433	3360	2756	604	2073	1626	447	639	2783	2210	573	2650	2172	478	626224	2611	3	10.41	0.04	93.3333
2023-03-02	07:46:00	3	3	22	50	99	0.25	20.781	0.057	0.35	0.25	21.9	20.47	0.307	0.31	0.25	3263	1242	69	2499	951	52	0.766	15.625	5.948	0.328	761	652	513	139	109	54	55	22	586	443	143	175	124	51	627087	863	1	10.41	0.04	93.3333
2023-03-02	08:01:00	3	3	22	50	99	0.25	20.771	0.058	0.35	0.25	21.9	20.53	0.261	0.24	0.202	2499	951	52	2020	769	42	0.808	12.08	4.599	0.254	251	226	117	109	25	9	16	5	156	66	90	95	60	35	627163	76	0	10.41	0.04	93.3333
2023-03-02	08:16:00	3	3	22	50	99	0.25	20.771	0.058	0.35	0.25	21.9	20.54	0.25	0.23	0.192	2398	913	50	1912	728	40	0.797	11.566	4.403	0.243	37	22	7	15	15	3	12	0	15	6	9	22	4	18	627358	195	0	10.41	0.04	93.3333
2023-03-02	08:31:00	3	3	22	50	99	0.25	20.771	0.058	0.35	0.25	21.9	20.54	0.251	0.23	0.192	2402	914	50	1924	732	40	0.801	11.593	4.413	0.243	124	65	36	29	59	13	46	3	75	17	58	49	32	17	627438	80	0	10.41	0.04	93.3333
2023-03-02	08:46:00	3	3	22	50	99	0.25	20.771	0.058	0.35	0.25	21.9	20.53	0.256	0.24	0.198	2513	957	53	1984	755	42	0.79	12.098	4.605	0.254	165	107	39	68	58	10	48	0	53	20	33	112	29	83	627497	59	0	10.41	0.04	93.3333
2023-03-02	09:01:00	3	3	22	50	99	0.25	20.771	0.059	0.35	0.25	21.9	20.53	0.256	0.24	0.197	2510	955	53	1972	751	41	0.786	12.072	4.595	0.254	659	415	235	180	244	134	110	38	251	157	94	408	212	196	628260	763	1	10.41	0.04	93.3333
2023-03-02	09:16:00	3	3	22	50	99	0.25	20.761	0.06	0.35	0.25	21.9	20.45	0.343	0.31	0.282	3181	1211	67	2828	1076	59	0.889	15.663	5.962	0.329	5761	3749	3119	630	2012	1541	471	672	2847	2292	555	2914	2368	546	631334	3074	3	10.47	0.04	93.3333
2023-03-02	09:31:00	3	3	22	50	99	0.25	20.761	0.061	0.35	0.25	21.9	20.46	0.323	0.3	0.262	3100	1180	65	2617	996	55	0.844	15.112	5.753	0.317	1001	407	283	124	594	341	253	12	366	244	122	635	380	255	633403	2070	2	10.47	0.04	93.3333
2023-03-02	09:46:00	3	3	22	50	99	0.25	20.761	0.063	0.35	0.25	21.9	20.53	0.258	0.23	0.195	2400	913	50	1954	744	41	0.814	11.618	4.423	0.244	854	196	50	146	658	396	262	1	392	224	168	462	222	240	635196	1793	2	10.47	0.04	93.3333
2023-03-02	10:01:00	3	3	22	50	99	0.25	20.761	0.064	0.35	0.25	22	20.52	0.263	0.24	0.2	2507	954	53	1998	761	42	0.797	12.089	4.602	0.254	412	145	39	106	267	80	187	4	125	74	51	287	45	242	636941	1745	2	10.47	0.04	93.3333
2023-03-02	10:16:00	3	3	22	50	99	0.25	20.761	0.064	0.35	0.25	22	20.52	0.26	0.24	0.196	2515	957	53	1960	746	41	0.779	12.08	4.599	0.254	823	624	399	225	199	97	102	0	66	53	13	757	443	314	640355	3414	4	10.47	0.04	93.3333
2023-03-02	10:31:00	3	3	22	50	99	0.25	20.761	0.063	0.35	0.25	21.9	20.52	0.268	0.24	0.205	2492	949	52	2047	779	43	0.821	12.083	4.6	0.254	1654	1205	1002	203	449	126	323	0	168	107	61	1486	1021	465	642513	2157	2	10.47	0.04	93.3333
2023-03-02	10:46:00	3	3	22	50	99	0.25	20.761	0.062	0.35	0.25	21.9	20.52	0.26	0.24	0.198	2518	959	53	1980	754	42	0.786	12.113	4.611	0.254	831	300	170	130	531	273	258	0	305	233	72	526	210	316	644857	2344	3	10.47	0.04	93.3333
2023-03-02	11:01:00	3	3	21.9	50	99	0.25	20.761	0.063	0.35	0.25	22	20.46	0.322	0.3	0.259	3099	1180	65	2580	982	54	0.833	15.066	5.735	0.316	5535	2957	2338	619	2578	2031	547	346	2509	1983	526	3026	2386	640	648402	3545	4	10.47	0.04	93.3333
2023-03-02	11:16:00	3	3	22	50	99	0.25	20.761	0.064	0.35	0.25	21.9	20.45	0.336	0.31	0.272	3201	1218	67	2721	1036	57	0.85	15.624	5.948	0.328	1576	1029	771	258	547	383	164	95	382	263	119	1194	891	303	649319	918	1	10.47	0.04	93.3333
2023-03-02	11:31:00	3	3	22	50	99	0.25	20.761	0.064	0.35	0.25	22	20.51	0.281	0.25	0.218	2577	981	54	2167	825	46	0.841	12.552	4.778	0.264	25	7	2	5	18	0	18	0	5	1	4	20	1	19	649333	14	0	10.47	0.04	93.3333
2023-03-02	11:46:00	3	3	22.1	51	99	0.25	20.761	0.064	0.35	0.25	22	20.52	0.27	0.24	0.206	2490	948	52	2054	782	43	0.825	12.083	4.6	0.254	26	18	5	13	8	0	8	0	13	3	10	13	2	11	649390	57	0	10.47	0.04	93.3333
2023-03-02	12:01:00	3	3	22	50	99	0.25	20.761	0.065	0.35	0.25	22	20.52	0.26	0.24	0.196	2520	959	53	1956	745	41	0.776	12.094	4.604	0.254	85	45	23	22	40	5	35	0	20	14	6	65	14	51	649456	66	0	10.47	0.04	93.3333
2023-03-02	12:16:00	3	3	22	50	99	0.25	20.761	0.065	0.35	0.25	22	20.52	0.269	0.24	0.204	2502	952	53	2047	779	43	0.818	12.124	4.615	0.255	192	50	0	50	142	43	99	1	73	24	49	119	19	100	649902	445	0	10.47	0.04	93.3333
2023-03-02	12:31:00	3	3	22	50	99	0.25	20.761	0.065	0.35	0.25	22	20.52	0.263	0.24	0.198	2499	951	52	1971	750	41	0.789	12.028	4.579	0.253	243	183	79	104	60	21	39	23	19	11	8	224	89	135	650001	99	0	10.48	0.04	93.3333
2023-03-02	12:46:00	3	3	22	51	99	0.25	20.761	0.065	0.35	0.25	22	20.42	0.353	0.34	0.289	3536	1346	74	2886	1099	61	0.816	17.126	6.519	0.36	15008	9503	8210	1293	5505	4746	759	2075	7486	6484	1002	7522	6472	1050	657666	7665	9	10.56	0.04	92.8571
2023-03-02	13:01:00	3	3	22	50	99	0.25	20.761	0.063	0.35	0.25	22	20.42	0.351	0.34	0.288	3519	1340	74	2865	1091	60	0.814	17.037	6.486	0.358	6459	3989	3384	605	2470	2051	419	996	3120	2603	517	3339	2832	507	661412	3746	4	10.6	0.04	93.3333
2023-03-02	13:16:00	3	3	22	50	99	0.25	20.761	0.061	0.35	0.25	22	20.47	0.308	0.29	0.247	3024	1151	64	2476	943	52	0.819	14.656	5.579	0.308	249	159	56	103	90	48	42	1	184	65	119	65	39	26	661538	125	0	10.6	0.04	93.3333
2023-03-02	13:31:00	3	3	22	50	99	0.25	20.761	0.061	0.35	0.25	22	20.54	0.25	0.22	0.189	2275	866	48	1887	718	40	0.829	11.055	4.208	0.232	125	80	22	58	45	5	40	0	113	19	94	12	8	4	661628	91	0	10.6	0.04	93.3333
2023-03-02	13:46:00	3	3	22	50	99	0.25	20.761	0.06	0.35	0.25	22	20.54	0.252	0.22	0.192	2280	868	48	1922	732	40	0.843	11.112	4.23	0.233	186	120	40	80	66	12	54	0	158	33	125	28	19	9	661777	148	0	10.6	0.04	93.3333
2023-03-02	14:01:00	3	3	21.9	49	99	0.25	20.761	0.06	0.35	0.25	22	20.52	0.26	0.24	0.199	2496	950	52	1983	755	42	0.795	12.031	4.58	0.253	4813	3196	2696	500	1617	1283	334	390	2541	2064	477	2272	1915	357	664541	2765	3	10.6	0.04	93.3333
2023-03-02	14:16:00	3	3	21.9	53	99	0.25	20.761	0.06	0.35	0.25	22	20.38	0.381	0.38	0.32	3956	1506	83	3199	1218	67	0.809	19.127	7.281	0.402	7315	4427	3711	716	2888	2407	481	777	3113	2633	480	4202	3485	717	672927	8386	9	11	0.04	93.3333
2023-03-02	14:31:00	3	3	22	51	99	0.25	20.761	0.065	0.35	0.25	21.9	20.34	0.462	0.42	0.397	4268	1625	90	3971	1512	83	0.93	21.214	8.076	0.445	6368	3751	3130	621	2617	2121	496	1018	3099	2543	556	3269	2708	561	676318	3392	4	11.54	0.04	96.1905
2023-03-02	14:46:00	3	3	22	50	99	0.25	20.761	0.067	0.35	0.25	22	20.32	0.52	0.44	0.453	4369	1663	92	4529	1724	95	1.037	22.226	8.461	0.467	8973	5193	4311	882	3780	3153	627	798	3136	2676	460	5837	4788	1049	680591	4272	5	11.9	0.04	96.1905
2023-03-02	15:01:00	3	3	22	50	99	0.25	20.761	0.067	0.35	0.25	22	20.23	0.613	0.53	0.546	5261	2003	110	5461	2079	115	1.038	26.775	10.193	0.562	3044	1498	1159	339	1546	1178	368	55	859	728	131	2185	1609	576	681980	1389	2	11.9	0.04	96.1905
2023-03-02	15:16:00	3	3	22	50	99	0.25	20.761	0.065	0.35	0.25	22	20.37	0.49	0.39	0.425	3814	1452	80	4254	1619	89	1.115	19.736	7.513	0.414	259	111	73	38	148	96	52	0	0	0	0	259	169	90	682088	108	0	11.9	0.04	96.1905
2023-03-02	15:31:00	3	3	22	50	99	0.25	20.761	0.063	0.35	0.25	22	20.36	0.5	0.4	0.437	3903	1486	82	4368	1663	92	1.119	20.213	7.695	0.424	3369	1739	1410	329	1630	1356	274	342	893	782	111	2476	1984	492	684012	1924	2	12.1	0.04	96.1905
2023-03-02	15:46:00	3	3	22	50	99	0.25	20.771	0.062	0.35	0.25	22	20.4	0.451	0.37	0.389	3643	1387	76	3880	1477	81	1.065	18.647	7.098	0.392	1301	650	444	206	651	476	175	203	258	199	59	1043	721	322	685022	1010	1	12.27	0.04	103.333
2023-03-02	16:01:00	3	3	22	51	99	0.25	20.771	0.061	0.35	0.25	22	20.34	0.532	0.43	0.47	4201	1599	88	4707	1792	99	1.121	21.76	8.283	0.457	7270	4804	4039	765	2466	2014	452	914	3088	2602	486	4182	3451	731	688858	3836	4	12.43	0.04	103.333
2023-03-02	16:16:00	3	3	22	49	99	0.25	20.771	0.061	0.35	0.25	22	20.33	0.54	0.44	0.479	4268	1625	90	4751	1808	100	1.113	22.074	8.403	0.464	3200	1623	1332	291	1577	1223	354	650	1373	1104	269	1827	1451	376	691667	2809	3	12.58	0.04	105.238
2023-03-02	16:31:00	3	3	22	50	99	0.25	20.771	0.061	0.35	0.25	22	20.35	0.509	0.42	0.448	4123	1569	87	4473	1703	94	1.085	21.196	8.069	0.445	691	245	171	74	446	210	236	257	157	114	43	534	267	267	692889	1222	1	12.77	0.04	106.19
2023-03-02	16:46:00	3	3	22	51	99	0.25	20.781	0.061	0.35	0.25	22	20.38	0.499	0.4	0.438	3879	1477	81	4358	1659	92	1.124	20.106	7.654	0.422	830	443	346	97	387	299	88	360	206	147	59	624	498	126	693257	367	0	12.79	0.04	106.19
2023-03-02	17:01:00	3	3	22.1	50	99	0.25	20.771	0.061	0.35	0.25	22	20.39	0.486	0.38	0.425	3663	1395	77	4220	1607	89	1.152	19.105	7.273	0.401	0	0	0	0	0	0	0	58	0	0	0	0	0	0	693257	0	0	12.79	0.04	106.19
2023-03-02	17:16:00	3	3	22	50	99	0.25	20.781	0.06	0.35	0.25	22	20.38	0.488	0.4	0.427	3911	1489	82	4248	1617	89	1.086	20.112	7.656	0.422	1553	830	620	210	723	572	151	720	472	389	83	1081	803	278	694335	1079	1	12.92	0.04	102.857
2023-03-02	17:31:00	3	3	22	50	99	0.25	20.781	0.06	0.35	0.25	22	20.35	0.517	0.43	0.457	4225	1608	89	4563	1737	96	1.08	21.697	8.259	0.456	650	270	206	64	380	242	138	305	319	260	59	331	188	143	694602	267	0	12.93	0.04	107.619
2023-03-02	17:46:00	3	3	22	50	99	0.25	20.771	0.061	0.35	0.25	22	20.4	0.47	0.37	0.41	3596	1369	76	4095	1559	86	1.139	18.699	7.118	0.393	1658	1016	784	232	642	497	145	485	517	401	116	1141	880	261	695614	1011	1	12.99	0.04	107.619
2023-03-02	18:01:00	3	3	22	49	99	0.25	20.771	0.06	0.35	0.25	22	20.36	0.513	0.41	0.453	3975	1513	83	4510	1717	95	1.134	20.655	7.863	0.434	1582	912	754	158	670	504	166	423	612	522	90	970	736	234	697833	2220	2	13.02	0.04	104.762
2023-03-02	18:16:00	3	3	22	50	99	0.25	20.781	0.061	0.35	0.25	22	20.3	0.583	0.48	0.522	4685	1783	98	5210	1983	109	1.112	24.224	9.221	0.509	2795	1284	1021	263	1511	1239	272	1064	1150	958	192	1645	1302	343	700208	2375	3	13.11	0.04	106.19
2023-03-02	18:31:00	3	3	22	51	0	0.25	20.771	0.06	0.35	0.25	22	20.33	0.54	0.44	0.48	4302	1638	90	4806	1829	101	1.117	22.269	8.477	0.468	3100	1446	1161	285	1654	1334	320	402	1365	1170	195	1735	1325	410	702006	1798	2	13.15	0.04	104.762
2023-03-02	18:46:00	3	3	22	50	0	0.25	20.781	0.06	0.35	0.25	21.9	20.31	0.565	0.47	0.505	4595	1749	96	5032	1915	106	1.095	23.674	9.012	0.497	11431	6425	5420	1005	5006	4318	688	1704	5562	4885	677	5869	4853	1016	709730	7724	9	13.21	0.04	106.19
2023-03-02	19:01:00	3	3	21.9	50	0	0.25	20.771	0.061	0.35	0.25	21.9	20.26	0.624	0.51	0.563	4942	1881	104	5603	2133	118	1.134	25.675	9.774	0.539	17189	8869	7611	1258	8320	7256	1064	2277	8774	7710	1064	8415	7157	1258	718521	8791	10	13.25	0.04	103.333
2023-03-02	19:16:00	3	3	22	50	0	0.25	20.771	0.061	0.35	0.25	21.8	20.23	0.644	0.54	0.583	5288	2013	111	5826	2218	122	1.102	27.285	10.387	0.573	15210	8892	7657	1235	6318	5510	808	2257	7279	6368	911	7931	6799	1132	727692	9170	10	13.3	0.04	103.81
2023-03-02	19:31:00	3	3	22	50	0	0.25	20.771	0.062	0.35	0.25	21.8	20.25	0.639	0.52	0.577	5056	1925	106	5766	2195	121	1.14	26.304	10.013	0.552	16719	9617	8242	1375	7102	6257	845	2281	7294	6462	832	9425	8037	1388	738471	10779	12	13.3	0.04	90
2023-03-02	19:46:00	3	3	22	50	0	0.25	20.781	0.063	0.35	0.25	21.8	20.25	0.639	0.53	0.577	5143	1958	108	5722	2178	120	1.113	26.596	10.124	0.559	15161	8472	7335	1137	6689	5895	794	2059	6904	6144	760	8257	7086	1171	747369	8898	10	13.33	0.04	103.81
2023-03-02	20:01:00	3	3	22	50	0	0.25	20.771	0.063	0.35	0.25	21.8	20.21	0.68	0.56	0.617	5461	2079	115	6179	2352	130	1.131	28.356	10.795	0.595	21843	12507	10842	1665	9336	8164	1172	3285	8499	7537	962	13344	11469	1875	757871	10502	12	13.38	0.04	102.381
2023-03-02	20:16:00	3	3	22	50	0	0.25	20.781	0.062	0.35	0.25	21.8	20.24	0.644	0.54	0.582	5301	2018	111	5826	2218	122	1.099	27.334	10.405	0.574	21990	13165	11384	1781	8825	7747	1078	3701	9475	8419	1056	12515	10712	1803	767521	9650	11	13.38	0.04	101.905
2023-03-02	20:31:00	3	3	22	50	0	0.25	20.781	0.063	0.35	0.25	21.8	20.26	0.619	0.52	0.556	5109	1945	107	5565	2118	117	1.089	26.289	10.008	0.552	17803	10372	9025	1347	7431	6478	953	2671	6416	5734	682	11387	9769	1618	777815	10294	11	13.38	0.04	101.905
2023-03-02	20:46:00	3	3	22	50	0	0.25	20.781	0.064	0.35	0.25	21.8	20.26	0.619	0.52	0.555	5089	1937	107	5529	2105	116	1.086	26.169	9.962	0.55	20402	11155	9628	1527	9247	8143	1104	3068	7702	6859	843	12700	10912	1788	791824	14009	16	13.4	0.04	83.8095
2023-03-02	21:01:00	3	3	22	50	0	0.25	20.781	0.063	0.35	0.25	21.8	20.22	0.671	0.56	0.608	5483	2087	115	6085	2317	128	1.11	28.34	10.788	0.595	24107	14016	12026	1990	10091	8899	1192	2866	9231	8211	1020	14876	12714	2162	805257	13433	15	13.41	0.04	97.619
2023-03-02	21:16:00	3	3	22	50	0	0.25	20.781	0.062	0.35	0.25	21.8	20.28	0.611	0.5	0.549	4860	1850	102	5476	2084	115	1.127	25.211	9.597	0.529	18970	11086	9545	1541	7884	6881	1003	2483	8234	7299	935	10736	9127	1609	816162	10905	12	13.47	0.04	98.5714
2023-03-02	21:31:00	3	3	22	51	0	0.25	20.781	0.062	0.35	0.25	21.8	20.3	0.583	0.48	0.521	4679	1781	98	5195	1977	109	1.11	24.185	9.207	0.508	24342	13320	11510	1810	11022	9746	1276	2927	7994	7170	824	16348	14086	2262	833609	17448	19	13.54	0.04	97.619
2023-03-02	21:46:00	3	3	21.9	49	0	0.25	20.781	0.061	0.35	0.25	21.8	20.29	0.581	0.49	0.52	4833	1840	101	5203	1981	109	1.076	24.801	9.441	0.521	6306	2821	2290	531	3485	2922	563	725	1466	1249	217	4840	3963	877	839486	5876	7	13.56	0.04	97.619
2023-03-02	22:01:00	3	3	22	50	0	0.25	20.781	0.061	0.35	0.25	21.8	20.42	0.441	0.36	0.38	3535	1346	74	3787	1442	80	1.071	18.122	6.899	0.381	736	117	69	48	619	402	217	0	71	38	33	665	433	232	840335	850	1	13.56	0.04	97.619
2023-03-02	22:16:00	3	3	22	50	0	0.25	20.781	0.061	0.35	0.25	21.8	20.5	0.353	0.28	0.292	2756	1049	58	2905	1106	61	1.054	14.075	5.358	0.296	598	109	53	56	489	317	172	0	101	48	53	497	322	175	840978	643	1	13.56	0.04	97.619
2023-03-02	22:31:00	3	3	22	50	0	0.25	20.781	0.061	0.35	0.25	21.8	20.5	0.351	0.28	0.29	2777	1057	58	2897	1103	61	1.043	14.148	5.386	0.297	7105	3712	3120	592	3393	2870	523	1059	2071	1790	281	5034	4200	834	847004	6026	7	13.57	0.04	84.7619
2023-03-02	22:46:00	3	3	22	50	0	0.25	20.781	0.06	0.35	0.25	21.8	20.27	0.565	0.51	0.505	5127	1952	108	5060	1926	106	0.987	25.804	9.823	0.542	21053	11773	10101	1672	9280	8122	1158	2492	6505	5805	700	14548	12418	2130	860699	13695	15	13.69	0.04	95.2381
2023-03-02	23:01:00	3	3	22	50	0	0.25	20.781	0.059	0.35	0.25	21.8	20.33	0.498	0.45	0.439	4509	1716	95	4361	1660	92	0.967	22.593	8.6	0.474	25719	14919	12828	2091	10800	9499	1301	2425	10054	8904	1150	15665	13423	2242	875257	14559	16	13.74	0.04	95.2381
2023-03-02	23:16:00	3	3	22	50	0	0.25	20.781	0.058	0.35	0.25	21.8	20.35	0.467	0.43	0.41	4371	1664	92	4108	1564	86	0.94	21.771	8.288	0.457	15656	9022	7639	1383	6634	5645	989	1315	5080	4373	707	10576	8911	1665	884389	9132	10	13.8	0.04	93.8095
2023-03-02	23:31:00	3	3	22	50	0	0.25	20.781	0.057	0.35	0.25	21.8	20.42	0.396	0.36	0.339	3639	1385	76	3366	1281	71	0.925	18.062	6.876	0.379	488	134	60	74	354	149	205	2	168	86	82	320	123	197	885089	700	1	13.8	0.04	93.8095
2023-03-02	23:46:00	3	3	22	50	0	0.25	20.781	0.057	0.35	0.25	21.8	20.52	0.295	0.26	0.238	2647	1008	56	2363	900	50	0.893	13.045	4.966	0.274	703	135	4	131	568	423	145	0	384	205	179	319	222	97	888797	3709	4	13.8	0.04	93.8095
2023-03-03	00:01:00	3	3	22	50	0	0.25	20.781	0.057	0.35	0.25	21.8	20.52	0.291	0.26	0.233	2671	1017	56	2330	887	49	0.873	13.103	4.988	0.275	214	65	19	46	149	61	88	0	1	1	0	213	79	134	891819	3021	3	13.8	0.04	93.8095
2023-03-03	00:16:00	3	3	22	50	0	0.25	20.781	0.057	0.35	0.25	21.8	20.51	0.303	0.27	0.246	2759	1050	58	2453	934	52	0.889	13.585	5.171	0.285	537	250	91	159	287	161	126	0	43	25	18	494	227	267	894359	2541	3	13.8	0.04	93.8095
2023-03-03	00:31:00	3	3	22	50	0	0.25	20.781	0.057	0.35	0.25	21.7	20.51	0.301	0.27	0.244	2777	1057	58	2442	930	51	0.879	13.644	5.194	0.287	559	123	43	80	436	175	261	0	215	113	102	344	105	239	895549	1190	1	13.8	0.04	93.8095
2023-03-03	00:46:00	3	3	22	50	0	0.25	20.781	0.058	0.35	0.25	21.7	20.54	0.276	0.24	0.218	2462	937	52	2180	830	46	0.885	12.112	4.611	0.254	1886	1066	825	241	820	486	334	229	520	332	188	1366	979	387	897136	1587	2	13.8	0.04	92.8571
2023-03-03	01:01:00	3	3	22	50	0	0.25	20.781	0.059	0.35	0.25	21.7	20.42	0.383	0.36	0.324	3676	1399	77	3216	1224	68	0.875	18.044	6.869	0.379	17240	9290	7917	1373	7950	6916	1034	2188	7916	6939	977	9324	7894	1430	906790	9655	11	13.91	0.04	92.8571
2023-03-03	01:16:00	3	3	22	50	0	0.25	20.781	0.059	0.35	0.25	21.7	20.33	0.446	0.45	0.387	4656	1772	98	3861	1470	81	0.829	22.619	8.611	0.475	13397	7809	6564	1245	5588	4747	841	1203	5567	4760	807	7830	6551	1279	913115	6325	7	14.03	0.04	92.8571
2023-03-03	01:31:00	3	3	22	50	0	0.25	20.781	0.058	0.35	0.25	21.8	20.42	0.367	0.36	0.309	3720	1416	78	3078	1172	65	0.827	18.063	6.876	0.379	1400	625	371	254	775	504	271	6	869	533	336	531	342	189	914058	943	1	14.03	0.04	92.8571
2023-03-03	01:46:00	3	3	22	50	0	0.25	20.781	0.057	0.35	0.25	21.7	20.52	0.286	0.26	0.229	2694	1026	57	2294	873	48	0.851	13.156	5.008	0.276	77	65	19	46	12	3	9	0	12	3	9	65	19	46	914327	269	0	14.03	0.04	92.8571
2023-03-03	02:01:00	3	3	22	50	0	0.25	20.781	0.057	0.35	0.25	21.8	20.54	0.259	0.24	0.203	2496	950	52	2025	771	43	0.811	12.078	4.598	0.254	58	29	14	15	29	8	21	0	31	9	22	27	13	14	914461	134	0	14.03	0.04	92.8571
2023-03-03	02:16:00	3	3	22	50	0	0.25	20.781	0.057	0.35	0.25	21.8	20.52	0.268	0.26	0.211	2732	1040	57	2111	804	44	0.773	13.103	4.988	0.275	731	363	224	139	368	232	136	5	409	237	172	322	219	103	914944	483	1	14.03	0.04	92.8571
2023-03-03	02:31:00	3	3	22	50	0	0.25	20.781	0.057	0.35	0.25	21.7	20.43	0.357	0.35	0.301	3625	1380	76	2999	1142	63	0.827	17.602	6.701	0.37	14179	8537	7272	1265	5642	4805	837	1382	5450	4718	732	8729	7359	1370	923625	8681	10	14.12	0.04	95.2381
2023-03-03	02:46:00	3	3	22	50	0	0.25	20.781	0.057	0.35	0.25	21.7	20.4	0.385	0.38	0.328	3936	1498	83	3278	1248	69	0.833	19.137	7.285	0.402	5519	3236	2671	565	2283	1801	482	286	2451	1975	476	3068	2497	571	925870	2245	2	14.14	0.04	95.2381
2023-03-03	03:01:00	3	3	22	50	0	0.25	20.781	0.058	0.35	0.25	21.7	20.47	0.31	0.31	0.252	3242	1234	68	2509	955	53	0.774	15.55	5.919	0.327	1230	752	619	133	478	379	99	8	602	484	118	628	514	114	926365	494	1	14.14	0.04	95.2381
2023-03-03	03:16:00	3	3	22	50	0	0.25	20.781	0.058	0.35	0.25	21.7	20.54	0.247	0.24	0.189	2531	964	53	1889	719	40	0.746	12.065	4.593	0.253	94	22	6	16	72	4	68	0	77	8	69	17	2	15	926643	278	0	14.15	0.04	95.2381
2023-03-03	03:31:00	3	3	22	50	0	0.25	20.781	0.057	0.35	0.25	21.7	20.54	0.25	0.24	0.193	2533	964	53	1934	736	41	0.764	12.121	4.614	0.255	35	23	4	19	12	0	12	0	18	3	15	17	1	16	926731	88	0	14.15	0.04	95.2381
2023-03-03	03:46:00	3	3	22	50	0	0.25	20.781	0.057	0.35	0.25	21.7	20.54	0.249	0.24	0.193	2513	957	53	1917	730	40	0.763	12.025	4.578	0.253	3	3	2	1	0	0	0	0	0	0	0	3	2	1	926734	4	0	14.15	0.04	95.2381
2023-03-03	04:01:00	3	3	22	50	0	0.25	20.781	0.056	0.35	0.25	21.7	20.54	0.25	0.24	0.194	2515	957	53	1933	736	41	0.769	12.049	4.587	0.253	17	6	3	3	11	8	3	0	7	5	2	10	6	4	926745	11	0	14.15	0.04	95.2381
2023-03-03	04:16:00	3	3	22	50	0	0.25	20.781	0.056	0.35	0.25	21.7	20.54	0.251	0.24	0.195	2522	960	53	1945	741	41	0.772	12.089	4.602	0.254	191	78	30	48	113	29	84	8	99	19	80	92	40	52	927002	256	0	14.15	0.04	95.2381
2023-03-03	04:31:00	3	3	22	50	0	0.25	20.781	0.056	0.35	0.25	21.7	20.41	0.368	0.37	0.312	3842	1462	81	3106	1182	65	0.808	18.576	7.071	0.39	13824	9744	8443	1301	4080	3479	601	1580	7007	6147	860	6817	5775	1042	932903	5901	7	14.26	0.04	97.1429
2023-03-03	04:46:00	3	3	22	50	0	0.25	20.781	0.056	0.35	0.25	21.7	20.42	0.358	0.36	0.302	3753	1429	79	3021	1150	63	0.805	18.131	6.902	0.381	8478	5506	4630	876	2972	2417	555	339	3446	2945	501	5032	4102	930	936755	3851	4	14.3	0.04	97.1429
2023-03-03	05:01:00	3	3	22	50	0	0.25	20.781	0.056	0.35	0.25	21.7	20.45	0.335	0.33	0.279	3422	1303	72	2773	1056	58	0.81	16.555	6.302	0.348	2935	1742	1383	359	1193	948	245	181	1426	1184	242	1509	1147	362	938142	1387	2	14.31	0.04	97.1429
2023-03-03	05:16:00	3	3	22	50	0	0.25	20.781	0.056	0.35	0.25	21.7	20.54	0.263	0.24	0.207	2489	948	52	2068	787	43	0.831	12.098	4.605	0.254	55	14	6	8	41	6	35	0	40	5	35	15	7	8	938177	35	0	14.31	0.04	97.1429
2023-03-03	05:31:00	3	3	22	50	0	0.25	20.781	0.057	0.35	0.25	21.7	20.54	0.245	0.24	0.188	2523	960	53	1868	711	39	0.741	12.009	4.572	0.252	1991	1199	930	269	792	589	203	413	918	702	216	1073	817	256	939327	1150	1	14.32	0.04	97.1429
2023-03-03	05:46:00	3	3	22.1	50	0	0.25	20.781	0.057	0.35	0.25	21.7	20.45	0.34	0.33	0.283	3406	1296	72	2813	1071	59	0.826	16.533	6.294	0.347	7832	5054	4231	823	2778	2327	451	907	3345	2832	513	4487	3726	761	942908	3581	4	14.38	0.04	97.1429
2023-03-03	06:01:00	3	3	22	50	0	0.25	20.781	0.057	0.35	0.25	21.7	20.5	0.289	0.28	0.232	2937	1118	62	2328	886	49	0.793	14.148	5.386	0.297	527	274	13	261	253	121	132	0	131	66	65	396	68	328	943531	623	1	14.38	0.04	97.1429
2023-03-03	06:16:00	3	3	22	50	0	0.25	20.781	0.057	0.35	0.25	21.7	20.55	0.248	0.23	0.191	2403	915	50	1910	727	40	0.795	11.583	4.41	0.243	549	169	52	117	380	164	216	0	150	105	45	399	111	288	945329	1799	2	14.38	0.04	97.1429
2023-03-03	06:31:00	3	3	22	50	99	0.25	20.781	0.056	0.35	0.25	21.7	20.55	0.245	0.23	0.188	2415	919	51	1886	718	40	0.781	11.603	4.417	0.244	110	39	9	30	71	14	57	0	59	12	47	51	11	40	945686	357	0	14.38	0.04	97.1429
2023-03-03	06:46:00	3	3	22	50	99	0.25	20.781	0.057	0.35	0.25	21.7	20.52	0.275	0.26	0.218	2711	1032	57	2177	829	46	0.803	13.092	4.984	0.275	158	75	4	71	83	5	78	0	81	4	77	77	5	72	945818	132	0	14.38	0.04	97.1429
2023-03-03	07:01:00	3	3	21.9	50	99	0.25	20.781	0.057	0.35	0.25	21.8	20.57	0.233	0.21	0.176	2188	833	46	1755	668	37	0.802	10.563	4.021	0.222	238	13	3	10	225	36	189	0	25	16	9	213	23	190	946004	186	0	14.38	0.04	97.1429
2023-03-03	07:16:00	3	3	22	50	99	0.25	20.781	0.056	0.35	0.25	21.8	20.54	0.249	0.24	0.192	2522	960	53	1917	730	40	0.76	12.058	4.59	0.253	2279	1236	987	249	1043	771	272	252	1010	806	204	1269	952	317	947084	1080	1	14.4	0.04	97.1429
2023-03-03	07:31:00	3	3	22	50	99	0.25	20.781	0.057	0.35	0.25	21.8	20.45	0.336	0.33	0.28	3424	1304	72	2788	1061	59	0.814	16.579	6.311	0.348	3869	2469	2043	426	1400	1124	276	362	1836	1544	292	2033	1623	410	949774	2690	3	14.42	0.04	97.1429
2023-03-03	07:46:00	3	3	22	50	99	0.25	20.781	0.058	0.35	0.25	21.9	20.52	0.281	0.26	0.223	2694	1026	57	2231	849	47	0.828	13.085	4.981	0.275	156	19	3	16	137	1	136	0	139	2	137	17	2	15	950058	283	0	14.42	0.04	97.1429
2023-03-03	08:01:00	3	3	21.9	50	99	0.25	20.781	0.057	0.35	0.25	21.9	20.57	0.235	0.21	0.179	2174	828	46	1777	677	37	0.818	10.533	4.01	0.221	29	2	1	1	27	3	24	0	27	3	24	2	1	1	950108	51	0	14.43	0.04	97.1429
2023-03-03	08:16:00	3	3	22	50	99	0.25	20.781	0.057	0.35	0.25	21.9	20.55	0.247	0.23	0.19	2398	913	50	1892	720	40	0.789	11.541	4.393	0.242	54	8	2	6	46	6	40	0	44	5	39	10	3	7	950174	66	0	14.43	0.04	97.1429
2023-03-03	08:31:00	3	3	22	50	99	0.25	20.781	0.058	0.35	0.25	21.9	20.54	0.253	0.24	0.195	2521	960	53	1950	742	41	0.773	12.09	4.602	0.254	76	8	2	6	68	11	57	0	26	4	22	50	9	41	950281	107	0	14.43	0.04	97.1429
2023-03-03	08:46:00	3	3	22	50	99	0.25	20.781	0.059	0.35	0.25	21.9	20.54	0.256	0.24	0.197	2522	960	53	1977	753	42	0.784	12.127	4.616	0.255	135	64	26	38	71	14	57	0	29	12	17	106	28	78	950408	127	0	14.43	0.04	97.1429
2023-03-03	09:01:00	3	3	22	50	99	0.25	20.781	0.058	0.35	0.25	21.9	20.47	0.33	0.31	0.272	3204	1220	67	2725	1037	57	0.851	15.639	5.954	0.328	1874	1133	845	288	741	487	254	193	1010	699	311	864	633	231	951845	1437	2	14.44	0.04	97.1429
2023-03-03	09:16:00	3	3	22	50	99	0.25	20.781	0.057	0.35	0.25	21.9	20.51	0.294	0.27	0.237	2799	1065	59	2374	904	50	0.848	13.657	5.199	0.287	283	163	83	80	120	39	81	1	154	61	93	129	61	68	952124	279	0	14.44	0.04	97.1429
2023-03-03	09:31:00	3	3	22	50	99	0.25	20.781	0.057	0.35	0.25	21.9	20.54	0.258	0.24	0.201	2491	948	52	2005	763	42	0.805	12.034	4.581	0.253	70	20	6	14	50	2	48	0	49	1	48	21	7	14	952244	120	0	14.44	0.04	97.1429
2023-03-03	09:46:00	3	3	22	50	99	0.25	20.781	0.057	0.35	0.25	21.9	20.52	0.276	0.26	0.219	2708	1031	57	2186	832	46	0.807	13.089	4.983	0.275	25	18	0	18	7	4	3	0	6	3	3	19	1	18	952352	109	0	14.44	0.04	97.1429
2023-03-03	10:01:00	3	3	22	50	99	0.25	20.781	0.058	0.35	0.25	21.9	20.53	0.274	0.25	0.217	2575	980	54	2157	821	45	0.837	12.535	4.772	0.263	1607	1036	771	265	571	380	191	276	834	577	257	773	574	199	953787	1434	2	14.44	0.04	91.4286
2023-03-03	10:16:00	3	3	22	51	99	0.25	20.781	0.058	0.35	0.25	21.9	20.38	0.41	0.4	0.353	4121	1569	87	3523	1341	74	0.855	20.137	7.666	0.423	11057	6788	5730	1058	4269	3621	648	1639	4494	3817	677	6563	5534	1029	959895	6109	7	14.51	0.04	91.4286
2023-03-03	10:31:00	3	3	22	51	99	0.25	20.781	0.058	0.35	0.25	21.9	20.48	0.317	0.3	0.259	3080	1173	65	2570	978	54	0.834	14.982	5.703	0.315	769	503	325	178	266	169	97	13	300	177	123	469	317	152	960422	526	1	14.51	0.04	91.4286
2023-03-03	10:46:00	3	3	22.1	50	99	0.25	20.781	0.058	0.35	0.25	21.9	20.54	0.26	0.24	0.202	2498	951	52	2016	767	42	0.807	12.076	4.597	0.254	78	51	34	17	27	4	23	1	45	14	31	33	24	9	960761	339	0	14.51	0.04	91.4286
2023-03-03	11:01:00	3	3	22	50	99	0.25	20.781	0.06	0.35	0.25	21.9	20.54	0.262	0.24	0.202	2496	950	52	2011	766	42	0.806	12.06	4.591	0.253	182	47	29	18	135	58	77	1	67	39	28	115	48	67	961084	323	0	14.52	0.04	91.4286
2023-03-03	11:16:00	3	3	22	50	99	0.25	20.781	0.059	0.35	0.25	21.9	20.53	0.27	0.25	0.211	2603	991	55	2111	804	44	0.811	12.592	4.794	0.264	164	81	40	41	83	27	56	0	116	41	75	48	26	22	961269	185	0	14.52	0.04	91.4286
2023-03-03	11:31:00	3	3	22	50	99	0.25	20.781	0.059	0.35	0.25	21.9	20.54	0.268	0.24	0.209	2497	950	52	2103	801	44	0.842	12.166	4.631	0.255	114	62	25	37	52	29	23	1	80	38	42	34	16	18	961398	129	0	14.52	0.04	91.4286
2023-03-03	11:46:00	3	3	22	50	99	0.25	20.781	0.059	0.35	0.25	21.9	20.56	0.251	0.22	0.192	2264	862	48	1910	727	40	0.844	11.036	4.201	0.232	2504	1458	1203	255	1046	780	266	294	1280	1026	254	1224	957	267	962959	1560	2	14.52	0.04	91.4286
2023-03-03	12:01:00	3	3	22	50	99	0.25	20.781	0.061	0.35	0.25	21.9	20.45	0.358	0.33	0.298	3373	1284	71	2965	1129	62	0.879	16.573	6.309	0.348	6449	4227	3518	709	2222	1811	411	687	2944	2474	470	3505	2855	650	966369	3410	4	14.53	0.04	91.4286
2023-03-03	12:16:00	3	3	22	50	99	0.25	20.781	0.061	0.35	0.25	21.9	20.47	0.325	0.31	0.264	3221	1226	68	2635	1003	55	0.818	15.609	5.942	0.328	1227	667	536	131	560	399	161	53	593	513	80	634	422	212	967133	764	1	14.53	0.04	91.4286
2023-03-03	12:31:00	3	3	22	50	99	0.25	20.781	0.06	0.35	0.25	21.9	20.52	0.279	0.26	0.219	2711	1032	57	2187	832	46	0.807	13.101	4.987	0.275	306	109	33	76	197	58	139	0	53	35	18	253	56	197	967451	318	0	14.53	0.04	91.4286
2023-03-03	12:46:00	3	3	22	50	99	0.25	20.781	0.059	0.35	0.25	21.9	20.56	0.246	0.22	0.186	2289	871	48	1862	709	39	0.814	11.079	4.218	0.233	326	91	35	56	235	106	129	0	143	89	54	183	52	131	967690	239	0	14.53	0.04	91.4286
2023-03-03	13:01:00	3	3	22	50	99	0.25	20.781	0.059	0.35	0.25	21.9	20.5	0.3	0.28	0.241	2899	1103	61	2407	916	51	0.83	14.086	5.362	0.296	20236	12757	11112	1645	7479	6561	918	2719	9608	8460	1148	10628	9213	1415	981352	13661	15	14.59	0.04	90.4762
2023-03-03	13:16:00	3	3	22	50	99	0.25	20.781	0.058	0.35	0.25	21.9	20.36	0.411	0.42	0.353	4366	1662	92	3517	1339	74	0.806	21.094	8.03	0.443	23647	15206	13187	2019	8441	7318	1123	2453	7092	6249	843	16555	14256	2299	996964	15613	17	14.59	0.04	89.5238
2023-03-03	13:31:00	3	3	22	50	99	0.25	20.781	0.059	0.35	0.25	21.9	20.4	0.383	0.38	0.324	3957	1506	83	3247	1236	68	0.821	19.184	7.303	0.403	25410	15923	13661	2262	9487	8330	1157	2913	8467	7386	1081	16943	14605	2338	1014428	17463	19	14.63	0.04	89.5238
2023-03-03	13:46:00	3	3	22.1	50	99	0.25	20.781	0.059	0.35	0.25	21.9	20.34	0.426	0.44	0.367	4581	1744	96	3659	1393	77	0.799	22.101	8.413	0.464	22041	14042	12023	2019	7999	6968	1031	2447	6659	5807	852	15382	13184	2198	1027059	12631	14	14.7	0.04	89.0476
2023-03-03	14:01:00	3	3	22	50	99	0.25	20.781	0.059	0.35	0.25	21.9	20.3	0.453	0.48	0.395	5043	1920	106	3957	1506	83	0.785	24.251	9.232	0.509	25806	16473	14148	2325	9333	8074	1259	2659	8498	7441	1057	17308	14781	2527	1043371	16312	18	14.81	0.04	89.5238
2023-03-03	14:16:00	3	3	22	49	99	0.25	20.781	0.059	0.35	0.25	21.9	20.35	0.421	0.43	0.362	4481	1706	94	3622	1379	76	0.808	21.665	8.247	0.455	31134	19769	17043	2726	11365	10017	1348	3320	9416	8238	1178	21718	18822	2896	1067171	23800	26	14.89	0.04	90
2023-03-03	14:31:00	3	3	21.9	52	99	0.25	20.781	0.059	0.35	0.25	22	20.35	0.412	0.43	0.352	4504	1715	95	3519	1340	74	0.781	21.643	8.239	0.455	12825	7940	6677	1263	4885	4206	679	853	3404	2907	497	9421	7976	1445	1077190	10019	11	15.12	0.04	89.0476
2023-03-03	14:46:00	3	3	22	52	99	0.25	20.781	0.063	0.35	0.25	22	20.28	0.516	0.5	0.453	5120	1949	108	4528	1724	95	0.884	25.184	9.587	0.529	4526	2737	2168	569	1789	1413	376	370	882	762	120	3644	2819	825	1080107	2917	3	15.78	0.04	89.0476
2023-03-03	15:01:00	3	3	22	51	99	0.25	20.761	0.066	0.35	0.25	22	20.35	0.494	0.41	0.427	4046	1540	85	4261	1622	89	1.053	20.657	7.863	0.434	7213	4311	3792	519	2902	2384	518	701	1738	1535	203	5475	4641	834	1088608	8501	9	16.15	0.04	96.1905
2023-03-03	15:16:00	3	3	22	50	99	0.25	20.771	0.067	0.35	0.25	21.9	20.32	0.542	0.45	0.474	4433	1687	93	4734	1802	99	1.068	22.705	8.643	0.477	7488	3828	3140	688	3660	3090	570	1252	2430	2107	323	5058	4123	935	1094659	6051	7	16.56	0.04	100.952
2023-03-03	15:31:00	3	3	22	50	99	0.25	20.771	0.067	0.35	0.25	22	20.28	0.604	0.49	0.536	4780	1820	100	5362	2041	113	1.122	24.768	9.429	0.52	10882	6575	5594	981	4307	3619	688	649	4469	3801	668	6413	5412	1001	1099905	5246	6	16.69	0.04	101.429
2023-03-03	15:46:00	3	3	22	50	99	0.25	20.781	0.065	0.35	0.25	22	20.33	0.553	0.45	0.488	4380	1667	92	4853	1847	102	1.108	22.628	8.614	0.475	149	70	14	56	79	38	41	29	89	22	67	60	30	30	1100334	429	0	16.72	0.04	101.429
2023-03-03	16:01:00	3	3	22	50	99	0.25	20.781	0.063	0.35	0.25	22	20.4	0.48	0.38	0.417	3691	1405	78	4149	1579	87	1.124	19.134	7.284	0.402	1975	1188	914	274	787	595	192	331	886	668	218	1089	841	248	1101618	1284	1	16.91	0.04	97.619
2023-03-03	16:16:00	3	3	22	50	99	0.25	20.781	0.062	0.35	0.25	22	20.38	0.499	0.4	0.437	3881	1477	81	4343	1653	91	1.119	20.096	7.65	0.422	1121	476	370	106	645	439	206	46	772	545	227	349	264	85	1102453	835	1	16.97	0.04	97.619
2023-03-03	16:31:00	3	3	22	50	99	0.25	20.781	0.061	0.35	0.25	22	20.4	0.487	0.38	0.426	3664	1395	77	4238	1613	89	1.157	19.128	7.281	0.402	347	179	120	59	168	60	108	22	186	97	89	161	83	78	1102717	264	0	17.05	0.04	97.619
2023-03-03	16:46:00	3	3	22	50	99	0.25	20.781	0.061	0.35	0.25	22	20.42	0.463	0.36	0.403	3483	1326	73	4018	1530	84	1.154	18.17	6.917	0.382	2873	1738	1352	386	1135	884	251	571	1460	1123	337	1413	1113	300	1104378	1661	2	17.17	0.04	105.238
2023-03-03	17:01:00	3	3	22.1	50	99	0.25	20.781	0.062	0.35	0.25	22	20.41	0.466	0.37	0.404	3612	1375	76	4034	1536	85	1.117	18.698	7.118	0.393	276	213	51	162	63	32	31	0	237	58	179	39	25	14	1105487	1109	1	17.18	0.04	105.238
2023-03-03	17:16:00	3	3	22	50	99	0.25	20.781	0.063	0.35	0.25	22	20.45	0.44	0.33	0.377	3153	1200	66	3745	1426	79	1.188	16.568	6.307	0.348	1293	903	672	231	390	268	122	91	623	419	204	670	521	149	1106724	1237	1	17.27	0.04	105.238
2023-03-03	17:31:00	3	3	22	50	99	0.25	20.781	0.062	0.35	0.25	22	20.42	0.462	0.36	0.399	3490	1329	73	3985	1517	84	1.142	18.163	6.914	0.381	1286	840	603	237	446	295	151	65	558	376	182	728	522	206	1109034	2310	3	17.33	0.04	105.238
2023-03-03	17:46:00	3	3	22	50	99	0.25	20.781	0.061	0.35	0.25	22	20.35	0.531	0.43	0.47	4184	1593	88	4683	1783	98	1.119	21.668	8.249	0.455	5357	2776	2338	438	2581	2053	528	1254	2917	2398	519	2440	1993	447	1112347	3313	4	17.42	0.04	105.714
2023-03-03	18:01:00	3	3	21.9	50	99	0.25	20.781	0.062	0.35	0.25	22	20.38	0.512	0.4	0.45	3861	1470	81	4484	1707	94	1.161	20.176	7.68	0.424	1223	868	528	340	355	239	116	138	434	308	126	789	459	330	1113158	811	1	17.42	0.04	101.905
2023-03-03	18:16:00	3	3	22	50	99	0.25	20.781	0.061	0.35	0.25	22	20.32	0.577	0.46	0.516	4431	1687	93	5131	1953	108	1.158	23.139	8.808	0.486	5503	3472	2903	569	2031	1710	321	975	3224	2731	493	2279	1882	397	1115342	2184	2	17.48	0.04	105.238
2023-03-03	18:31:00	3	3	22	50	0	0.25	20.781	0.061	0.35	0.25	22	20.38	0.499	0.4	0.438	3895	1483	82	4370	1664	92	1.122	20.185	7.684	0.424	1437	1004	737	267	433	275	158	473	963	669	294	474	343	131	1116986	1644	2	17.48	0.04	102.857
2023-03-03	18:46:00	3	3	22	51	0	0.25	20.781	0.06	0.35	0.25	22	20.33	0.565	0.45	0.505	4374	1665	92	5062	1927	106	1.157	22.836	8.693	0.48	15580	8351	7210	1141	7229	6321	908	2085	8919	7832	1087	6661	5699	962	1123883	6897	8	17.53	0.04	105.238
2023-03-03	19:01:00	3	3	22	50	0	0.25	20.781	0.061	0.35	0.25	21.9	20.3	0.595	0.48	0.534	4636	1765	97	5315	2023	112	1.146	24.15	9.193	0.507	18684	9924	8578	1346	8760	7649	1111	2380	7788	6840	948	10896	9387	1509	1134607	10723	12	17.56	0.04	104.762
2023-03-03	19:16:00	3	3	21.9	51	0	0.25	20.781	0.061	0.35	0.25	21.9	20.28	0.607	0.5	0.546	4880	1858	102	5455	2077	115	1.118	25.264	9.617	0.531	17128	9649	8301	1348	7479	6513	966	2233	7175	6284	891	9953	8530	1423	1145116	10509	12	17.59	0.04	103.81
2023-03-03	19:31:00	3	3	22	50	0	0.25	20.781	0.062	0.35	0.25	21.8	20.28	0.608	0.5	0.546	4871	1854	102	5444	2073	114	1.118	25.219	9.6	0.53	16367	9456	8115	1341	6911	6028	883	2227	7783	6797	986	8584	7346	1238	1156398	11282	13	17.62	0.04	94.7619
2023-03-03	19:46:00	3	3	22	50	0	0.25	20.781	0.062	0.35	0.25	21.8	20.3	0.588	0.48	0.526	4696	1788	99	5276	2008	111	1.123	24.341	9.266	0.511	9792	5403	4629	774	4389	3727	662	1321	4708	4084	624	5084	4272	812	1162677	6279	7	17.65	0.04	103.81
2023-03-03	20:01:00	3	3	22	50	0	0.25	20.781	0.061	0.35	0.25	21.8	20.32	0.57	0.46	0.509	4480	1705	94	5089	1937	107	1.136	23.283	8.863	0.489	22024	12844	11113	1731	9180	7961	1219	2567	8466	7514	952	13558	11560	1998	1178944	16267	18	17.72	0.04	101.905
2023-03-03	20:16:00	3	3	22	50	0	0.25	20.781	0.062	0.35	0.25	21.8	20.28	0.596	0.5	0.534	4893	1863	103	5312	2022	112	1.086	25.16	9.578	0.528	22464	12580	10878	1702	9884	8766	1118	2821	8988	8006	982	13476	11638	1838	1192670	13726	15	17.72	0.04	102.381
2023-03-03	20:31:00	3	3	22	50	0	0.25	20.781	0.062	0.35	0.25	21.8	20.29	0.593	0.49	0.531	4801	1828	101	5317	2024	112	1.107	24.803	9.442	0.521	17626	9760	8379	1381	7866	6862	1004	2116	7141	6327	814	10485	8914	1571	1202105	9435	10	17.72	0.04	101.429
2023-03-03	20:46:00	3	3	22	50	0	0.25	20.781	0.062	0.35	0.25	21.8	20.32	0.569	0.46	0.507	4469	1701	94	5057	1925	106	1.132	23.207	8.834	0.487	15366	8497	7323	1174	6869	6002	867	1815	5488	4898	590	9878	8427	1451	1211355	9250	10	17.73	0.04	100.476
2023-03-03	21:01:00	3	3	22	50	0	0.25	20.781	0.061	0.35	0.25	21.8	20.35	0.532	0.43	0.47	4174	1589	88	4675	1780	98	1.12	21.621	8.231	0.454	902	402	277	125	500	317	183	15	150	109	41	752	485	267	1212048	694	1	17.73	0.04	100.476
2023-03-03	21:16:00	3	3	22	50	0	0.25	20.781	0.061	0.35	0.25	21.8	20.47	0.412	0.31	0.351	2988	1137	63	3503	1333	74	1.172	15.648	5.957	0.329	162	98	36	62	64	11	53	2	81	21	60	81	26	55	1212282	234	0	17.73	0.04	100.476
2023-03-03	21:31:00	3	3	21.9	50	0	0.25	20.781	0.06	0.35	0.25	21.8	20.5	0.364	0.28	0.304	2743	1044	58	3042	1158	64	1.109	14.176	5.396	0.298	151	82	44	38	69	13	56	0	103	31	72	48	26	22	1212553	271	0	17.73	0.04	100.476
2023-03-03	21:46:00	3	3	22	50	0	0.25	20.781	0.06	0.35	0.25	21.8	20.48	0.391	0.3	0.331	2932	1116	62	3321	1264	70	1.133	15.229	5.797	0.32	167	42	18	24	125	52	73	0	9	5	4	158	65	93	1212727	173	0	17.73	0.04	100.476
2023-03-03	22:01:00	3	3	22	50	0	0.25	20.781	0.06	0.35	0.25	21.8	20.5	0.375	0.28	0.315	2706	1030	57	3150	1199	66	1.164	14.15	5.386	0.297	1609	928	780	148	681	559	122	82	346	312	34	1263	1027	236	1213555	828	1	17.73	0.04	100.476
2023-03-03	22:16:00	3	3	22	50	0	0.25	20.781	0.06	0.35	0.25	21.8	20.39	0.477	0.39	0.417	3829	1458	80	4169	1587	88	1.089	19.701	7.5	0.414	21314	12477	10559	1918	8837	7664	1173	2358	6309	5561	748	15005	12662	2343	1229770	16215	18	17.74	0.04	100.476
2023-03-03	22:31:00	3	3	22	50	0	0.25	20.781	0.06	0.35	0.25	21.8	20.34	0.523	0.44	0.463	4352	1657	91	4642	1767	97	1.067	22.284	8.483	0.468	25615	14610	12565	2045	11005	9747	1258	2715	8291	7450	841	17324	14862	2462	1248547	18777	21	17.81	0.04	100.476
2023-03-03	22:46:00	3	3	22	50	0	0.25	20.781	0.058	0.35	0.25	21.8	20.35	0.51	0.43	0.451	4241	1614	89	4503	1714	95	1.062	21.693	8.258	0.456	25336	14315	12374	1941	11021	9637	1384	2543	8414	7507	907	16922	14504	2418	1264446	15899	18	17.89	0.04	94.7619
2023-03-03	23:01:00	3	3	22	50	0	0.25	20.781	0.057	0.35	0.25	21.8	20.37	0.477	0.41	0.42	4079	1553	86	4201	1599	88	1.03	20.723	7.889	0.435	12478	7006	5936	1070	5472	4703	769	1060	5571	4797	774	6907	5842	1065	1272682	8236	9	17.92	0.04	94.7619
2023-03-03	23:16:00	3	3	22	50	0	0.25	20.781	0.057	0.35	0.25	21.8	20.41	0.422	0.37	0.366	3696	1407	78	3637	1384	76	0.984	18.588	7.076	0.39	151	24	11	13	127	50	77	0	123	47	76	28	14	14	1272833	152	0	17.92	0.04	94.7619
2023-03-03	23:31:00	3	3	22	50	0	0.25	20.781	0.056	0.35	0.25	21.8	20.54	0.298	0.24	0.241	2393	911	50	2407	916	51	1.006	12.092	4.603	0.254	439	78	41	37	361	115	246	0	379	127	252	60	29	31	1273706	872	1	17.92	0.04	94.7619
2023-03-03	23:46:00	3	3	22	50	0	0.25	20.781	0.056	0.35	0.25	21.8	20.54	0.28	0.24	0.224	2449	932	51	2247	855	47	0.917	12.139	4.621	0.255	445	53	7	46	392	189	203	0	393	190	203	52	6	46	1274442	737	1	17.93	0.04	94.7619
2023-03-04	00:01:00	3	3	22	50	0	0.25	20.781	0.055	0.35	0.25	21.8	20.54	0.283	0.24	0.228	2435	927	51	2284	869	48	0.938	12.123	4.615	0.255	495	67	7	60	428	214	214	0	429	215	214	66	6	60	1275273	831	1	17.93	0.04	94.7619
2023-03-04	00:16:00	3	3	22	50	0	0.25	20.781	0.055	0.35	0.25	21.8	20.45	0.353	0.33	0.298	3373	1284	71	2968	1130	62	0.88	16.577	6.311	0.348	15291	9098	7830	1268	6193	5413	780	1584	6829	5960	869	8462	7283	1179	1285436	10163	11	17.95	0.04	95.7143
2023-03-04	00:31:00	3	3	22	50	0	0.25	20.781	0.056	0.35	0.25	21.8	20.35	0.441	0.43	0.385	4419	1682	93	3845	1464	81	0.87	21.668	8.248	0.455	17116	9667	8271	1396	7449	6401	1048	1818	7224	6268	956	9892	8404	1488	1294934	9498	11	18.06	0.04	95.7143
2023-03-04	00:46:00	3	3	22	50	0	0.25	20.781	0.057	0.35	0.25	21.8	20.42	0.372	0.36	0.316	3700	1409	78	3141	1196	66	0.849	18.057	6.874	0.379	5850	3479	2828	651	2371	1895	476	157	2362	1875	487	3488	2848	640	1297588	2655	3	18.07	0.04	95.7143
2023-03-04	01:01:00	3	3	22	50	0	0.25	20.781	0.056	0.35	0.25	21.8	20.48	0.318	0.3	0.262	3087	1175	65	2610	994	55	0.845	15.055	5.731	0.316	135	61	31	30	74	26	48	0	85	36	49	50	21	29	1297713	124	0	18.07	0.04	95.7143
2023-03-04	01:16:00	3	3	22	50	0	0.25	20.781	0.055	0.35	0.25	21.8	20.57	0.243	0.21	0.189	2154	820	45	1882	717	40	0.874	10.57	4.024	0.222	155	67	18	49	88	2	86	0	94	6	88	61	14	47	1298002	289	0	18.07	0.04	95.7143
2023-03-04	01:31:00	3	3	22	50	0	0.25	20.781	0.055	0.35	0.25	21.8	20.54	0.256	0.24	0.201	2512	956	53	2019	769	42	0.804	12.133	4.619	0.255	309	237	62	175	72	3	69	0	76	7	69	233	58	175	1298434	432	0	18.08	0.04	95.7143
2023-03-04	01:46:00	3	3	22	50	0	0.25	20.781	0.055	0.35	0.25	21.8	20.54	0.259	0.24	0.204	2503	953	53	2046	779	43	0.817	12.127	4.617	0.255	328	274	126	148	54	1	53	0	60	7	53	268	120	148	1298695	261	0	18.08	0.04	95.7143
2023-03-04	02:01:00	3	3	22	50	0	0.25	20.781	0.054	0.35	0.25	21.8	20.54	0.255	0.24	0.201	2499	951	52	2001	762	42	0.8	12.063	4.592	0.253	4475	3068	2534	534	1407	1125	282	468	2128	1760	368	2347	1899	448	1301639	2944	3	18.09	0.04	95.7143
2023-03-04	02:16:00	3	3	22	50	0	0.25	20.781	0.055	0.35	0.25	21.8	20.42	0.357	0.36	0.302	3750	1427	79	3015	1148	63	0.804	18.112	6.895	0.38	8172	5130	4281	849	3042	2503	539	722	3945	3267	678	4227	3517	710	1305732	4093	5	18.11	0.04	95.7143
2023-03-04	02:31:00	3	3	22	50	0	0.25	20.781	0.055	0.35	0.25	21.8	20.47	0.325	0.31	0.27	3219	1225	68	2707	1031	57	0.841	15.68	5.969	0.329	13409	9063	7684	1379	4346	3615	731	581	6156	5243	913	7253	6056	1197	1310768	5036	6	18.13	0.04	95.7143
2023-03-04	02:46:00	3	3	22	50	0	0.25	20.781	0.055	0.35	0.25	21.8	20.47	0.313	0.31	0.258	3229	1229	68	2571	979	54	0.796	15.568	5.926	0.327	90	76	34	42	14	5	9	4	9	4	5	81	35	46	1310840	72	0	18.13	0.04	95.7143
2023-03-04	03:01:00	3	3	22	50	0	0.25	20.781	0.054	0.35	0.25	21.8	20.57	0.23	0.21	0.176	2189	833	46	1756	668	37	0.802	10.568	4.023	0.222	3	0	0	0	3	0	3	0	3	0	3	0	0	0	1310842	2	0	18.13	0.04	95.7143
2023-03-04	03:16:00	3	3	22	50	0	0.25	20.781	0.054	0.35	0.25	21.8	20.57	0.216	0.21	0.163	2228	848	47	1626	619	34	0.73	10.58	4.027	0.222	11	8	0	8	3	0	3	0	3	0	3	8	0	8	1310847	6	0	18.13	0.04	95.7143
2023-03-04	03:31:00	3	3	22	50	0	0.25	20.781	0.054	0.35	0.25	21.8	20.54	0.245	0.24	0.191	2536	965	53	1917	730	40	0.756	12.114	4.611	0.254	8	4	0	4	4	0	4	0	4	0	4	4	0	4	1310853	6	0	18.13	0.04	95.7143
2023-03-04	03:46:00	3	3	22	50	0	0.25	20.771	0.054	0.35	0.25	21.8	20.47	0.297	0.3	0.243	3137	1194	66	2423	923	51	0.773	15.044	5.727	0.316	4527	3242	2692	550	1285	1011	274	541	1295	1097	198	3232	2606	626	1313273	2420	3	18.14	0.04	95.7143
2023-03-04	04:01:00	3	3	22	50	0	0.25	20.771	0.054	0.35	0.25	21.8	20.5	0.278	0.27	0.224	2829	1077	59	2243	854	47	0.793	13.628	5.188	0.286	22	18	3	15	4	0	4	1	4	0	4	18	3	15	1313293	20	0	18.14	0.04	95.7143
2023-03-04	04:16:00	3	3	22	50	0	0.25	20.781	0.054	0.35	0.25	21.8	20.57	0.227	0.21	0.173	2193	835	46	1725	657	36	0.786	10.55	4.016	0.222	26	26	4	22	0	0	0	0	0	0	0	26	4	22	1313364	71	0	18.14	0.04	95.7143
2023-03-04	04:31:00	3	3	22	50	0	0.25	20.771	0.054	0.35	0.25	21.8	20.57	0.215	0.2	0.161	2111	804	44	1611	613	34	0.763	10.103	3.846	0.212	18	18	7	11	0	0	0	0	0	0	0	18	7	11	1313407	43	0	18.14	0.04	95.7143
2023-03-04	04:46:00	3	3	22	50	0	0.25	20.771	0.055	0.35	0.25	21.7	20.51	0.273	0.26	0.218	2693	1025	57	2167	825	45	0.804	13.011	4.953	0.273	4963	3664	3016	648	1299	1048	251	619	1708	1405	303	3255	2659	596	1315747	2341	3	18.22	0.04	95.7143
2023-03-04	05:01:00	3	3	22	50	0	0.25	20.771	0.055	0.35	0.25	21.8	20.46	0.318	0.31	0.263	3234	1231	68	2634	1003	55	0.815	15.657	5.96	0.329	1221	802	631	171	419	239	180	47	500	321	179	721	549	172	1316516	768	1	18.22	0.04	95.7143
2023-02-27	17:16:00	4	4	22.1	57	99	0.25	20.781	0.058	0.35	0.25	21.6	20.35	0.451	0.43	0.392	4691	1757	92	4182	1567	82	0.891	23.112	8.659	0.455	8790	6056	5090	966	2734	2233	501	1393	1629	1391	238	7161	5932	1229	3305	3305	4	0.08	0.01	97.9695
2023-02-27	17:31:00	4	4	22.1	51	99	0.25	20.761	0.067	0.35	0.25	21.7	20.35	0.48	0.41	0.413	4341	1626	86	4376	1640	86	1.008	21.949	8.223	0.432	8507	5501	4584	917	3006	2451	555	1249	2031	1729	302	6476	5306	1170	6469	3164	4	0.2	0.01	60.9137
2023-02-27	17:46:00	4	4	22	50	99	0.25	20.761	0.069	0.35	0.25	21.7	20.32	0.534	0.44	0.465	4615	1729	91	4948	1854	97	1.072	23.661	8.864	0.466	7906	4881	4039	842	3025	2457	568	1157	2320	1897	423	5586	4599	987	9457	2988	3	0.43	0.01	98.9848
2023-02-27	18:01:00	4	4	22	50	99	0.25	20.771	0.067	0.35	0.25	21.8	20.33	0.532	0.44	0.464	4612	1728	91	4933	1848	97	1.07	23.631	8.853	0.466	6490	4119	3445	674	2371	1865	506	825	1405	1133	272	5085	4177	908	12163	2706	3	0.55	0.01	98.9848
2023-02-27	18:16:00	4	4	22	50	99	0.25	20.771	0.068	0.35	0.25	21.8	20.3	0.564	0.47	0.496	4942	1852	97	5290	1982	104	1.07	25.329	9.489	0.499	4998	2954	2364	590	2044	1558	486	266	1068	789	279	3930	3133	797	14621	2457	3	0.64	0.02	98.9848
2023-02-27	18:31:00	4	4	21.9	50	0	0.25	20.771	0.066	0.35	0.25	21.8	20.3	0.572	0.47	0.506	4905	1838	97	5391	2020	106	1.099	25.295	9.476	0.498	668	355	239	116	313	216	97	13	87	71	16	581	384	197	15358	738	1	0.64	0.02	98.9848
2023-02-27	18:46:00	4	4	22	50	0	0.25	20.781	0.064	0.35	0.25	21.8	20.38	0.489	0.4	0.425	4191	1570	83	4524	1695	89	1.079	21.519	8.062	0.424	4071	2401	1864	537	1670	1221	449	473	1557	1110	447	2514	1975	539	17524	2166	2	0.76	0.02	98.9848
2023-02-27	19:01:00	4	4	22	50	0	0.25	20.781	0.065	0.35	0.25	21.7	20.33	0.53	0.45	0.465	4745	1778	93	4942	1851	97	1.041	24.167	9.054	0.476	6683	4193	3410	783	2490	2015	475	1153	1788	1483	305	4895	3942	953	19998	2474	3	0.98	0.02	104.061
2023-02-27	19:16:00	4	4	22	50	0	0.25	20.781	0.064	0.35	0.25	21.7	20.33	0.537	0.45	0.473	4723	1769	93	5025	1883	99	1.064	24.171	9.055	0.476	5491	3527	2891	636	1964	1603	361	1071	1156	931	225	4335	3563	772	22096	2098	2	1.01	0.02	102.03
2023-02-27	19:31:00	4	4	22	50	0	0.25	20.781	0.064	0.35	0.25	21.7	20.26	0.627	0.52	0.564	5418	2030	107	5998	2247	118	1.107	27.985	10.484	0.551	687	337	231	106	350	207	143	0	20	16	4	667	422	245	22692	595	1	1.01	0.02	102.03
2023-02-27	19:46:00	4	4	22.1	50	0	0.25	20.781	0.065	0.35	0.25	21.7	20.38	0.492	0.4	0.427	4177	1565	82	4537	1700	89	1.086	21.479	8.047	0.423	4748	3014	2472	542	1734	1389	345	787	755	629	126	3993	3232	761	24704	2012	2	1.09	0.03	102.538
2023-02-27	20:01:00	4	4	22	50	0	0.25	20.781	0.064	0.35	0.25	21.7	20.3	0.565	0.48	0.501	5078	1902	100	5351	2005	105	1.054	25.93	9.715	0.511	5571	3013	2397	616	2558	2014	544	487	1804	1415	389	3767	2996	771	28124	3420	4	1.14	0.07	102.538
2023-02-27	20:16:00	4	4	22	50	0	0.25	20.781	0.064	0.35	0.25	21.7	20.33	0.547	0.45	0.483	4724	1770	93	5166	1935	102	1.094	24.329	9.115	0.479	6106	3738	3045	693	2368	1869	499	745	1229	1010	219	4877	3904	973	30706	2582	3	1.26	0.07	100
2023-02-27	20:31:00	4	4	22	50	0	0.25	20.781	0.064	0.35	0.25	21.7	20.28	0.588	0.5	0.525	5252	1968	103	5582	2091	110	1.063	26.872	10.068	0.529	5223	3369	2753	616	1854	1505	349	1011	1064	915	149	4159	3343	816	32880	2174	2	1.35	0.07	106.091
2023-02-27	20:46:00	4	4	22	50	0	0.25	20.781	0.063	0.35	0.25	21.7	20.29	0.572	0.49	0.509	5175	1939	102	5420	2031	107	1.047	26.39	9.887	0.52	8855	5867	4845	1022	2988	2508	480	1530	1770	1519	251	7085	5834	1251	36100	3220	4	1.35	0.07	104.569
2023-02-27	21:01:00	4	4	22	50	0	0.25	20.781	0.064	0.35	0.25	21.7	20.26	0.622	0.52	0.558	5454	2043	107	5964	2234	117	1.093	28.091	10.524	0.553	2438	1304	1057	247	1134	912	222	184	463	381	82	1975	1588	387	37354	1254	1	1.35	0.07	104.569
2023-02-27	21:16:00	4	4	22	50	0	0.25	20.781	0.063	0.35	0.25	21.8	20.36	0.494	0.42	0.432	4422	1656	87	4573	1713	90	1.034	22.483	8.423	0.443	1754	1189	926	263	565	428	137	360	494	380	114	1260	974	286	38063	710	1	1.43	0.07	105.584
2023-02-27	21:31:00	4	4	22	50	0	0.25	20.781	0.063	0.35	0.25	21.7	20.31	0.553	0.47	0.49	4929	1847	97	5195	1946	102	1.054	25.172	9.43	0.496	7508	4706	3888	818	2802	2286	516	1368	3138	2606	532	4370	3568	802	42083	4019	4	1.63	0.07	100
2023-02-27	21:46:00	4	4	22	50	0	0.25	20.781	0.063	0.35	0.25	21.7	20.18	0.691	0.6	0.628	6351	2379	125	6719	2517	132	1.058	32.459	12.161	0.639	2932	1711	1348	363	1221	967	254	253	259	221	38	2673	2094	579	43411	1329	1	1.66	0.07	106.599
2023-02-27	22:01:00	4	4	22	50	0	0.25	20.771	0.063	0.35	0.25	21.7	20.38	0.48	0.39	0.417	4064	1523	80	4416	1654	87	1.087	20.9	7.83	0.412	4351	2614	2050	564	1737	1353	384	698	1451	1048	403	2900	2355	545	45333	1922	2	1.71	0.07	106.599
2023-02-27	22:16:00	4	4	22	51	0	0.25	20.781	0.063	0.35	0.25	21.7	20.3	0.555	0.48	0.492	5078	1903	100	5242	1964	103	1.032	25.811	9.67	0.508	9473	6285	5217	1068	3188	2602	586	1415	2234	1854	380	7239	5965	1274	48760	3427	4	1.83	0.07	106.599
2023-02-27	22:31:00	4	4	21.9	50	0	0.25	20.781	0.062	0.35	0.25	21.7	20.32	0.549	0.46	0.487	4810	1802	95	5162	1934	102	1.073	24.665	9.241	0.486	6847	4175	3445	730	2672	2153	519	1130	2902	2402	500	3945	3196	749	51884	3124	3	1.93	0.07	105.076
2023-02-27	22:46:00	4	4	22	50	0	0.25	20.781	0.062	0.35	0.25	21.7	20.28	0.575	0.5	0.513	5302	1986	104	5472	2050	108	1.032	26.948	10.096	0.531	6419	3540	2877	663	2879	2290	589	659	2410	1957	453	4009	3210	799	54965	3081	3	1.93	0.07	105.076
2023-02-27	23:01:00	4	4	22	50	0	0.25	20.771	0.062	0.35	0.25	21.7	20.32	0.544	0.45	0.481	4710	1764	93	5128	1921	101	1.089	24.232	9.078	0.477	10774	6820	5617	1203	3954	3221	733	902	3920	3192	728	6854	5646	1208	58890	3924	4	1.98	0.07	105.076
2023-02-27	23:16:00	4	4	22	50	0	0.25	20.771	0.063	0.35	0.25	21.7	20.26	0.611	0.51	0.548	5321	1994	105	5825	2182	115	1.095	27.415	10.271	0.54	7425	4449	3617	832	2976	2413	563	1041	2084	1683	401	5341	4347	994	61937	3047	3	1.98	0.07	105.076
2023-02-27	23:31:00	4	4	22	50	0	0.25	20.771	0.063	0.35	0.25	21.7	20.26	0.612	0.51	0.549	5320	1993	105	5842	2189	115	1.098	27.425	10.275	0.54	4766	2924	2360	564	1842	1421	421	729	1658	1269	389	3108	2512	596	64402	2465	3	2.06	0.07	105.076
2023-02-27	23:46:00	4	4	22	51	0	0.25	20.771	0.062	0.35	0.25	21.7	20.28	0.581	0.49	0.518	5131	1922	101	5508	2064	109	1.073	26.315	9.859	0.518	7412	4868	4017	851	2544	2071	473	1084	1472	1193	279	5940	4895	1045	67147	2745	3	2.07	0.07	102.03
2023-02-28	00:01:00	4	4	22	50	0	0.25	20.771	0.061	0.35	0.25	21.7	20.31	0.552	0.46	0.491	4815	1804	95	5221	1956	103	1.084	24.752	9.273	0.488	9709	5986	4924	1062	3723	3079	644	2025	3462	2852	610	6247	5151	1096	72666	5519	6	2.07	0.07	104.569
2023-02-28	00:16:00	4	4	22	50	0	0.25	20.771	0.06	0.35	0.25	21.7	20.3	0.558	0.47	0.497	4937	1850	97	5298	1985	104	1.073	25.316	9.484	0.499	14010	9007	7552	1455	5003	4170	833	2256	4069	3432	637	9941	8290	1651	77409	4743	5	2.07	0.07	103.553
2023-02-28	00:31:00	4	4	22	50	0	0.25	20.781	0.059	0.35	0.25	21.7	20.3	0.544	0.48	0.485	5109	1914	101	5167	1936	102	1.011	25.848	9.684	0.509	14555	9276	7746	1530	5279	4407	872	2201	3200	2681	519	11355	9472	1883	82349	4940	5	2.12	0.07	103.553
2023-02-28	00:46:00	4	4	22	50	0	0.25	20.771	0.061	0.35	0.25	21.7	20.33	0.522	0.44	0.461	4619	1730	91	4896	1834	96	1.06	23.618	8.848	0.465	10567	6836	5704	1132	3731	3046	685	1602	2935	2382	553	7632	6368	1264	86102	3754	4	2.12	0.07	103.553
2023-02-28	01:01:00	4	4	22	50	0	0.25	20.771	0.06	0.35	0.25	21.7	20.3	0.525	0.47	0.465	5019	1880	99	4942	1852	97	0.985	25.245	9.458	0.497	12157	7852	6458	1394	4305	3590	715	2436	2663	2220	443	9494	7828	1666	90443	4341	5	2.16	0.1	103.553
2023-02-28	01:16:00	4	4	22	50	0	0.25	20.771	0.062	0.35	0.25	21.7	20.35	0.471	0.42	0.409	4518	1693	89	4364	1635	86	0.966	22.631	8.479	0.446	6493	4127	3380	747	2366	1867	499	1030	825	673	152	5668	4574	1094	93230	2787	3	2.16	0.1	101.523
2023-02-28	01:31:00	4	4	22.1	51	0	0.25	20.771	0.062	0.35	0.25	21.7	20.35	0.473	0.42	0.412	4505	1688	89	4387	1644	86	0.974	22.606	8.469	0.445	2590	1235	944	291	1355	1036	319	53	237	205	32	2353	1775	578	94719	1489	2	2.16	0.1	101.523
2023-02-28	01:46:00	4	4	22	50	0	0.25	20.771	0.062	0.35	0.25	21.7	20.38	0.432	0.39	0.37	4220	1581	83	3952	1480	78	0.936	21.002	7.868	0.414	198	75	32	43	123	64	59	0	0	0	0	198	96	102	94922	203	0	2.16	0.1	101.523
2023-02-28	02:01:00	4	4	22	50	0	0.25	20.771	0.06	0.35	0.25	21.7	20.42	0.396	0.35	0.336	3774	1414	74	3580	1341	71	0.948	18.834	7.056	0.371	219	132	73	59	87	51	36	0	0	0	0	219	124	95	95159	237	0	2.16	0.1	101.523
2023-02-28	02:16:00	4	4	22	51	0	0.25	20.771	0.06	0.35	0.25	21.7	20.52	0.293	0.25	0.233	2704	1013	53	2472	926	49	0.914	13.39	5.017	0.264	254	151	93	58	103	58	45	0	0	0	0	254	151	103	95498	340	0	2.16	0.1	101.523
2023-02-28	02:31:00	4	4	22	50	0	0.25	20.771	0.059	0.35	0.25	21.7	20.43	0.375	0.34	0.315	3670	1375	72	3338	1251	66	0.91	18.154	6.801	0.358	5620	3456	2780	676	2164	1693	471	732	1234	988	246	4386	3485	901	97930	2431	3	2.16	0.1	101.523
2023-02-28	02:46:00	4	4	22.1	50	0	0.25	20.771	0.059	0.35	0.25	21.7	20.37	0.437	0.4	0.378	4306	1613	85	4007	1501	79	0.93	21.402	8.018	0.422	8481	5294	4343	951	3187	2562	625	857	2495	2038	457	5986	4867	1119	101703	3773	4	2.16	0.1	101.523
2023-02-28	03:01:00	4	4	21.9	50	0	0.25	20.771	0.058	0.35	0.25	21.7	20.35	0.459	0.42	0.401	4509	1689	89	4245	1590	84	0.941	22.465	8.416	0.443	12700	8008	6606	1402	4692	3889	803	1822	2505	2100	405	10195	8395	1800	106080	4377	5	2.17	0.1	101.523
2023-02-28	03:16:00	4	4	22	50	0	0.25	20.771	0.057	0.35	0.25	21.7	20.31	0.476	0.46	0.419	5002	1874	99	4446	1666	88	0.889	24.631	9.228	0.485	7656	4932	4006	926	2724	2118	606	660	1493	1150	343	6163	4974	1189	108927	2847	3	2.17	0.1	101.523
2023-02-28	03:31:00	4	4	22	50	0	0.25	20.771	0.057	0.35	0.25	21.7	20.34	0.448	0.43	0.391	4685	1755	92	4156	1557	82	0.887	23.06	8.639	0.454	9272	5019	4152	867	4253	3433	820	257	1106	924	182	8166	6661	1505	113224	4297	5	2.17	0.1	101.523
2023-02-28	03:46:00	4	4	21.9	50	0	0.25	20.781	0.056	0.35	0.25	21.7	20.33	0.458	0.45	0.402	4911	1840	97	4269	1599	84	0.869	24.075	9.02	0.474	5257	2706	2110	596	2551	1995	556	74	530	418	112	4727	3687	1040	115889	2665	3	2.17	0.1	101.523
2023-02-28	04:01:00	4	4	22	50	0	0.25	20.781	0.055	0.35	0.25	21.7	20.4	0.375	0.38	0.32	4236	1587	83	3417	1280	67	0.807	20.471	7.669	0.403	6531	3487	2802	685	3044	2456	588	132	944	764	180	5587	4494	1093	119049	3159	4	2.17	0.1	101.523
2023-02-28	04:16:00	4	4	22	50	0	0.25	20.781	0.056	0.35	0.25	21.7	20.42	0.36	0.36	0.304	3979	1491	78	3230	1210	64	0.812	19.254	7.213	0.379	64	30	15	15	34	8	26	0	9	4	5	55	19	36	119102	54	0	2.17	0.1	101.523
2023-02-28	04:31:00	4	4	22	50	0	0.25	20.781	0.055	0.35	0.25	21.7	20.42	0.361	0.36	0.306	3975	1489	78	3254	1219	64	0.818	19.265	7.218	0.38	346	141	83	58	205	108	97	0	82	44	38	264	147	117	119422	320	0	2.17	0.1	101.523
2023-02-28	04:46:00	4	4	22	50	0	0.25	20.781	0.054	0.35	0.25	21.7	20.47	0.32	0.31	0.265	3424	1283	67	2821	1057	56	0.824	16.612	6.224	0.327	436	94	48	46	342	141	201	0	86	60	26	350	129	221	119891	469	1	2.17	0.1	101.523
2023-02-28	05:01:00	4	4	22	50	0	0.25	20.781	0.054	0.35	0.25	21.7	20.52	0.271	0.26	0.217	2894	1084	57	2307	864	45	0.797	13.955	5.228	0.275	284	84	50	34	200	83	117	0	42	27	15	242	106	136	120179	288	0	2.17	0.1	101.523
2023-02-28	05:16:00	4	4	22	50	0	0.25	20.781	0.055	0.35	0.25	21.7	20.5	0.295	0.28	0.24	3102	1162	61	2566	961	51	0.827	15.063	5.643	0.297	1766	913	658	255	853	582	271	22	338	230	108	1428	1010	418	121291	1112	1	2.17	0.1	101.523
2023-02-28	05:31:00	4	4	22	50	0	0.25	20.781	0.054	0.35	0.25	21.7	20.43	0.347	0.35	0.293	3888	1456	77	3119	1168	61	0.802	18.771	7.032	0.37	8109	5176	4310	866	2933	2346	587	1006	2006	1593	413	6103	5063	1040	127188	5897	7	2.26	0.1	101.523
2023-02-28	05:46:00	4	4	22	50	0	0.25	20.781	0.055	0.35	0.25	21.7	20.38	0.398	0.4	0.342	4427	1659	87	3645	1366	72	0.823	21.478	8.047	0.423	7528	4107	3344	763	3421	2709	712	250	1719	1338	381	5809	4715	1094	130307	3119	3	2.26	0.1	101.523
2023-02-28	06:01:00	4	4	22	50	0	0.25	20.781	0.056	0.35	0.25	21.7	20.35	0.422	0.43	0.366	4766	1786	94	3906	1463	77	0.819	23.104	8.656	0.455	5562	2774	2226	548	2788	2185	603	60	914	746	168	4648	3665	983	133179	2871	3	2.26	0.1	101.523
2023-02-28	06:16:00	4	4	22	50	0	0.25	20.781	0.056	0.35	0.25	21.7	20.47	0.32	0.31	0.263	3440	1289	68	2809	1053	55	0.817	16.666	6.244	0.328	43	33	14	19	10	4	6	0	0	0	0	43	18	25	133265	87	0	2.26	0.1	101.523
2023-02-28	06:31:00	4	4	22	50	99	0.25	20.781	0.056	0.35	0.25	21.7	20.52	0.259	0.26	0.203	2933	1099	58	2165	811	43	0.738	13.952	5.227	0.275	90	47	8	39	43	11	32	0	0	0	0	90	19	71	133448	183	0	2.26	0.1	101.523
2023-02-28	06:46:00	4	4	22	50	99	0.25	20.781	0.054	0.35	0.25	21.8	20.47	0.305	0.31	0.252	3460	1296	68	2675	1002	53	0.773	16.595	6.217	0.327	36	16	3	13	20	9	11	0	0	0	0	36	12	24	133481	33	0	2.26	0.1	101.523
2023-02-28	07:01:00	4	4	22	50	99	0.25	20.781	0.054	0.35	0.25	21.8	20.45	0.319	0.33	0.265	3703	1387	73	2824	1058	56	0.763	17.716	6.637	0.349	77	50	31	19	27	5	22	0	0	0	0	77	36	41	133612	131	0	2.26	0.1	101.523
2023-02-28	07:16:00	4	4	22	50	99	0.25	20.781	0.055	0.35	0.25	21.8	20.47	0.311	0.31	0.257	3457	1295	68	2734	1024	54	0.791	16.646	6.236	0.328	260	87	53	34	173	114	59	0	0	0	0	260	167	93	133829	217	0	2.26	0.1	101.523
2023-02-28	07:31:00	4	4	22	50	99	0.25	20.781	0.054	0.35	0.25	21.9	20.5	0.28	0.28	0.226	3131	1173	62	2406	901	47	0.769	14.998	5.619	0.295	126	23	7	16	103	42	61	0	0	0	0	126	49	77	133957	128	0	2.26	0.1	101.523
2023-02-28	07:46:00	4	4	22	50	99	0.25	20.781	0.054	0.35	0.25	21.9	20.49	0.293	0.29	0.238	3227	1209	64	2533	949	50	0.785	15.521	5.815	0.306	118	18	1	17	100	46	54	0	0	0	0	118	47	71	134100	143	0	2.26	0.1	101.523
2023-02-28	08:01:00	4	4	21.9	50	99	0.25	20.781	0.055	0.35	0.25	21.9	20.47	0.317	0.31	0.262	3436	1287	68	2790	1045	55	0.812	16.626	6.229	0.328	108	6	3	3	102	41	61	0	0	0	0	108	44	64	134221	121	0	2.26	0.1	101.523
2023-02-28	08:16:00	4	4	22	50	99	0.25	20.781	0.055	0.35	0.25	21.9	20.49	0.296	0.29	0.242	3214	1204	63	2563	960	50	0.797	15.502	5.808	0.305	247	27	9	18	220	113	107	0	0	0	0	247	122	125	134526	305	0	2.26	0.1	101.523
2023-02-28	08:31:00	4	4	22	50	99	0.25	20.781	0.055	0.35	0.25	21.9	20.5	0.293	0.28	0.238	3087	1156	61	2528	947	50	0.819	14.96	5.605	0.295	279	42	24	18	237	113	124	0	0	0	0	279	137	142	134734	208	0	2.26	0.1	101.523
2023-02-28	08:46:00	4	4	22	50	99	0.25	20.781	0.055	0.35	0.25	21.9	20.47	0.31	0.31	0.254	3459	1296	68	2708	1015	53	0.783	16.626	6.229	0.328	430	57	26	31	373	168	205	0	0	0	0	430	194	236	135032	298	0	2.26	0.1	101.523
2023-02-28	09:01:00	4	4	21.9	50	99	0.25	20.781	0.057	0.35	0.25	21.9	20.52	0.267	0.26	0.21	2900	1086	57	2231	836	44	0.769	13.896	5.206	0.274	5917	3535	2890	645	2382	1878	504	637	1064	849	215	4853	3919	934	138888	3857	4	2.29	0.1	98.9848
2023-02-28	09:16:00	4	4	22	50	99	0.25	20.771	0.058	0.35	0.25	21.9	20.45	0.327	0.32	0.269	3557	1333	70	2865	1073	56	0.805	17.189	6.44	0.339	5454	3307	2696	611	2147	1696	451	236	1414	1161	253	4040	3231	809	141374	2485	3	2.29	0.1	98.4772
2023-02-28	09:31:00	4	4	22	50	99	0.25	20.771	0.059	0.35	0.25	21.9	20.4	0.372	0.37	0.314	4102	1537	81	3340	1251	66	0.814	19.86	7.44	0.391	974	362	184	178	612	392	220	0	303	160	143	671	416	255	143455	2081	2	2.29	0.1	98.4772
2023-02-28	09:46:00	4	4	21.9	50	99	0.25	20.771	0.058	0.35	0.25	21.9	20.52	0.265	0.25	0.207	2789	1045	55	2205	826	43	0.791	13.431	5.032	0.265	327	66	17	49	261	148	113	0	187	66	121	140	99	41	145727	2272	3	2.29	0.1	98.4772
2023-02-28	10:01:00	4	4	22	50	99	0.25	20.781	0.057	0.35	0.25	21.9	20.52	0.261	0.26	0.204	2924	1095	58	2173	814	43	0.743	13.926	5.217	0.274	937	120	51	69	817	630	187	0	455	300	155	482	381	101	147988	2261	3	2.29	0.1	98.4772
2023-02-28	10:16:00	4	4	22	50	99	0.25	20.781	0.057	0.35	0.25	21.9	20.54	0.248	0.24	0.192	2697	1010	53	2044	766	40	0.758	12.889	4.829	0.254	575	66	27	39	509	341	168	0	300	165	135	275	203	72	150022	2035	2	2.29	0.1	98.4772
2023-02-28	10:31:00	4	4	22	50	99	0.25	20.781	0.056	0.35	0.25	21.9	20.47	0.318	0.31	0.262	3430	1285	68	2783	1043	55	0.811	16.597	6.218	0.327	417	73	47	26	344	110	234	0	251	50	201	166	107	59	150420	398	0	2.29	0.1	98.4772
2023-02-28	10:46:00	4	4	22	50	99	0.25	20.781	0.056	0.35	0.25	21.9	20.52	0.264	0.26	0.207	2916	1092	57	2207	827	43	0.757	13.931	5.219	0.274	434	75	45	30	359	126	233	0	259	63	196	175	108	67	150809	389	0	2.29	0.1	98.4772
2023-02-28	11:01:00	4	4	22	50	99	0.25	20.781	0.056	0.35	0.25	21.9	20.52	0.278	0.26	0.222	2866	1074	56	2351	881	46	0.82	13.896	5.206	0.274	458	57	21	36	401	154	247	0	257	74	183	201	101	100	151129	320	0	2.29	0.1	98.4772
2023-02-28	11:16:00	4	4	22	50	99	0.25	20.781	0.057	0.35	0.25	21.9	20.52	0.276	0.26	0.219	2887	1082	57	2331	873	46	0.808	13.956	5.228	0.275	246	112	74	38	134	31	103	0	106	22	84	140	83	57	151525	395	0	2.29	0.1	98.4772
2023-02-28	11:31:00	4	4	22	50	99	0.25	20.781	0.057	0.35	0.25	21.9	20.47	0.317	0.31	0.259	3439	1288	68	2757	1033	54	0.802	16.602	6.22	0.327	158	111	61	50	47	24	23	0	48	23	25	110	62	48	151673	148	0	2.29	0.1	98.4772
2023-02-28	11:46:00	4	4	22	51	99	0.25	20.781	0.059	0.35	0.25	21.9	20.5	0.295	0.28	0.237	3111	1165	61	2526	946	50	0.812	15.054	5.64	0.297	221	80	39	41	141	47	94	0	84	30	54	137	56	81	151818	145	0	2.29	0.1	98.4772
2023-02-28	12:01:00	4	4	22	51	99	0.25	20.771	0.059	0.35	0.25	21.9	20.54	0.251	0.23	0.191	2573	964	51	2048	767	40	0.796	12.404	4.647	0.244	328	121	72	49	207	80	127	0	115	43	72	213	109	104	152166	347	0	2.29	0.1	98.4772
2023-02-28	12:16:00	4	4	22	50	99	0.25	20.771	0.059	0.35	0.25	21.9	20.47	0.306	0.3	0.247	3355	1257	66	2637	988	52	0.786	16.139	6.046	0.318	1727	947	734	213	780	554	226	146	657	493	164	1070	795	275	152949	784	1	2.3	0.1	98.4772
2023-02-28	12:31:00	4	4	22	50	99	0.25	20.771	0.058	0.35	0.25	21.9	20.46	0.335	0.31	0.277	3379	1266	67	2932	1098	58	0.868	16.56	6.204	0.326	6027	3701	3008	693	2326	1849	477	601	1973	1568	405	4054	3289	765	155810	2860	3	2.3	0.1	98.4772
2023-02-28	12:46:00	4	4	22	50	99	0.25	20.771	0.059	0.35	0.25	21.9	20.39	0.408	0.38	0.349	4145	1553	82	3725	1396	73	0.899	20.456	7.664	0.403	9199	5390	4450	940	3809	3078	731	871	2504	2035	469	6695	5493	1202	160215	4405	5	2.3	0.1	98.4772
2023-02-28	13:01:00	4	4	22	50	99	0.25	20.771	0.059	0.35	0.25	21.9	20.4	0.388	0.37	0.329	4056	1520	80	3498	1311	69	0.862	19.854	7.438	0.391	3293	1868	1439	429	1425	1029	396	15	504	410	94	2789	2058	731	162116	1901	2	2.3	0.1	98.4772
2023-02-28	13:16:00	4	4	22	50	99	0.25	20.771	0.06	0.35	0.25	21.9	20.4	0.377	0.37	0.317	4093	1533	81	3376	1265	67	0.825	19.866	7.442	0.391	327	113	48	65	214	53	161	0	0	0	0	327	101	226	162744	628	1	2.3	0.1	98.4772
2023-02-28	13:31:00	4	4	22	50	99	0.25	20.771	0.059	0.35	0.25	21.9	20.5	0.284	0.27	0.225	3002	1125	59	2394	897	47	0.797	14.479	5.424	0.285	178	32	11	21	146	54	92	0	0	0	0	178	65	113	163100	355	0	2.3	0.1	98.4772
2023-02-28	13:46:00	4	4	22	50	99	0.25	20.771	0.059	0.35	0.25	21.9	20.52	0.275	0.25	0.216	2742	1027	54	2284	856	45	0.833	13.33	4.994	0.263	137	16	2	14	121	1	120	0	0	0	0	137	3	134	163384	285	0	2.3	0.1	98.4772
2023-02-28	14:01:00	4	4	22	50	99	0.25	20.771	0.059	0.35	0.25	21.9	20.52	0.279	0.25	0.22	2743	1028	54	2340	877	46	0.853	13.399	5.02	0.264	121	22	8	14	99	34	65	0	0	0	0	121	42	79	163716	331	0	2.3	0.1	98.4772
2023-02-28	14:16:00	4	4	22	42	99	0.25	20.771	0.059	0.35	0.25	21.9	20.54	0.25	0.23	0.191	2565	961	51	2039	764	40	0.795	12.365	4.632	0.244	659	398	320	78	261	165	96	30	160	141	19	499	344	155	164071	356	0	2.31	0.1	98.4772
2023-02-28	14:31:00	4	4	22	54	99	0.25	20.761	0.061	0.35	0.25	21.9	20.33	0.459	0.43	0.398	4657	1745	92	4224	1583	83	0.907	23.027	8.627	0.454	2305	1195	955	240	1110	791	319	68	404	352	52	1901	1394	507	165580	1509	2	2.31	0.1	98.4772
2023-02-28	14:46:00	4	4	21.9	50	99	0.25	20.761	0.069	0.35	0.25	21.9	20.38	0.444	0.38	0.375	4056	1520	80	3991	1495	79	0.984	20.4	7.643	0.402	4974	3108	2476	632	1866	1476	390	648	1419	1202	217	3555	2750	805	169412	3832	4	2.71	0.11	98.4772
2023-02-28	15:01:00	4	4	22	50	99	0.25	20.761	0.072	0.35	0.25	21.9	20.26	0.597	0.5	0.525	5270	1974	104	5601	2098	110	1.063	26.964	10.102	0.531	3555	1595	1236	359	1960	1507	453	126	585	503	82	2970	2240	730	171432	2020	2	2.94	0.11	98.4772
2023-02-28	15:16:00	4	4	22	50	99	0.25	20.761	0.072	0.35	0.25	21.9	20.34	0.525	0.42	0.453	4371	1638	86	4807	1801	95	1.1	22.543	8.445	0.444	629	542	385	157	87	38	49	0	0	0	0	629	423	206	172570	1138	1	2.94	0.11	98.4772
2023-02-28	15:31:00	4	4	22	50	99	0.25	20.761	0.069	0.35	0.25	21.9	20.44	0.422	0.32	0.353	3315	1242	65	3757	1408	74	1.133	17.219	6.451	0.339	404	216	111	105	188	112	76	0	0	0	0	404	223	181	173784	1214	1	2.94	0.11	98.4772
2023-02-28	15:46:00	4	4	22	50	99	0.25	20.761	0.066	0.35	0.25	21.9	20.47	0.384	0.29	0.318	3006	1126	59	3377	1265	67	1.123	15.582	5.838	0.307	190	61	25	36	129	71	58	0	0	0	0	190	96	94	173930	147	0	2.94	0.11	98.4772
2023-02-28	16:01:00	4	4	22	50	99	0.25	20.761	0.066	0.35	0.25	21.9	20.43	0.436	0.33	0.37	3394	1272	67	3924	1470	77	1.156	17.717	6.637	0.349	881	502	357	145	379	209	170	21	277	206	71	604	360	244	174611	680	1	2.94	0.11	98.4772
2023-02-28	16:16:00	4	4	22	50	99	0.25	20.761	0.066	0.35	0.25	21.9	20.3	0.571	0.46	0.505	4768	1786	94	5369	2011	106	1.126	24.727	9.264	0.487	1489	872	622	250	617	468	149	156	380	295	85	1109	795	314	176248	1637	2	3.09	0.11	98.4772
2023-02-28	16:31:00	4	4	22	50	99	0.25	20.761	0.066	0.35	0.25	21.9	20.33	0.548	0.43	0.482	4424	1657	87	5117	1917	101	1.157	23.094	8.652	0.455	282	132	71	61	150	89	61	0	0	0	0	282	160	122	176531	283	0	3.09	0.11	98.4772
2023-02-28	16:46:00	4	4	22	51	99	0.25	20.761	0.065	0.35	0.25	21.9	20.4	0.47	0.36	0.405	3698	1385	73	4294	1609	85	1.161	19.323	7.239	0.381	263	46	18	28	217	139	78	0	0	0	0	263	157	106	176948	417	0	3.09	0.11	98.4772
2023-02-28	17:01:00	4	4	22	49	99	0.25	20.761	0.066	0.35	0.25	21.9	20.52	0.343	0.24	0.277	2441	914	48	2936	1100	58	1.203	12.866	4.82	0.253	3769	2453	1940	513	1316	1061	255	522	1603	1323	280	2166	1678	488	181426	4478	5	3.25	0.11	98.4772
2023-02-28	17:16:00	4	4	22.1	50	99	0.25	20.771	0.066	0.35	0.25	21.9	20.3	0.58	0.47	0.514	4873	1826	96	5465	2047	108	1.121	25.25	9.46	0.497	7495	4250	3440	810	3245	2615	630	855	1278	1049	229	6217	5006	1211	185110	3684	4	3.37	0.12	67.5127
2023-02-28	17:31:00	4	4	22	50	99	0.25	20.771	0.067	0.35	0.25	21.9	20.23	0.652	0.54	0.586	5631	2109	111	6241	2338	123	1.108	29.093	10.899	0.573	1183	454	272	182	729	472	257	0	0	0	0	1183	744	439	186249	1139	1	3.37	0.12	67.5127
2023-02-28	17:46:00	4	4	21.9	50	99	0.25	20.761	0.068	0.35	0.25	21.9	20.38	0.487	0.38	0.419	3942	1477	78	4465	1673	88	1.133	20.475	7.671	0.403	487	208	141	67	279	158	121	0	0	0	0	487	299	188	186622	373	0	3.37	0.12	67.5127
2023-02-28	18:01:00	4	4	22	50	99	0.25	20.771	0.066	0.35	0.25	21.9	20.4	0.481	0.37	0.415	3815	1429	75	4414	1654	87	1.157	19.918	7.462	0.392	393	275	205	70	118	61	57	0	4	2	2	389	264	125	186931	309	0	3.37	0.12	67.5127
2023-02-28	18:16:00	4	4	22	50	99	0.25	20.771	0.065	0.35	0.25	21.9	20.45	0.411	0.32	0.345	3330	1248	66	3663	1372	72	1.1	17.175	6.435	0.338	2336	1509	1129	380	827	583	244	464	304	254	50	2032	1458	574	188249	1318	1	3.46	0.13	104.061
2023-02-28	18:31:00	4	4	21.9	50	0	0.25	20.771	0.066	0.35	0.25	21.9	20.32	0.562	0.45	0.496	4671	1750	92	5285	1980	104	1.131	24.254	9.087	0.478	7270	4517	3663	854	2753	2234	519	794	1459	1235	224	5811	4662	1149	190867	2618	3	3.65	0.13	105.584
2023-02-28	18:46:00	4	4	22	50	0	0.25	20.761	0.067	0.35	0.25	21.9	20.3	0.568	0.46	0.501	4798	1797	95	5343	2002	105	1.114	24.817	9.297	0.489	1487	1019	785	234	468	377	91	733	505	403	102	982	759	223	191455	588	1	3.69	0.13	105.584
2023-02-28	19:01:00	4	4	22	50	0	0.25	20.771	0.068	0.35	0.25	21.8	20.36	0.512	0.41	0.445	4254	1594	84	4713	1766	93	1.108	21.979	8.234	0.433	1213	762	593	169	451	355	96	370	472	368	104	741	580	161	192028	574	1	3.78	0.13	105.584
2023-02-28	19:16:00	4	4	22	50	0	0.25	20.771	0.067	0.35	0.25	21.8	20.38	0.487	0.39	0.42	4059	1521	80	4458	1670	88	1.098	20.925	7.839	0.412	881	406	304	102	475	307	168	345	82	72	10	799	539	260	195173	3145	3	3.82	0.13	106.599
2023-02-28	19:31:00	4	4	22	50	0	0.25	20.771	0.067	0.35	0.25	21.8	20.3	0.578	0.47	0.51	4905	1838	97	5445	2040	107	1.11	25.353	9.498	0.499	8721	5518	4547	971	3203	2656	547	1555	1929	1642	287	6792	5561	1231	198487	3314	4	3.92	0.13	93.9086
2023-02-28	19:46:00	4	4	22	50	0	0.25	20.771	0.067	0.35	0.25	21.8	20.26	0.641	0.51	0.574	5247	1966	103	6101	2286	120	1.163	27.425	10.275	0.54	11841	7485	6183	1302	4356	3623	733	1636	3286	2728	558	8555	7078	1477	203438	4951	6	3.94	0.13	96.9543
2023-02-28	20:01:00	4	4	22	50	0	0.25	20.771	0.067	0.35	0.25	21.8	20.3	0.579	0.47	0.512	4874	1826	96	5432	2035	107	1.115	25.215	9.447	0.497	8807	5480	4499	981	3327	2741	586	1762	2695	2230	465	6112	5010	1102	207688	4250	5	4.01	0.14	106.091
2023-02-28	20:16:00	4	4	22	50	0	0.25	20.771	0.067	0.35	0.25	21.7	20.3	0.581	0.47	0.515	4897	1835	96	5493	2058	108	1.122	25.376	9.507	0.5	9029	5260	4375	885	3769	3151	618	1241	1681	1421	260	7348	6105	1243	211866	4178	5	4.05	0.14	106.091
2023-02-28	20:31:00	4	4	22	51	0	0.25	20.771	0.068	0.35	0.25	21.7	20.3	0.585	0.47	0.516	4875	1826	96	5495	2059	108	1.127	25.289	9.474	0.498	9695	6136	5088	1048	3559	2941	618	1587	2837	2383	454	6858	5646	1212	216250	4384	5	4.08	0.14	105.584
2023-02-28	20:46:00	4	4	22	50	0	0.25	20.771	0.068	0.35	0.25	21.8	20.3	0.588	0.47	0.52	4867	1823	96	5531	2072	109	1.136	25.298	9.478	0.498	6731	4081	3357	724	2650	2149	501	806	1236	1026	210	5495	4480	1015	219362	3112	3	4.09	0.14	105.584
2023-02-28	21:01:00	4	4	22	50	0	0.25	20.771	0.067	0.35	0.25	21.7	20.28	0.595	0.49	0.528	5104	1912	101	5606	2100	110	1.098	26.315	9.859	0.518	9920	6088	4982	1106	3832	3119	713	1503	2074	1702	372	7846	6399	1447	223076	3714	4	4.2	0.14	105.584
2023-02-28	21:16:00	4	4	22	50	0	0.25	20.771	0.067	0.35	0.25	21.7	20.26	0.623	0.51	0.556	5319	1993	105	5939	2225	117	1.117	27.529	10.314	0.542	4054	2458	1936	522	1596	1255	341	793	836	712	124	3218	2479	739	224862	1786	2	4.28	0.14	100
2023-02-28	21:31:00	4	4	22	50	0	0.25	20.771	0.067	0.35	0.25	21.7	20.26	0.631	0.51	0.564	5287	1981	104	6010	2252	118	1.137	27.482	10.296	0.541	8785	5229	4293	936	3556	2902	654	1526	2055	1732	323	6730	5463	1267	228243	3381	4	4.3	0.15	101.015
2023-02-28	21:46:00	4	4	22	50	0	0.25	20.771	0.068	0.35	0.25	21.8	20.26	0.627	0.51	0.559	5288	1981	104	5934	2223	117	1.122	27.401	10.266	0.54	8449	5166	4249	917	3283	2653	630	787	2046	1691	355	6403	5211	1192	231478	3235	4	4.3	0.15	101.015
2023-02-28	22:01:00	4	4	22	50	0	0.25	20.771	0.068	0.35	0.25	21.8	20.28	0.601	0.49	0.533	5088	1906	100	5658	2120	111	1.112	26.31	9.857	0.518	11744	7136	5935	1201	4608	3839	769	1309	2514	2127	387	9230	7647	1583	235596	4117	5	4.3	0.17	105.076
2023-02-28	22:16:00	4	4	22	50	0	0.25	20.781	0.067	0.35	0.25	21.7	20.3	0.59	0.48	0.523	5006	1875	99	5585	2093	110	1.116	25.905	9.705	0.51	16162	10297	8692	1605	5865	4939	926	2519	4260	3638	622	11902	9993	1909	242669	7073	8	4.32	0.17	105.076
2023-02-28	22:31:00	4	4	22	50	0	0.25	20.771	0.067	0.35	0.25	21.7	20.26	0.641	0.51	0.574	5235	1961	103	6091	2282	120	1.164	27.366	10.252	0.539	4805	2824	2262	562	1981	1543	438	544	571	486	85	4234	3319	915	245411	2742	3	4.32	0.17	105.076
2023-02-28	22:46:00	4	4	22	50	0	0.25	20.771	0.068	0.35	0.25	21.8	20.36	0.512	0.41	0.444	4273	1601	84	4732	1773	93	1.107	22.073	8.27	0.435	6855	4501	3784	717	2354	1958	396	1083	1234	1041	193	5621	4701	920	248006	2595	3	4.32	0.17	105.076
2023-02-28	23:01:00	4	4	22	50	0	0.25	20.781	0.067	0.35	0.25	21.8	20.28	0.593	0.5	0.526	5232	1960	103	5570	2087	110	1.065	26.781	10.033	0.528	3603	1955	1587	368	1648	1275	373	251	294	254	40	3309	2608	701	249729	1723	2	4.32	0.17	105.076
2023-02-28	23:16:00	4	4	22	50	0	0.25	20.771	0.068	0.35	0.25	21.8	20.43	0.43	0.34	0.362	3551	1330	70	3842	1439	76	1.082	18.242	6.834	0.359	446	208	126	82	238	143	95	0	0	0	0	446	269	177	250130	401	0	4.32	0.17	105.076
2023-02-28	23:31:00	4	4	22	50	0	0.25	20.771	0.068	0.35	0.25	21.8	20.38	0.488	0.39	0.42	4053	1518	80	4452	1668	88	1.099	20.896	7.828	0.412	415	220	140	80	195	134	61	0	0	0	0	415	274	141	250639	509	1	4.32	0.17	105.076
2023-02-28	23:46:00	4	4	22	50	0	0.25	20.771	0.067	0.35	0.25	21.8	20.42	0.421	0.35	0.353	3716	1392	73	3759	1408	74	1.012	18.8	7.043	0.37	3184	2058	1635	423	1126	879	247	438	451	383	68	2733	2131	602	252225	1586	2	4.32	0.17	105.076
2023-03-01	00:01:00	4	4	22	50	0	0.25	20.771	0.067	0.35	0.25	21.8	20.42	0.408	0.35	0.34	3763	1410	74	3627	1359	71	0.964	18.841	7.059	0.371	603	321	232	89	282	174	108	0	111	83	28	492	323	169	252548	323	0	4.32	0.17	105.076
2023-03-01	00:16:00	4	4	22	50	0	0.25	20.771	0.067	0.35	0.25	21.7	20.42	0.397	0.35	0.33	3788	1419	75	3512	1316	69	0.927	18.812	7.048	0.371	12658	8059	6751	1308	4599	3877	722	1893	2731	2320	411	9927	8308	1619	257224	4676	5	4.35	0.18	102.03
2023-03-01	00:31:00	4	4	22	50	0	0.25	20.771	0.066	0.35	0.25	21.7	20.38	0.436	0.39	0.371	4222	1582	83	3957	1482	78	0.937	21.017	7.874	0.414	9580	6085	5057	1028	3495	2911	584	1235	2330	1899	431	7250	6069	1181	261067	3843	4	4.36	0.19	101.015
2023-03-01	00:46:00	4	4	22.1	50	0	0.25	20.781	0.064	0.35	0.25	21.7	20.27	0.551	0.51	0.487	5502	2061	108	5183	1942	102	0.942	27.413	10.27	0.54	3908	2439	1969	470	1469	1102	367	278	1188	981	207	2720	2090	630	263231	2164	2	4.39	0.19	101.015
2023-03-01	01:01:00	4	4	22	50	0	0.25	20.781	0.064	0.35	0.25	21.7	20.41	0.399	0.37	0.335	4057	1520	80	3581	1341	71	0.883	19.949	7.474	0.393	177	46	27	19	131	67	64	0	0	0	0	177	94	83	263548	318	0	4.39	0.19	101.015
2023-03-01	01:16:00	4	4	22	50	0	0.25	20.781	0.064	0.35	0.25	21.7	20.42	0.385	0.36	0.321	3929	1472	77	3404	1275	67	0.866	19.249	7.212	0.379	774	478	400	78	296	226	70	38	134	109	25	640	517	123	263888	340	0	4.39	0.19	101.015
2023-03-01	01:31:00	4	4	22	50	0	0.25	20.781	0.064	0.35	0.25	21.7	20.48	0.327	0.3	0.263	3313	1241	65	2812	1053	55	0.849	16.167	6.057	0.318	107	32	9	23	75	29	46	0	0	0	0	107	38	69	264112	223	0	4.39	0.19	101.015
2023-03-01	01:46:00	4	4	22	50	0	0.25	20.781	0.063	0.35	0.25	21.7	20.42	0.381	0.36	0.318	3953	1481	78	3384	1268	67	0.856	19.323	7.239	0.381	370	126	66	60	244	74	170	0	0	0	0	370	140	230	264516	405	0	4.39	0.19	101.015
2023-03-01	02:01:00	4	4	22	50	0	0.25	20.781	0.063	0.35	0.25	21.7	20.52	0.301	0.26	0.238	2828	1059	56	2529	947	50	0.894	13.941	5.223	0.275	5922	3494	2796	698	2428	1934	494	661	647	552	95	5275	4178	1097	267139	2623	3	4.39	0.19	101.015
2023-03-01	02:16:00	4	4	22.1	50	0	0.25	20.781	0.063	0.35	0.25	21.7	20.4	0.399	0.38	0.336	4182	1567	82	3585	1343	71	0.857	20.446	7.66	0.403	10227	6222	5214	1008	4005	3316	689	1535	2058	1762	296	8169	6768	1401	270983	3843	4	4.49	0.2	101.015
2023-03-01	02:31:00	4	4	21.9	50	0	0.25	20.781	0.063	0.35	0.25	21.7	20.42	0.387	0.36	0.324	3945	1478	78	3452	1293	68	0.875	19.366	7.255	0.382	6642	4286	3480	806	2356	1836	520	425	2092	1601	491	4550	3715	835	274447	3464	4	4.51	0.2	101.015
2023-03-01	02:46:00	4	4	22	50	0	0.25	20.781	0.063	0.35	0.25	21.7	20.4	0.401	0.38	0.338	4175	1564	82	3605	1351	71	0.863	20.443	7.659	0.403	5894	3109	2478	631	2785	2211	574	109	969	730	239	4925	3959	966	276938	2492	3	4.51	0.2	101.015
2023-03-01	03:01:00	4	4	22	50	0	0.25	20.781	0.061	0.35	0.25	21.7	20.4	0.404	0.38	0.343	4158	1558	82	3657	1370	72	0.88	20.43	7.654	0.402	4997	2667	2091	576	2330	1820	510	138	693	567	126	4304	3344	960	279312	2374	3	4.51	0.2	101.015
2023-03-01	03:16:00	4	4	22	50	0	0.25	20.781	0.061	0.35	0.25	21.7	20.47	0.334	0.31	0.273	3416	1280	67	2913	1091	57	0.853	16.683	6.25	0.329	170	77	45	32	93	39	54	0	0	0	0	170	84	86	279520	207	0	4.51	0.2	101.015
2023-03-01	03:31:00	4	4	22	50	0	0.25	20.781	0.06	0.35	0.25	21.7	20.5	0.299	0.28	0.239	3106	1164	61	2555	957	50	0.823	15.067	5.645	0.297	92	27	11	16	65	24	41	0	0	0	0	92	35	57	279954	434	0	4.51	0.2	101.015
2023-03-01	03:46:00	4	4	22	50	0	0.25	20.781	0.059	0.35	0.25	21.7	20.5	0.308	0.28	0.249	3067	1149	60	2645	991	52	0.862	15.014	5.625	0.296	136	58	32	26	78	44	34	0	0	0	0	136	76	60	280162	208	0	4.51	0.2	101.015
2023-03-01	04:01:00	4	4	22	50	0	0.25	20.781	0.059	0.35	0.25	21.7	20.52	0.286	0.26	0.227	2855	1070	56	2415	905	48	0.846	13.923	5.216	0.274	251	61	36	25	190	97	93	0	0	0	0	251	133	118	280806	645	1	4.51	0.2	101.015
2023-03-01	04:16:00	4	4	22	50	0	0.25	20.781	0.059	0.35	0.25	21.7	20.47	0.331	0.31	0.272	3389	1270	67	2882	1080	57	0.85	16.545	6.198	0.326	271	108	67	41	163	100	63	0	0	0	0	271	167	104	281094	288	0	4.51	0.2	101.015
2023-03-01	04:31:00	4	4	21.9	50	0	0.25	20.781	0.059	0.35	0.25	21.7	20.52	0.279	0.26	0.22	2870	1075	57	2338	876	46	0.814	13.897	5.206	0.274	328	100	45	55	228	110	118	0	0	0	0	328	155	173	281796	702	1	4.51	0.2	101.015
2023-03-01	04:46:00	4	4	22	50	0	0.25	20.781	0.059	0.35	0.25	21.7	20.52	0.279	0.26	0.22	2885	1081	57	2341	877	46	0.811	13.96	5.23	0.275	781	479	378	101	302	222	80	81	218	178	40	563	422	141	282421	625	1	4.53	0.2	101.015
2023-03-01	05:01:00	4	4	21.9	50	0	0.25	20.781	0.059	0.35	0.25	21.7	20.43	0.369	0.35	0.311	3827	1434	75	3299	1236	65	0.862	18.73	7.017	0.369	6343	3882	3161	721	2461	1969	492	736	1379	1164	215	4964	3966	998	286143	3722	4	4.59	0.2	101.015
2023-03-01	05:16:00	4	4	22	50	0	0.25	20.781	0.059	0.35	0.25	21.7	20.42	0.376	0.36	0.317	3977	1490	78	3392	1271	67	0.853	19.423	7.277	0.383	9193	5416	4477	939	3777	3093	684	1190	1740	1417	323	7453	6153	1300	291410	5267	6	4.63	0.22	101.015
2023-03-01	05:31:00	4	4	22	50	0	0.25	20.781	0.06	0.35	0.25	21.7	20.3	0.467	0.48	0.407	5323	1994	105	4340	1626	86	0.815	25.78	9.658	0.508	6304	3603	2893	710	2701	2159	542	147	1066	802	264	5238	4250	988	294352	2942	3	4.63	0.22	101.015
2023-03-01	05:46:00	4	4	22	50	0	0.25	20.781	0.06	0.35	0.25	21.7	20.44	0.359	0.34	0.299	3744	1403	74	3195	1197	63	0.853	18.287	6.851	0.36	4872	2250	1727	523	2622	2017	605	98	433	320	113	4439	3424	1015	296845	2493	3	4.68	0.22	101.015
2023-03-01	06:01:00	4	4	22	50	0	0.25	20.781	0.06	0.35	0.25	21.7	20.5	0.31	0.28	0.251	3065	1148	60	2669	1000	53	0.871	15.03	5.631	0.296	542	130	74	56	412	195	217	0	0	0	0	542	269	273	297601	756	1	4.68	0.22	101.015
2023-03-01	06:16:00	4	4	22	50	0	0.25	20.781	0.058	0.35	0.25	21.7	20.5	0.295	0.28	0.237	3117	1168	61	2532	949	50	0.812	15.085	5.652	0.297	138	37	28	9	101	41	60	0	0	0	0	138	69	69	297753	152	0	4.68	0.22	101.015
2023-03-01	06:31:00	4	4	22	50	99	0.25	20.781	0.058	0.35	0.25	21.7	20.52	0.278	0.26	0.219	2886	1081	57	2337	876	46	0.81	13.957	5.229	0.275	185	52	22	30	133	31	102	0	0	0	0	185	53	132	298135	382	0	4.68	0.22	101.015
2023-03-01	06:46:00	4	4	22	50	99	0.25	20.781	0.058	0.35	0.25	21.8	20.5	0.294	0.28	0.236	3097	1160	61	2508	940	49	0.81	14.981	5.613	0.295	161	40	24	16	121	48	73	0	0	0	0	161	72	89	298429	294	0	4.68	0.22	101.015
2023-03-01	07:01:00	4	4	22	50	99	0.25	20.781	0.058	0.35	0.25	21.8	20.5	0.295	0.28	0.237	3092	1158	61	2512	941	49	0.812	14.965	5.606	0.295	69	20	2	18	49	19	30	0	0	0	0	69	21	48	298613	184	0	4.68	0.22	101.015
2023-03-01	07:16:00	4	4	22	49	99	0.25	20.781	0.059	0.35	0.25	21.8	20.52	0.286	0.26	0.227	2860	1071	56	2412	904	48	0.844	13.939	5.222	0.275	105	44	15	29	61	40	21	0	0	0	0	105	55	50	298820	207	0	4.68	0.22	101.015
2023-03-01	07:31:00	4	4	22	50	99	0.25	20.781	0.06	0.35	0.25	21.8	20.57	0.238	0.21	0.178	2327	872	46	1896	710	37	0.815	11.268	4.221	0.222	5980	3869	3187	682	2111	1656	455	566	1315	1090	225	4665	3753	912	302622	3802	4	4.68	0.22	101.015
2023-03-01	07:46:00	4	4	22	50	99	0.25	20.781	0.06	0.35	0.25	21.8	20.41	0.383	0.37	0.323	4083	1530	80	3441	1289	68	0.843	19.896	7.454	0.392	6276	3578	2861	717	2698	2171	527	332	1236	991	245	5040	4041	999	305553	2930	3	4.68	0.24	101.015
2023-03-01	08:01:00	4	4	22	50	99	0.25	20.781	0.061	0.35	0.25	21.8	20.47	0.339	0.31	0.278	3385	1268	67	2953	1106	58	0.872	16.607	6.222	0.327	1523	683	497	186	840	610	230	0	55	44	11	1468	1063	405	306433	880	1	4.68	0.24	101.015
2023-03-01	08:16:00	4	4	22	50	99	0.25	20.781	0.062	0.35	0.25	21.9	20.49	0.31	0.29	0.248	3205	1201	63	2635	987	52	0.822	15.546	5.824	0.306	175	50	29	21	125	21	104	0	0	0	0	175	50	125	306706	273	0	4.68	0.24	101.015
2023-03-01	08:31:00	4	4	22	50	99	0.25	20.781	0.061	0.35	0.25	21.9	20.54	0.264	0.24	0.203	2659	996	52	2156	808	42	0.811	12.866	4.82	0.253	183	24	10	14	159	15	144	0	0	0	0	183	25	158	306982	276	0	4.68	0.24	101.015
2023-03-01	08:46:00	4	4	22	50	99	0.25	20.781	0.062	0.35	0.25	21.9	20.52	0.277	0.26	0.215	2903	1088	57	2300	862	45	0.792	13.985	5.239	0.275	347	37	16	21	310	176	134	0	0	0	0	347	192	155	307452	470	1	4.68	0.24	101.015
2023-03-01	09:01:00	4	4	22	50	99	0.25	20.781	0.063	0.35	0.25	21.9	20.5	0.304	0.28	0.242	3094	1159	61	2576	965	51	0.833	15.042	5.635	0.296	138	74	45	29	64	36	28	0	0	0	0	138	81	57	307615	163	0	4.68	0.24	101.015
2023-03-01	09:16:00	4	4	22	51	99	0.25	20.781	0.063	0.35	0.25	21.9	20.54	0.262	0.24	0.199	2678	1003	53	2121	795	42	0.792	12.898	4.832	0.254	136	70	42	28	66	25	41	0	0	0	0	136	67	69	307783	167	0	4.68	0.24	101.015
2023-03-01	09:31:00	4	4	22	50	99	0.25	20.781	0.061	0.35	0.25	21.9	20.5	0.305	0.28	0.244	3087	1156	61	2599	974	51	0.842	15.039	5.634	0.296	225	97	37	60	128	52	76	0	0	0	0	225	89	136	308191	408	0	4.68	0.24	101.015
2023-03-01	09:46:00	4	4	22	51	99	0.25	20.781	0.06	0.35	0.25	21.9	20.5	0.31	0.28	0.25	3062	1147	60	2658	996	52	0.868	15.006	5.622	0.296	164	87	49	38	77	36	41	0	0	0	0	164	85	79	308458	268	0	4.68	0.24	101.015
2023-03-01	10:01:00	4	4	21.9	50	99	0.25	20.781	0.06	0.35	0.25	21.9	20.53	0.276	0.25	0.216	2764	1036	54	2304	863	45	0.834	13.442	5.036	0.265	112	41	22	19	71	18	53	0	0	0	0	112	40	72	308615	157	0	4.68	0.24	101.015
2023-03-01	10:16:00	4	4	22	50	99	0.25	20.781	0.059	0.35	0.25	21.9	20.52	0.287	0.26	0.227	2854	1069	56	2414	904	48	0.846	13.918	5.214	0.274	246	77	31	46	169	99	70	0	0	0	0	246	130	116	309131	516	1	4.68	0.24	101.015
2023-03-01	10:31:00	4	4	22	50	99	0.25	20.781	0.059	0.35	0.25	21.9	20.54	0.27	0.24	0.211	2643	990	52	2253	844	44	0.852	12.908	4.836	0.254	1540	1079	788	291	461	300	161	25	21	18	3	1519	1070	449	310743	1612	2	4.68	0.24	101.015
2023-03-01	10:46:00	4	4	22	50	99	0.25	20.781	0.059	0.35	0.25	21.8	20.42	0.378	0.36	0.319	3935	1474	78	3381	1267	67	0.859	19.246	7.21	0.379	6252	3874	3187	687	2378	1918	460	480	1856	1527	329	4396	3578	818	314984	4241	5	4.68	0.24	101.015
2023-03-01	11:01:00	4	4	22	50	99	0.25	20.781	0.06	0.35	0.25	21.9	20.4	0.401	0.38	0.341	4160	1559	82	3632	1361	72	0.873	20.413	7.648	0.402	4018	2398	1862	536	1620	1226	394	247	716	570	146	3302	2518	784	318052	3068	3	4.68	0.24	96.4467
2023-03-01	11:16:00	4	4	22	50	99	0.25	20.781	0.059	0.35	0.25	21.9	20.47	0.328	0.31	0.269	3415	1280	67	2864	1073	56	0.839	16.628	6.23	0.328	9	8	6	2	1	0	1	0	0	0	0	9	6	3	318055	3	0	4.68	0.24	96.4467
2023-03-01	11:31:00	4	4	22	50	99	0.25	20.781	0.061	0.35	0.25	21.9	20.47	0.328	0.31	0.267	3410	1278	67	2828	1060	56	0.829	16.568	6.207	0.326	22	22	1	21	0	0	0	0	0	0	0	22	1	21	318274	219	0	4.68	0.24	96.4467
2023-03-01	11:46:00	4	4	22	50	99	0.25	20.781	0.059	0.35	0.25	21.9	20.52	0.284	0.26	0.224	2864	1073	56	2384	893	47	0.832	13.926	5.217	0.274	71	24	13	11	47	0	47	0	0	0	0	71	13	58	318400	126	0	4.68	0.24	96.4467
2023-03-01	12:01:00	4	4	22	50	99	0.25	20.781	0.06	0.35	0.25	21.9	20.58	0.232	0.2	0.172	2214	830	44	1840	689	36	0.831	10.762	4.032	0.212	133	123	98	25	10	4	6	0	0	0	0	133	102	31	318560	161	0	4.68	0.24	96.4467
2023-03-01	12:16:00	4	4	22	50	99	0.25	20.781	0.059	0.35	0.25	21.9	20.52	0.281	0.26	0.222	2862	1072	56	2349	880	46	0.821	13.876	5.199	0.273	152	74	40	34	78	28	50	0	0	0	0	152	68	84	318764	204	0	4.68	0.24	96.4467
2023-03-01	12:31:00	4	4	22	50	99	0.25	20.781	0.06	0.35	0.25	21.9	20.5	0.306	0.28	0.246	3077	1153	61	2622	982	52	0.852	15.027	5.63	0.296	134	51	28	23	83	32	51	0	0	0	0	134	60	74	318965	201	0	4.68	0.24	96.4467
2023-03-01	12:46:00	4	4	22	51	99	0.25	20.781	0.061	0.35	0.25	21.9	20.53	0.279	0.25	0.218	2752	1031	54	2314	867	46	0.841	13.406	5.022	0.264	168	62	31	31	106	33	73	0	0	0	0	168	64	104	319434	469	1	4.68	0.24	96.4467
2023-03-01	13:01:00	4	4	22	51	99	0.25	20.781	0.061	0.35	0.25	21.9	20.52	0.292	0.26	0.232	2847	1067	56	2463	923	49	0.865	13.946	5.225	0.275	152	69	30	39	83	8	75	0	0	0	0	152	38	114	319800	366	0	4.68	0.24	96.4467
2023-03-01	13:16:00	4	4	22	50	99	0.25	20.781	0.06	0.35	0.25	21.9	20.57	0.255	0.21	0.194	2285	856	45	2069	775	41	0.906	11.294	4.231	0.222	289	161	58	103	128	50	78	0	0	0	0	289	108	181	321734	1934	2	4.68	0.24	96.4467
2023-03-01	13:31:00	4	4	22	50	99	0.25	20.781	0.06	0.35	0.25	21.9	20.43	0.379	0.35	0.319	3812	1428	75	3392	1271	67	0.89	18.774	7.033	0.37	4274	2503	2032	471	1771	1357	414	318	712	594	118	3562	2795	767	326335	4601	5	4.68	0.25	96.4467
2023-03-01	13:46:00	4	4	22	49	99	0.25	20.781	0.06	0.35	0.25	21.9	20.45	0.362	0.33	0.301	3603	1350	71	3212	1203	63	0.892	17.751	6.65	0.35	8754	5572	4644	928	3182	2603	579	791	1961	1639	322	6793	5608	1185	330409	4075	5	4.71	0.25	96.4467
2023-03-01	14:01:00	4	4	22	56	99	0.25	20.781	0.06	0.35	0.25	21.9	20.47	0.336	0.31	0.275	3408	1277	67	2936	1100	58	0.862	16.677	6.248	0.329	4242	2976	2410	566	1266	987	279	344	1512	1288	224	2730	2109	621	333294	2885	3	4.89	0.25	96.4467
2023-03-01	14:16:00	4	4	22	52	99	0.25	20.781	0.066	0.35	0.25	21.8	20.38	0.461	0.4	0.395	4266	1598	84	4197	1572	83	0.984	21.455	8.038	0.423	3755	2356	1877	479	1399	1095	304	565	969	810	159	2786	2162	624	335616	2321	3	5.18	0.25	94.4162
2023-03-01	14:31:00	4	4	22	49	99	0.25	20.771	0.069	0.35	0.25	21.9	20.23	0.639	0.54	0.57	5671	2125	112	6071	2274	120	1.07	29.065	10.889	0.573	5805	3537	2874	663	2268	1802	466	389	689	583	106	5116	4093	1023	338416	2800	3	5.35	0.29	94.4162
2023-03-01	14:46:00	4	4	22	50	99	0.25	20.781	0.068	0.35	0.25	21.9	20.38	0.492	0.4	0.424	4186	1568	82	4508	1689	89	1.077	21.482	8.048	0.423	601	433	358	75	168	68	100	0	0	0	0	601	426	175	339250	834	1	5.35	0.29	94.4162
2023-03-01	15:01:00	4	4	22	50	99	0.25	20.781	0.066	0.35	0.25	21.9	20.42	0.445	0.36	0.379	3772	1413	74	4021	1506	79	1.066	19.312	7.235	0.38	215	66	36	30	149	58	91	0	0	0	0	215	94	121	339665	416	0	5.35	0.29	94.4162
2023-03-01	15:16:00	4	4	22	51	99	0.25	20.781	0.063	0.35	0.25	21.9	20.42	0.468	0.36	0.405	3720	1394	73	4317	1617	85	1.161	19.434	7.281	0.383	212	86	54	32	126	53	73	0	0	0	0	212	107	105	339956	290	0	5.35	0.29	94.4162
2023-03-01	15:31:00	4	4	22	50	99	0.25	20.781	0.062	0.35	0.25	21.9	20.52	0.346	0.26	0.284	2702	1012	53	3022	1132	60	1.119	13.991	5.241	0.276	1448	1001	707	294	447	288	159	143	113	102	11	1335	893	442	341004	1048	1	5.46	0.29	100
2023-03-01	15:46:00	4	4	22	51	99	0.25	20.781	0.062	0.35	0.25	21.9	20.34	0.546	0.44	0.485	4564	1710	90	5160	1933	102	1.13	23.694	8.877	0.467	639	339	213	126	300	168	132	0	0	0	0	639	381	258	341741	736	1	5.46	0.29	100
2023-03-01	16:01:00	4	4	22	50	99	0.25	20.781	0.061	0.35	0.25	21.9	20.38	0.508	0.4	0.447	4118	1543	81	4745	1778	93	1.152	21.479	8.047	0.423	865	536	402	134	329	233	96	70	275	225	50	590	410	180	342754	1013	1	5.49	0.29	100
2023-03-01	16:16:00	4	4	22	50	99	0.25	20.781	0.061	0.35	0.25	21.9	20.38	0.507	0.4	0.446	4128	1547	81	4736	1774	93	1.147	21.508	8.058	0.424	463	195	154	41	268	116	152	5	180	53	127	283	217	66	343225	472	1	5.5	0.29	100
2023-03-01	16:31:00	4	4	22.1	50	99	0.25	20.781	0.061	0.35	0.25	21.9	20.42	0.46	0.36	0.4	3730	1397	73	4261	1596	84	1.142	19.41	7.272	0.382	905	486	322	164	419	257	162	33	42	39	3	863	540	323	343944	719	1	5.55	0.29	100
2023-03-01	16:46:00	4	4	22	51	99	0.25	20.781	0.062	0.35	0.25	21.9	20.45	0.43	0.33	0.369	3383	1267	67	3898	1460	77	1.152	17.643	6.61	0.348	10196	6674	5461	1213	3522	2891	631	1326	2395	2016	379	7801	6336	1465	348441	4497	5	5.61	0.29	101.015
2023-03-01	17:01:00	4	4	22	50	99	0.25	20.781	0.06	0.35	0.25	21.9	20.32	0.571	0.46	0.511	4745	1777	93	5419	2030	107	1.142	24.692	9.251	0.486	6435	4123	3353	770	2312	1927	385	1158	1742	1441	301	4693	3839	854	351667	3226	4	5.72	0.29	101.015
2023-03-01	17:16:00	4	4	22	50	99	0.25	20.781	0.061	0.35	0.25	21.9	20.33	0.565	0.45	0.504	4641	1739	91	5361	2008	106	1.155	24.218	9.073	0.477	798	542	401	141	256	205	51	338	287	197	90	511	409	102	352895	1229	1	5.72	0.29	101.523
2023-03-01	17:31:00	4	4	22	50	99	0.25	20.781	0.06	0.35	0.25	21.9	20.29	0.601	0.49	0.541	5086	1905	100	5767	2161	114	1.134	26.422	9.899	0.521	5809	3673	2969	704	2136	1749	387	924	1040	879	161	4769	3839	930	356289	3393	4	5.82	0.29	100.508
2023-03-01	17:46:00	4	4	22	51	99	0.25	20.781	0.061	0.35	0.25	21.9	20.33	0.555	0.45	0.494	4651	1743	92	5237	1962	103	1.126	24.123	9.038	0.475	1981	1248	971	277	733	580	153	464	360	309	51	1621	1242	379	357171	882	1	5.92	0.29	101.523
2023-03-01	18:01:00	4	4	22	50	99	0.25	20.781	0.061	0.35	0.25	21.9	20.18	0.702	0.6	0.641	6280	2353	124	6832	2559	135	1.088	32.304	12.102	0.636	243	131	100	31	112	82	30	0	0	0	0	243	182	61	357316	145	0	5.92	0.29	101.523
2023-03-01	18:16:00	4	4	22	50	99	0.25	20.781	0.062	0.35	0.25	22	20.4	0.477	0.38	0.415	3948	1479	78	4417	1655	87	1.119	20.444	7.659	0.403	3642	2246	1830	416	1396	1109	287	489	946	774	172	2696	2165	531	359206	1890	2	5.95	0.29	101.523
2023-03-01	18:31:00	4	4	22	50	0	0.25	20.781	0.06	0.35	0.25	21.9	20.4	0.473	0.38	0.412	3941	1476	78	4369	1637	86	1.109	20.363	7.629	0.401	377	173	104	69	204	95	109	0	0	0	0	377	199	178	359740	535	1	5.95	0.29	101.523
2023-03-01	18:46:00	4	4	22	50	0	0.25	20.781	0.061	0.35	0.25	21.9	20.36	0.518	0.42	0.457	4381	1641	86	4879	1828	96	1.114	22.66	8.489	0.446	2268	1376	1067	309	892	618	274	154	58	54	4	2210	1631	579	361211	1471	2	5.95	0.29	101.523
2023-03-01	19:01:00	4	4	22	50	0	0.25	20.781	0.063	0.35	0.25	21.9	20.3	0.58	0.48	0.517	5022	1881	99	5520	2068	109	1.099	25.896	9.702	0.51	14596	9325	7816	1509	5271	4459	812	2424	3362	2832	530	11234	9443	1791	366248	5037	6	5.99	0.29	96.9543
2023-03-01	19:16:00	4	4	21.9	50	0	0.25	20.781	0.063	0.35	0.25	21.8	20.26	0.625	0.52	0.562	5436	2037	107	5996	2246	118	1.103	28.055	10.511	0.553	19533	13065	11120	1945	6468	5546	922	2843	4800	4082	718	14733	12584	2149	373039	6791	8	6.04	0.31	100.508
2023-03-01	19:31:00	4	4	22	50	0	0.25	20.781	0.064	0.35	0.25	21.7	20.23	0.655	0.55	0.591	5748	2153	113	6292	2357	124	1.095	29.611	11.094	0.583	23137	14663	12402	2261	8474	7204	1270	2832	6547	5555	992	16590	14051	2539	381819	8780	10	6.09	0.31	100.508
2023-03-01	19:46:00	4	4	22.1	50	0	0.25	20.781	0.065	0.35	0.25	21.8	20.23	0.664	0.55	0.599	5740	2150	113	6399	2397	126	1.115	29.698	11.126	0.585	15373	10041	8513	1528	5332	4561	771	2269	4151	3560	591	11222	9514	1708	388674	6855	8	6.2	0.31	97.9695
2023-03-01	20:01:00	4	4	22	49	0	0.25	20.781	0.066	0.35	0.25	21.8	20.21	0.679	0.57	0.613	5938	2224	117	6505	2437	128	1.096	30.595	11.462	0.603	19767	12914	10924	1990	6853	5866	987	2881	8485	7219	1266	11282	9571	1711	396752	8078	9	6.34	0.31	98.9848
2023-03-01	20:16:00	4	4	22	49	0	0.25	20.781	0.065	0.35	0.25	21.8	20.21	0.686	0.57	0.621	5915	2216	117	6590	2469	130	1.114	30.598	11.463	0.603	14237	9325	7916	1409	4912	4180	732	2289	5942	5027	915	8295	7069	1226	402832	6081	7	6.42	0.31	100.508
2023-03-01	20:31:00	4	4	22	50	0	0.25	20.781	0.064	0.35	0.25	21.8	20.18	0.709	0.6	0.645	6286	2355	124	6889	2581	136	1.096	32.391	12.135	0.638	14081	9087	7616	1471	4994	4215	779	1801	5394	4484	910	8687	7347	1340	409360	6528	7	6.57	0.31	86.802
2023-03-01	20:46:00	4	4	21.9	50	0	0.25	20.781	0.064	0.35	0.25	21.8	20.21	0.672	0.57	0.608	5958	2232	117	6468	2423	127	1.086	30.634	11.477	0.603	11370	7011	5769	1242	4359	3602	757	1233	3132	2529	603	8238	6842	1396	414491	5131	6	6.75	0.31	101.523
2023-03-01	21:01:00	4	4	22	50	0	0.25	20.781	0.064	0.35	0.25	21.8	20.23	0.657	0.55	0.593	5734	2148	113	6312	2365	124	1.101	29.577	11.081	0.583	14777	10014	8399	1615	4763	3993	770	2219	6507	5420	1087	8270	6972	1298	421806	7316	8	6.88	0.31	95.4315
2023-03-01	21:16:00	4	4	22	49	0	0.25	20.781	0.064	0.35	0.25	21.8	20.2	0.685	0.58	0.62	6081	2278	120	6617	2479	130	1.088	31.281	11.719	0.616	15751	9795	8213	1582	5956	5025	931	1598	6670	5615	1055	9081	7623	1458	429088	7282	8	7.01	0.31	94.9239
2023-03-01	21:31:00	4	4	22	50	0	0.25	20.781	0.063	0.35	0.25	21.8	20.26	0.633	0.52	0.57	5418	2030	107	6086	2280	120	1.123	28.083	10.521	0.553	19227	11925	10053	1872	7302	6186	1116	2156	4513	3836	677	14714	12403	2311	436778	7689	9	7.07	0.31	88.3249
2023-03-01	21:46:00	4	4	22	49	0	0.25	20.781	0.063	0.35	0.25	21.8	20.15	0.736	0.63	0.673	6589	2469	130	7159	2682	141	1.087	33.886	12.695	0.668	10810	6499	5395	1104	4311	3554	757	1105	2835	2324	511	7975	6625	1350	442055	5277	6	7.18	0.31	97.4619
2023-03-01	22:01:00	4	4	22	50	0	0.25	20.781	0.064	0.35	0.25	21.8	20.31	0.561	0.47	0.497	4956	1857	98	5319	1993	105	1.073	25.415	9.522	0.501	9251	5624	4643	981	3627	2989	638	1349	3235	2694	541	6016	4938	1078	445938	3882	4	7.29	0.31	78.6802
2023-03-01	22:16:00	4	4	22	50	0	0.25	20.781	0.063	0.35	0.25	21.8	20.28	0.582	0.5	0.52	5266	1973	104	5524	2069	109	1.049	26.861	10.063	0.529	8988	5144	4218	926	3844	3168	676	1049	2526	2085	441	6462	5301	1161	449824	3886	4	7.32	0.31	78.6802
2023-03-01	22:31:00	4	4	22	50	0	0.25	20.781	0.063	0.35	0.25	21.8	20.35	0.499	0.43	0.435	4550	1704	90	4618	1730	91	1.015	23.038	8.631	0.454	557	101	48	53	456	206	250	0	391	164	227	166	90	76	450261	438	0	7.32	0.31	78.6802
2023-03-01	22:46:00	4	4	22	50	0	0.25	20.781	0.062	0.35	0.25	21.8	20.4	0.426	0.38	0.363	4100	1536	81	3870	1450	76	0.944	20.439	7.657	0.403	376	38	15	23	338	111	227	0	256	56	200	120	70	50	450606	345	0	7.32	0.31	78.6802
2023-03-01	23:01:00	4	4	22	50	0	0.25	20.781	0.062	0.35	0.25	21.8	20.44	0.39	0.34	0.328	3660	1371	72	3495	1310	69	0.955	18.29	6.852	0.36	2087	1070	882	188	1017	698	319	163	1060	781	279	1027	799	228	451757	1151	1	7.32	0.31	78.6802
2023-03-01	23:16:00	4	4	22	50	0	0.25	20.781	0.062	0.35	0.25	21.8	20.42	0.393	0.36	0.331	3932	1473	77	3542	1327	70	0.901	19.414	7.273	0.382	6287	3733	3056	677	2554	1990	564	518	2758	2209	549	3529	2837	692	454747	2990	3	7.33	0.31	78.6802
2023-03-01	23:31:00	4	4	22	50	0	0.25	20.781	0.062	0.35	0.25	21.8	20.38	0.438	0.4	0.375	4330	1622	85	3997	1497	79	0.923	21.487	8.05	0.423	362	47	13	34	315	135	180	0	277	109	168	85	39	46	455043	297	0	7.33	0.31	78.6802
2023-03-01	23:46:00	4	4	22	50	0	0.25	20.781	0.06	0.35	0.25	21.7	20.5	0.316	0.28	0.256	3048	1142	60	2719	1019	54	0.892	15.021	5.627	0.296	376	52	22	30	324	140	184	0	189	60	129	187	102	85	455461	417	0	7.33	0.31	78.6802
2023-03-02	00:01:00	4	4	22	50	0	0.25	20.781	0.059	0.35	0.25	21.7	20.47	0.343	0.31	0.284	3370	1263	66	3018	1131	59	0.895	16.621	6.227	0.327	699	27	14	13	672	463	209	0	390	261	129	309	216	93	456156	695	1	7.33	0.31	78.6802
2023-03-02	00:16:00	4	4	22	51	0	0.25	20.781	0.059	0.35	0.25	21.7	20.45	0.352	0.33	0.294	3605	1351	71	3118	1168	61	0.865	17.656	6.615	0.348	2628	1423	1098	325	1205	865	340	146	1197	874	323	1431	1089	342	457643	1487	2	7.34	0.31	78.6802
2023-03-02	00:31:00	4	4	22	50	0	0.25	20.781	0.058	0.35	0.25	21.7	20.45	0.353	0.33	0.295	3613	1354	71	3141	1177	62	0.869	17.714	6.636	0.349	10315	6389	5327	1062	3926	3260	666	1038	4016	3311	705	6299	5276	1023	462913	5270	6	7.49	0.37	78.6802
2023-03-02	00:46:00	4	4	22	50	0	0.25	20.781	0.059	0.35	0.25	21.7	20.38	0.436	0.4	0.377	4337	1625	85	4023	1507	79	0.928	21.54	8.07	0.424	9459	5943	4905	1038	3516	2865	651	932	3930	3219	711	5529	4551	978	467301	4388	5	7.53	0.37	78.6802
2023-03-02	01:01:00	4	4	22	50	0	0.25	20.781	0.059	0.35	0.25	21.7	20.28	0.518	0.5	0.46	5434	2036	107	4889	1832	96	0.9	26.823	10.049	0.528	6631	3686	2984	702	2945	2363	582	189	845	707	138	5786	4640	1146	470284	2983	3	7.56	0.37	78.6802
2023-03-02	01:16:00	4	4	22	50	0	0.25	20.781	0.059	0.35	0.25	21.7	20.43	0.369	0.35	0.31	3841	1439	76	3306	1239	65	0.861	18.795	7.041	0.37	199	97	48	49	102	41	61	0	0	0	0	199	89	110	470488	203	0	7.57	0.37	78.6802
2023-03-02	01:31:00	4	4	21.9	50	0	0.25	20.781	0.06	0.35	0.25	21.7	20.47	0.325	0.31	0.265	3427	1284	68	2818	1056	56	0.822	16.622	6.227	0.327	97	32	9	23	65	29	36	0	0	0	0	97	38	59	470574	86	0	7.57	0.37	78.6802
2023-03-02	01:46:00	4	4	22	50	0	0.25	20.781	0.06	0.35	0.25	21.7	20.5	0.301	0.28	0.241	3087	1157	61	2566	961	51	0.831	15.006	5.622	0.296	160	53	35	18	107	31	76	0	0	0	0	160	66	94	470850	276	0	7.57	0.37	78.6802
2023-03-02	02:01:00	4	4	22	50	0	0.25	20.781	0.059	0.35	0.25	21.7	20.51	0.286	0.27	0.227	2990	1120	59	2415	905	48	0.808	14.453	5.415	0.285	122	36	11	25	86	36	50	0	0	0	0	122	47	75	470980	130	0	7.57	0.37	78.6802
2023-03-02	02:16:00	4	4	22	50	0	0.25	20.781	0.058	0.35	0.25	21.7	20.48	0.308	0.3	0.25	3332	1248	66	2660	997	52	0.798	16.071	6.021	0.317	148	43	22	21	105	39	66	0	0	0	0	148	61	87	471212	232	0	7.57	0.37	78.6802
2023-03-02	02:31:00	4	4	22	50	0	0.25	20.781	0.057	0.35	0.25	21.7	20.41	0.371	0.37	0.314	4088	1531	81	3332	1248	66	0.815	19.796	7.416	0.39	1350	722	464	258	628	389	239	0	0	0	0	1350	853	497	472493	1281	1	7.57	0.37	78.6802
2023-03-02	02:46:00	4	4	22	51	0	0.25	20.781	0.057	0.35	0.25	21.7	20.47	0.322	0.31	0.265	3427	1284	68	2818	1056	56	0.822	16.621	6.227	0.327	142	28	14	14	114	36	78	0	0	0	0	142	50	92	472751	257	0	7.57	0.37	78.6802
2023-03-02	03:01:00	4	4	22	50	0	0.25	20.781	0.057	0.35	0.25	21.7	20.47	0.313	0.31	0.256	3445	1291	68	2713	1016	53	0.788	16.576	6.21	0.327	91	52	20	32	39	11	28	0	0	0	0	91	31	60	472825	74	0	7.57	0.37	78.6802
2023-03-02	03:16:00	4	4	22	50	0	0.25	20.781	0.056	0.35	0.25	21.7	20.5	0.289	0.28	0.233	3113	1166	61	2478	928	49	0.796	15.009	5.623	0.296	8658	5498	4550	948	3160	2633	527	936	1364	1118	246	7294	6065	1229	476142	3317	4	7.65	0.37	79.1878
2023-03-02	03:31:00	4	4	22	50	0	0.25	20.781	0.056	0.35	0.25	21.7	20.45	0.339	0.33	0.283	3647	1366	72	3012	1128	59	0.826	17.703	6.632	0.349	8896	5246	4245	1001	3650	2958	692	1274	1913	1558	355	6983	5645	1338	479983	3842	4	7.73	0.4	95.4315
2023-03-02	03:46:00	4	4	22	50	0	0.25	20.781	0.056	0.35	0.25	21.8	20.4	0.372	0.38	0.316	4220	1581	83	3362	1260	66	0.797	20.35	7.624	0.401	9179	4999	4101	898	4180	3367	813	274	1526	1306	220	7653	6162	1491	484653	4670	5	7.75	0.4	95.4315
2023-03-02	04:01:00	4	4	22	50	0	0.25	20.781	0.056	0.35	0.25	21.8	20.43	0.346	0.35	0.29	3893	1459	77	3085	1156	61	0.792	18.755	7.026	0.369	1085	651	391	260	434	231	203	0	0	0	0	1085	622	463	486738	2085	2	7.75	0.4	95.4315
2023-03-02	04:16:00	4	4	22	50	0	0.25	20.781	0.057	0.35	0.25	21.8	20.5	0.29	0.28	0.234	3103	1162	61	2481	930	49	0.8	14.973	5.609	0.295	225	60	23	37	165	69	96	0	0	0	0	225	92	133	487190	452	1	7.75	0.4	95.4315
2023-03-02	04:31:00	4	4	22	50	0	0.25	20.781	0.057	0.35	0.25	21.7	20.47	0.299	0.31	0.242	3495	1309	69	2577	966	51	0.737	16.622	6.227	0.327	256	54	15	39	202	99	103	0	0	0	0	256	114	142	487590	400	0	7.75	0.4	95.4315
2023-03-02	04:46:00	4	4	22	50	0	0.25	20.781	0.057	0.35	0.25	21.8	20.45	0.33	0.33	0.272	3682	1379	73	2905	1088	57	0.789	17.723	6.64	0.349	2053	1179	896	283	874	653	221	144	429	361	68	1624	1188	436	488983	1393	2	7.78	0.4	95.4315
2023-03-02	05:01:00	4	4	22	49	0	0.25	20.781	0.057	0.35	0.25	21.7	20.44	0.341	0.34	0.284	3772	1413	74	3013	1129	59	0.799	18.197	6.817	0.358	2621	1646	1300	346	975	758	217	132	760	657	103	1861	1401	460	490184	1201	1	7.81	0.4	95.4315
2023-03-02	05:16:00	4	4	22	50	0	0.25	20.781	0.056	0.35	0.25	21.7	20.47	0.299	0.31	0.243	3486	1306	69	2582	967	51	0.741	16.594	6.217	0.327	79	42	24	18	37	11	26	0	0	0	0	79	35	44	490268	84	0	7.81	0.4	95.4315
2023-03-02	05:31:00	4	4	22	50	0	0.25	20.781	0.057	0.35	0.25	21.7	20.49	0.301	0.29	0.244	3218	1206	63	2602	975	51	0.808	15.559	5.829	0.307	137	82	56	26	55	25	30	0	0	0	0	137	81	56	490357	89	0	7.81	0.4	95.4315
2023-03-02	05:46:00	4	4	22	50	0	0.25	20.781	0.057	0.35	0.25	21.7	20.52	0.267	0.26	0.211	2895	1085	57	2232	836	44	0.771	13.879	5.2	0.273	54	19	13	6	35	10	25	0	0	0	0	54	23	31	490491	134	0	7.81	0.4	95.4315
2023-03-02	06:01:00	4	4	22	50	0	0.25	20.781	0.056	0.35	0.25	21.7	20.5	0.282	0.28	0.226	3126	1171	62	2396	898	47	0.766	14.971	5.609	0.295	150	39	24	15	111	21	90	0	0	0	0	150	45	105	490721	230	0	7.81	0.4	95.4315
2023-03-02	06:16:00	4	4	22	50	0	0.25	20.781	0.056	0.35	0.25	21.7	20.54	0.25	0.24	0.195	2683	1005	53	2073	777	41	0.772	12.867	4.82	0.253	225	79	39	40	146	89	57	0	0	0	0	225	128	97	490884	164	0	7.81	0.4	95.4315
2023-03-02	06:31:00	4	4	22	50	99	0.25	20.781	0.056	0.35	0.25	21.7	20.5	0.279	0.28	0.223	3134	1174	62	2366	886	47	0.755	14.967	5.607	0.295	220	166	117	49	54	28	26	0	0	0	0	220	145	75	491313	428	0	7.81	0.4	95.4315
2023-03-02	06:46:00	4	4	22	50	99	0.25	20.781	0.056	0.35	0.25	21.8	20.47	0.307	0.31	0.251	3484	1305	69	2683	1005	53	0.77	16.699	6.256	0.329	78	26	7	19	52	15	37	0	0	0	0	78	22	56	491537	224	0	7.81	0.4	95.4315
2023-03-02	07:01:00	4	4	21.9	50	99	0.25	20.781	0.057	0.35	0.25	21.8	20.55	0.241	0.23	0.184	2572	964	51	1958	734	39	0.761	12.302	4.609	0.242	107	66	43	23	41	14	27	0	0	0	0	107	57	50	491634	97	0	7.81	0.4	95.4315
2023-03-02	07:16:00	4	4	22	50	99	0.25	20.781	0.057	0.35	0.25	21.9	20.52	0.266	0.26	0.209	2929	1098	58	2233	837	44	0.762	14.015	5.251	0.276	3702	2328	1916	412	1374	1082	292	326	721	607	114	2981	2391	590	493686	2052	2	7.82	0.4	95.4315
2023-03-02	07:31:00	4	4	22	50	99	0.25	20.781	0.057	0.35	0.25	21.9	20.45	0.331	0.33	0.274	3666	1373	72	2906	1089	57	0.793	17.66	6.616	0.348	8963	5221	4334	887	3742	3063	679	966	1877	1613	264	7086	5784	1302	498036	4350	5	7.9	0.4	94.9239
2023-03-02	07:46:00	4	4	22	50	99	0.25	20.781	0.057	0.35	0.25	21.9	20.4	0.366	0.38	0.309	4257	1595	84	3294	1234	65	0.774	20.419	7.65	0.402	3192	1523	1157	366	1669	1240	429	1	187	164	23	3005	2233	772	499875	1839	2	7.9	0.4	94.9239
2023-03-02	08:01:00	4	4	22	50	99	0.25	20.771	0.058	0.35	0.25	21.9	20.47	0.308	0.3	0.249	3338	1251	66	2655	995	52	0.795	16.092	6.029	0.317	223	80	16	64	143	59	84	0	0	0	0	223	75	148	500114	239	0	7.9	0.4	94.9239
2023-03-02	08:16:00	4	4	22	50	99	0.25	20.771	0.058	0.35	0.25	21.9	20.5	0.283	0.27	0.225	2984	1118	59	2377	891	47	0.796	14.39	5.391	0.283	355	147	4	143	208	32	176	0	0	0	0	355	36	319	500389	275	0	7.9	0.4	94.9239
2023-03-02	08:31:00	4	4	22	50	99	0.25	20.771	0.058	0.35	0.25	21.9	20.52	0.269	0.25	0.21	2769	1037	55	2237	838	44	0.808	13.387	5.015	0.264	340	105	11	94	235	80	155	0	0	0	0	340	91	249	500730	341	0	7.9	0.4	94.9239
2023-03-02	08:46:00	4	4	22	50	99	0.25	20.771	0.058	0.35	0.25	21.9	20.57	0.226	0.2	0.168	2223	833	44	1786	669	35	0.803	10.737	4.023	0.212	325	35	10	25	290	129	161	0	0	0	0	325	139	186	501244	514	1	7.9	0.4	94.9239
2023-03-02	09:01:00	4	4	22	50	99	0.25	20.771	0.059	0.35	0.25	21.9	20.51	0.278	0.26	0.219	2873	1076	57	2326	872	46	0.81	13.894	5.205	0.274	309	52	30	22	257	138	119	0	0	0	0	309	168	141	502700	1457	2	7.9	0.4	94.9239
2023-03-02	09:16:00	4	4	22	50	99	0.25	20.761	0.06	0.35	0.25	21.9	20.5	0.284	0.26	0.224	2878	1078	57	2392	896	47	0.831	13.99	5.241	0.276	155	40	15	25	115	40	75	0	0	0	0	155	55	100	502971	271	0	7.9	0.4	94.9239
2023-03-02	09:31:00	4	4	22	50	99	0.25	20.761	0.061	0.35	0.25	21.9	20.54	0.251	0.22	0.19	2438	913	48	2034	762	40	0.834	11.858	4.443	0.234	114	33	5	28	81	29	52	0	0	0	0	114	34	80	503211	240	0	7.9	0.4	94.9239
2023-03-02	09:46:00	4	4	22	50	99	0.25	20.761	0.063	0.35	0.25	21.9	20.53	0.256	0.23	0.193	2552	956	50	2052	769	40	0.804	12.328	4.619	0.243	1701	1010	817	193	691	529	162	141	669	560	109	1032	786	246	504243	1032	1	7.9	0.4	94.9239
2023-03-02	10:01:00	4	4	22	50	99	0.25	20.761	0.064	0.35	0.25	21.9	20.47	0.312	0.29	0.249	3200	1199	63	2644	990	52	0.826	15.534	5.82	0.306	4987	3135	2540	595	1852	1453	399	161	1135	962	173	3852	3031	821	507684	3441	4	7.9	0.4	94.9239
2023-03-02	10:16:00	4	4	22	50	99	0.25	20.761	0.064	0.35	0.25	21.9	20.5	0.284	0.26	0.22	2888	1082	57	2348	880	46	0.813	13.977	5.236	0.275	999	19	8	11	980	811	169	0	0	0	0	999	819	180	510699	3015	3	7.9	0.4	94.9239
2023-03-02	10:31:00	4	4	22	50	99	0.25	20.761	0.063	0.35	0.25	21.9	20.51	0.272	0.25	0.209	2781	1042	55	2231	836	44	0.802	13.428	5.031	0.265	383	21	6	15	362	229	133	0	0	0	0	383	235	148	513347	2648	3	7.9	0.4	94.9239
2023-03-02	10:46:00	4	4	22	50	99	0.25	20.761	0.062	0.35	0.25	21.9	20.52	0.268	0.24	0.205	2639	989	52	2174	815	43	0.824	12.807	4.798	0.252	180	78	32	46	102	40	62	0	0	0	0	180	72	108	514485	1138	1	7.9	0.4	94.9239
2023-03-02	11:01:00	4	4	21.9	50	99	0.25	20.761	0.063	0.35	0.25	21.9	20.53	0.255	0.23	0.192	2562	960	50	2052	769	40	0.801	12.368	4.633	0.244	137	61	33	28	76	21	55	0	0	0	0	137	54	83	514695	211	0	7.91	0.4	94.9239
2023-03-02	11:16:00	4	4	22	50	99	0.25	20.761	0.064	0.35	0.25	21.9	20.41	0.363	0.35	0.299	3856	1445	76	3175	1189	63	0.823	18.707	7.009	0.369	1822	816	569	247	1006	693	313	61	269	220	49	1553	1042	511	515864	1169	1	7.92	0.4	94.9239
2023-03-02	11:31:00	4	4	22	50	99	0.25	20.761	0.064	0.35	0.25	21.9	20.54	0.252	0.22	0.188	2438	913	48	2009	753	40	0.824	11.828	4.431	0.233	105	33	10	23	72	47	25	0	0	0	0	105	57	48	516042	178	0	7.92	0.4	94.9239
2023-03-02	11:46:00	4	4	22.1	51	99	0.25	20.761	0.064	0.35	0.25	21.9	20.47	0.31	0.29	0.246	3213	1204	63	2622	982	52	0.816	15.562	5.83	0.307	352	9	2	7	343	172	171	0	0	0	0	352	174	178	516465	423	0	7.92	0.4	94.9239
2023-03-02	12:01:00	4	4	22	50	99	0.25	20.761	0.065	0.35	0.25	21.9	20.57	0.228	0.19	0.164	2091	783	41	1735	650	34	0.83	10.159	3.806	0.2	140	28	8	20	112	37	75	0	0	0	0	140	45	95	516570	105	0	7.92	0.4	94.9239
2023-03-02	12:16:00	4	4	22	50	99	0.25	20.761	0.065	0.35	0.25	21.9	20.53	0.257	0.23	0.192	2552	956	50	2045	766	40	0.801	12.319	4.615	0.243	209	22	11	11	187	99	88	1	0	0	0	209	110	99	517353	783	1	7.92	0.4	94.9239
2023-03-02	12:31:00	4	4	22	50	99	0.25	20.761	0.065	0.35	0.25	21.9	20.49	0.295	0.27	0.23	2981	1117	59	2439	914	48	0.818	14.446	5.412	0.285	337	118	49	69	219	138	81	0	0	0	0	337	187	150	517911	558	1	7.92	0.4	94.9239
2023-03-02	12:46:00	4	4	22	51	99	0.25	20.761	0.065	0.35	0.25	21.9	20.5	0.283	0.26	0.218	2886	1081	57	2320	869	46	0.804	13.941	5.223	0.275	43	12	2	10	31	2	29	0	0	0	0	43	4	39	517940	29	0	7.92	0.4	94.9239
2023-03-02	13:01:00	4	4	22	50	99	0.25	20.761	0.063	0.35	0.25	21.9	20.46	0.321	0.3	0.258	3303	1237	65	2737	1025	54	0.829	16.043	6.01	0.316	3421	2082	1692	390	1339	1021	318	194	935	792	143	2486	1921	565	519682	1741	2	7.92	0.4	94.9239
2023-03-02	13:16:00	4	4	22	50	99	0.25	20.761	0.061	0.35	0.25	21.9	20.47	0.307	0.29	0.245	3201	1199	63	2602	975	51	0.813	15.493	5.804	0.305	8835	5625	4708	917	3210	2616	594	813	2659	2222	437	6176	5102	1074	524495	4813	5	7.96	0.4	94.9239
2023-03-02	13:31:00	4	4	22	50	99	0.25	20.761	0.061	0.35	0.25	21.9	20.38	0.393	0.38	0.333	4170	1562	82	3533	1324	70	0.847	20.342	7.621	0.401	1258	601	388	213	657	440	217	17	417	295	122	841	533	308	525317	822	1	7.96	0.4	94.9239
2023-03-02	13:46:00	4	4	22	50	99	0.25	20.761	0.06	0.35	0.25	21.9	20.52	0.267	0.24	0.207	2653	994	52	2208	827	43	0.832	12.897	4.832	0.254	81	27	7	20	54	16	38	0	0	0	0	81	23	58	525449	132	0	7.96	0.4	94.9239
2023-03-02	14:01:00	4	4	21.9	49	99	0.25	20.761	0.06	0.35	0.25	21.9	20.52	0.273	0.24	0.212	2633	986	52	2257	846	44	0.858	12.872	4.822	0.254	177	30	12	18	147	72	75	0	0	0	0	177	84	93	525807	359	0	7.96	0.4	94.9239
2023-03-02	14:16:00	4	4	21.9	53	99	0.25	20.761	0.06	0.35	0.25	21.9	20.54	0.25	0.22	0.189	2434	912	48	2020	757	40	0.83	11.826	4.43	0.233	3249	2109	1710	399	1140	839	301	271	951	821	130	2298	1728	570	528215	2407	3	8.07	0.4	94.9239
2023-03-02	14:31:00	4	4	22	51	99	0.25	20.761	0.065	0.35	0.25	21.9	20.42	0.389	0.34	0.323	3667	1374	72	3441	1289	68	0.938	18.256	6.839	0.36	6993	4535	3733	802	2458	2022	436	1148	2242	1861	381	4751	3894	857	532258	4043	4	8.3	0.4	85.7868
2023-03-02	14:46:00	4	4	22	50	99	0.25	20.761	0.067	0.35	0.25	21.9	20.34	0.493	0.42	0.426	4458	1670	88	4531	1698	89	1.017	22.579	8.459	0.445	9628	5802	4816	986	3826	3148	678	856	2179	1852	327	7449	6112	1337	536671	4413	5	8.4	0.4	90.3553
2023-03-02	15:01:00	4	4	22	50	99	0.25	20.761	0.067	0.35	0.25	21.9	20.35	0.496	0.41	0.428	4327	1621	85	4572	1713	90	1.057	22.109	8.283	0.436	124	58	33	25	66	36	30	0	0	0	0	124	69	55	536839	167	0	8.4	0.4	90.3553
2023-03-02	15:16:00	4	4	22	50	99	0.25	20.761	0.065	0.35	0.25	21.9	20.45	0.386	0.31	0.322	3264	1223	64	3421	1282	67	1.048	16.647	6.237	0.328	2225	1388	1093	295	837	577	260	143	668	542	126	1557	1128	429	538208	1369	2	8.53	0.4	95.4315
2023-03-02	15:31:00	4	4	22	50	99	0.25	20.761	0.063	0.35	0.25	21.9	20.36	0.489	0.4	0.426	4206	1576	83	4555	1707	90	1.083	21.612	8.097	0.426	1614	1084	806	278	530	415	115	548	496	408	88	1118	813	305	540511	2303	3	8.6	0.4	92.8934
2023-03-02	15:46:00	4	4	22	50	99	0.25	20.771	0.062	0.35	0.25	21.9	20.32	0.548	0.45	0.486	4680	1753	92	5157	1932	102	1.102	24.147	9.046	0.476	708	538	359	179	170	116	54	60	247	206	41	461	269	192	541164	654	1	8.68	0.4	92.8934
2023-03-02	16:01:00	4	4	22	51	99	0.25	20.771	0.061	0.35	0.25	21.9	20.31	0.551	0.46	0.489	4824	1807	95	5215	1954	103	1.081	24.778	9.283	0.488	391	334	129	205	57	28	29	0	11	10	1	380	147	233	541704	540	1	8.68	0.4	92.8934
2023-03-02	16:16:00	4	4	22	49	99	0.25	20.771	0.061	0.35	0.25	21.9	20.45	0.415	0.32	0.353	3324	1245	65	3769	1412	74	1.134	17.269	6.47	0.34	1977	1267	1016	251	710	541	169	236	368	309	59	1609	1248	361	542651	947	1	8.82	0.4	96.4467
2023-03-02	16:31:00	4	4	22	50	99	0.25	20.771	0.061	0.35	0.25	21.9	20.38	0.473	0.39	0.412	4093	1533	81	4386	1643	86	1.072	20.981	7.86	0.413	830	563	455	108	267	214	53	63	255	221	34	575	448	127	543126	475	1	8.87	0.4	96.4467
2023-03-02	16:46:00	4	4	22	51	99	0.25	20.781	0.061	0.35	0.25	21.9	20.35	0.516	0.43	0.455	4512	1690	89	4845	1815	95	1.074	23.139	8.669	0.456	939	629	481	148	310	220	90	84	252	204	48	687	497	190	543894	768	1	8.87	0.4	96.4467
2023-03-02	17:01:00	4	4	22.1	50	99	0.25	20.771	0.061	0.35	0.25	21.9	20.42	0.435	0.35	0.374	3659	1371	72	3984	1493	78	1.089	18.828	7.054	0.371	5730	3706	3101	605	2024	1715	309	1003	1697	1409	288	4033	3407	626	548385	4491	5	8.94	0.4	95.9391
2023-03-02	17:16:00	4	4	22	50	99	0.25	20.781	0.06	0.35	0.25	21.9	20.35	0.512	0.43	0.451	4505	1688	89	4785	1792	94	1.062	23.047	8.635	0.454	6206	3772	3092	680	2434	2010	424	1022	1725	1416	309	4481	3686	795	552753	4368	5	8.99	0.4	94.4162
2023-03-02	17:31:00	4	4	22	50	99	0.25	20.781	0.06	0.35	0.25	21.9	20.35	0.51	0.43	0.449	4515	1691	89	4768	1786	94	1.056	23.066	8.642	0.454	3444	2166	1761	405	1278	1018	260	657	1070	870	200	2374	1909	465	554835	2082	2	9.05	0.4	93.401
2023-03-02	17:46:00	4	4	22	50	99	0.25	20.771	0.061	0.35	0.25	21.9	20.31	0.551	0.46	0.49	4790	1794	94	5190	1945	102	1.084	24.616	9.222	0.485	2941	1796	1477	319	1145	907	238	420	1106	888	218	1835	1496	339	556759	1924	2	9.09	0.4	60.9137
2023-03-02	18:01:00	4	4	22	49	99	0.25	20.771	0.06	0.35	0.25	21.9	20.37	0.49	0.4	0.43	4168	1562	82	4573	1713	90	1.097	21.486	8.049	0.423	2663	1464	1208	256	1199	888	311	406	1220	905	315	1443	1191	252	560641	3882	4	9.15	0.4	93.9086
2023-03-02	18:16:00	4	4	22	50	99	0.25	20.781	0.061	0.35	0.25	21.9	20.35	0.504	0.43	0.443	4547	1703	90	4718	1768	93	1.038	23.136	8.668	0.456	1573	786	642	144	787	589	198	202	625	467	158	948	764	184	562966	2324	3	9.22	0.4	92.3858
2023-03-02	18:31:00	4	4	22	51	0	0.25	20.771	0.06	0.35	0.25	21.9	20.28	0.588	0.49	0.528	5102	1912	101	5608	2101	110	1.099	26.311	9.857	0.518	1537	1021	775	246	516	374	142	168	406	333	73	1131	816	315	563747	781	1	9.3	0.4	86.2944
2023-03-02	18:46:00	4	4	22	50	0	0.25	20.781	0.06	0.35	0.25	21.9	20.35	0.506	0.43	0.446	4539	1700	89	4744	1777	93	1.045	23.134	8.667	0.456	8290	5380	4494	886	2910	2439	471	1671	1571	1310	261	6719	5623	1096	568184	4437	5	9.35	0.4	94.4162
2023-03-02	19:01:00	4	4	21.9	50	0	0.25	20.771	0.061	0.35	0.25	21.8	20.28	0.572	0.49	0.51	5145	1927	101	5414	2028	107	1.052	26.263	9.839	0.517	15971	10624	8902	1722	5347	4534	813	2392	3176	2655	521	12795	10781	2014	574709	6525	7	9.48	0.4	82.2335
2023-03-02	19:16:00	4	4	22	50	0	0.25	20.771	0.061	0.35	0.25	21.8	20.23	0.626	0.54	0.564	5675	2126	112	5998	2247	118	1.057	28.998	10.864	0.571	26712	17300	14560	2740	9412	8003	1409	3409	5778	4900	878	20934	17663	3271	591963	17253	19	9.58	0.41	92.8934
2023-03-02	19:31:00	4	4	22	50	0	0.25	20.771	0.062	0.35	0.25	21.8	20.23	0.638	0.54	0.576	5649	2116	111	6125	2295	121	1.084	29.037	10.878	0.572	13127	8486	7106	1380	4641	3865	776	2031	3524	2936	588	9603	8035	1568	600096	8134	9	9.66	0.41	93.9086
2023-03-02	19:46:00	4	4	22	50	0	0.25	20.781	0.063	0.35	0.25	21.8	20.19	0.67	0.59	0.607	6226	2333	123	6454	2418	127	1.037	31.675	11.867	0.624	23859	16400	13963	2437	7459	6326	1133	2979	4665	3972	693	19194	16317	2877	611173	11077	12	9.74	0.41	84.7716
2023-03-02	20:01:00	4	4	22	50	0	0.25	20.771	0.063	0.35	0.25	21.8	20.18	0.674	0.59	0.611	6223	2332	123	6499	2435	128	1.044	31.714	11.882	0.625	23205	15223	12933	2290	7982	6752	1230	2779	5268	4480	788	17937	15205	2732	622862	11689	13	9.95	0.41	89.8477
2023-03-02	20:16:00	4	4	22	50	0	0.25	20.781	0.062	0.35	0.25	21.8	20.21	0.65	0.57	0.588	6007	2250	118	6240	2338	123	1.039	30.573	11.454	0.602	15610	10304	8600	1704	5306	4441	865	2092	3156	2646	510	12454	10395	2059	630065	7203	8	10.07	0.41	80.7107
2023-03-02	20:31:00	4	4	22	50	0	0.25	20.781	0.063	0.35	0.25	21.8	20.18	0.676	0.6	0.613	6384	2392	126	6558	2457	129	1.027	32.412	12.143	0.639	16743	11236	9512	1724	5507	4612	895	2167	3341	2746	595	13402	11378	2024	638576	8511	9	10.23	0.41	63.9594
2023-03-02	20:46:00	4	4	22	50	0	0.25	20.781	0.064	0.35	0.25	21.8	20.11	0.762	0.67	0.698	7107	2663	140	7485	2804	147	1.053	36.288	13.595	0.715	7073	4340	3582	758	2733	2204	529	743	3147	2577	570	3926	3209	717	642738	4162	5	10.38	0.45	63.9594
2023-03-02	21:01:00	4	4	22	50	0	0.25	20.781	0.063	0.35	0.25	21.8	20.16	0.708	0.62	0.645	6535	2448	129	6865	2572	135	1.05	33.349	12.494	0.657	10298	6137	5128	1009	4161	3486	675	855	3323	2807	516	6975	5807	1168	647147	4409	5	10.46	0.45	63.9594
2023-03-02	21:16:00	4	4	22	50	0	0.25	20.781	0.062	0.35	0.25	21.8	20.28	0.578	0.5	0.516	5280	1978	104	5493	2058	108	1.04	26.882	10.071	0.53	9368	5667	4652	1015	3701	3023	678	1041	2628	2166	462	6740	5509	1231	651878	4730	5	10.57	0.45	63.9594
2023-03-02	21:31:00	4	4	22	51	0	0.25	20.781	0.062	0.35	0.25	21.8	20.26	0.604	0.52	0.542	5476	2051	108	5766	2160	114	1.053	27.957	10.474	0.551	10814	6626	5476	1150	4188	3457	731	1051	3101	2621	480	7713	6312	1401	658198	6321	7	10.69	0.45	93.401
2023-03-02	21:46:00	4	4	21.9	49	0	0.25	20.781	0.061	0.35	0.25	21.8	20.32	0.544	0.46	0.482	4811	1802	95	5106	1913	101	1.061	24.608	9.219	0.485	6167	3973	3219	754	2194	1706	488	402	2050	1640	410	4117	3285	832	661558	3360	4	10.79	0.45	93.401
2023-03-02	22:01:00	4	4	22	50	0	0.25	20.781	0.061	0.35	0.25	21.7	20.28	0.578	0.5	0.517	5289	1981	104	5514	2066	109	1.043	26.942	10.093	0.531	1092	465	333	132	627	427	200	0	0	0	0	1092	760	332	662231	673	1	10.79	0.45	93.401
2023-03-02	22:16:00	4	4	22	50	0	0.25	20.781	0.061	0.35	0.25	21.8	20.45	0.4	0.33	0.338	3469	1300	68	3579	1341	71	1.032	17.631	6.605	0.347	68	47	11	36	21	13	8	0	0	0	0	68	24	44	662307	76	0	10.79	0.45	93.401
2023-03-02	22:31:00	4	4	22	50	0	0.25	20.781	0.061	0.35	0.25	21.7	20.45	0.381	0.33	0.32	3540	1326	70	3400	1274	67	0.961	17.709	6.635	0.349	176	47	27	20	129	84	45	0	0	0	0	176	111	65	662445	137	0	10.79	0.45	93.401
2023-03-02	22:46:00	4	4	22	50	0	0.25	20.781	0.06	0.35	0.25	21.7	20.4	0.413	0.38	0.353	4128	1547	81	3761	1409	74	0.911	20.429	7.654	0.402	3403	2025	1633	392	1378	1064	314	405	904	762	142	2499	1935	564	664420	1975	2	10.79	0.45	93.401
2023-03-02	23:01:00	4	4	22	50	0	0.25	20.781	0.059	0.35	0.25	21.7	20.47	0.343	0.31	0.284	3390	1270	67	3033	1136	60	0.895	16.715	6.262	0.329	99	29	9	20	70	13	57	0	0	0	0	99	22	77	664767	347	0	10.79	0.45	93.401
2023-03-02	23:16:00	4	4	22	50	0	0.25	20.781	0.058	0.35	0.25	21.7	20.49	0.324	0.29	0.266	3139	1176	62	2817	1055	55	0.898	15.485	5.801	0.305	131	30	7	23	101	39	62	0	0	0	0	131	46	85	665048	281	0	10.79	0.45	93.401
2023-03-02	23:31:00	4	4	22	50	0	0.25	20.781	0.057	0.35	0.25	21.7	20.5	0.308	0.28	0.251	3067	1149	60	2674	1002	53	0.872	15.045	5.636	0.296	6504	4396	3683	713	2108	1714	394	647	1972	1656	316	4532	3741	791	668183	3135	3	10.8	0.45	93.401
2023-03-02	23:46:00	4	4	22	50	0	0.25	20.781	0.057	0.35	0.25	21.7	20.42	0.37	0.36	0.313	3973	1489	78	3341	1252	66	0.841	19.353	7.25	0.381	4040	2398	1949	449	1642	1318	324	444	1439	1231	208	2601	2036	565	670850	2667	3	10.84	0.45	93.401
2023-03-03	00:01:00	4	4	22	50	0	0.25	20.781	0.057	0.35	0.25	21.7	20.49	0.312	0.29	0.255	3178	1191	63	2702	1012	53	0.85	15.514	5.812	0.306	98	40	2	38	58	13	45	0	0	0	0	98	15	83	671239	389	0	10.84	0.45	93.401
2023-03-03	00:16:00	4	4	22	50	0	0.25	20.781	0.057	0.35	0.25	21.7	20.5	0.3	0.28	0.243	3093	1159	61	2589	970	51	0.837	15.053	5.64	0.297	159	51	16	35	108	30	78	0	0	0	0	159	46	113	671763	524	1	10.84	0.45	93.401
2023-03-03	00:31:00	4	4	22	50	0	0.25	20.781	0.057	0.35	0.25	21.7	20.53	0.271	0.25	0.214	2750	1030	54	2266	849	45	0.824	13.344	4.999	0.263	28	11	1	10	17	13	4	0	0	0	0	28	14	14	671798	34	0	10.84	0.45	93.401
2023-03-03	00:46:00	4	4	22	50	0	0.25	20.781	0.058	0.35	0.25	21.7	20.54	0.253	0.24	0.195	2685	1006	53	2074	777	41	0.772	12.873	4.823	0.254	82	35	19	16	47	9	38	0	0	0	0	82	28	54	671974	177	0	10.84	0.45	93.401
2023-03-03	01:01:00	4	4	22	50	0	0.25	20.781	0.059	0.35	0.25	21.7	20.5	0.295	0.28	0.236	3125	1171	62	2524	946	50	0.808	15.105	5.659	0.298	6300	4072	3388	684	2228	1805	423	811	2507	2122	385	3793	3071	722	675908	3934	4	10.84	0.45	93.401
2023-03-03	01:16:00	4	4	22	50	0	0.25	20.781	0.059	0.35	0.25	21.7	20.42	0.366	0.36	0.308	3982	1492	78	3276	1227	65	0.823	19.317	7.237	0.381	12071	7611	6385	1226	4460	3703	757	1414	2734	2321	413	9337	7767	1570	682097	6190	7	10.94	0.45	93.401
2023-03-03	01:31:00	4	4	22	50	0	0.25	20.781	0.058	0.35	0.25	21.7	20.42	0.363	0.36	0.305	3989	1495	79	3244	1215	64	0.813	19.309	7.234	0.38	901	319	171	148	582	364	218	0	0	0	0	901	535	366	682923	826	1	10.94	0.45	93.401
2023-03-03	01:46:00	4	4	22	50	0	0.25	20.781	0.057	0.35	0.25	21.7	20.47	0.313	0.31	0.255	3451	1293	68	2711	1016	53	0.786	16.6	6.219	0.327	56	20	7	13	36	7	29	0	0	0	0	56	14	42	682967	43	0	10.94	0.45	93.401
2023-03-03	02:01:00	4	4	22	50	0	0.25	20.781	0.057	0.35	0.25	21.7	20.5	0.298	0.28	0.242	3088	1157	61	2571	963	51	0.833	15.013	5.624	0.296	144	49	8	41	95	29	66	0	0	0	0	144	37	107	683422	456	1	10.94	0.45	93.401
2023-03-03	02:16:00	4	4	22	50	0	0.25	20.781	0.057	0.35	0.25	21.7	20.54	0.252	0.24	0.195	2682	1005	53	2077	778	41	0.774	12.866	4.82	0.253	94	16	4	12	78	25	53	0	0	0	0	94	29	65	683517	95	0	10.94	0.45	93.401
2023-03-03	02:31:00	4	4	22	50	0	0.25	20.781	0.057	0.35	0.25	21.7	20.51	0.285	0.27	0.228	2979	1116	59	2421	907	48	0.813	14.419	5.402	0.284	261	73	46	27	188	100	88	0	0	0	0	261	146	115	684227	709	1	10.94	0.45	93.401
2023-03-03	02:46:00	4	4	22	50	0	0.25	20.781	0.057	0.35	0.25	21.7	20.5	0.297	0.28	0.24	3088	1157	61	2555	957	50	0.827	14.996	5.618	0.295	718	29	11	18	689	431	258	0	0	0	0	718	442	276	686894	2667	3	10.94	0.45	93.401
2023-03-03	03:01:00	4	4	22	50	0	0.25	20.781	0.058	0.35	0.25	21.7	20.54	0.256	0.24	0.198	2665	999	53	2103	788	41	0.789	12.831	4.807	0.253	475	16	2	14	459	212	247	0	0	0	0	475	214	261	687541	647	1	10.94	0.45	93.401
2023-03-03	03:16:00	4	4	22	50	0	0.25	20.781	0.058	0.35	0.25	21.7	20.52	0.272	0.26	0.214	2901	1087	57	2284	856	45	0.787	13.96	5.23	0.275	7326	4451	3738	713	2875	2350	525	723	2084	1780	304	5242	4308	934	691506	3965	4	10.99	0.45	93.401
2023-03-03	03:31:00	4	4	22	50	0	0.25	20.781	0.057	0.35	0.25	21.7	20.47	0.313	0.31	0.256	3456	1295	68	2722	1020	54	0.788	16.631	6.231	0.328	864	302	143	159	562	364	198	0	0	0	0	864	507	357	692305	799	1	10.99	0.45	93.401
2023-03-03	03:46:00	4	4	22	50	0	0.25	20.781	0.057	0.35	0.25	21.7	20.5	0.292	0.28	0.235	3112	1166	61	2502	937	49	0.804	15.03	5.631	0.296	106	25	11	14	81	31	50	0	0	0	0	106	42	64	692588	282	0	10.99	0.45	93.401
2023-03-03	04:01:00	4	4	22	50	0	0.25	20.781	0.056	0.35	0.25	21.7	20.52	0.277	0.26	0.221	2885	1081	57	2353	881	46	0.815	13.973	5.235	0.275	106	49	15	34	57	27	30	0	0	0	0	106	42	64	692859	272	0	10.99	0.45	93.401
2023-03-03	04:16:00	4	4	22	50	0	0.25	20.781	0.056	0.35	0.25	21.7	20.54	0.256	0.24	0.2	2676	1003	53	2129	798	42	0.796	12.901	4.833	0.254	133	36	21	15	97	40	57	0	0	0	0	133	61	72	693016	156	0	10.99	0.45	93.401
2023-03-03	04:31:00	4	4	22	50	0	0.25	20.781	0.056	0.35	0.25	21.7	20.54	0.252	0.24	0.195	2679	1004	53	2079	779	41	0.776	12.857	4.817	0.253	191	47	16	31	144	45	99	0	0	0	0	191	61	130	693360	344	0	10.99	0.45	93.401
2023-03-03	04:46:00	4	4	22	50	0	0.25	20.781	0.056	0.35	0.25	21.7	20.54	0.266	0.24	0.21	2640	989	52	2231	836	44	0.845	12.872	4.822	0.254	220	52	30	22	168	73	95	0	0	0	0	220	103	117	693637	277	0	10.99	0.45	93.401
2023-03-03	05:01:00	4	4	22	50	0	0.25	20.781	0.056	0.35	0.25	21.7	20.42	0.366	0.36	0.31	3976	1490	78	3303	1238	65	0.831	19.324	7.239	0.381	8090	4903	4066	837	3187	2588	599	822	1636	1363	273	6454	5291	1163	697826	4189	5	11.07	0.45	93.401
2023-03-03	05:16:00	4	4	22	50	0	0.25	20.781	0.056	0.35	0.25	21.7	20.49	0.308	0.29	0.252	3189	1195	63	2673	1001	53	0.838	15.523	5.816	0.306	664	416	245	171	248	116	132	0	0	0	0	664	361	303	698417	591	1	11.07	0.45	93.401
2023-03-03	05:31:00	4	4	22	50	0	0.25	20.781	0.057	0.35	0.25	21.7	20.52	0.273	0.26	0.215	2903	1088	57	2300	862	45	0.792	13.985	5.239	0.275	2	1	0	1	1	0	1	0	0	0	0	2	0	2	698419	3	0	11.07	0.45	93.401
2023-03-03	05:46:00	4	4	22.1	50	0	0.25	20.781	0.057	0.35	0.25	21.7	20.52	0.279	0.26	0.222	2882	1080	57	2367	887	47	0.821	13.975	5.236	0.275	56	13	10	3	43	22	21	0	0	0	0	56	32	24	698467	48	0	11.07	0.45	93.401
2023-03-03	06:01:00	4	4	22	50	0	0.25	20.781	0.057	0.35	0.25	21.7	20.57	0.236	0.21	0.179	2312	866	46	1898	711	37	0.821	11.211	4.2	0.221	64	11	0	11	53	0	53	0	0	0	0	64	0	64	698672	205	0	11.07	0.45	93.401
2023-03-03	06:16:00	4	4	22	50	0	0.25	20.781	0.057	0.35	0.25	21.7	20.57	0.231	0.21	0.174	2338	876	46	1857	696	37	0.794	11.267	4.221	0.222	20	20	0	20	0	0	0	0	0	0	0	20	0	20	698696	24	0	11.07	0.45	93.401
2023-03-03	06:31:00	4	4	22	50	99	0.25	20.781	0.056	0.35	0.25	21.7	20.57	0.242	0.21	0.186	2308	865	45	1977	741	39	0.857	11.282	4.227	0.222	106	29	10	19	77	15	62	0	0	0	0	106	25	81	698969	274	0	11.07	0.45	93.401
2023-03-03	06:46:00	4	4	22	50	99	0.25	20.781	0.057	0.35	0.25	21.7	20.52	0.284	0.26	0.227	2855	1069	56	2413	904	48	0.845	13.919	5.215	0.274	125	67	17	50	58	26	32	0	0	0	0	125	43	82	699190	220	0	11.07	0.45	93.401
2023-03-03	07:01:00	4	4	21.9	50	99	0.25	20.781	0.057	0.35	0.25	21.8	20.57	0.232	0.21	0.175	2346	879	46	1870	700	37	0.797	11.312	4.238	0.223	94	74	40	34	20	3	17	0	0	0	0	94	43	51	699255	65	0	11.07	0.45	93.401
2023-03-03	07:16:00	4	4	22	50	99	0.25	20.781	0.056	0.35	0.25	21.8	20.51	0.287	0.27	0.231	2991	1121	59	2463	923	49	0.823	14.512	5.437	0.286	127	67	16	51	60	24	36	0	0	0	0	127	40	87	699527	272	0	11.08	0.45	93.401
2023-03-03	07:31:00	4	4	22	50	99	0.25	20.781	0.057	0.35	0.25	21.8	20.54	0.267	0.24	0.21	2642	990	52	2236	838	44	0.846	12.885	4.827	0.254	178	100	57	43	78	39	39	0	0	0	0	178	96	82	699656	129	0	11.08	0.45	93.401
2023-03-03	07:46:00	4	4	22	50	99	0.25	20.781	0.058	0.35	0.25	21.9	20.5	0.301	0.28	0.243	3082	1154	61	2584	968	51	0.839	15.002	5.62	0.296	9021	5779	4889	890	3242	2682	560	664	2500	2117	383	6521	5454	1067	705213	5557	6	11.13	0.45	93.401
2023-03-03	08:01:00	4	4	21.9	50	99	0.25	20.781	0.057	0.35	0.25	21.9	20.45	0.347	0.33	0.291	3623	1357	71	3092	1158	61	0.853	17.697	6.63	0.349	2479	1278	897	381	1201	837	364	0	9	9	0	2470	1725	745	706571	1358	2	11.14	0.45	93.401
2023-03-03	08:16:00	4	4	22	50	99	0.25	20.781	0.057	0.35	0.25	21.9	20.52	0.272	0.26	0.215	2896	1085	57	2289	857	45	0.79	13.945	5.225	0.275	195	79	33	46	116	49	67	0	0	0	0	195	82	113	706741	170	0	11.14	0.45	93.401
2023-03-03	08:31:00	4	4	22	50	99	0.25	20.781	0.058	0.35	0.25	21.9	20.54	0.267	0.24	0.208	2642	990	52	2214	829	44	0.838	12.861	4.818	0.253	121	23	2	21	98	10	88	0	0	0	0	121	12	109	706913	172	0	11.14	0.45	93.401
2023-03-03	08:46:00	4	4	22	50	99	0.25	20.781	0.059	0.35	0.25	21.9	20.54	0.262	0.24	0.203	2650	993	52	2158	809	43	0.814	12.832	4.807	0.253	106	28	10	18	78	19	59	0	0	0	0	106	29	77	707046	133	0	11.14	0.45	93.401
2023-03-03	09:01:00	4	4	22	50	99	0.25	20.781	0.058	0.35	0.25	21.9	20.57	0.233	0.21	0.175	2327	872	46	1856	695	37	0.798	11.223	4.205	0.221	100	43	19	24	57	34	23	0	0	0	0	100	53	47	707194	147	0	11.14	0.45	93.401
2023-03-03	09:16:00	4	4	22	50	99	0.25	20.781	0.057	0.35	0.25	21.9	20.57	0.237	0.21	0.18	2327	872	46	1918	719	38	0.824	11.293	4.231	0.222	67	30	19	11	37	12	25	0	0	0	0	67	31	36	707230	36	0	11.14	0.45	93.401
2023-03-03	09:31:00	4	4	22	50	99	0.25	20.781	0.057	0.35	0.25	21.9	20.54	0.267	0.24	0.211	2650	993	52	2251	843	44	0.849	12.934	4.846	0.255	71	26	14	12	45	19	26	0	0	0	0	71	33	38	707375	145	0	11.14	0.45	93.401
2023-03-03	09:46:00	4	4	22	50	99	0.25	20.781	0.057	0.35	0.25	21.9	20.54	0.255	0.24	0.198	2678	1003	53	2112	791	42	0.789	12.889	4.829	0.254	120	43	26	17	77	27	50	0	0	0	0	120	53	67	707699	324	0	11.14	0.45	93.401
2023-03-03	10:01:00	4	4	22	50	99	0.25	20.781	0.058	0.35	0.25	21.9	20.59	0.222	0.19	0.165	2098	786	41	1758	659	35	0.838	10.214	3.826	0.201	709	349	290	59	360	121	239	0	0	0	0	709	411	298	708215	516	1	11.14	0.45	93.401
2023-03-03	10:16:00	4	4	22	51	99	0.25	20.781	0.058	0.35	0.25	21.9	20.54	0.253	0.24	0.195	2681	1004	53	2075	777	41	0.774	12.86	4.818	0.253	241	28	12	16	213	100	113	0	0	0	0	241	112	129	708638	423	0	11.15	0.45	93.401
2023-03-03	10:31:00	4	4	22	51	99	0.25	20.781	0.058	0.35	0.25	21.9	20.5	0.291	0.28	0.234	3123	1170	62	2496	935	49	0.799	15.067	5.645	0.297	46	17	6	11	29	5	24	0	0	0	0	46	11	35	708737	99	0	11.15	0.45	93.401
2023-03-03	10:46:00	4	4	22.1	50	99	0.25	20.781	0.058	0.35	0.25	21.8	20.53	0.273	0.25	0.214	2765	1036	54	2283	855	45	0.826	13.421	5.028	0.264	4772	2985	2520	465	1787	1397	390	293	1424	1257	167	3348	2660	688	711563	2826	3	11.15	0.45	93.401
2023-03-03	11:01:00	4	4	22	50	99	0.25	20.781	0.06	0.35	0.25	21.9	20.45	0.337	0.33	0.277	3664	1373	72	2946	1104	58	0.804	17.698	6.631	0.349	5184	2894	2369	525	2290	1835	455	224	1851	1538	313	3333	2666	667	713913	2350	3	11.15	0.45	93.401
2023-03-03	11:16:00	4	4	22	50	99	0.25	20.781	0.059	0.35	0.25	21.9	20.5	0.308	0.28	0.249	3077	1153	61	2655	995	52	0.863	15.064	5.644	0.297	81	63	27	36	18	2	16	0	0	0	0	81	29	52	714003	89	0	11.15	0.45	93.401
2023-03-03	11:31:00	4	4	22	50	99	0.25	20.781	0.059	0.35	0.25	21.9	20.52	0.284	0.26	0.225	2863	1073	56	2394	897	47	0.836	13.93	5.219	0.274	21	6	1	5	15	3	12	0	0	0	0	21	4	17	714016	14	0	11.15	0.45	93.401
2023-03-03	11:46:00	4	4	22	50	99	0.25	20.781	0.059	0.35	0.25	21.9	20.52	0.288	0.26	0.229	2868	1075	57	2445	916	48	0.852	14.007	5.248	0.276	1748	882	658	224	866	601	265	63	309	257	52	1439	1002	437	715130	1114	1	11.15	0.45	93.401
2023-03-03	12:01:00	4	4	22	50	99	0.25	20.781	0.061	0.35	0.25	21.9	20.54	0.255	0.24	0.194	2686	1006	53	2065	774	41	0.769	12.868	4.821	0.254	313	64	39	25	249	41	208	0	0	0	0	313	80	233	715238	107	0	11.15	0.45	93.401
2023-03-03	12:16:00	4	4	22	50	99	0.25	20.781	0.061	0.35	0.25	21.9	20.54	0.259	0.24	0.198	2667	999	53	2099	786	41	0.787	12.832	4.807	0.253	197	14	2	12	183	20	163	0	0	0	0	197	22	175	715264	26	0	11.15	0.45	93.401
2023-03-03	12:31:00	4	4	22	50	99	0.25	20.781	0.06	0.35	0.25	21.9	20.57	0.239	0.21	0.179	2329	873	46	1907	714	38	0.819	11.287	4.229	0.222	394	64	37	27	330	224	106	0	0	0	0	394	261	133	715476	212	0	11.15	0.45	93.401
2023-03-03	12:46:00	4	4	22	50	99	0.25	20.781	0.059	0.35	0.25	21.9	20.5	0.289	0.28	0.23	3114	1167	61	2438	913	48	0.783	14.968	5.608	0.295	2747	1630	1304	326	1117	846	271	132	617	536	81	2130	1614	516	716737	1261	1	11.16	0.45	93.401
2023-03-03	13:01:00	4	4	22	50	99	0.25	20.781	0.059	0.35	0.25	21.9	20.47	0.323	0.31	0.264	3451	1293	68	2829	1060	56	0.82	16.731	6.268	0.33	7320	4796	4045	751	2524	2049	475	450	2129	1815	314	5191	4279	912	720348	3611	4	11.17	0.58	93.401
2023-03-03	13:16:00	4	4	22	50	99	0.25	20.781	0.058	0.35	0.25	21.9	20.54	0.256	0.24	0.197	2673	1001	53	2099	786	41	0.785	12.855	4.816	0.253	48	15	10	5	33	4	29	0	0	0	0	48	14	34	720606	258	0	11.17	0.58	93.401
2023-03-03	13:31:00	4	4	22	50	99	0.25	20.781	0.059	0.35	0.25	21.9	20.52	0.276	0.26	0.217	2897	1085	57	2315	867	46	0.799	13.979	5.237	0.275	508	127	70	57	381	186	195	0	0	0	0	508	256	252	721659	1053	1	11.17	0.58	93.401
2023-03-03	13:46:00	4	4	22.1	50	99	0.25	20.781	0.059	0.35	0.25	21.9	20.54	0.251	0.24	0.191	2693	1009	53	2036	763	40	0.756	12.865	4.82	0.253	46	23	0	23	23	1	22	0	0	0	0	46	1	45	721799	140	0	11.18	0.58	93.401
2023-03-03	14:01:00	4	4	22	50	99	0.25	20.781	0.059	0.35	0.25	21.9	20.54	0.267	0.24	0.208	2645	991	52	2215	830	44	0.837	12.874	4.823	0.254	3723	2395	1973	422	1328	1038	290	336	1115	906	209	2608	2105	503	723909	2111	2	11.2	0.58	93.401
2023-03-03	14:16:00	4	4	22	49	99	0.25	20.781	0.059	0.35	0.25	21.9	20.45	0.355	0.33	0.296	3598	1348	71	3140	1176	62	0.873	17.654	6.614	0.348	8893	5284	4406	878	3609	2908	701	937	2864	2373	491	6029	4941	1088	729101	5192	6	11.2	0.58	87.3096
2023-03-03	14:31:00	4	4	21.9	52	99	0.25	20.781	0.059	0.35	0.25	21.9	20.43	0.362	0.35	0.302	3875	1452	76	3229	1210	64	0.833	18.842	7.059	0.371	3331	2284	1850	434	1047	774	273	182	697	594	103	2634	2030	604	730675	1573	2	11.28	0.58	82.7411
2023-03-03	14:46:00	4	4	22	52	99	0.25	20.781	0.063	0.35	0.25	21.9	20.41	0.393	0.37	0.33	4066	1523	80	3521	1319	69	0.866	19.919	7.463	0.392	9071	6065	5011	1054	3006	2450	556	1109	1991	1638	353	7080	5823	1257	736461	5786	6	11.47	0.58	87.8173
2023-03-03	15:01:00	4	4	22	51	99	0.25	20.761	0.066	0.35	0.25	21.9	20.35	0.472	0.41	0.405	4372	1638	86	4307	1614	85	0.985	21.993	8.24	0.433	15342	10021	8492	1529	5321	4531	790	2129	3140	2657	483	12202	10366	1836	742286	5825	6	11.56	0.58	87.8173
2023-03-03	15:16:00	4	4	22	50	99	0.25	20.771	0.067	0.35	0.25	21.9	20.28	0.578	0.49	0.511	5175	1939	102	5447	2041	107	1.053	26.417	9.897	0.52	4467	2952	2458	494	1515	1204	311	372	846	671	175	3621	2991	630	744122	1836	2	11.65	0.58	89.8477
2023-03-03	15:31:00	4	4	22	50	99	0.25	20.771	0.067	0.35	0.25	21.9	20.38	0.481	0.39	0.414	4080	1529	80	4393	1646	87	1.077	20.938	7.844	0.412	135	55	16	39	80	34	46	0	0	0	0	135	50	85	744303	181	0	11.65	0.58	89.8477
2023-03-03	15:46:00	4	4	22	50	99	0.25	20.781	0.065	0.35	0.25	21.9	20.45	0.404	0.33	0.339	3490	1307	69	3606	1351	71	1.033	17.741	6.646	0.349	4940	3116	2491	625	1824	1473	351	617	947	810	137	3993	3154	839	747311	3008	3	11.83	0.58	86.2944
2023-03-03	16:01:00	4	4	22	50	99	0.25	20.781	0.063	0.35	0.25	21.9	20.38	0.489	0.4	0.426	4197	1572	83	4543	1702	90	1.082	21.566	8.08	0.425	387	205	125	80	182	110	72	22	33	26	7	354	209	145	747662	351	0	11.83	0.58	85.7868
2023-03-03	16:16:00	4	4	22	50	99	0.25	20.781	0.062	0.35	0.25	21.9	20.47	0.393	0.31	0.331	3249	1217	64	3533	1324	70	1.088	16.711	6.26	0.329	3404	2034	1620	414	1370	1074	296	454	682	523	159	2722	2171	551	749945	2283	3	12.07	0.58	89.8477
2023-03-03	16:31:00	4	4	22	50	99	0.25	20.781	0.061	0.35	0.25	22	20.29	0.582	0.49	0.521	5148	1929	101	5563	2084	110	1.081	26.441	9.906	0.521	4984	2604	2142	462	2380	1960	420	580	585	494	91	4399	3608	791	752754	2809	3	12.1	0.58	75.1269
2023-03-03	16:46:00	4	4	22	50	99	0.25	20.781	0.061	0.35	0.25	21.9	20.38	0.489	0.4	0.429	4188	1569	83	4571	1713	90	1.092	21.561	8.078	0.425	954	574	455	119	380	277	103	175	82	67	15	872	665	207	753967	1213	1	12.17	0.58	93.401
2023-03-03	17:01:00	4	4	22.1	50	99	0.25	20.781	0.062	0.35	0.25	22	20.35	0.512	0.43	0.449	4520	1693	89	4776	1789	94	1.057	23.095	8.652	0.455	1245	798	641	157	447	356	91	164	280	238	42	965	759	206	754836	869	1	12.24	0.58	92.3858
2023-03-03	17:16:00	4	4	22	50	99	0.25	20.781	0.063	0.35	0.25	22	20.4	0.468	0.38	0.405	3994	1496	79	4329	1622	85	1.084	20.528	7.691	0.404	6856	4283	3617	666	2573	2099	474	979	1299	1094	205	5557	4622	935	759583	4747	5	12.35	0.58	91.8782
2023-03-03	17:31:00	4	4	22	50	99	0.25	20.781	0.062	0.35	0.25	22	20.32	0.558	0.46	0.495	4790	1795	94	5257	1969	104	1.097	24.693	9.251	0.486	8108	5050	4251	799	3058	2479	579	959	2104	1782	322	6004	4948	1056	765234	5651	6	12.47	0.58	91.8782
2023-03-03	17:46:00	4	4	22	50	99	0.25	20.781	0.061	0.35	0.25	22	20.33	0.534	0.45	0.473	4741	1776	93	5045	1890	99	1.064	24.266	9.091	0.478	137	46	29	17	91	62	29	0	0	0	0	137	91	46	765317	83	0	12.48	0.58	91.8782
2023-03-03	18:01:00	4	4	21.9	50	99	0.25	20.781	0.062	0.35	0.25	22	20.36	0.503	0.42	0.441	4405	1650	87	4687	1756	92	1.064	22.544	8.446	0.444	422	101	59	42	321	235	86	0	1	1	0	421	293	128	765753	437	0	12.48	0.58	91.8782
2023-03-03	18:16:00	4	4	22	50	99	0.25	20.781	0.061	0.35	0.25	22	20.38	0.494	0.4	0.434	4155	1557	82	4601	1724	91	1.107	21.463	8.041	0.423	1457	947	730	217	510	364	146	149	375	282	93	1082	812	270	766812	1058	1	12.57	0.58	92.3858
2023-03-03	18:31:00	4	4	22	50	0	0.25	20.781	0.061	0.35	0.25	21.9	20.38	0.493	0.4	0.431	4172	1563	82	4591	1720	90	1.101	21.518	8.062	0.424	4613	2803	2322	481	1810	1487	323	668	1141	955	186	3472	2854	618	769778	2967	3	12.59	0.58	89.8477
2023-03-03	18:46:00	4	4	22	51	0	0.25	20.781	0.06	0.35	0.25	21.9	20.4	0.456	0.38	0.396	3992	1496	79	4202	1574	83	1.053	20.38	7.635	0.401	5120	3278	2741	537	1842	1457	385	767	1377	1128	249	3743	3070	673	772319	2540	3	12.71	0.58	70.5584
2023-03-03	19:01:00	4	4	22	50	0	0.25	20.781	0.061	0.35	0.25	21.8	20.33	0.549	0.45	0.488	4704	1762	93	5213	1953	103	1.108	24.305	9.106	0.479	22147	14197	12059	2138	7950	6713	1237	2936	5453	4634	819	16694	14138	2556	786568	14249	16	12.77	0.58	90.3553
2023-03-03	19:16:00	4	4	21.9	51	0	0.25	20.781	0.061	0.35	0.25	21.8	20.27	0.603	0.51	0.542	5363	2009	106	5785	2167	114	1.079	27.532	10.315	0.542	18007	11926	10143	1783	6081	5178	903	2067	4176	3517	659	13831	11804	2027	797198	10630	12	12.88	0.58	91.3706
2023-03-03	19:31:00	4	4	22	50	0	0.25	20.781	0.062	0.35	0.25	21.8	20.26	0.618	0.52	0.556	5453	2043	107	5937	2224	117	1.089	28.058	10.512	0.553	19552	12608	10657	1951	6944	5856	1088	2389	3453	2937	516	16099	13576	2523	805884	8686	10	12.97	0.58	70.5584
2023-03-03	19:46:00	4	4	22	50	0	0.25	20.781	0.062	0.35	0.25	21.8	20.21	0.668	0.57	0.606	5944	2227	117	6416	2404	126	1.079	30.52	11.434	0.601	13456	8595	7221	1374	4861	4090	771	1653	3515	2955	560	9941	8356	1585	812037	6153	7	13.1	0.58	79.1878
2023-03-03	20:01:00	4	4	22	50	0	0.25	20.781	0.061	0.35	0.25	21.8	20.26	0.608	0.52	0.547	5460	2045	108	5817	2179	115	1.065	27.951	10.471	0.551	12888	8314	6939	1375	4574	3798	776	1722	2944	2478	466	9944	8259	1685	819379	7342	8	13.14	0.58	79.1878
2023-03-03	20:16:00	4	4	22	50	0	0.25	20.781	0.062	0.35	0.25	21.8	20.26	0.614	0.52	0.551	5451	2042	107	5868	2198	116	1.076	27.973	10.48	0.551	14787	9780	8282	1498	5007	4198	809	1994	3796	3253	543	10991	9227	1764	826742	7363	8	13.29	0.58	79.1878
2023-03-03	20:31:00	4	4	22	50	0	0.25	20.781	0.062	0.35	0.25	21.8	20.26	0.617	0.52	0.555	5428	2033	107	5895	2209	116	1.086	27.91	10.456	0.55	11758	7947	6696	1251	3811	3180	631	1158	4374	3674	700	7384	6202	1182	833387	6645	7	13.44	0.58	86.2944
2023-03-03	20:46:00	4	4	22	50	0	0.25	20.781	0.062	0.35	0.25	21.8	20.21	0.657	0.57	0.596	5978	2240	118	6315	2366	124	1.056	30.544	11.443	0.602	5051	3018	2419	599	2033	1612	421	384	1737	1447	290	3314	2584	730	835937	2551	3	13.53	0.58	86.2944
2023-03-03	21:01:00	4	4	22	50	0	0.25	20.781	0.061	0.35	0.25	21.8	20.34	0.525	0.44	0.464	4617	1730	91	4930	1847	97	1.068	23.649	8.86	0.466	3601	2302	1883	419	1299	1032	267	448	1223	989	234	2378	1926	452	837619	1682	2	13.67	0.58	87.3096
2023-03-03	21:16:00	4	4	22	50	0	0.25	20.781	0.061	0.35	0.25	21.8	20.33	0.53	0.45	0.47	4741	1776	93	5002	1874	99	1.055	24.217	9.073	0.477	9580	5649	4719	930	3931	3277	654	912	2947	2484	463	6633	5512	1121	842815	5196	6	13.8	0.58	87.3096
2023-03-03	21:31:00	4	4	21.9	50	0	0.25	20.781	0.06	0.35	0.25	21.8	20.33	0.534	0.45	0.474	4713	1766	93	5030	1884	99	1.067	24.136	9.042	0.475	5784	3715	3037	678	2069	1619	450	363	1191	985	206	4593	3671	922	846729	3914	4	13.93	0.58	84.264
2023-03-03	21:46:00	4	4	22	50	0	0.25	20.781	0.06	0.35	0.25	21.8	20.38	0.477	0.4	0.417	4207	1576	83	4430	1660	87	1.053	21.481	8.048	0.423	422	174	82	92	248	122	126	0	0	0	0	422	204	218	847413	684	1	13.93	0.58	84.264
2023-03-03	22:01:00	4	4	22	50	0	0.25	20.781	0.06	0.35	0.25	21.8	20.41	0.442	0.37	0.382	3910	1465	77	4072	1526	80	1.041	19.914	7.461	0.392	860	395	311	84	465	333	132	19	143	100	43	717	544	173	847958	546	1	13.93	0.58	84.264
2023-03-03	22:16:00	4	4	22	50	0	0.25	20.781	0.06	0.35	0.25	21.8	20.42	0.419	0.36	0.359	3835	1437	76	3822	1432	75	0.997	19.339	7.245	0.381	44	33	3	30	11	8	3	0	11	8	3	33	3	30	848206	248	0	13.93	0.58	84.264
2023-03-03	22:31:00	4	4	22	50	0	0.25	20.781	0.06	0.35	0.25	21.8	20.47	0.366	0.31	0.306	3313	1241	65	3263	1222	64	0.985	16.667	6.244	0.328	49	33	16	17	16	8	8	0	16	8	8	33	16	17	848276	70	0	13.93	0.58	84.264
2023-03-03	22:46:00	4	4	22	50	0	0.25	20.781	0.058	0.35	0.25	21.8	20.47	0.342	0.31	0.284	3386	1269	67	3028	1134	60	0.894	16.693	6.254	0.329	1010	666	522	144	344	257	87	86	250	203	47	760	576	184	848874	598	1	13.93	0.58	86.802
2023-03-03	23:01:00	4	4	22	50	0	0.25	20.781	0.057	0.35	0.25	21.8	20.38	0.435	0.4	0.378	4299	1611	85	4007	1501	79	0.932	21.376	8.008	0.421	2564	1615	1379	236	949	768	181	330	739	637	102	1825	1510	315	850408	1533	2	13.97	0.58	87.8173
2023-03-03	23:16:00	4	4	22	50	0	0.25	20.781	0.057	0.35	0.25	21.8	20.45	0.369	0.33	0.313	3559	1333	70	3322	1244	65	0.933	17.699	6.631	0.349	34	20	2	18	14	2	12	0	0	0	0	34	4	30	850461	53	0	13.97	0.58	87.8173
2023-03-03	23:31:00	4	4	22	50	0	0.25	20.781	0.056	0.35	0.25	21.8	20.54	0.264	0.24	0.208	2653	994	52	2214	830	44	0.835	12.903	4.834	0.254	110	43	21	22	67	11	56	0	0	0	0	110	32	78	850802	342	0	13.97	0.58	87.8173
2023-03-03	23:46:00	4	4	22	50	0	0.25	20.781	0.056	0.35	0.25	21.7	20.49	0.312	0.29	0.256	3189	1195	63	2725	1021	54	0.854	15.58	5.837	0.307	65	25	3	22	40	8	32	0	0	0	0	65	11	54	851027	224	0	13.97	0.58	87.8173
2023-03-04	00:01:00	4	4	22	50	0	0.25	20.781	0.055	0.35	0.25	21.8	20.47	0.326	0.31	0.271	3401	1274	67	2876	1078	57	0.846	16.586	6.214	0.327	11951	8039	6779	1260	3912	3276	636	1490	2804	2370	434	9147	7685	1462	858630	7603	8	14.07	0.58	79.6954
2023-03-04	00:16:00	4	4	22	50	0	0.25	20.781	0.055	0.35	0.25	21.8	20.4	0.4	0.38	0.345	4145	1553	82	3674	1376	72	0.886	20.4	7.643	0.402	1743	278	157	121	1465	1149	316	0	203	130	73	1540	1176	364	862322	3692	4	14.07	0.58	79.6954
2023-03-04	00:31:00	4	4	22	50	0	0.25	20.781	0.056	0.35	0.25	21.8	20.42	0.368	0.36	0.312	3971	1488	78	3319	1243	65	0.836	19.32	7.238	0.381	338	7	3	4	331	186	145	0	70	54	16	268	135	133	866226	3904	4	14.07	0.58	79.6954
2023-03-04	00:46:00	4	4	22	50	0	0.25	20.781	0.057	0.35	0.25	21.7	20.54	0.266	0.24	0.209	2645	991	52	2226	834	44	0.841	12.886	4.828	0.254	757	202	119	83	555	334	221	0	88	63	25	669	390	279	869773	3547	4	14.07	0.58	79.6954
2023-03-04	01:01:00	4	4	22	50	0	0.25	20.781	0.056	0.35	0.25	21.7	20.51	0.283	0.27	0.227	2995	1122	59	2419	906	48	0.807	14.48	5.425	0.285	12930	8785	7385	1400	4145	3458	687	1853	3880	3249	631	9050	7594	1456	876010	6237	7	14.21	0.58	87.3096
2023-03-04	01:16:00	4	4	22	50	0	0.25	20.781	0.055	0.35	0.25	21.8	20.38	0.414	0.4	0.359	4359	1633	86	3807	1426	75	0.873	21.39	8.013	0.421	6112	3813	3192	621	2299	1860	439	693	1003	875	128	5109	4177	932	881178	5168	6	14.25	0.58	86.802
2023-03-04	01:31:00	4	4	22	50	0	0.25	20.781	0.055	0.35	0.25	21.8	20.47	0.317	0.31	0.262	3423	1282	67	2781	1042	55	0.812	16.565	6.206	0.326	205	94	16	78	111	55	56	0	0	0	0	205	71	134	881427	249	0	14.25	0.58	86.802
2023-03-04	01:46:00	4	4	22	50	0	0.25	20.781	0.055	0.35	0.25	21.7	20.55	0.244	0.23	0.189	2551	956	50	2004	751	39	0.785	12.271	4.597	0.242	218	155	58	97	63	25	38	0	0	0	0	218	83	135	881849	421	0	14.25	0.58	86.802
2023-03-04	02:01:00	4	4	22	50	0	0.25	20.781	0.054	0.35	0.25	21.8	20.5	0.281	0.28	0.227	3136	1175	62	2421	907	48	0.772	15.038	5.634	0.296	200	170	1	169	30	8	22	0	0	0	0	200	9	191	882718	869	1	14.25	0.58	86.802
2023-03-04	02:16:00	4	4	22	50	0	0.25	20.781	0.055	0.35	0.25	21.7	20.54	0.245	0.24	0.191	2692	1009	53	2029	760	40	0.754	12.853	4.815	0.253	155	36	2	34	119	40	79	0	0	0	0	155	42	113	883532	815	1	14.26	0.58	86.802
2023-03-04	02:31:00	4	4	22	50	0	0.25	20.781	0.055	0.35	0.25	21.7	20.5	0.285	0.28	0.23	3111	1166	61	2439	914	48	0.784	14.959	5.604	0.295	80	30	13	17	50	20	30	0	0	0	0	80	33	47	883713	180	0	14.26	0.58	86.802
2023-03-04	02:46:00	4	4	22	50	0	0.25	20.781	0.055	0.35	0.25	21.7	20.59	0.214	0.19	0.159	2113	792	42	1693	634	33	0.801	10.2	3.821	0.201	221	147	107	40	74	22	52	0	0	0	0	221	129	92	884050	337	0	14.26	0.58	86.802
2023-03-04	03:01:00	4	4	22	50	0	0.25	20.781	0.054	0.35	0.25	21.7	20.52	0.26	0.26	0.206	2917	1093	57	2184	818	43	0.749	13.912	5.212	0.274	7239	4771	4059	712	2468	2062	406	677	2739	2349	390	4500	3772	728	888149	4100	5	14.26	0.58	86.802
2023-03-04	03:16:00	4	4	22	50	0	0.25	20.781	0.054	0.35	0.25	21.7	20.54	0.255	0.24	0.201	2668	999	53	2139	802	42	0.802	12.88	4.825	0.254	446	156	69	87	290	169	121	0	0	0	0	446	238	208	888639	490	1	14.26	0.58	86.802
2023-03-04	03:31:00	4	4	22	50	0	0.25	20.781	0.054	0.35	0.25	21.7	20.5	0.28	0.28	0.226	3136	1175	62	2410	903	47	0.769	15.026	5.629	0.296	329	262	56	206	67	15	52	0	0	0	0	329	71	258	889028	389	0	14.26	0.58	86.802
2023-03-04	03:46:00	4	4	22	50	0	0.25	20.771	0.054	0.35	0.25	21.7	20.57	0.229	0.2	0.175	2206	827	43	1873	702	37	0.849	10.767	4.034	0.212	396	253	144	109	143	39	104	0	0	0	0	396	183	213	890614	1585	2	14.26	0.58	86.802
2023-03-04	04:01:00	4	4	22	50	0	0.25	20.771	0.054	0.35	0.25	21.7	20.52	0.261	0.25	0.207	2784	1043	55	2204	826	43	0.792	13.408	5.023	0.264	2379	1536	1282	254	843	638	205	193	801	698	103	1578	1222	356	891783	1170	1	14.26	0.58	86.802
2023-03-04	04:16:00	4	4	22	50	0	0.25	20.781	0.054	0.35	0.25	21.7	20.52	0.252	0.26	0.198	2949	1105	58	2113	792	42	0.717	13.959	5.23	0.275	84	10	1	9	74	16	58	0	0	0	0	84	17	67	891928	145	0	14.26	0.58	86.802
2023-03-04	04:31:00	4	4	22	50	0	0.25	20.771	0.054	0.35	0.25	21.7	20.45	0.318	0.32	0.264	3550	1330	70	2795	1047	55	0.787	17.082	6.4	0.337	42	2	2	0	40	12	28	0	0	0	0	42	14	28	891973	45	0	14.27	0.58	86.802
2023-03-04	04:46:00	4	4	22	50	0	0.25	20.771	0.055	0.35	0.25	21.7	20.52	0.264	0.25	0.21	2797	1048	55	2248	842	44	0.803	13.511	5.062	0.266	57	0	0	0	57	11	46	0	0	0	0	57	11	46	892114	142	0	14.27	0.58	86.802
2023-03-04	05:01:00	4	4	22	50	0	0.25	20.771	0.055	0.35	0.25	21.7	20.52	0.259	0.25	0.204	2779	1041	55	2168	812	43	0.78	13.351	5.002	0.263	228	78	48	30	150	80	70	0	0	0	0	228	128	100	892346	232	0	14.27	0.58	86.802
2023-02-27	17:16:00	5	5	22.1	57	99	0.25	20.781	0.058	0.35	0.25	22.2	20.42	0.363	0.36	0.304	3939	1481	79	3197	1202	64	0.812	19.059	7.167	0.381	18625	11862	10020	1842	6763	5681	1082	1989	4981	4185	796	13644	11516	2128	6082	6082	7	0.07	0.02	95
2023-02-27	17:31:00	5	5	22.1	51	99	0.25	20.761	0.067	0.35	0.25	22.2	20.33	0.487	0.43	0.42	4560	1715	91	4422	1663	88	0.97	22.861	8.597	0.457	16275	10382	8757	1625	5893	4924	969	2310	5151	4285	866	11124	9396	1728	11717	5635	6	0.1	0.02	98
2023-02-27	17:46:00	5	5	22	50	99	0.25	20.761	0.069	0.35	0.25	22.2	20.3	0.543	0.46	0.475	4798	1804	96	4990	1877	100	1.04	24.429	9.187	0.489	13545	8591	7243	1348	4954	4146	808	2104	4668	3898	770	8877	7491	1386	16741	5024	6	0.1	0.03	97.5
2023-02-27	18:01:00	5	5	22	50	99	0.25	20.771	0.067	0.35	0.25	22.3	20.28	0.585	0.49	0.517	5072	1907	101	5430	2042	109	1.07	25.994	9.775	0.52	15130	9319	7856	1463	5811	4821	990	2048	4638	3882	756	10492	8795	1697	22048	5307	6	0.3	0.03	97.5
2023-02-27	18:16:00	5	5	22	50	99	0.25	20.771	0.068	0.35	0.25	22.3	20.26	0.601	0.51	0.533	5293	1990	106	5592	2103	112	1.057	27.044	10.17	0.541	15730	10272	8647	1625	5458	4602	856	2681	4990	4233	757	10740	9016	1724	27543	5496	6	0.53	0.03	97.5
2023-02-27	18:31:00	5	5	21.9	50	0	0.25	20.771	0.066	0.35	0.25	22.3	20.28	0.579	0.49	0.513	5092	1915	102	5399	2030	108	1.06	26.039	9.792	0.521	13716	8785	7418	1367	4931	4157	774	1752	4249	3575	674	9467	8000	1467	32247	4703	5	0.58	0.04	99.5
2023-02-27	18:46:00	5	5	22	50	0	0.25	20.781	0.064	0.35	0.25	22.2	20.23	0.638	0.55	0.574	5686	2138	114	5995	2254	120	1.054	29.04	10.921	0.581	17757	11321	9474	1847	6436	5399	1037	2798	5598	4714	884	12159	10159	2000	38427	6180	7	0.78	0.04	99.5
2023-02-27	19:01:00	5	5	22	50	0	0.25	20.781	0.065	0.35	0.25	22.2	20.23	0.648	0.55	0.583	5683	2137	114	6110	2298	122	1.075	29.156	10.964	0.583	19381	11839	9983	1856	7542	6333	1209	1992	4442	3718	724	14939	12598	2341	44897	6470	7	0.83	0.04	102
2023-02-27	19:16:00	5	5	22	50	0	0.25	20.781	0.064	0.35	0.25	22.2	20.28	0.581	0.5	0.517	5219	1963	104	5438	2045	109	1.042	26.581	9.996	0.532	16634	10434	8842	1592	6200	5248	952	2103	4679	3931	748	11955	10159	1796	50519	5622	6	0.86	0.04	101.5
2023-02-27	19:31:00	5	5	22	50	0	0.25	20.781	0.064	0.35	0.25	22.1	20.26	0.607	0.52	0.543	5384	2025	108	5685	2138	114	1.056	27.507	10.344	0.55	12695	7762	6498	1264	4933	4172	761	1747	3114	2602	512	9581	8068	1513	54836	4317	5	0.95	0.04	102
2023-02-27	19:46:00	5	5	22.1	50	0	0.25	20.781	0.065	0.35	0.25	22.1	20.28	0.589	0.5	0.524	5179	1948	104	5496	2067	110	1.061	26.49	9.962	0.53	12715	7895	6639	1256	4820	4058	762	2032	3677	3052	625	9038	7645	1393	59124	4288	5	1.05	0.04	102.5
2023-02-27	20:01:00	5	5	22	50	0	0.25	20.781	0.064	0.35	0.25	22.1	20.26	0.612	0.52	0.548	5396	2029	108	5759	2166	115	1.067	27.635	10.393	0.553	17054	11001	9306	1695	6053	5167	886	3240	4762	4005	757	12292	10468	1824	65155	6031	7	1.14	0.04	109.5
2023-02-27	20:16:00	5	5	22	50	0	0.25	20.781	0.064	0.35	0.25	22.1	20.18	0.688	0.6	0.624	6216	2338	124	6526	2454	131	1.05	31.717	11.928	0.634	14451	9104	7517	1587	5347	4516	831	2086	4117	3431	686	10334	8602	1732	70882	5727	6	1.19	0.04	103.5
2023-02-27	20:31:00	5	5	22	50	0	0.25	20.781	0.064	0.35	0.25	22.1	20.28	0.6	0.5	0.537	5154	1938	103	5637	2120	113	1.094	26.548	9.984	0.531	12234	7716	6399	1317	4518	3819	699	2149	3959	3342	617	8275	6876	1399	76674	5792	6	1.32	0.04	105.5
2023-02-27	20:46:00	5	5	22	50	0	0.25	20.781	0.063	0.35	0.25	22.1	20.18	0.68	0.6	0.617	6253	2351	125	6473	2434	129	1.035	31.801	11.959	0.636	13185	8094	6779	1315	5091	4348	743	1895	3611	3058	553	9574	8069	1505	83583	6909	8	1.39	0.04	106
2023-02-27	21:01:00	5	5	22	50	0	0.25	20.781	0.064	0.35	0.25	22.1	20.28	0.583	0.5	0.519	5208	1959	104	5452	2050	109	1.047	26.555	9.986	0.531	17618	10828	9119	1709	6790	5738	1052	2348	6254	5253	1001	11364	9604	1760	90837	7254	8	1.46	0.04	102
2023-02-27	21:16:00	5	5	22	50	0	0.25	20.781	0.063	0.35	0.25	22.1	20.28	0.594	0.5	0.531	5177	1947	104	5581	2099	112	1.078	26.573	9.993	0.531	11423	7207	5934	1273	4216	3527	689	2352	4421	3632	789	7002	5829	1173	96622	5785	6	1.5	0.04	103
2023-02-27	21:31:00	5	5	22	50	0	0.25	20.781	0.063	0.35	0.25	22.1	20.23	0.633	0.55	0.57	5714	2149	114	5979	2248	120	1.046	29.131	10.955	0.583	12497	7255	6068	1187	5242	4339	903	1426	2059	1764	295	10438	8643	1795	101486	4864	5	1.61	0.04	103
2023-02-27	21:46:00	5	5	22	50	0	0.25	20.781	0.063	0.35	0.25	22.1	20.28	0.599	0.5	0.536	5137	1932	103	5603	2107	112	1.091	26.44	9.943	0.529	14554	9383	7817	1566	5171	4407	764	2046	3983	3328	655	10571	8896	1675	106468	4982	6	1.72	0.04	96.5
2023-02-27	22:01:00	5	5	22	50	0	0.25	20.771	0.063	0.35	0.25	22.1	20.28	0.578	0.49	0.515	5092	1915	102	5417	2037	108	1.064	26.061	9.8	0.521	11143	6387	5324	1063	4756	3983	773	1187	4817	3994	823	6326	5313	1013	112093	5625	6	1.76	0.04	103.5
2023-02-27	22:16:00	5	5	22	51	0	0.25	20.781	0.063	0.35	0.25	22.1	20.25	0.619	0.53	0.556	5509	2072	110	5852	2201	117	1.062	28.182	10.598	0.564	12202	7176	5985	1191	5026	4264	762	1737	3328	2703	625	8874	7546	1328	118985	6891	8	1.89	0.04	103.5
2023-02-27	22:31:00	5	5	21.9	50	0	0.25	20.781	0.062	0.35	0.25	22.1	20.27	0.6	0.51	0.538	5258	1977	105	5618	2113	112	1.068	26.937	10.13	0.539	16341	10337	8604	1733	6004	5102	902	2516	4876	4092	784	11465	9614	1851	125853	6868	8	2.01	0.04	105
[truncated: 3,418 more rows]

## Sheet: d
	RER Power Analysis
		Het						KO
	1	1.08025	1.06025	1.081	1.06025	1.03875		1.05725	1.04075	1.0795
[truncated: 108 more rows]

## Sheet: e
	Het				KO						Average	Std. Dev			Average	Std. Dev
[truncated: 6 more rows]
