# Supplementary material for: Unravelling cysteine-deficiency-associated rapid weight loss
Source: Nature. 2025 May 21;643(8072):776–84. doi: 10.1038/s41586-025-08996-y (PMC12267064; doi:10.1038/s41586-025-08996-y)
Supplement: Supplementary file 13 — Source Data Fig. 4 [file 41586_2025_8996_MOESM13_ESM.xlsx]

## Sheet: a
	Liver			Muscle
	Het No Cys	KO No Cys		Het No Cys	KO No Cys
	35.8826	17.6504		11.218	8.61744
	36.2961	16.3303		13.3332	4.50387
	35.353	13.353		10.1047	4.60428
	38.7412			11.4669
	57.1202	9.9676		15.3687	6.03209
	48.6242	9.26136		17.964	5.61993
	45.0206	9.49464		13.1379	6.7639
	42.6029	7.99761		10.8044	9.21609
Average	42.4551	12.0078		12.9247	6.47966
SD	7.60722	3.79552		2.64754	1.84839
Cohen' D	5.06485			2.82282
For power 0.8 n=	2.1			3.27

## Sheet: c
	Het No Cys	KO No Cys
	1.27229	1.41224
	0.562197	1.59999
	0.613158	2.0546
	0.867427	1.55508
	0.715275	1.5166
		1.49477
Average	0.806069	1.60555
SD	0.285507	0.228814
Cohen' D	-3.09014
For power 0.8 n=	2.98

## Sheet: d
	Het No Cys	KO No Cys
	429.825	564.968
	528.861	1212.66
	451.489	1304.13
	674.149	766.803
	407.797	608.62
	490.327	820.448
	514.054	557.383
	414.674
Average	488.897	833.573
SD	87.4442	307.894
Cohen' D	-1.52293
For power 0.8 n=	7.88	Power now is 0.777

## Sheet: e
	Het No Cys	KO No Cys
	0.228603	18.3099
	0.240242	9.13209
	0.235254	15.2573
	0.250218	14.8001
	0.479663
Average	0.286796	14.3748
SD	0.108104	3.8267
Cohen' D	-5.20438
For power 0.8 n=	2.07

## Sheet: f
	Het No Cys	KO No Cys
	0.288658	0.062558
	0.358757	0.112039
	0.300374	0.123489
	0.431291	0.080217
Average	0.34477	0.0945758
SD	0.0653225	0.0281203
Cohen' D	4.97522
For power 0.8 n=	2.12

## Sheet: g
	Het No Cys	KO No Cys
	739.428	385.13
	500.978	344.539
	766.154	385.762
	775.074	641.599
	628.629	277.189
		301.217
Average	682.053	406.844
SD	116.898	138.49
Cohen' D	2.14756
For power 0.8 n=	4.59

## Sheet: h
	Het No Cys	KO No Cys
	47.3387	27.3278
	39.8282	32.3848
	40.2937	36.117
	45.0557	34.544
	29.1398	17.0988
		25.8412
Average	40.3312	28.8856
SD	7.01654	7.03104
Cohen' D	1.62955
For power 0.8 n=	7.01	Power now is 0.673

## Sheet: i
		Day	No Trp+BSO_KO						No Cys_Het						No Cys_KO						5053 BSO						No Trp_KO						No Cys+ BSO_KO						No Trp+ BSO_Het
		0	100	100	100	100	100	100	100	100	100	100	100	100	100	100	100	100	100	100	100	100	100	100			100	100	100	100			100	100	100	100			100	100	100	100	100
		1	97.6096	93.1452	89.7959	90.4943	93.5849	93.1915	101.901	102.41	100.778	100.741	101.799	101.115	94.7581	95.3975	90.2878	92.9889	91.9118	92.6407	101.878	104.878	100	99.5169			96.6038	96.9582	97.8903	96.3636			91.2587	87.5862	86.014	90.146			94.2149	93.19	91.4062	93.3071	92.6087
		2	90.4382	89.1129	81.6326	85.5513	89.434	87.234	103.422	105.221	100.778	100.37	103.597	101.115	87.5	88.7029	83.813	85.6089	86.7647	84.8485	100.939	103.415	98.5507	99.0338			92.8302	94.2966	97.0464	92			83.2168	82.069	84.6154	88.6861			88.843	87.0968	82.0312	88.5827	89.5652
		3			80	83.6502	86.4151	85.5319			101.167	100	101.799	102.602			80.5755	81.5498	82.3529	80.5195	100	102.439	96.6184	95.6522			90.1887	92.7757	90.7173	89.8182			79.3706	77.5862	80.4196	82.8467					80.8594	87.0079	88.2609
		4	85.6574	81.0484	78.3674	80.2281	84.9057	83.8298	106.464	106.827	101.167	101.111	101.439	101.487	79.8387	77.8243	76.9784	77.8598	77.5735	77.0563	99.061	101.463	96.6184	97.5845			89.434	90.4943	88.6076	87.2727					76.9231	82.8467			83.8843	82.0789	80.4688	84.252	87.8261
		5	85.259	82.2581	77.551	79.0875	83.0189	82.5532	106.084	107.229	99.6109	100.37	100.36	103.346	76.6129	76.569	73.741	75.2768	74.2647	74.4589	97.1831	98.0488	94.2029	94.686			87.5472	87.8327	88.6076	87.6364			73.7762	74.4828					83.0579	83.1541	77.3438	80.7087	86.087
		6			75.9184	77.5665	80	82.1277			101.556	100.741	101.079	103.346			70.5036	72.3247	71.6912	71.8615	99.061	97.0732	95.1691	97.1014			85.6604	87.8327	87.7637	85.8182			72.3776	72.7586							77.3438	76.7716	83.913
		7			76.3265	74.9049	78.8679	80.4255			99.6109	100	100	102.602			68.3453	68.6347	69.1176	70.1299	99.5305	98.5366	96.6184	96.1353			84.5283	85.9316	86.076	83.2727			72.028	71.3793							77.3438	78.3465	81.3043
		Average (Day 7)	77.6312												69.0569
		SD	2.48143												0.783063
		Cohen' D	4.66016
		For power 0.8 n=	2.2

## Sheet: l
	KO No Cys	KO No Trp BSO
	1.41224	3.00357
	1.59999	2.33398
	2.0546
	1.55508	0.816566
	1.5166	1.34263
	1.49477	1.13618

## Sheet: m
	KO No Cys	KO No Trp BSO
	9.9676	4.23137
	9.26136	4.59385
	9.49464	3.38243
	7.99761	6.0932

[truncated: 2 more sheets: n, o]
