# Supplementary material for: Unravelling cysteine-deficiency-associated rapid weight loss
Source: Nature. 2025 May 21;643(8072):776–84. doi: 10.1038/s41586-025-08996-y (PMC12267064; doi:10.1038/s41586-025-08996-y)
Supplement: Supplementary file 14 — Source Data Fig. 5 [file 41586_2025_8996_MOESM14_ESM.xlsx]

## Sheet: b
	Het No Cys	KO No Cys
	2.11648	0.980377
	1.45887	1.17938
	1.82262	1.33591
	2.23781	1.12636
Average	1.90895	1.15551
Stddev	0.34701	0.146783
Cohen'D	2.82799
For Power 0.8, n=	3.26

## Sheet: c
		Het No Cys	KO No Cys
		0.886297	0.787299
		1.24676	0.689578
		0.862955	0.750067
		1.02025
		0.77421	0.759107
		0.726771	0.659548
		0.67333	0.726131
		0.862398	0.618832
Average		0.881621	0.712937
Stddev		0.182124	0.0598134
Cohen'D		1.24446
For Power 0.8, n=		11.2	Power now is 0.610

## Sheet: d
		Het No Cys	KO No Cys
		1.3755	0.619932
		1.73803	0.495717
		1.74583	0.482082
		1.36143	0.280653
		1.66099	0.496028
		1.01637	0.208037
		0.693349	0.31451
			0.301335
Average		1.37021	0.399787
Stddev		0.396733	0.142241
Cohen'D		3.25627
For Power 0.8, n=		2.84

## Sheet: e
		Urine								Liver
	Asparagine	0.769184	1.24705	2.1493	1.88399	0.737184	0.669703	0.044623		0.192124	0.297633	0.205828
	Leucine	0.557527	0.551499	0.903859	0.938455	1.46609	0.821017	0.411744		0.447876	0.26876	0.492743
	Carnosine	2.01286	3.6935	3.95733	2.67292	2.65643	1.73709	0.885334		-0.2895	0.61832	0.002028
	Choline	0.142914	2.73367	2.69101	2.86259	1.9312	1.02798	-0.40418		6.004	1.0387	2.49243
	β-alanine	2.45843	0.479236	0.944386	2.37027	-2.43074	2.54762	2.56503		1.81812	1.8704	1.68683
	Ureidosuccinate	0.806776	4.82637	1.31414	4.03065	2.12998	-1.47093	-1.32459		5.22813	4.59987	4.22417
	Orotate	2.0115	3.19259	1.78594	3.22513	3.16073	1.80121	1.97436		6.38339	6.23587	5.01148
	4,5-Dihydroorotate	2.30551	7.69689	3.43526	1.81178	3.54561	2.26851	2.7705		6.03336	5.28045	4.68881
	Argininosuccinate	4.63179	5.92634	5.40046	5.00672	5.48786	5.17112	5.56046		2.33664	3.09632	3.0202
	Citrulline	3.2341	4.96169	3.77877	3.75895	3.9104	3.49921	3.25376		4.13796	3.45793	3.55527
	3-Hydroxybutyrate	1.76449	0.810553	3.20299	2.0524	1.04165	0.704832	-0.65084		0.718539	-0.22471	0.218581
	α-ketoglutarate	1.08976	3.41072	1.65322	2.28955	3.61603	0.807383	0.291751		-2.78094	-2.83757	-1.80198
	Citrate	2.19289	2.72865	1.09319	1.68236	2.35617	-1.22456	-0.14919		-0.16163	0.740803	0.004919
	Pyruvate	0.637523	1.94048	2.13338	2.21047	2.46857	1.19276	0.183372		-0.10785	-0.68025	-0.3633
	Glyceraldehyde 3P	1.12e-14	1.12e-14	1.30947	1.12e-14	1.12e-14	1.12e-14	1.12e-14		2.29631	3.36001	3.57829
	Fructose 6P	0.161585	0.447612	0.865074	1.21233	0.832015	0.589519	0.610235		2.0583	3.20595	3.06031
	Glucose 6P	0.920569	-1.75757	0.393973	1.27448	0.458369	-0.22608	-1.06072		2.09973	3.10943	3.02533
	Hypotaurine	-5.1402	-4.44685	-5.64563	-5.48333	-2.81615	-5.45979	-4.70216		-4.98423	-5.2182	-5.52517
	SAH	3.2084	3.38008	1.24449	1.46085	0.768083	-0.01885	-0.01885		3.89406	3.39452	3.76472
	Homocysteine	5.23426	4.99998	4.7055	4.94982	4.33344	4.49891	2.96496		0	0	0
	Cystathionine	5.55967	5.66862	1.81311	6.08663	5.19979	6.03324	6.08995		4.73042	5.29005	5.28995
		Log2 Fold change of various metabolites in KO compared Het in No Cys in urine or liver

## Sheet: g
		Het_Glu					KO_Gal						Het_Gal					KO_Glu
	-24	0.43	0.405	0.424			0.4	0.27	0.42	0.286	0.355		0.34	0.53	0.257	0.345		0.29	0.29	0.405	0.375
	-23.5	0.43	0.493	0.523			0.38	0.26	0.41	0.375	0.355		0.31	0.38	0.533	0.493		0.38	0.42	0.375	0.405
	-23	0.43	0.543	0.523			0.31	0.42	0.41	0.405	0.355		0.43	0.38	0.592	0.523		0.47	0.38	0.405	0.385
	-22.5	0.41	0.592	0.493			0.27	0.46	0.31	0.444	0.375		0.36	0.36	0.711	0.523		0.41	0.41	0.424	0.405
	-22	0.48	0.553	0.493			0.36	0.41	0.41	0.484	0.523		0.34	0.36	0.543	0.523		0.48	0.36	0.405	0.395
	-21.5	0.55	0.523	0.493			0.34	0.38	0.48	0.474	0.355		0.53	0.41	0.602	0.543		0.43	0.43	0.405	0.375
	-21	0.6	0.523	0.493			0.41	0.34	0.5	0.474	0.336		0.5	0.48	0.572	0.503		0.46	0.53	0.405	0.414
	-20.5	0.55	0.572	0.474			0.38	0.51	0.54	0.582	0.345		0.62	0.5	0.543	0.523		0.5	0.57	0.434	0.454
	-20	0.64	0.572	0.503			0.4	0.5	0.58	0.543	0.375		0.58	0.53	0.533	0.543		0.53	0.55	0.424	0.405
	-19.5	0.55	0.543	0.553			0.46	0.5	0.63	0.543	0.355		0.62	0.53	0.493	0.503		0.5	0.51	0.385	0.464
	-19	0.49	0.533	0.513			0.41	0.52	0.55	0.543	0.355		0.58	0.5	0.543	0.523		0.53	0.48	0.375	0.424
	-18.5	0.53	0.523	0.503			0.44	0.58	0.58	0.543	0.424		0.53	0.5	0.533	0.661		0.48	0.36	0.375	0.454
	-18	0.55	0.553	0.523			0.46	0.63	0.58	0.533	0.434		0.54	0.48	0.474	0.484		0.4	0.36	0.405	0.424
	-17.5	0.55	0.523	0.474			0.43	0.61	0.48	0.533	0.434		0.5	0.48	0.375	0.503		0.41	0.41	0.385	0.424
	-17	0.65	0.543	0.454			0.36	0.52	0.48	0.424	0.454		0.53	0.46	0.572	0.493		0.36	0.39	0.405	0.523
	-16.5	0.63	0.523	0.355			0.46	0.45	0.42	0.405	0.444		0.5	0.41	0.533	0.454		0.36	0.43	0.395	0.424
	-16	0.53	0.454	0.355			0.43	0.51	0.36	0.355	0.405		0.51	0.43	0.671	0.474		0.34	0.36	0.375	0.414
	-15.5	0.53	0.424	0.474			0.34	0.53	0.41	0.355	0.375		0.56	0.48	0.474	0.375		0.36	0.36	0.286	0.405
	-15	0.52	0.533	0.355			0.43	0.48	0.43	0.336	0.257		0.53	0.48	0.474	0.306		0.42	0.31	0.286	0.286
	-14.5	0.54	0.474	0.405			0.38	0.47	0.3	0.395	0.336		0.53	0.5	0.474	0.405		0.3	0.34	0.237	0.345
	-14	0.58	0.454	0.523			0.32	0.5	0.29	0.306	0.257		0.48	0.46	0.474	0.523		0.26	0.29	0.217	0.257
	-13.5	0.56	0.484	0.523			0.29	0.5	0.26	0.257	0.217		0.37	0.48	0.355	0.474		0.31	0.31	0.286	0.306
	-13	0.54	0.405	0.474			0.41	0.41	0.41	0.237	0.217		0.34	0.46	0.336	0.454		0.31	0.34	0.237	0.257
	-12.5	0.51	0.474	0.513			0.34	0.34	0.5	0.276	0.257		0.32	0.46	0.306	0.405		0.29	0.26	0.286	0.188
	-12	0.51	0.454	0.474			0.29	0.34	0.33	0.217	0.168		0.54	0.43	0.424	0.365		0.26	0.34	0.237	0.217
	-11.5	0.55	0.474	0.454			0.29	0.48	0.24	0.188	0.128		0.53	0.48	0.474	0.454		0.31	0.31	0.217	0.188
	-11	0.55	0.523	0.474			0.26	0.34	0.24	0.365	0.188		0.5	0.43	0.424	0.493		0.24	0.29	0.276	0.286
	-10.5	0.58	0.474	0.355			0.26	0.31	0.26	0.237	0.375		0.46	0.41	0.316	0.336		0.29	0.24	0.237	0.227
	-10	0.53	0.375	0.336			0.24	0.31	0.29	0.207	0.257		0.29	0.44	0.306	0.336		0.31	0.24	0.188	0.188
	-9.5	0.781	0.336	0.405			0.34	0.31	0.26	0.306	0.188		0.29	0.41	0.286	0.355		0.31	0.24	0.217	0.188
	-9	0.58	0.355	0.316			0.27	0.29	0.34	0.286	0.276		0.27	0.38	0.395	0.355		0.26	0.24	0.188	0.286
	-8.5	0.48	0.336	0.336			0.24	0.24	0.26	0.237	0.217		0.56	0.36	0.306	0.306		0.24	0.23	0.168	0.188
	-8	0.44	0.375	0.306			0.29	0.29	0.22	0.188	0.197		0.49	0.5	0.286	0.306		0.24	0.26	0.257	0.188
	-7.5	0.46	0.375	0.375			0.29	0.31	0.26	0.217	0.168		0.34	0.48	0.286	0.405		0.31	0.26	0.257	0.188
	-7	0.44	0.355	0.355			0.26	0.31	0.35	0.257	0.188		0.29	0.39	0.306	0.326		0.36	0.22	0.217	0.168
	-6.5	0.49	0.355	0.326			0.31	0.32	0.24	0.237	0.306		0.29	0.34	0.286	0.296		0.26	0.21	0.217	0.355
	-6	0.46	0.424	0.316			0.26	0.3	0.24	0.217	0.237		0.26	0.36	0.286	0.326		0.25	0.19	0.306	0.217
	-5.5	0.46	0.355	0.395			0.24	0.34	0.24	0.286	0.188		0.27	0.43	0.414	0.306		0.24	0.2	0.375	0.217
	-5	0.48	0.345	0.336			0.34	0.29	0.34	0.247	0.326		0.46	0.43	0.336	0.286		0.22	0.29	0.286	0.188
	-4.5	0.48	0.345	0.326			0.29	0.29	0.41	0.237	0.306		0.3	0.36	0.306	0.355		0.31	0.26	0.247	0.336
	-4	0.46	0.355	0.405			0.38	0.41	0.37	0.336	0.237		0.37	0.4	0.306	0.306		0.36	0.31	0.217	0.375
	-3.5	0.5	0.355	0.355			0.29	0.36	0.52	0.336	0.217		0.48	0.38	0.306	0.306		0.29	0.24	0.533	0.306
	-3	0.43	0.336	0.326			0.26	0.34	0.42	0.286	0.237		0.36	0.39	0.286	0.306		0.24	0.22	0.474	0.217
	-2.5	0.43	0.424	0.336			0.41	0.46	0.55	0.257	0.336		0.31	0.38	0.355	0.345		0.25	0.28	0.336	0.217
	-2	0.41	0.365	0.414			0.5	0.46	0.63	0.237	0.257		0.36	0.36	0.336	0.385		0.31	0.24	0.375	0.266
	-1.5	0.43	0.474	0.336			0.46	0.38	0.52	0.336	0.217		0.34	0.38	0.286	0.306		0.43	0.22	0.375	0.237
	-1	0.45	0.424	0.306			0.48	0.34	0.43	0.326	0.326		0.31	0.41	0.365	0.306		0.43	0.32	0.395	0.375
	-0.5	0.48	0.316	0.405			0.5	0.31	0.36	0.424	0.375		0.41	0.41	0.375	0.306		0.34	0.35	0.454	0.424
	0	0.31	0.454	0.592			0.19	0.17	0.17	0.355	0.365		0.18	0.28	0.375	0.454		0.12	0.12	0.474	0.405
	0.5	0.6	0.523	0.474			0.43	0.45	0.58	0.336	0.257		0.61	0.46	0.474	0.474		0.41	0.38	0.454	0.414
	1	0.53	0.572	0.474			0.55	0.43	0.52	0.336	0.286		0.5	0.48	0.464	0.474		0.38	0.43	0.414	0.444
	1.5	0.48	0.533	0.493			0.47	0.46	0.42	0.296	0.405		0.42	0.41	0.493	0.474		0.36	0.43	0.434	0.454
	2	0.52	0.523	0.592			0.46	0.43	0.41	0.405	0.355		0.31	0.38	0.434	0.493		0.41	0.44	0.424	0.454
	2.5	0.48	0.513	0.493			0.29	0.32	0.38	0.395	0.345		0.34	0.41	0.454	0.464		0.44	0.5	0.424	0.493
	3	0.48	0.543	0.474			0.24	0.38	0.38	0.375	0.276		0.52	0.48	0.484	0.474		0.46	0.46	0.405	0.503
	3.5	0.43	0.543	0.533			0.45	0.31	0.29	0.326	0.336		0.51	0.43	0.424	0.503		0.46	0.51	0.454	0.493
	4	0.43	0.543	0.572			0.44	0.31	0.41	0.355	0.316		0.48	0.38	0.464	0.474		0.44	0.51	0.523	0.474
	4.5	0.45	0.523	0.553			0.38	0.37	0.58	0.355	0.178		0.5	0.36	0.424	0.474		0.5	0.46	0.405	0.454
	5	0.4	0.572	0.523			0.34	0.31	0.46	0.286	0.217		0.48	0.39	0.414	0.474		0.41	0.44	0.414	0.414
	5.5	0.48	0.553	0.474			0.29	0.31	0.38	0.286	0.336		0.48	0.36	0.424	0.454		0.45	0.53	0.365	0.375
	6	0.46	0.484	0.306			0.27	0.22	0.49	0.355	0.237		0.43	0.34	0.424	0.434		0.43	0.46	0.266	0.375
	6.5	0.41	0.395	0.405			0.34	0.22	0.41	0.306	0.188		0.41	0.45	0.474	0.454		0.42	0.43	0.286	0.286
	7	0.46	0.375	0.543			0.26	0.22	0.36	0.286	0.138		0.53	0.48	0.424	0.424		0.48	0.37	0.257	0.286
	7.5	0.53	0.355	0.474			0.28	0.31	0.34	0.257	0.099		0.43	0.41	0.306	0.355		0.38	0.36	0.237	0.355
	8	0.48	0.474	0.424			0.26	0.34	0.33	0.257	0.168		0.53	0.42	0.257	0.227		0.39	0.34	0.237	0.286
	8.5	0.41	0.316	0.424			0.26	0.29	0.36	0.237	0.138		0.46	0.36	0.286	0.237		0.34	0.31	0.316	0.237
	9	0.41	0.336	0.355			0.22	0.31	0.31	0.188	0.188		0.43	0.38	0.405	0.247		0.3	0.28	0.257	0.237
	9.5	0.41	0.375	0.306			0.12	0.19	0.17	0.217	0.178		0.38	0.48	0.375	0.385		0.29	0.46	0.257	0.286
	10	0.38	0.424	0.454			0.1	0.12	0.11	0.306	0.069		0.38	0.38	0.237	0.217		0.29	0.34	0.237	0.266
	10.5	0.36	0.326	0.484			0.1	0.09	0.07	0.217	0.049		0.26	0.38	0.257	0.217		0.25	0.34	0.237	0.217
	11	0.36	0.286	0.474			0.14	0.1	0.07	0.188	0.039		0.22	0.48	0.336	0.247		0.23	0.29	0.257	0.286
	11.5	0.35	0.474	0.355			0.19	0.17	0.05	0.188	0.069		0.26	0.36	0.217	0.336		0.24	0.29	0.237	0.237
	12	0.38	0.454	0.405			0.19	0.22	0.05	0.128	0.385		0.29	0.39	0.217	0.188		0.32	0.28	0.286	0.257
	12.5	0.54	0.336	0.454			0.27	0.29	0.05	0.178	0.138		0.26	0.38	0.237	0.217		0.22	0.27	0.237	0.286
	13	0.43	0.306	0.355			0.19	0.14	0.05	0.336	0.118		0.26	0.36	0.375	0.257		0.19	0.34	0.237	0.266
	13.5	0.34	0.355	0.296			0.11	0.1	0.05	0.188	0.118		0.42	0.34	0.237	0.375		0.19	0.38	0.257	0.217
	14	0.31	0.306	0.336			0.1	0.1	0.05	0.118	0.138		0.36	0.4	0.247	0.217		0.29	0.38	0.237	0.178
	14.5	0.34	0.306	0.306			0.26	0.17	0.05	0.168	0.069		0.24	0.36	0.257	0.217		0.26	0.26	0.227	0.306
	15	0.34	0.286	0.306			0.26	0.22	0.05	0.188	0.138		0.23	0.34	0.306	0.217		0.24	0.24	0.257	0.237
	15.5	0.33	0.355	0.286			0.19	0.22	0.07	0.178	0.188		0.24	0.31	0.286	0.336		0.22	0.31	0.257	0.217
	16	0.47	0.355	0.316			0.17	0.17	0.06	0.168	0.089		0.31	0.34	0.237	0.188		0.2	0.23	0.286	0.168
	16.5	0.43	0.306	0.424			0.24	0.33	0.05	0.237	0.148		0.38	0.31	0.257	0.217		0.21	0.26	0.257	0.365
	17	0.29	0.355	0.336			0.23	0.27	0.05	0.168	0.217		0.22	0.41	0.326	0.306		0.19	0.24	0.286	0.336
	17.5	0.29	0.296	0.306			0.17	0.17	0.08	0.148	0.257		0.24	0.43	0.306	0.217		0.22	0.24	0.237	0.237
	18	0.29	0.355	0.306			0.1	0.1	0.18	0.217	0.099		0.24	0.34	0.217	0.227		0.19	0.22	0.345	0.257
	18.5	0.29	0.306	0.306			0.12	0.1	0.38	0.237	0.049		0.26	0.34	0.306	0.237		0.22	0.42	0.355	0.454
	19	0.29	0.336	0.424			0.36	0.22	0.26	0.306	0.128		0.35	0.38	0.237	0.227		0.36	0.29	0.286	0.237
	19.5	0.57	0.336	0.336			0.37	0.36	0.29	0.207	0.316		0.36	0.31	0.237	0.217		0.18	0.24	0.336	0.296
	20	0.36	0.326	0.306			0.33	0.38	0.26	0.217	0.227		0.24	0.37	0.355	0.217		0.21	0.24	0.286	0.237
	20.5	0.31	0.306	0.395			0.37	0.36	0.22	0.257	0.099		0.24	0.36	0.257	0.306		0.19	0.31	0.257	0.257
	21	0.32	0.395	0.355			0.34	0.29	0.19	0.375	0.069		0.25	0.36	0.237	0.217		0.31	0.38	0.385	0.414
	21.5	0.31	0.306	0.286			0.31	0.28	0.1	0.336	0.188		0.26	0.42	0.336	0.237		0.45	0.32	0.454	0.424
	22	0.31	0.306	0.405			0.3	0.29	0.1	0.237	0.355		0.38	0.46	0.355	0.286		0.46	0.24	0.454	0.424
	22.5	0.34	0.355	0.355			0.22	0.26	0.07	0.286	0.188		0.26	0.41	0.247	0.257		0.46	0.24	0.434	0.424
	23	0.29	0.355	0.306			0.19	0.23	0.05	0.257	0.099		0.24	0.36	0.257	0.227		0.46	0.41	0.444	0.454
	23.5	0.43	0.395	0.336			0.17	0.24	0.05	0.326	0.069		0.24	0.37	0.345	0.306		0.43	0.42	0.454	0.375
	24	0.31	0.375	0.484			0.14	0.24	0.05	0.355	0.099		0.36	0.38	0.237	0.345		0.41	0.4	0.424	0.286
	24.5	0.29	0.543	0.543			0.14	0.17	0.05	0.336	0.217		0.37	0.34	0.405	0.326		0.34	0.31	0.355	0.454
	25	0.29	0.543	0.523			0.1	0.12	0.07	0.286	0.306		0.22	0.36	0.424	0.306		0.34	0.31	0.355	0.474
	25.5	0.36	0.543	0.523			0.1	0.07	0.05	0.326	0.099		0.25	0.43	0.424	0.405		0.38	0.41	0.454	0.414
	26	0.35	0.602	0.592			0.09	0.05	0.05	0.375	0.069		0.26	0.47	0.414	0.336		0.34	0.48	0.454	0.474
	26.5	0.43	0.572	0.543			0.07	0.05	0.05	0.336	0.059		0.29	0.41	0.385	0.385		0.35	0.46	0.464	0.464
	27	0.42	0.592	0.533			0.05	0.05	0.06	0.296	0.079		0.36	0.58	0.414	0.385		0.43	0.5	0.385	0.464
	27.5	0.46	0.533	0.533			0.07	0.05	0.05	0.296	0.069		0.29	0.55	0.385	0.365		0.48	0.48	0.326	0.434
	28	0.48	0.523	0.533			0.05	0.05	0.05	0.247	0.039		0.34	0.5	0.395	0.296		0.47	0.5	0.414	0.395
	28.5	0.41	0.375	0.503			0.05	0.05	0.05	0.227	0.03		0.34	0.5	0.385	0.227		0.46	0.47	0.414	0.316
	29	0.38	0.316	0.484			0.05	0.05	0.05	0.118	0.059		0.27	0.5	0.276	0.266		0.41	0.48	0.326	0.276
	29.5	0.31	0.296	0.385			0.05	0.05	0.05	0.128	0.059		0.26	0.48	0.296	0.266		0.48	0.43	0.296	0.316
	30	0.38	0.296	0.326			0.05	0.05	0.04	0.247	0.03		0.43	0.48	0.266	0.227		0.42	0.41	0.296	0.365
	30.5	0.43	0.296	0.316			0.05	0.07	0.04	0.227	0.03		0.29	0.41	0.148	0.197		0.39	0.36	0.414	0.296
	31	0.34	0.306	0.355			0.05	0.17	0.04	0.109	0.039		0.43	0.43	0.227	0.276		0.31	0.34	0.326	0.286
	31.5	0.36	0.326	0.385			0.04	0.12	0.04	0.069	0.039		0.38	0.39	0.355	0.237		0.29	0.34	0.276	0.276
	32	0.36	0.306	0.513			0.05	0.07	0.03	0.039	0.039		0.34	0.41	0.355	0.158		0.29	0.31	0.257	0.306
	32.5	0.29	0.276	0.563			0.05	0.05	0.04	0.039	0.039		0.24	0.41	0.237	0.237		0.26	0.44	0.237	0.296
	33	0.41	0.326	0.474			0.05	0.05	0.04	0.039	0.039		0.24	0.4	0.138	0.266		0.29	0.34	0.257	0.257
	33.5	0.43	0.395	0.375			0.05	0.04	0.04	0.039	0.039		0.24	0.41	0.237	0.188		0.29	0.31	0.237	0.237
	34	0.41	0.326	0.395			0.05	0.04	0.04	0.039	0.039		0.25	0.53	0.237	0.188		0.29	0.3	0.247	0.237
	34.5	0.33	0.306	0.503			0.04	0.05	0.04	0.039	0.039		0.34	0.45	0.178	0.237		0.32	0.29	0.276	0.257
	35	0.29	0.276	0.543			0.03	0.03	0.03	0.039	0.03		0.28	0.38	0.227	0.237		0.38	0.41	0.207	0.306
	35.5	0.31	0.513	0.493			0.02	0.02	0.04	0.039	0.039		0.36	0.38	0.355	0.257		0.27	0.34	0.207	0.266
	36	0.33	0.336	0.493			0.02	0.02	0.04	0.039	0.039		0.24	0.4	0.188	0.138		0.24	0.28	0.207	0.326
	36.5	0.29	0.306	0.375			0.02	0.02	0.03	0.039	0.039		0.23	0.38	0.128	0.207		0.26	0.31	0.207	0.276
	37	0.29	0.306	0.326			0.02	0.04	0.02	0.069	0.039		0.24	0.35	0.188	0.237		0.22	0.26	0.188	0.257
	37.5	0.29	0.286	0.365			0.02	0.02	0.02	0.059	0.03		0.29	0.39	0.385	0.296		0.24	0.34	0.178	0.345
	38	0.38	0.306	0.355			0.02	0.02	0.03	0.306	0.039		0.23	0.42	0.286	0.217		0.24	0.26	0.365	0.266
	38.5	0.37	0.286	0.444			0.02	0.02	0.02	0.168	0.03		0.41	0.34	0.128	0.178		0.24	0.24	0.257	0.247
	39	0.29	0.296	0.316			0.02	0.02	0.02	0.079	0.03		0.31	0.32	0.109	0.197		0.29	0.29	0.227	0.266
	39.5	0.29	0.296	0.296			0.02	0.03	0.02	0.049	0.03		0.22	0.31	0.247	0.227		0.29	0.31	0.207	0.316
	40	0.34	0.296	0.316			0.02	0.02	0.05	0.059	0.03		0.22	0.33	0.247	0.286		0.24	0.26	0.227	0.227
	40.5	0.31	0.345	0.257			0.02	0.03	0.03	0.03	0.03		0.31	0.37	0.168	0.148		0.39	0.29	0.217	0.247
	41	0.31	0.286	0.434			0.04	0.03	0.03	0.03	0.03		0.26	0.32	0.178	0.197		0.29	0.26	0.395	0.266
	41.5	0.29	0.296	0.316			0.05	0.05	0.05	0.03	0.03		0.22	0.36	0.296	0.197		0.24	0.24	0.296	0.336
	42	0.36	0.296	0.345			0.06	0.03	0.03	0.03	0.059		0.22	0.36	0.345	0.247		0.23	0.29	0.266	0.257
	42.5	0.31	0.345	0.276			0.05	0.03	0.03	0.059	0.079		0.22	0.31	0.365	0.296		0.24	0.31	0.345	0.247
	43	0.31	0.336	0.316			0.05	0.05	0.02	0.286	0.059		0.24	0.29	0.365	0.247		0.34	0.26	0.365	0.316
	43.5	0.31	0.296	0.355			0.05	0.03	0.03	0.257	0.049		0.38	0.48	0.336	0.217		0.38	0.29	0.454	0.405
	44	0.31	0.375	0.355			0.05	0.05	0.05	0.217	0.049		0.29	0.41	0.336	0.188		0.29	0.24	0.424	0.286
	44.5	0.39	0.306	0.306			0.05	0.05	0.03	0.118	0.03		0.19	0.34	0.306	0.197		0.38	0.39	0.405	0.257
	45	0.31	0.336	0.286			0.04	0.1	0.03	0.049	0.02		0.22	0.32	0.217	0.237		0.41	0.38	0.414	0.257
	45.5	0.29	0.355	0.306			0.05	0.12	0.04	0.049	0.02		0.24	0.32	0.118	0.306		0.31	0.34	0.424	0.276
	46	0.35	0.306	0.513			0	0	0.01	0.049	0.03		0.25	0.41	0.197	0.168		0.26	0.34	0.454	0.286
	46.5	0.29	0.306	0.345			0	0	0	0.02	0.039		0.22	0.32	0.286	0.178		0.36	0.29	0.454	0.276
	47	0.29	0.326	0.345			0	0	0	0.03	0.03		0.24	0.36	0.336	0.207		0.29	0.29	0.424	0.405
	47.5	0.27	0.316	0.405			0	0	0	0.03	0.039		0.38	0.35	0.385	0.217		0.29	0.38	0.405	0.405
	48	0.36	0.424	0.454			0	0	0	0	0		0.22	0.38	0.286	0.286		0.43	0.41	0.424	0.414
							Average of last 8 hours
							KO No Cys Galactose											KO No Cys Glucose
							0.031875	0.035625	0.02375	0.08025	0.0370625							0.320625	0.3125	0.385375	0.3085
					Average		0.0417125											0.33175
					Stddev		0.0221543											0.0361042
					Cohen'D		-9.6832
					For Power 0.8, n=		2

## Sheet: h
		No B5_Ctrl_Het					No B5_No Cys_Het						No B5_Ctrl_KO					No B5_No Cys_KO
	0	100	100	100	100		100	100	100	100	100		100	100	100	100		100	100	100	100
	1	104.545	104.11	101.575	103.433		103.082	101.01	103.663	104	102.974		102.768	103.502	107.143	106.608		92.2297	91.9847	94.1667	91.2281
	2	103.409	102.055	102.756	103.433		103.425	102.02	104.029	103.273	104.089		102.422	101.946	102.679	103.524		85.8108	83.2061	86.6667	86.6667
	3	103.409	103.425	103.543	105.579		104.452	99.6633	102.93	104.364	104.833		103.114	102.335	103.571	103.524		81.0811	78.626	83.3333	82.4561
	4	101.136	102.397	104.331	103.004		104.795	100	101.465	106.182	106.32		102.768	100	101.339	101.762		78.7162	75.5725	79.1667	79.2982
	5			101.969	101.717					104.364	106.691				101.339	101.762				75.4167	76.4912
	6	101.515	103.082	102.362	103.004		105.479	100	101.099	105.091	105.204		101.73	100	102.232	102.203		72.2973	69.4656	71.6667	72.9825
	7	101.136	102.397	103.15	103.433		105.137	99.3266	100.733	104.364	104.833		102.768	98.0545	101.786	102.203		70.6081	66.0305	70.4167	71.9298

## Sheet: i
		Het No Cys					KO No Cys
	Muscle	-0.6581	0.431277	0.025539			2.26358	2.94653	1.69152
	Epidydmal	0.0901	-0.44598	0.264801			2.42502	2.64022	2.42817	2.33142
	Liver	-0.02338	0.26623	-0.32495	0.021601		1.21322	-0.12298	0.633907	0.300117
		Log2 change of Vnn1 in KO compared to Het in No Cys on Day 2 across different tissues.

## Sheet: j
	Het No Cys	KO No Cys
	34935512	58901864
	25335186	197000000
	42229028	362000000
	52472084	49342872
	29569754	67184752
	40053388	70764936
		16927126

## Sheet: l
	Day	No Cys to Ctrl Pan					No Cys to No Pan
	0	100	100	100	100	100	100	100	100	100	100
	1	93.5361	92.6573	91.7563	93.75	92.7419	91.5493	92.1569	94.9612	94.3396	93.8182
	2	86.3118	87.4126	87.8136	88.2812	87.0968	85.2113	85.9477	88.3721	88.3019	88.3636
	3	82.5095	81.4685	82.4373	84.375	82.2581	82.3944	84.3137	84.8837	83.0189	84.3636
	4	79.4677	78.6713	80.6452	81.25	78.629	77.8169	79.4118	83.3333	78.8679	80
	5	77.9468	76.2238	78.4946	77.7344	76.6129	75.7042	75.817	78.6822	76.6038	75.2727
	6	75.2852	72.3776	75.9857	75	73.7903	71.831	74.183	75.1938	73.2075	73.8182
	7	72.6236	71.6783	72.7599	71.4844	72.1774	69.7183	71.5686	72.093	70.9434	72.3636
	8	80.9886	79.3706	84.2294	86.3281	79.0323	84.507	81.3726	82.5581	80.3774	85.4545
	9	84.4107	86.7133	87.8136	87.5	80.6452	84.8591	83.9869	84.8837	83.3962	87.6364
	10	85.5513	89.1608	89.9642	88.6719	81.8548	86.2676	82.0261	85.2713	81.8868	89.0909
	11	90.8745	91.958	97.1326	93.3594	84.2742	87.3239	86.2745	82.9457	84.9057	88
	12	91.635	94.4056	97.1326	95.7031	89.1129	84.507	81.6993	84.1085	82.6415	90.5455
	13	91.635	94.0559	99.2832	96.875	92.7419	83.0986	82.3529	83.3333	83.0189	86.9091
	14	95.8175	96.8531	98.9247	98.0469	92.7419	84.507	81.6993	84.1085	85.6604	81.4545
Average		96.4768					83.486
Stddev		2.39703					1.83555
Cohen'D		6.08521
For Power 0.8, n=		2

## Sheet: m
	No Cys to Ctrl Pan	No Cys to No Pan
	1.65802	1.79633
	1.5768	1.20713
	1.62602	1.16924
	1.79282	1.23656
	1.65195	1.18361
	1.45972	1.48197
	1.49093	1.36271
	1.64687	1.35892
		1.25325
Average	1.61289	1.33886
Stddev	0.104815	0.199608
Cohen'D	1.71895
For Power 0.8, n=	6.42

[truncated: 1 more sheets: n]
