# Supplementary material for: Unravelling cysteine-deficiency-associated rapid weight loss
Source: Nature. 2025 May 21;643(8072):776–84. doi: 10.1038/s41586-025-08996-y (PMC12267064; doi:10.1038/s41586-025-08996-y)
Supplement: Supplementary file 15 — Source Data Extended Data Fig. 1 [file 41586_2025_8996_MOESM15_ESM.xlsx]

## Sheet: a
Day	5CC7				No Cys				No Met				No Leu				No Iso				No Val				No Phe				No Trp				No Thr				No His				No Lys
0	100	100	100	100	100	100	100	100	100	100	100	100	100	100	100	100	100	100	100	100	100	100	100	100	100	100	100	100	100	100	100	100	100	100	100	100	100	100	100	100	100	100	100	100
1	106.493	104.587	103.502	100.402	101.064	102.222	102.857	103.863	96.861	99.1111	93.9024	96.0699	95.7364	97.3094	93.4108	96.9231	93.2271	91.954	93.9103	93.6396	93.1624	94.0367	96	96.1539	96.0591	97.1963	97.7941	95.9184	97.2222	98.2979	96.6825	97.1429	96.5686	95.5224	95.4545	93.8016	101.064	98.3784	93.2584	95.8678	102.381	97.7273	97.2	97.7778
2	103.463	103.211	101.556	99.5984	102.128	104.444	102.857	104.721	94.1704	96	92.6829	93.0131	93.0233	94.6188	92.6357	93.0769	88.8446	86.2069	88.141	89.0459	87.6068	91.2844	92	94.2308	95.0739	94.8598	93.0147	93.0612			96.6825	95.7143	94.1176	91.5423	90.4545	90.4959	97.8723	96.2162	94.0075	94.2149	99.5238	98.2955	96.4	95.5556
3	106.493	105.046	102.335	100.402	100	105	104.082	106.438	90.583	91.5556	90.6504	93.4498	89.9225	91.0314	87.2093	90	83.6653	81.9923	84.2949	86.9258	85.0427	87.6147	89.2	89.9039	93.1034	91.5888	91.9118	91.4286	93.9815	94.0426	94.3128	94.2857	89.7059	89.0547	89.0909	87.1901	96.8085	94.5946	89.8876	91.7355	94.2857	96.0227	93.6	93.7778
4	106.061	106.881	103.502	101.205	100	108.333	102.449	105.579	89.2377	90.2222	89.0244	89.9563	86.4341	89.6861	86.8217	87.3077			81.4103	81.6254			86.8	87.5	90.1478	90.1869	90.4412	91.4286			90.9953	90.4762	88.2353	88.0597	85	86.7769	95.2128	94.0541	90.2622	90.9091	94.7619	95.4545	94	92.4444
5	106.061	106.422	103.502	100.402	102.128	109.444	102.041	106.009	87.8924	87.5556	86.1789	88.2096	86.4341	89.6861	87.9845	86.9231	78.8845	77.3946	79.1667	79.5053	80.7692	84.4037	86.8	86.0577	88.67	87.8505	90.4412	90.6122	90.2778	88.5106	87.2038	86.6667	84.3137	84.0796	84.0909	83.0579	93.617	91.8919	88.764	90.4959	92.3809	94.3182	93.2	90.2222
6	107.359	106.422	103.502	101.205	101.064	110	102.449	106.438	86.0987	86.6667	85.3658	85.5895	86.8217	89.6861	85.2713	86.5385	75.6972	75.0958	77.2436	78.0919	77.7778	82.5688	84	82.6923	87.6847	84.5794	87.8676	88.1633	85.6482	84.6809	85.782	85.2381	81.3726	81.0945	82.7273	81.405	93.617	90.8108	87.2659	90.9091	93.3333	92.6136	90.8	90.6667
7	107.792	105.963	104.28	100.402	102.128	111.111	102.449	105.15	84.7534	83.5556	84.5529	84.7162	84.8837	86.9955	84.8837	85.3846	73.7052	72.7969	75	75.265	76.0684	81.1927	81.2	81.25	86.2069	83.1776	87.8676	88.9796	83.3333	82.1277	85.782	84.2857	79.902	78.607	81.3636	79.3388	91.4894	88.1081	85.7678	89.2562	92.3809	90.3409	91.2	89.3333

## Sheet: b
Day	5CC7					No Cys					No Met					No Leu					No Iso					No Val					No Phe					No Trp					No Thr					No His
0	100	100	100	100	100	100	100	100	100	100	100	100	100	100		100	100	100	100		100	100	100	100		100	100	100	100		100	100	100	100		100	100	100	100		100	100	100	100		100	100	100	100
1	105.932	101.304	104.878	102.247	100	91.8033	91.7012	92.3913	91.6667	93.4426	94.0639	97.9058	97.4684	96.6942		93.9271	94.7826	95.8015	96.6245		90.7834	91.4027	92.8058	91.9298		93.9698	94.1964	94.4444	94.3723		97.9592	99.0196	92.4812	91.8455		99.4819	101.81	97.5124	96.5517		97.7011	96.7213	92.766	95.2756		100	99.005	95.7806	94.4681
2	105.932	100.87	106.098	100.749	102.231	86.0656	84.2324	84.4203	86.25	86.4754	93.1507	97.3822	92.827	93.3884		91.9028	92.6087	92.7481	93.2489		83.871	84.1629	87.0504	86.6667		90.4523	88.8393	89.7436	90.0433		95.9184	97.549	88.7218	91.4163				92.5373	92.6108		95.4023	92.3497	87.234	91.7323		97.3822	97.0149	91.5612	90.6383
3	107.203	102.609	104.878	99.2509	102.974	79.0984	80.4979	80.4348	81.6667	81.1475	90.8676	94.2408	93.6709	91.7355		88.664	89.5652	87.4046	88.1856		82.0276	80.543	83.813	82.807		86.4322	86.6071	83.7607	85.7143		93.3674	93.6274	87.594	88.412		92.7461	93.6652	91.0448	90.6404		92.5287	89.6175	85.1064	86.2205		95.288	93.5323	88.6076	86.8085
4	108.051	106.087	104.878	102.996	106.691	78.6885	78.4232	76.4493	78.3333	76.2295	89.0411	93.1937	93.2489	89.2562		84.6154	87.3913	85.8779	87.3418				79.4964	79.2982				82.0513	82.2511		90.8163	89.2157	89.0977	87.1245				89.0547	89.6552		89.6552	86.8852	82.1277	82.6772		96.3351	89.5522	88.6076	87.234
5	109.746	106.522	104.472	101.124	105.576	74.1803	74.6888	73.1884	74.1667	73.7705	87.2146	91.0995	91.9831	88.0165		84.6154	86.9565	85.1145	86.9198		78.341	75.5656	78.4173	76.1403		81.407	81.25	81.6239	82.684		87.7551	88.7255	86.4662	87.1245		86.0104	89.1403	86.0696	87.1921		85.6322	83.6066	80	81.1024		92.6702	88.0597	87.3418	85.5319
6	109.322	108.261	104.878	101.873	105.948	71.7213	70.1245	69.9275	72.0833	72.1312	84.4749	91.0995	90.7173	85.124		85.83	83.913	85.1145	84.3882		75.1152	71.9457	75.8993	73.6842		79.8995	79.9107	77.3504	80.5195		86.7347	86.2745	85.3384	85.4077		84.9741	86.8778	85.0746	86.6995		82.7586	82.5137	79.5745	80.315		92.1466	88.0597	84.3882	87.234
7	110.169	105.652	104.472	102.996	106.32	70.082	68.4647	67.7536	70	70.4918	83.105	90.0524	89.0295	83.4711		81.7814	83.4783	83.5878	83.1224		73.7327	70.5882	73.3813	72.6316		78.392	76.3393	76.9231	76.1905		84.6939	83.8235	83.4587	83.691		83.9378	84.6154	83.0846	84.7291		80.4598	78.6885	77.8723	78.3465		90.0524	87.0647	87.3418	83.8298
Average						69.3584															72.5835					76.9612
Stddev						1.18256															1.40719					1.00487
Cohen'D						-2.4813																				-6.92851
For Power 0.8, n=						3.80 for No Iso vs No Cys																				2 for No Val vs No Cys

## Sheet: c
Day	5CC7					No Cys					No Leu					No Iso					No Val
0	100	100	100	100		100	100	100	100	100	100	100	100	100		100	100	100	100		100	100	100	100
1	105.932	101.304	104.878	102.247		91.8033	91.7012	92.3913	91.6667	93.4426	93.9271	94.7826	95.8015	96.6245		90.7834	91.4027	92.8058	91.9298		93.9698	94.1964	94.4444	94.3723
2	105.932	100.87	106.098	100.749		86.0656	84.2324	84.4203	86.25	86.4754	91.9028	92.6087	92.7481	93.2489		83.871	84.1629	87.0504	86.6667		90.4523	88.8393	89.7436	90.0433
3	107.203	102.609	104.878	99.2509		79.0984	80.4979	80.4348	81.6667	81.1475	88.664	89.5652	87.4046	88.1856		82.0276	80.543	83.813	82.807		86.4322	86.6071	83.7607	85.7143
4	108.051	106.087	104.878	102.996		78.6885	78.4232	76.4493	78.3333	76.2295	84.6154	87.3913	85.8779	87.3418				79.4964	79.2982				82.0513	82.2511
5	109.746	106.522	104.472	101.124		74.1803	74.6888	73.1884	74.1667	73.7705	84.6154	86.9565	85.1145	86.9198		78.341	75.5656	78.4173	76.1403		81.407	81.25	81.6239	82.684
6	109.322	108.261	104.878	101.873		71.7213	70.1245	69.9275	72.0833	72.1312	85.83	83.913	85.1145	84.3882		75.1152	71.9457	75.8993	73.6842		79.8995	79.9107	77.3504	80.5195
7	110.169	105.652	104.472	102.996		70.082	68.4647	67.7536	70	70.4918	81.7814	83.4783	83.5878	83.1224		73.7327	70.5882	73.3813	72.6316		78.392	76.3393	76.9231	76.1905

## Sheet: d
Day	5CC7					No Cys					No Phe					No Trp
0	100	100	100	100		100	100	100	100	100	100	100	100	100		100	100	100	100
1	105.932	101.304	104.878	102.247		91.8033	91.7012	92.3913	91.6667	93.4426	97.9592	99.0196	92.4812	91.8455		99.4819	101.81	97.5124	96.5517
2	105.932	100.87	106.098	100.749		86.0656	84.2324	84.4203	86.25	86.4754	95.9184	97.549	88.7218	91.4163				92.5373	92.6108
3	107.203	102.609	104.878	99.2509		79.0984	80.4979	80.4348	81.6667	81.1475	93.3674	93.6274	87.594	88.412		92.7461	93.6652	91.0448	90.6404
4	108.051	106.087	104.878	102.996		78.6885	78.4232	76.4493	78.3333	76.2295	90.8163	89.2157	89.0977	87.1245				89.0547	89.6552
5	109.746	106.522	104.472	101.124		74.1803	74.6888	73.1884	74.1667	73.7705	87.7551	88.7255	86.4662	87.1245		86.0104	89.1403	86.0696	87.1921
6	109.322	108.261	104.878	101.873		71.7213	70.1245	69.9275	72.0833	72.1312	86.7347	86.2745	85.3384	85.4077		84.9741	86.8778	85.0746	86.6995
7	110.169	105.652	104.472	102.996		70.082	68.4647	67.7536	70	70.4918	84.6939	83.8235	83.4587	83.691		83.9378	84.6154	83.0846	84.7291

## Sheet: e
Day	5CC7					No Cys					No Met					No Thre					No His					No Lys
0	100	100	100	100		100	100	100	100	100	100	100	100	100		100	100	100	100		100	100	100	100		100	100	100	100
1	105.932	101.304	104.878	102.247		91.8033	91.7012	92.3913	91.6667	93.4426	94.0639	97.9058	97.4684	96.6942		97.7011	96.7213	92.766	95.2756		100	99.005	95.7806	94.4681		101.478	99.495	95.7143	94.7826
2	105.932	100.87	106.098	100.749		86.0656	84.2324	84.4203	86.25	86.4754	93.1507	97.3822	92.827	93.3884		95.4023	92.3497	87.234	91.7323		97.3822	97.0149	91.5612	90.6383		99.5074	97.9798	94.7619	94.3478
3	107.203	102.609	104.878	99.2509		79.0984	80.4979	80.4348	81.6667	81.1475	90.8676	94.2408	93.6709	91.7355		92.5287	89.6175	85.1064	86.2205		95.288	93.5323	88.6076	86.8085		96.0591	97.9798	90.4762	91.7391
4	108.051	106.087	104.878	102.996		78.6885	78.4232	76.4493	78.3333	76.2295	89.0411	93.1937	93.2489	89.2562		89.6552	86.8852	82.1277	82.6772		96.3351	89.5522	88.6076	87.234		98.5222	97.4748	87.6191	91.3043
5	109.746	106.522	104.472	101.124		74.1803	74.6888	73.1884	74.1667	73.7705	87.2146	91.0995	91.9831	88.0165		85.6322	83.6066	80	81.1024		92.6702	88.0597	87.3418	85.5319		96.0591	94.4444	87.1429	90.4348
6	109.322	108.261	104.878	101.873		71.7213	70.1245	69.9275	72.0833	72.1312	84.4749	91.0995	90.7173	85.124		82.7586	82.5137	79.5745	80.315		92.1466	88.0597	84.3882	87.234		95.0739	93.9394	87.1429	90
7	110.169	105.652	104.472	102.996		70.082	68.4647	67.7536	70	70.4918	83.105	90.0524	89.0295	83.4711		80.4598	78.6885	77.8723	78.3465		90.0524	87.0647	87.3418	83.8298		92.6108	90.9091	86.6667	90.8696

## Sheet: f
	WT				Het				KO
0	100	100	100		100	100	100		100	100	100	100
1	103.03	102.591	104		102.222	101.07	102.206		90.4494	87.8981	94.3182	92.7481
2	103.03	108.29	102		104.444	104.813	102.573		85.3933	81.5287	87.8788	87.0229
3	103.535	107.772	107.6		105	104.813	102.573		79.7753	77.707	82.5758	81.2977
4	108.586	109.326	106.8		108.333	108.021	102.206		77.5281	73.8854	78.0303	79.771
5	111.616	110.363	106.8		109.444	110.695	101.471		74.1573	71.3376	73.4848	75.5725
6	113.636	111.399	106.4		110	112.834	102.206		70.7865	67.5159	70.0758	74.0458
7	114.647	111.917	107.2		111.111	110.695	103.309		70.2247	66.242	67.4242	72.5191

## Sheet: g
	Het No Cys					KO No Cys
0	100	100	100	100	100	100	100	100	100	100
1	98.3806	101.938	103.534	100.778	100.741	91.8033	91.7012	92.3913	90.2878	92.9889
2	95.9514	101.55	102.474	100.778	100.37	86.0656	84.2324	84.4203	83.813	85.6089
3	95.9514	98.4496	100	101.167	100	79.0984	80.4979	80.4348	80.5755	81.5498
4	99.1903	100	98.5866	101.167	101.111	78.6885	78.4232	76.4493	76.9784	77.8598
5	95.9514	97.2868	97.1731	99.6109	100.37	74.1803	74.6888	73.1884	73.741	75.2768
6	95.9514	97.6744	96.8198	101.556	100.741	71.7213	70.1245	69.9275	70.5036	72.3247
7	95.1417	98.4496	96.8198	99.6109	100	70.082	68.4647	67.7536	68.3453	68.6347

## Sheet: h
		Het No Cys					KO No Cys
	0	24.7	25.8	28.3	25.7	27	24.4	24.1	27.6	27.8	27.1
	1	24.3	26.3	29.3	25.9	27.2	22.4	22.1	25.5	25.1	25.2
	2	23.7	26.2	29	25.9	27.1	21	20.3	23.3	23.3	23.2
	3	23.7	25.4	28.3	26	27	19.3	19.4	22.2	22.4	22.1
	4	24.5	25.8	27.9	26	27.3	19.2	18.9	21.1	21.4	21.1
	5	23.7	25.1	27.5	25.6	27.1	18.1	18	20.2	20.5	20.4
	6	23.7	25.2	27.4	26.1	27.2	17.5	16.9	19.3	19.6	19.6
	7	23.5	25.4	27.4	25.6	27	17.1	16.5	18.7	19	18.6

## Sheet: i
	23-25g								25-27g								27-29g
0	100	100	100	100	100				100	100	100	100	100	100			100	100	100	100	100	100	100	100
1	92.6407	91.8103	91.7012	91.8033	92.7419				93.75	94.9612	91.9231	93.5361	94.3396	92.8839			91.1439	92.9889	91.9118	89.7436	91.5751	93.8182	92.3913	90.2878
2	84.8485	85.7759	84.2324	86.0656	87.0968				88.2812	88.3721	85.3846	86.3118	88.3019	89.1386			88.1919	85.6089	86.7647	84.6154	86.8132	88.3636	84.4203	83.813
3	80.5195	81.8966	80.4979	79.0984	82.2581				84.375	84.8837	80.7692	82.5095	83.0189	82.7715			81.5498	81.5498	82.3529	79.8535	81.685	84.3636	80.4348	80.5755
4	77.0563	78.0172	78.4232	78.6885	78.629				81.25	83.3333		79.4677	78.8679					77.8598	77.5735		78.022	80	76.4493	76.9784
5	74.4589	75.8621	74.6888	74.1803	76.6129				77.7344	78.6822	76.5385	77.9468	76.6038	75.2809			72.6937	75.2768	74.2647	73.6264	75.8242	75.2727	73.1884	73.741
6	71.8615	71.9828	70.1245	71.7213	73.7903				75	75.1938	74.6154	75.2852	73.2075	74.9064			73.0627	72.3247	71.6912	72.5275	72.5275	73.8182	69.9275	70.5036
7	70.1299	70.2586	68.4647	70.082	72.1774				71.4844	72.093	70.7692	72.6236	70.9434	71.1611			69.0037	68.6347	69.1176	69.2308	70.3297	72.3636	67.7536	68.3453

## Sheet: j
	Starting weight	% Weight loss in 7 days
	28.4	30.2817
	30.6	28.4314
	25.8	27.907
	26.5	29.0566
	27.5	27.6364
	26.3	27.3764
	28.6	28.3217
	27.9	27.2401
	25.6	28.5156
	24.8	27.8226
	26	29.2308
	27.3	30.7692
	23.2	29.7414
	23.1	29.8701
	28.7	29.2683
	27.3	29.6703
	26.7	28.839
	27.1	30.9963
	27.2	30.8823
	27.8	31.6547
	27.1	31.3653
	24.4	29.918
	24.1	31.5353
	27.6	32.2464

[truncated: 8 more sheets: k, l, m, n, o, p, q, r]
