# Supplementary material for: Unravelling cysteine-deficiency-associated rapid weight loss
Source: Nature. 2025 May 21;643(8072):776–84. doi: 10.1038/s41586-025-08996-y (PMC12267064; doi:10.1038/s41586-025-08996-y)
Supplement: Supplementary file 16 — Source Data Extended Data Fig. 2 [file 41586_2025_8996_MOESM16_ESM.xlsx]

## Sheet: a-c
Littman_2-21-2024	Littman_2-21-2024	Sex	Genotype	EarTag
	TSE PhenoMaster V8.1.4 (2022-5803)
Box	Animal No.	Weight [g]	Text1	Text2	Text3
1	1	17.2	3184799	cse f	1	Cse Het
2	2	17.8	3184799	cse f	2	Cse Het
3	3	17.2	3184799	cse f	3	Cse KO
4	4	16.8	3184799	cse f	4	Cse KO
5	5	16.6	3184806	cse f	1	Cse Het
6	6	18.2	3184806	cse f	2	Cse Het
7	7	16.9	3184806	cse f	3	Cse KO
8	8	18.9	3184806	cse f	4	Cse KO
Date	Time	Animal No.	Box	TempC	HumC	LightC	Ref.SFlow	Ref.O2	Ref.CO2	Flow	S.Flow	Temp	O2	CO2	dO2	dCO2	VO2(1)	VO2(2)	VO2(3)	VCO2(1)	VCO2(2)	VCO2(3)	RER	H(1)	H(2)	H(3)	XT+YT	XT	XA	XF	YT	YA	YF	Z	CenT	CenA	CenF	PerT	PerA	PerF	DistK	DistD	Speed	Drink	Feed	Weight
				[°C]	[%]	[%]	[l/min]	[%]	[%]	[l/min]	[l/min]	[°C]	[%]	[%]	[%]	[%]	[ml/h/kg]	[ml/h/kg]	[ml/h]	[ml/h/kg]	[ml/h/kg]	[ml/h]		[kcal/h/kg]	[kcal/h/kg]	[kcal/h]	[Cnt]	[Cnt]	[Cnt]	[Cnt]	[Cnt]	[Cnt]	[Cnt]	[Cnt]	[Cnt]	[Cnt]	[Cnt]	[Cnt]	[Cnt]	[Cnt]	[cm]	[cm]	[cm/s]	[ml]	[g]	[% Starting weight]
2024-02-21	18:02:29	1	1	21.9	51	99	0.25	20.78	0.055	0.35	0.25	21.4	20.555	0.248	0.225	0.193	2850	1032	49	2358	854	41	0.827	13.841	5.012	0.238	20124	18752	16200	2552	1372	1012	360	2210	6853	6047	806	13271	11165	2106	11664	11664	6	0.02	0.03	100
2024-02-21	18:32:29	1	1	22	50	0	0.25	20.78	0.061	0.35	0.25	21.4	20.409	0.439	0.371	0.379	4505	1631	77	4617	1672	79	1.025	22.859	8.278	0.393	20884	19307	16458	2849	1577	1166	411	1690	8044	6916	1128	12840	10708	2132	22831	11168	6	0.04	0.04	100
2024-02-21	19:02:29	1	1	22.1	50	0	0.25	20.78	0.054	0.35	0.25	21.5	20.379	0.479	0.401	0.425	4808	1741	83	5180	1876	89	1.077	24.68	8.938	0.424	20104	18209	15588	2621	1895	1403	492	2022	5776	4984	792	14328	12007	2321	34450	11619	6	0.06	0.05	100
2024-02-21	19:32:28	1	1	22	50	0	0.25	20.78	0.05	0.35	0.25	21.5	20.389	0.479	0.391	0.429	4635	1678	80	5215	1888	90	1.125	24.033	8.704	0.413	26231	24746	20982	3764	1485	1124	361	1629	13903	11815	2088	12328	10291	2037	45170	10720	6	0.08	0.06	100
2024-02-21	20:02:29	1	1	22	50	0	0.25	20.78	0.049	0.35	0.25	21.5	20.409	0.476	0.371	0.427	4356	1578	75	5219	1890	90	1.198	22.939	8.307	0.395	24749	23310	19829	3481	1439	1021	418	2590	11969	10174	1795	12780	10676	2104	56298	11128	6	0.09	0.09	101.744
2024-02-21	20:32:29	1	1	22	50	0	0.25	20.78	0.047	0.35	0.25	21.4	20.379	0.495	0.401	0.447	4751	1721	82	5470	1981	94	1.151	24.775	8.972	0.426	27770	25693	21745	3948	2077	1470	607	2746	14435	12173	2262	13335	11042	2293	68264	11966	7	0.11	0.1	100.581
2024-02-21	21:02:28	1	1	22	50	0	0.25	20.78	0.047	0.35	0.25	21.4	20.389	0.485	0.391	0.438	4614	1671	79	5336	1932	92	1.156	24.086	8.722	0.414	37465	34335	28557	5778	3130	2316	814	4272	10256	8398	1858	27209	22475	4734	88667	20403	11	0.11	0.1	100
2024-02-21	21:32:29	1	1	22	50	0	0.25	20.78	0.046	0.35	0.25	21.4	20.33	0.543	0.45	0.497	5323	1928	92	6058	2194	104	1.138	27.678	10.024	0.476	27694	25541	21535	4006	2153	1617	536	1694	14796	12446	2350	12898	10706	2192	99731	11064	6	0.13	0.11	100
2024-02-21	22:02:28	1	1	22	50	0	0.25	20.78	0.047	0.35	0.25	21.4	20.409	0.476	0.371	0.429	4326	1567	74	5216	1889	90	1.206	22.817	8.263	0.392	21303	19522	16429	3093	1781	1313	468	2326	9180	7776	1404	12123	9966	2157	111135	11404	6	0.14	0.12	101.744
2024-02-21	22:32:29	1	1	22	50	0	0.25	20.78	0.047	0.35	0.25	21.4	20.428	0.438	0.352	0.392	4147	1502	71	4758	1723	82	1.147	21.607	7.825	0.372	2845	2690	2201	489	155	108	47	337	1373	1159	214	1472	1150	322	113366	2232	1	0.15	0.12	101.744
2024-02-21	23:02:28	1	1	22	51	0	0.25	20.78	0.046	0.35	0.25	21.4	20.516	0.357	0.264	0.311	3066	1110	53	3790	1372	65	1.236	16.275	5.894	0.28	628	605	464	141	23	18	5	35	255	227	28	373	255	118	114088	721	0	0.15	0.13	101.744
2024-02-21	23:32:28	1	1	22	50	0	0.25	20.78	0.046	0.35	0.25	21.4	20.545	0.328	0.235	0.282	2717	984	47	3443	1247	59	1.267	14.515	5.256	0.25	4136	3776	3097	679	360	244	116	410	1731	1410	321	2405	1931	474	116759	2671	1	0.15	0.13	101.744
2024-02-22	00:02:28	1	1	22	50	0	0.25	20.78	0.047	0.35	0.25	21.4	20.428	0.441	0.352	0.394	4164	1508	72	4818	1745	83	1.157	21.738	7.872	0.374	35478	33048	27462	5586	2430	1758	672	4996	13976	11642	2334	21502	17578	3924	138216	21458	12	0.19	0.15	94.7674
2024-02-22	00:32:28	1	1	22	51	0	0.25	20.78	0.047	0.35	0.25	21.4	20.409	0.467	0.371	0.42	4358	1578	75	5104	1848	88	1.171	22.819	8.264	0.392	33146	30753	25583	5170	2393	1692	701	4080	12379	10307	2072	20767	16968	3799	157469	19253	11	0.19	0.24	94.7674
2024-02-22	01:02:29	1	1	22	50	0	0.25	20.78	0.046	0.35	0.25	21.4	20.379	0.486	0.401	0.44	4777	1730	82	5383	1949	93	1.127	24.779	8.974	0.426	32575	30240	25115	5125	2335	1675	660	4647	13633	11315	2318	18942	15475	3467	175203	17733	10	0.19	0.24	94.7674
2024-02-22	01:32:28	1	1	22	50	0	0.25	20.78	0.047	0.35	0.25	21.4	20.379	0.489	0.401	0.442	4750	1720	82	5379	1948	93	1.132	24.67	8.934	0.424	34531	32643	27202	5441	1888	1353	535	5247	11944	10112	1832	22587	18443	4144	204078	28876	16	0.19	0.24	94.7674
2024-02-22	02:02:29	1	1	22	51	0	0.25	20.78	0.046	0.35	0.25	21.4	20.379	0.477	0.401	0.43	4788	1734	82	5245	1899	90	1.096	24.669	8.934	0.424	33022	30728	25640	5088	2294	1651	643	5035	11131	9363	1768	21891	17928	3963	232882	28804	16	0.19	0.24	94.7674
2024-02-22	02:32:29	1	1	22	50	0	0.25	20.78	0.047	0.35	0.25	21.4	20.379	0.453	0.401	0.406	4860	1760	84	4940	1789	85	1.016	24.618	8.915	0.423	17155	15732	12925	2807	1423	1017	406	2941	8858	7297	1561	8297	6645	1652	242575	9692	5	0.21	0.24	94.7674
2024-02-22	03:02:29	1	1	22	50	0	0.25	20.78	0.046	0.35	0.25	21.4	20.389	0.435	0.391	0.388	4765	1726	82	4724	1711	81	0.991	24.002	8.692	0.413	23338	21574	17919	3655	1764	1248	516	3068	8835	7349	1486	14503	11818	2685	260122	17547	10	0.24	0.24	94.7674
2024-02-22	03:32:28	1	1	22	50	0	0.25	20.78	0.046	0.35	0.25	21.4	20.409	0.418	0.371	0.372	4522	1638	78	4536	1643	78	1.003	22.839	8.271	0.393	19993	18354	15142	3212	1639	1180	459	2741	8132	6699	1433	11861	9623	2238	275917	15796	9	0.24	0.24	94.7674
2024-02-22	04:02:29	1	1	22	50	0	0.25	20.78	0.045	0.35	0.25	21.4	20.467	0.346	0.313	0.3	3845	1393	66	3657	1324	63	0.951	19.198	6.952	0.33	17687	16283	13469	2814	1404	991	413	2363	7001	5766	1235	10686	8694	1992	289670	13752	8	0.24	0.24	94.7674
2024-02-22	04:32:29	1	1	21.9	50	0	0.25	20.78	0.045	0.35	0.25	21.5	20.477	0.326	0.303	0.282	3750	1358	65	3422	1239	59	0.913	18.565	6.723	0.319	6523	5965	4786	1179	558	369	189	786	2957	2284	673	3566	2871	695	293796	4126	2	0.24	0.24	94.7674
2024-02-22	05:02:28	1	1	22	50	0	0.25	20.78	0.044	0.35	0.25	21.4	20.594	0.214	0.186	0.17	2319	840	40	2077	752	36	0.896	11.438	4.142	0.197	115	115	59	56	0	0	0	15	81	41	40	34	18	16	294129	333	0	0.24	0.24	94.7674
2024-02-22	05:32:29	1	1	22	50	0	0.25	20.78	0.045	0.35	0.25	21.4	20.643	0.176	0.137	0.131	1687	611	29	1595	577	27	0.945	8.414	3.047	0.145	23	23	12	11	0	0	0	15	11	8	3	12	4	8	294142	13	0	0.24	0.24	94.7674
2024-02-22	06:02:28	1	1	22	50	0	0.25	20.78	0.044	0.35	0.25	21.4	20.682	0.144	0.098	0.1	1182	428	20	1216	440	21	1.029	6.002	2.174	0.103	769	731	568	163	38	26	12	47	466	347	119	303	247	56	294662	520	0	0.24	0.24	94.7674
2024-02-22	06:32:28	1	1	22	50	99	0.25	20.78	0.045	0.35	0.25	21.4	20.594	0.206	0.186	0.161	2339	847	40	1961	710	34	0.839	11.388	4.124	0.196	137	137	65	72	0	0	0	40	113	54	59	24	11	13	294873	211	0	0.24	0.24	94.7674
2024-02-22	07:02:29	1	1	22	51	99	0.25	20.78	0.044	0.35	0.25	21.4	20.594	0.215	0.186	0.171	2303	834	40	2073	751	36	0.9	11.369	4.117	0.196	394	373	257	116	21	18	3	78	234	166	68	160	109	51	295461	588	0	0.24	0.24	94.7674
2024-02-22	07:32:29	1	1	22	50	99	0.25	20.78	0.045	0.35	0.25	21.5	20.585	0.219	0.195	0.174	2453	888	42	2121	768	36	0.865	12.015	4.351	0.207	169	169	78	91	0	0	0	47	128	67	61	41	11	30	295765	305	0	0.24	0.24	94.7674
2024-02-22	08:02:29	1	1	22	50	99	0.25	20.78	0.046	0.35	0.25	21.5	20.565	0.227	0.215	0.181	2734	990	47	2212	801	38	0.809	13.221	4.788	0.227	4578	4154	3360	794	424	276	148	875	2332	1880	452	2246	1756	490	298407	2642	1	0.24	0.24	94.7674
2024-02-22	08:32:29	1	1	22	50	99	0.25	20.78	0.046	0.35	0.25	21.5	20.448	0.345	0.332	0.299	4161	1507	72	3651	1322	63	0.878	20.436	7.401	0.351	11425	10575	8752	1823	850	569	281	1627	5469	4493	976	5956	4828	1128	304929	6522	4	0.24	0.24	94.7674
2024-02-22	09:02:29	1	1	22	50	99	0.25	20.78	0.046	0.35	0.25	21.6	20.526	0.275	0.254	0.23	3169	1147	54	2796	1012	48	0.882	15.579	5.642	0.268	6742	6063	4859	1204	679	419	260	1502	3755	2979	776	2987	2299	688	308891	3962	2	0.25	0.24	97.093
2024-02-22	09:32:29	1	1	22	50	99	0.25	20.78	0.046	0.35	0.25	21.5	20.585	0.224	0.195	0.178	2441	884	42	2172	787	37	0.89	12.021	4.353	0.207	129	18	13	5	111	0	111	312	18	13	5	111	0	111	308910	19	0	0.25	0.24	97.093
2024-02-22	10:02:28	1	1	22	50	99	0.25	20.78	0.046	0.35	0.25	21.6	20.594	0.211	0.186	0.165	2332	845	40	2014	729	35	0.864	11.418	4.135	0.196	985	835	631	204	150	29	121	789	703	438	265	282	222	60	309730	819	0	0.25	0.24	75.5814
2024-02-22	10:32:28	1	1	22	50	99	0.25	20.78	0.047	0.35	0.25	21.5	20.594	0.207	0.186	0.16	2346	850	40	1946	705	33	0.829	11.397	4.128	0.196	458	260	161	99	198	0	198	587	402	145	257	56	16	40	310012	282	0	0.25	0.24	83.7209
2024-02-22	11:02:29	1	1	22	50	99	0.25	20.78	0.047	0.35	0.25	21.5	20.604	0.2	0.176	0.153	2216	803	38	1857	673	32	0.838	10.789	3.907	0.186	10944	9960	8316	1644	984	609	375	3101	6055	4896	1159	4889	4029	860	315787	5775	3	0.27	0.24	95.3488
2024-02-22	11:32:28	1	1	22	50	99	0.25	20.78	0.046	0.35	0.25	21.5	20.428	0.35	0.352	0.305	4438	1607	76	3711	1344	64	0.836	21.593	7.82	0.371	5937	5412	4538	874	525	296	229	1267	3050	2498	552	2887	2336	551	318531	2744	2	0.28	0.24	96.5116
2024-02-22	12:02:29	1	1	22	50	99	0.25	20.78	0.046	0.35	0.25	21.6	20.614	0.195	0.166	0.149	2078	753	36	1809	655	31	0.871	10.192	3.691	0.175	261	57	40	17	204	2	202	493	62	37	25	199	5	194	318625	93	0	0.28	0.24	96.5116
2024-02-22	12:32:28	1	1	22	50	99	0.25	20.78	0.046	0.35	0.25	21.6	20.594	0.216	0.186	0.17	2311	837	40	2068	749	36	0.895	11.394	4.126	0.196	176	21	8	13	155	0	155	269	78	8	70	98	0	98	318690	65	0	0.28	0.24	96.5116
2024-02-22	13:02:28	1	1	22	50	99	0.25	20.78	0.045	0.35	0.25	21.5	20.594	0.203	0.186	0.158	2355	853	41	1927	698	33	0.818	11.413	4.133	0.196	589	405	345	60	184	22	162	450	329	265	64	260	102	158	318879	189	0	0.28	0.24	95.9302
2024-02-22	13:32:28	1	1	22	51	99	0.25	20.78	0.047	0.35	0.25	21.6	20.594	0.204	0.186	0.157	2368	857	41	1919	695	33	0.811	11.454	4.148	0.197	194	45	25	20	149	0	149	537	89	24	65	105	1	104	318949	70	0	0.28	0.24	81.9767
2024-02-22	14:02:29	1	1	22	50	99	0.25	20.78	0.045	0.35	0.25	21.6	20.594	0.204	0.186	0.159	2349	851	40	1939	702	33	0.825	11.401	4.129	0.196	327	221	122	99	106	0	106	585	276	112	164	51	10	41	319320	371	0	0.28	0.24	77.3256
2024-02-22	14:32:28	1	1	22	47	99	0.25	20.78	0.045	0.35	0.25	21.6	20.594	0.204	0.186	0.159	2340	847	40	1927	698	33	0.824	11.354	4.112	0.195	8275	7550	6294	1256	725	485	240	1899	4545	3735	810	3730	3044	686	323219	3898	2	0.29	0.24	95.3488
2024-02-22	15:02:28	1	1	21.9	50	99	0.25	20.78	0.048	0.35	0.25	21.6	20.526	0.289	0.254	0.241	3146	1139	54	2937	1063	51	0.934	15.644	5.666	0.269	9308	8755	7216	1539	553	389	164	1712	5555	4522	1033	3753	3083	670	327589	4371	2	1.62	0.24	104.07
2024-02-22	15:32:29	1	1	22.1	50	99	0.25	20.78	0.055	0.35	0.25	21.5	20.428	0.415	0.352	0.361	4275	1548	74	4413	1598	76	1.032	21.727	7.868	0.374	4521	4168	3382	786	353	259	94	1199	2323	1874	449	2198	1767	431	330373	2784	2	1.77	0.24	105.233
2024-02-22	16:02:28	1	1	22	50	99	0.25	20.78	0.051	0.35	0.25	21.6	20.409	0.45	0.371	0.399	4439	1608	76	4868	1763	84	1.097	22.879	8.285	0.394	3629	3452	2860	592	177	132	45	889	1818	1512	306	1811	1480	331	332225	1852	1	2.2	0.24	108.14
2024-02-22	16:32:28	1	1	22	51	99	0.25	20.78	0.048	0.35	0.25	21.6	20.497	0.367	0.283	0.319	3336	1208	57	3877	1404	67	1.162	17.434	6.314	0.3	7282	6935	5712	1223	347	254	93	1655	4448	3598	850	2834	2368	466	336141	3915	2	2.58	0.24	112.791
2024-02-22	17:02:29	1	1	22	50	99	0.25	20.78	0.047	0.35	0.25	21.6	20.428	0.425	0.352	0.378	4213	1526	72	4617	1672	79	1.096	21.708	7.862	0.373	4	4	1	3	0	0	0	284	4	1	3	0	0	0	336153	12	0	2.59	0.24	112.791
2024-02-22	17:32:29	1	1	22	50	99	0.25	20.78	0.047	0.35	0.25	21.6	20.516	0.347	0.264	0.3	3114	1128	54	3680	1333	63	1.182	16.344	5.919	0.281	7202	6876	5729	1147	326	254	72	1673	4352	3599	753	2850	2384	466	339561	3408	2	2.85	0.24	113.953
2024-02-22	18:02:28	1	1	22	50	99	0.25	20.78	0.046	0.35	0.25	21.5	20.409	0.468	0.371	0.422	4382	1587	75	5170	1872	89	1.18	22.989	8.325	0.395	2808	2637	2190	447	171	128	43	1339	1571	1315	256	1237	1003	234	340798	1237	1	2.92	0.24	113.953
2024-02-22	18:32:29	1	1	22	51	0	0.25	20.78	0.046	0.35	0.25	21.5	20.428	0.445	0.352	0.399	4136	1498	71	4864	1761	84	1.176	21.678	7.85	0.373	1709	1609	1341	268	100	68	32	772	776	660	116	933	749	184	341741	943	1	3.15	0.24	116.279
2024-02-22	19:02:29	1	1	22	50	0	0.25	20.78	0.046	0.35	0.25	21.5	20.477	0.401	0.303	0.356	3532	1279	61	4346	1574	75	1.23	18.726	6.782	0.322	14516	13682	11545	2137	834	611	223	3848	7951	6650	1301	6565	5506	1059	349324	7583	4	3.62	0.24	115.698
2024-02-22	19:32:29	1	1	22	50	0	0.25	20.78	0.047	0.35	0.25	21.5	20.282	0.601	0.498	0.554	5872	2126	101	6725	2435	116	1.145	30.579	11.074	0.526	22870	21485	18098	3387	1385	1019	366	3644	9346	7945	1401	13524	11172	2352	364955	15631	9	3.78	0.24	116.279
2024-02-22	20:02:29	1	1	22	50	0	0.25	20.78	0.047	0.35	0.25	21.5	20.311	0.55	0.469	0.503	5615	2033	97	6139	2223	106	1.093	28.918	10.473	0.497	16020	14807	12230	2577	1213	868	345	2723	6102	5051	1051	9918	8047	1871	377206	12251	7	3.94	0.24	113.372
2024-02-22	20:32:28	1	1	21.9	50	0	0.25	20.78	0.048	0.35	0.25	21.5	20.321	0.547	0.459	0.499	5495	1990	95	6106	2211	105	1.111	28.408	10.288	0.489	25155	23504	19642	3862	1651	1175	476	3481	9166	7693	1473	15989	13124	2865	397068	19862	11	4.2	0.24	113.372
2024-02-22	21:02:28	1	1	22	50	0	0.25	20.78	0.047	0.35	0.25	21.5	20.311	0.556	0.469	0.508	5601	2028	96	6202	2246	107	1.107	28.933	10.478	0.498	38136	35623	29727	5896	2513	1853	660	5176	11941	10013	1928	26195	21567	4628	428834	31766	18	4.41	0.24	112.209
2024-02-22	21:32:28	1	1	22	51	0	0.25	20.78	0.049	0.35	0.25	21.5	20.282	0.597	0.498	0.548	5951	2155	102	6718	2433	116	1.129	30.882	11.184	0.531	39176	36704	30605	6099	2472	1839	633	5759	11325	9556	1769	27851	22888	4963	464203	35369	20	4.66	0.24	109.302
2024-02-22	22:02:28	1	1	22	49	0	0.25	20.78	0.048	0.35	0.25	21.5	20.272	0.585	0.508	0.537	6069	2198	104	6516	2360	112	1.074	31.125	11.272	0.535	31192	28934	24181	4753	2258	1621	637	4495	7940	6641	1299	23252	19161	4091	495876	31673	18	4.87	0.24	106.977
2024-02-22	22:32:29	1	1	22	50	0	0.25	20.78	0.048	0.35	0.25	21.5	20.33	0.517	0.45	0.469	5424	1964	93	5727	2074	99	1.056	27.712	10.036	0.477	42679	39900	33299	6601	2779	2055	724	4993	9952	8376	1576	32727	26978	5749	539908	44032	24	4.94	0.24	105.814
2024-02-22	23:02:28	1	1	22	50	0	0.25	20.78	0.047	0.35	0.25	21.5	20.291	0.53	0.489	0.483	5956	2157	102	5873	2127	101	0.986	29.967	10.852	0.515	28081	26094	21841	4253	1987	1447	540	3135	7652	6385	1267	20429	16903	3526	569459	29551	16	5.12	0.24	105.233
2024-02-22	23:32:28	1	1	22	50	0	0.25	20.78	0.046	0.35	0.25	21.5	20.33	0.479	0.45	0.433	5544	2008	95	5289	1915	91	0.954	27.699	10.031	0.476	26560	24446	20330	4116	2114	1522	592	2790	7097	5839	1258	19463	16013	3450	599449	29991	17	5.31	0.24	105.233
2024-02-23	00:02:28	1	1	22	50	0	0.25	20.78	0.045	0.35	0.25	21.5	20.311	0.494	0.469	0.448	5796	2099	100	5476	1983	94	0.945	28.898	10.465	0.497	34735	31972	26937	5035	2763	2018	745	4167	8121	6871	1250	26614	22084	4530	641098	41649	23	5.43	0.24	105.233
2024-02-23	00:32:28	1	1	22	50	0	0.25	20.78	0.045	0.35	0.25	21.5	20.33	0.454	0.45	0.409	5630	2039	97	4997	1810	86	0.888	27.714	10.037	0.477	34296	31966	26878	5088	2330	1735	595	4485	8173	6976	1197	26123	21637	4486	679748	38650	21	5.66	0.24	104.07
2024-02-23	01:02:28	1	1	22	51	0	0.25	20.78	0.045	0.35	0.25	21.5	20.311	0.466	0.469	0.42	5891	2133	101	5137	1860	88	0.872	28.899	10.466	0.497	29690	27636	23188	4448	2054	1522	532	3864	7365	6251	1114	22325	18459	3866	713338	33589	19	5.92	0.24	103.488
2024-02-23	01:32:29	1	1	22	50	0	0.25	20.78	0.046	0.35	0.25	21.5	20.311	0.449	0.469	0.403	5946	2153	102	4922	1782	85	0.828	28.878	10.458	0.497	30760	28806	24168	4638	1954	1416	538	3773	7350	6205	1145	23410	19379	4031	745682	32344	18	6.35	0.24	104.07
2024-02-23	02:02:28	1	1	22	50	0	0.25	20.78	0.045	0.35	0.25	21.4	20.36	0.416	0.42	0.371	5311	1923	91	4544	1646	78	0.856	25.956	9.4	0.446	29030	27223	22994	4229	1807	1356	451	3913	9015	7748	1267	20015	16602	3413	775230	29548	16	6.46	0.24	104.07
2024-02-23	02:32:29	1	1	22	50	0	0.25	20.78	0.045	0.35	0.25	21.4	20.311	0.438	0.469	0.394	5995	2171	103	4831	1750	83	0.806	28.971	10.492	0.498	29049	27680	23476	4204	1369	1019	350	4043	8582	7425	1157	20467	17070	3397	806593	31363	17	6.59	0.24	102.907
2024-02-23	03:02:28	1	1	21.9	50	0	0.25	20.78	0.045	0.35	0.25	21.4	20.36	0.39	0.42	0.345	5366	1943	92	4209	1524	72	0.784	25.802	9.344	0.444	21969	20609	17462	3147	1360	1046	314	3588	5801	4979	822	16168	13529	2639	832504	25911	14	6.75	0.24	100.581
2024-02-23	03:32:29	1	1	22	50	0	0.25	20.78	0.044	0.35	0.25	21.4	20.409	0.348	0.371	0.304	4755	1722	82	3714	1345	64	0.781	22.847	8.274	0.393	9925	9172	7682	1490	753	565	188	1983	3484	2860	624	6441	5387	1054	842735	10231	6	6.96	0.24	103.488
2024-02-23	04:02:28	1	1	22	50	0	0.25	20.78	0.044	0.35	0.25	21.4	20.497	0.285	0.283	0.241	3596	1302	62	2935	1063	50	0.816	17.418	6.308	0.3	60	60	4	56	0	0	0	642	2	2	0	58	2	56	842785	50	0	6.96	0.24	103.488
2024-02-23	04:32:28	1	1	22	50	0	0.25	20.78	0.045	0.35	0.25	21.4	20.594	0.192	0.186	0.147	2375	860	41	1784	646	31	0.751	11.334	4.104	0.195	25	25	7	18	0	0	0	403	12	4	8	13	3	10	842842	57	0	6.97	0.24	103.488
2024-02-23	05:02:29	1	1	22	50	0	0.25	20.78	0.046	0.35	0.25	21.4	20.575	0.206	0.205	0.16	2659	963	46	1960	710	34	0.737	12.648	4.58	0.218	64	64	12	52	0	0	0	531	46	6	40	18	6	12	844382	1540	1	6.97	0.24	103.488
2024-02-23	05:32:29	1	1	22	50	0	0.25	20.78	0.047	0.35	0.25	21.4	20.565	0.215	0.215	0.168	2774	1005	48	2050	742	35	0.739	13.2	4.78	0.227	1301	1263	1036	227	38	29	9	874	724	583	141	577	482	95	845523	1140	1	7	0.24	100.581
2024-02-23	06:02:29	1	1	22	50	0	0.25	20.78	0.046	0.35	0.25	21.4	20.448	0.318	0.332	0.271	4258	1542	73	3318	1201	57	0.779	20.449	7.405	0.352	28413	27186	23244	3942	1227	932	295	5146	11049	9530	1519	17364	14646	2718	871098	25575	14	7.15	0.24	102.326
2024-02-23	06:32:29	1	1	22	50	99	0.25	20.78	0.047	0.35	0.25	21.4	20.409	0.353	0.371	0.306	4735	1715	81	3734	1352	64	0.789	22.789	8.253	0.392	6457	6097	5144	953	360	277	83	2500	2697	2277	420	3760	3144	616	876996	5898	3	7.19	0.24	102.907
2024-02-23	07:02:29	1	1	22	50	99	0.25	20.78	0.046	0.35	0.25	21.4	20.565	0.217	0.215	0.171	2780	1007	48	2099	760	36	0.755	13.277	4.808	0.228	0	0	0	0	0	0	0	646	0	0	0	0	0	0	876996	0	0	7.19	0.24	102.907
2024-02-23	07:32:28	1	1	22	49	99	0.25	20.78	0.046	0.35	0.25	21.5	20.663	0.144	0.117	0.098	1492	540	26	1192	432	21	0.799	7.198	2.607	0.124	0	0	0	0	0	0	0	543	0	0	0	0	0	0	876996	0	0	7.19	0.24	102.907
2024-02-23	08:02:29	1	1	21.9	50	99	0.25	20.78	0.048	0.35	0.25	21.5	20.682	0.123	0.098	0.075	1267	459	22	915	331	16	0.722	6.005	2.175	0.103	0	0	0	0	0	0	0	550	0	0	0	0	0	0	876996	0	0	7.19	0.24	102.907
2024-02-23	08:32:29	1	1	22	50	99	0.25	20.77	0.05	0.35	0.25	21.5	20.702	0.108	0.068	0.058	865	313	15	713	258	12	0.824	4.199	1.521	0.072	0	0	0	0	0	0	0	566	0	0	0	0	0	0	876996	0	0	7.19	0.24	102.907
2024-02-23	09:02:28	1	1	22	50	99	0.25	20.76	0.05	0.35	0.25	21.5	20.712	0.104	0.049	0.055	579	210	10	667	242	11	1.152	3.02	1.094	0.052	0	0	0	0	0	0	0	593	0	0	0	0	0	0	876996	0	0	7.19	0.24	102.907
2024-02-23	09:32:29	1	1	22	50	99	0.25	20.76	0.051	0.35	0.25	21.5	20.692	0.109	0.068	0.058	868	314	15	714	258	12	0.822	4.211	1.525	0.072	0	0	0	0	0	0	0	734	0	0	0	0	0	0	876996	0	0	7.2	0.24	102.907
2024-02-23	10:02:29	1	1	22	50	99	0.25	20.76	0.05	0.35	0.25	21.5	20.614	0.178	0.147	0.128	1846	668	32	1560	565	27	0.845	8.999	3.259	0.155	819	759	567	192	60	46	14	1874	466	317	149	353	296	57	878137	1141	1	7.21	0.24	102.326
2024-02-23	10:32:29	1	1	22	50	99	0.25	20.76	0.05	0.35	0.25	21.5	20.418	0.34	0.342	0.29	4329	1568	74	3530	1279	61	0.815	20.967	7.593	0.361	10679	10045	8529	1516	634	466	168	3271	3573	3044	529	7106	5951	1155	888826	10689	6	7.25	0.24	101.744
2024-02-23	11:02:28	1	1	22	50	99	0.25	20.76	0.051	0.35	0.25	21.5	20.516	0.259	0.244	0.209	3100	1123	53	2548	923	44	0.822	15.035	5.445	0.259	87	86	38	48	1	1	0	710	87	39	48	0	0	0	889663	837	0	7.26	0.24	82.5581
2024-02-23	11:32:29	1	1	21.9	50	99	0.25	20.77	0.05	0.35	0.25	21.5	20.565	0.216	0.205	0.166	2635	954	45	2029	735	35	0.77	12.631	4.574	0.217	308	301	164	137	7	2	5	858	306	164	142	2	2	0	890085	422	0	7.26	0.24	80.814
2024-02-23	12:02:28	1	1	22	51	99	0.25	20.78	0.049	0.35	0.25	21.5	20.565	0.21	0.215	0.161	2785	1009	48	1961	710	34	0.704	13.145	4.761	0.226	216	215	104	111	1	0	1	749	216	104	112	0	0	0	890819	734	0	7.26	0.24	101.744
2024-02-23	12:32:29	1	1	22	50	99	0.25	20.78	0.049	0.35	0.25	21.5	20.565	0.224	0.215	0.175	2746	995	47	2129	771	37	0.775	13.177	4.772	0.227	11	11	4	7	0	0	0	783	11	4	7	0	0	0	890895	75	0	7.27	0.24	101.744
2024-02-23	13:02:29	1	1	22	50	99	0.25	20.78	0.049	0.35	0.25	21.5	20.565	0.222	0.215	0.173	2749	996	47	2108	764	36	0.767	13.166	4.768	0.226	1208	1137	947	190	71	52	19	1394	739	604	135	469	395	74	891848	953	1	7.27	0.24	93.0233
2024-02-23	13:32:29	1	1	22	50	99	0.25	20.78	0.048	0.35	0.25	21.6	20.448	0.324	0.332	0.275	4215	1527	73	3345	1211	58	0.794	20.312	7.356	0.349	20707	19606	16808	2798	1101	805	296	4164	8055	6964	1091	12652	10649	2003	911595	19748	11	7.5	0.24	100
2024-02-23	14:02:29	1	1	22	50	99	0.25	20.78	0.049	0.35	0.25	21.6	20.428	0.33	0.352	0.281	4526	1639	78	3439	1246	59	0.76	21.643	7.838	0.372	13318	12477	10629	1848	841	602	239	2838	4740	4003	737	8578	7228	1350	925097	13502	8	7.54	0.24	100.581
2024-02-23	14:32:28	1	1	21.9	51	99	0.25	20.78	0.048	0.35	0.25	21.6	20.497	0.277	0.283	0.228	3631	1315	62	2786	1009	48	0.767	17.392	6.298	0.299	4599	4339	3736	603	260	182	78	1158	2621	2281	340	1978	1637	341	927420	2323	1	7.58	0.24	98.8372
2024-02-23	15:02:29	1	1	22	50	99	0.25	20.76	0.055	0.35	0.25	21.6	20.428	0.368	0.332	0.312	4100	1485	71	3794	1374	65	0.925	20.352	7.37	0.35	9188	8601	7253	1348	587	433	154	1883	5032	4309	723	4156	3377	779	932009	4589	3	8.56	0.24	109.884
2024-02-23	15:32:29	1	1	22	50	99	0.25	20.76	0.056	0.35	0.25	21.6	20.428	0.398	0.332	0.342	4008	1452	69	4156	1505	71	1.037	20.394	7.386	0.351	0	0	0	0	0	0	0	231	0	0	0	0	0	0	932009	0	0	8.56	0.24	109.302
2024-02-23	16:02:28	1	1	22	50	99	0.25	20.76	0.053	0.35	0.25	21.6	20.497	0.357	0.264	0.304	3100	1123	53	3718	1346	64	1.199	16.331	5.914	0.281	4440	4077	3419	658	363	248	115	1028	2425	2026	399	2015	1641	374	934388	2379	1	8.89	0.24	111.047
2024-02-23	16:32:29	1	1	22	49	99	0.25	20.78	0.051	0.35	0.25	21.6	20.448	0.4	0.332	0.349	3993	1446	69	4255	1541	73	1.066	20.442	7.403	0.352	3212	2984	2480	504	228	164	64	1162	1479	1257	222	1733	1387	346	936654	2266	1	9.21	0.24	113.953
2024-02-23	17:02:29	1	1	22	50	99	0.25	20.78	0.049	0.35	0.25	21.6	20.428	0.42	0.352	0.371	4247	1538	73	4542	1645	78	1.069	21.763	7.881	0.374	137	137	80	57	0	0	0	179	116	61	55	21	19	2	936975	320	0	9.22	0.24	113.953
2024-02-23	17:32:28	1	1	22	50	99	0.25	20.78	0.049	0.35	0.25	21.6	20.497	0.361	0.283	0.311	3357	1216	58	3785	1371	65	1.127	17.415	6.307	0.3	1897	1706	1365	341	191	131	60	949	962	763	199	935	733	202	939687	2713	2	9.33	0.24	113.372
2024-02-23	18:02:29	1	1	22	50	99	0.25	20.78	0.049	0.35	0.25	21.6	20.409	0.451	0.371	0.402	4450	1612	77	4929	1785	85	1.108	22.989	8.325	0.395	5432	5168	3864	1304	264	189	75	1338	2484	2107	377	2948	1946	1002	943659	3971	2	9.62	0.24	115.116
2024-02-23	18:32:29	1	1	22	50	0	0.25	20.78	0.049	0.35	0.25	21.6	20.409	0.455	0.371	0.406	4431	1605	76	4966	1798	85	1.121	22.956	8.314	0.395	528	462	346	116	66	38	28	799	294	222	72	234	162	72	944239	580	0	9.7	0.24	115.698
2024-02-23	19:02:29	1	1	22.1	51	0	0.25	20.78	0.049	0.35	0.25	21.5	20.477	0.382	0.303	0.333	3586	1299	62	4041	1463	70	1.127	18.6	6.736	0.32	13926	12963	10981	1982	963	697	266	2204	6392	5476	916	7534	6202	1332	953887	9648	5	10.02	0.24	115.116
2024-02-23	19:32:28	1	1	22	50	0	0.25	20.78	0.048	0.35	0.25	21.5	20.321	0.536	0.459	0.488	5519	1999	95	5959	2158	102	1.08	28.341	10.264	0.487	21702	20114	16894	3220	1588	1156	432	3117	8144	6848	1296	13558	11202	2356	972188	18301	10	10.24	0.24	115.116
2024-02-23	20:02:29	1	1	22	51	0	0.25	20.78	0.049	0.35	0.25	21.5	20.262	0.588	0.518	0.539	6258	2266	108	6588	2386	113	1.053	31.95	11.571	0.55	21895	20559	17221	3338	1336	897	439	3602	7269	5906	1363	14626	12212	2414	991910	19722	11	10.32	0.24	114.535
2024-02-23	20:32:28	1	1	22	50	0	0.25	20.78	0.049	0.35	0.25	21.5	20.282	0.583	0.498	0.534	5990	2169	103	6547	2371	113	1.093	30.849	11.172	0.531	33134	31010	25788	5222	2124	1494	630	4524	8381	6728	1653	24753	20554	4199	1019253	27343	15	10.42	0.24	112.791
2024-02-23	21:02:29	1	1	22	50	0	0.25	20.78	0.048	0.35	0.25	21.5	20.213	0.636	0.567	0.588	6863	2485	118	7189	2603	124	1.047	34.999	12.675	0.602	40494	38036	31906	6130	2458	1802	656	4624	6667	5596	1071	33827	28112	5715	1064679	45426	25	10.49	0.24	110.465
2024-02-23	21:32:28	1	1	22	50	0	0.25	20.78	0.049	0.35	0.25	21.5	20.213	0.643	0.567	0.593	6827	2472	117	7237	2621	124	1.06	34.909	12.642	0.6	45258	42890	35812	7078	2368	1776	592	5109	8179	6843	1336	37079	30745	6334	1112903	48224	27	10.58	0.24	106.977
2024-02-23	22:02:28	1	1	22	50	0	0.25	20.78	0.049	0.35	0.25	21.5	20.243	0.6	0.537	0.552	6523	2362	112	6743	2442	116	1.034	33.166	12.011	0.57	40305	38095	31749	6346	2210	1628	582	4275	6487	5364	1123	33818	28013	5805	1158276	45373	25	10.74	0.24	105.814
2024-02-23	22:32:28	1	1	22	50	0	0.25	20.78	0.049	0.35	0.25	21.5	20.282	0.538	0.498	0.489	6108	2212	105	5958	2158	102	0.976	30.662	11.104	0.527	35756	33679	28209	5470	2077	1547	530	4558	6774	5783	991	28982	23973	5009	1202830	44554	25	10.88	0.24	104.07
2024-02-23	23:02:29	1	1	22.1	51	0	0.25	20.78	0.049	0.35	0.25	21.5	20.291	0.492	0.489	0.443	6088	2205	105	5391	1952	93	0.885	29.956	10.848	0.515	31631	29638	24663	4975	1993	1447	546	3527	7678	6350	1328	23953	19760	4193	1237265	34434	19	10.94	0.24	100.581
2024-02-23	23:32:29	1	1	22	50	0	0.25	20.78	0.046	0.35	0.25	21.4	20.35	0.438	0.43	0.391	5371	1945	92	4777	1730	82	0.889	26.45	9.579	0.455	33831	31917	26605	5312	1914	1416	498	3731	8252	7008	1244	25579	21013	4566	1271738	34473	19	11.14	0.24	98.8372
2024-02-24	00:02:29	1	1	22	50	0	0.25	20.78	0.047	0.35	0.25	21.5	20.311	0.447	0.469	0.4	5951	2155	102	4891	1771	84	0.822	28.861	10.452	0.496	18369	17129	14283	2846	1240	918	322	2468	4616	3867	749	13753	11334	2419	1290193	18455	10	11.29	0.24	101.744
2024-02-24	00:32:29	1	1	22	50	0	0.25	20.78	0.047	0.35	0.25	21.4	20.497	0.285	0.283	0.239	3594	1301	62	2909	1053	50	0.809	17.38	6.294	0.299	0	0	0	0	0	0	0	249	0	0	0	0	0	0	1290193	0	0	11.3	0.24	101.163
2024-02-24	01:02:29	1	1	22	50	0	0.25	20.78	0.046	0.35	0.25	21.5	20.565	0.219	0.215	0.174	2761	1000	47	2122	769	37	0.769	13.23	4.791	0.228	190	182	136	46	8	6	2	255	158	117	41	32	25	7	1290300	107	0	11.3	0.24	101.163
2024-02-24	01:32:29	1	1	22.1	50	0	0.25	20.78	0.046	0.35	0.25	21.4	20.565	0.221	0.215	0.175	2753	997	47	2137	774	37	0.776	13.214	4.785	0.227	69	69	5	64	0	0	0	113	69	5	64	0	0	0	1290567	268	0	11.3	0.24	101.163
2024-02-24	02:02:29	1	1	22	50	0	0.25	20.78	0.046	0.35	0.25	21.4	20.565	0.219	0.215	0.173	2760	1000	47	2112	765	36	0.765	13.215	4.786	0.227	24309	22891	19221	3670	1418	1042	376	3735	7198	6094	1104	17111	14169	2942	1314861	24294	13	11.41	0.24	95.9302
2024-02-24	02:32:29	1	1	22	50	0	0.25	20.78	0.046	0.35	0.25	21.4	20.36	0.401	0.42	0.355	5317	1925	91	4313	1562	74	0.811	25.723	9.315	0.442	23898	22344	18757	3587	1554	1128	426	3144	6256	5205	1051	17642	14680	2962	1343300	28439	16	11.57	0.24	100
2024-02-24	03:02:29	1	1	22	50	0	0.25	20.78	0.046	0.35	0.25	21.4	20.379	0.381	0.401	0.335	5099	1847	88	4092	1482	70	0.803	24.621	8.916	0.423	20935	19604	16350	3254	1331	950	381	2762	6814	5717	1097	14121	11583	2538	1362771	19471	11	11.76	0.24	100.581
2024-02-24	03:32:28	1	1	22	50	0	0.25	20.78	0.045	0.35	0.25	21.5	20.448	0.329	0.332	0.284	4201	1521	72	3457	1252	59	0.823	20.38	7.38	0.351	4136	3909	3131	778	227	161	66	362	2831	2253	578	1305	1039	266	1364942	2172	1	11.8	0.24	98.2558
2024-02-24	04:02:29	1	1	22	50	0	0.25	20.78	0.045	0.35	0.25	21.4	20.565	0.219	0.215	0.174	2759	999	47	2124	769	37	0.77	13.223	4.789	0.227	155	154	65	89	1	0	1	0	124	51	73	31	14	17	1365057	114	0	11.81	0.24	98.2558
2024-02-24	04:32:29	1	1	22	50	0	0.25	20.78	0.044	0.35	0.25	21.4	20.643	0.153	0.137	0.11	1746	632	30	1330	482	23	0.762	8.352	3.024	0.144	840	836	676	160	4	0	4	0	481	371	110	359	305	54	1365894	837	0	11.81	0.24	98.2558
2024-02-24	05:02:29	1	1	22	50	0	0.25	20.78	0.044	0.35	0.25	21.4	20.682	0.129	0.098	0.084	1238	448	21	1032	374	18	0.833	6.019	2.18	0.104	28	27	17	10	1	0	1	0	22	14	8	6	3	3	1365913	19	0	11.81	0.24	98.2558
2024-02-24	05:32:29	1	1	22	50	0	0.25	20.78	0.044	0.35	0.25	21.4	20.712	0.105	0.068	0.061	862	312	15	741	268	13	0.859	4.216	1.527	0.073	127	123	30	93	4	0	4	0	120	26	94	7	4	3	1366444	532	0	11.81	0.24	98.2558
2024-02-24	06:02:28	1	1	22	50	0	0.25	20.78	0.044	0.35	0.25	21.4	20.712	0.096	0.068	0.052	890	322	15	636	230	11	0.715	4.213	1.526	0.072	67	65	21	44	2	0	2	0	51	18	33	16	3	13	1366617	173	0	11.81	0.24	98.2558
2024-02-24	06:32:29	1	1	22	50	99	0.25	20.78	0.044	0.35	0.25	21.4	20.731	0.089	0.049	0.045	605	219	10	552	200	9	0.912	2.996	1.085	0.052	456	454	111	343	2	0	2	0	350	108	242	106	3	103	1367274	657	0	11.82	0.24	98.2558
2024-02-24	07:02:29	1	1	22	50	99	0.25	20.78	0.045	0.35	0.25	21.4	20.663	0.145	0.117	0.1	1480	536	25	1214	440	21	0.82	7.176	2.599	0.123	5712	5353	4350	1003	359	256	103	862	2813	2241	572	2899	2365	534	1371929	4655	3	11.87	0.24	98.2558
2024-02-24	07:32:29	1	1	22	51	99	0.25	20.78	0.045	0.35	0.25	21.5	20.409	0.356	0.371	0.311	4718	1709	81	3783	1370	65	0.802	22.779	8.249	0.392	10930	10253	8581	1672	677	487	190	1351	4007	3319	688	6923	5749	1174	1382201	10272	6	12.15	0.24	98.2558
2024-02-24	08:02:28	1	1	22	50	99	0.25	20.78	0.045	0.35	0.25	21.5	20.565	0.227	0.215	0.182	2728	988	47	2219	804	38	0.813	13.204	4.782	0.227	129	121	48	73	8	0	8	0	60	26	34	69	22	47	1382344	144	0	12.15	0.24	98.2558
2024-02-24	08:32:29	1	1	22	50	99	0.25	20.78	0.046	0.35	0.25	21.5	20.594	0.2	0.186	0.154	2369	858	41	1881	681	32	0.794	11.416	4.134	0.196	35	33	9	24	2	0	2	0	22	5	17	13	4	9	1382366	21	0	12.15	0.24	98.2558
2024-02-24	09:02:29	1	1	22	50	99	0.25	20.78	0.045	0.35	0.25	21.6	20.594	0.202	0.186	0.158	2358	854	41	1927	698	33	0.817	11.426	4.138	0.197	88	87	27	60	1	0	1	0	83	23	60	5	4	1	1382456	91	0	12.16	0.24	98.2558
2024-02-24	09:32:28	1	1	22	51	99	0.25	20.78	0.045	0.35	0.25	21.5	20.565	0.223	0.215	0.178	2740	992	47	2171	786	37	0.792	13.2	4.78	0.227	10171	9569	7898	1671	602	443	159	1293	3556	2857	699	6615	5484	1131	1392631	10175	6	12.25	0.24	98.2558
2024-02-24	10:02:28	1	1	22	50	99	0.25	20.78	0.044	0.35	0.25	21.5	20.497	0.287	0.283	0.242	3578	1296	62	2945	1067	51	0.823	17.36	6.287	0.299	748	719	541	178	29	21	8	12	598	448	150	150	114	36	1392964	333	0	12.25	0.24	98.2558
2024-02-24	10:32:28	1	1	22	50	99	0.25	20.78	0.043	0.35	0.25	21.6	20.624	0.17	0.156	0.127	2000	724	34	1551	562	27	0.775	9.599	3.476	0.165	28	25	4	21	3	0	3	50	28	4	24	0	0	0	1392988	23	0	12.25	0.24	98.2558
2024-02-24	11:02:28	1	1	21.9	50	99	0.25	20.78	0.043	0.35	0.25	21.5	20.594	0.194	0.186	0.151	2379	862	41	1838	666	32	0.773	11.409	4.132	0.196	75	73	31	42	2	0	2	0	74	30	44	1	1	0	1393145	157	0	12.25	0.24	98.2558
2024-02-24	11:32:28	1	1	22	50	99	0.25	20.78	0.043	0.35	0.25	21.5	20.594	0.205	0.186	0.161	2335	846	40	1963	711	34	0.84	11.373	4.119	0.196	45	44	6	38	1	0	1	0	44	5	39	1	1	0	1393219	74	0	12.25	0.24	98.2558
2024-02-24	12:02:29	1	1	22	50	99	0.25	20.78	0.044	0.35	0.25	21.6	20.594	0.207	0.186	0.163	2339	847	40	1993	722	34	0.852	11.421	4.136	0.196	60	55	16	39	5	0	5	0	51	10	41	9	6	3	1393289	70	0	12.25	0.24	98.2558
2024-02-24	12:32:29	1	1	22	49	99	0.25	20.78	0.044	0.35	0.25	21.6	20.575	0.213	0.205	0.17	2622	949	45	2073	751	36	0.791	12.624	4.572	0.217	1784	1725	1289	436	59	50	9	146	1176	830	346	608	509	99	1394292	1003	1	12.26	0.24	98.2558
2024-02-24	13:02:29	1	1	22	50	99	0.25	20.78	0.044	0.35	0.25	21.5	20.585	0.216	0.195	0.172	2464	892	42	2103	762	36	0.853	12.036	4.359	0.207	183	181	91	90	2	0	2	0	183	91	92	0	0	0	1394509	217	0	12.27	0.24	98.2558
2024-02-24	13:32:29	1	1	21.9	50	99	0.25	20.78	0.044	0.35	0.25	21.5	20.594	0.21	0.186	0.167	2329	843	40	2034	737	35	0.874	11.428	4.139	0.197	13591	12841	10726	2115	750	555	195	1565	4518	3777	741	9073	7504	1569	1407555	13046	7	12.3	0.24	98.2558
2024-02-24	14:02:29	1	1	22	50	99	0.25	20.78	0.043	0.35	0.25	21.5	20.409	0.363	0.371	0.32	4720	1709	81	3919	1419	67	0.83	22.936	8.306	0.395	29061	27327	23031	4296	1734	1255	479	3694	6807	5754	1053	22254	18532	3722	1442001	34446	19	12.39	0.24	98.2558
2024-02-24	14:32:28	1	1	22	50	99	0.25	20.78	0.044	0.35	0.25	21.5	20.379	0.391	0.401	0.347	5053	1830	87	4227	1531	73	0.837	24.588	8.904	0.423	26296	24647	20647	4000	1649	1217	432	3103	6417	5332	1085	19879	16532	3347	1468429	26428	15	12.5	0.24	97.6744
2024-02-24	15:02:28	1	1	21.9	51	99	0.25	20.78	0.043	0.35	0.25	21.6	20.409	0.36	0.371	0.317	4695	1700	81	3862	1398	66	0.823	22.773	8.247	0.392	22278	20810	17454	3356	1468	1113	355	3445	5813	4904	909	16465	13663	2802	1490758	22329	12	12.58	0.24	95.3488
2024-02-24	15:32:28	1	1	22	50	99	0.25	20.78	0.043	0.35	0.25	21.5	20.409	0.361	0.371	0.318	4727	1712	81	3902	1413	67	0.825	22.943	8.309	0.395	19072	17775	14795	2980	1297	963	334	3151	4390	3667	723	14682	12091	2591	1513047	22289	12	13.09	0.24	96.5116
2024-02-24	16:02:28	1	1	22	50	99	0.25	20.78	0.043	0.35	0.25	21.6	20.379	0.38	0.401	0.337	5091	1844	88	4107	1487	71	0.807	24.607	8.911	0.423	21057	19908	16479	3429	1149	827	322	2840	5650	4740	910	15407	12566	2841	1533808	20761	12	13.3	0.24	94.7674
2024-02-24	16:32:29	1	1	22	50	99	0.25	20.78	0.044	0.35	0.25	21.6	20.409	0.362	0.371	0.318	4685	1697	81	3865	1400	66	0.825	22.74	8.235	0.391	20864	19713	16321	3392	1151	858	293	2906	4027	3420	607	16837	13759	3078	1556114	22306	12	13.39	0.24	95.9302
2024-02-24	17:02:28	1	1	22.1	48	99	0.25	20.78	0.044	0.35	0.25	21.6	20.526	0.247	0.254	0.204	3252	1178	56	2476	897	43	0.762	15.554	5.633	0.268	3012	2823	2378	445	189	138	51	233	1928	1642	286	1084	874	210	1557334	1220	1	13.42	0.24	94.7674
2024-02-24	17:32:28	1	1	22	50	99	0.25	20.78	0.048	0.35	0.25	21.6	20.428	0.357	0.352	0.309	4440	1608	76	3773	1366	65	0.85	21.67	7.848	0.373	8189	7524	6205	1319	665	428	237	1051	4050	3422	628	4139	3211	928	1561593	4259	2	14.7	0.24	94.7674
2024-02-24	18:02:29	1	1	22	50	99	0.25	20.78	0.054	0.35	0.25	21.5	20.428	0.4	0.352	0.346	4319	1564	74	4233	1533	73	0.98	21.701	7.859	0.373	731	667	523	144	64	49	15	99	489	390	99	242	182	60	1561884	291	0	14.95	0.24	94.7674
2024-02-24	18:32:28	1	1	22.1	50	0	0.25	20.78	0.049	0.35	0.25	21.6	20.477	0.373	0.303	0.323	3636	1317	63	3953	1431	68	1.087	18.703	6.773	0.322	4304	3933	3209	724	371	230	141	573	2510	2023	487	1794	1416	378	1564047	2163	1	15.62	0.24	94.7674
2024-02-24	19:02:28	1	1	22	51	0	0.25	20.78	0.048	0.35	0.25	21.6	20.409	0.461	0.371	0.413	4398	1593	76	5035	1823	87	1.145	22.902	8.294	0.394	11808	10974	9220	1754	834	605	229	1921	5870	4967	903	5938	4858	1080	1571441	7394	4	16.03	0.24	94.7674
2024-02-24	19:32:29	1	1	22	50	0	0.25	20.78	0.047	0.35	0.25	21.5	20.379	0.495	0.401	0.448	4747	1719	82	5473	1982	94	1.153	24.76	8.967	0.426	16629	15703	13102	2601	926	694	232	2240	6068	5076	992	10561	8720	1841	1584604	13163	7	16.41	0.24	113.953
2024-02-24	20:02:29	1	1	22	50	0	0.25	20.78	0.046	0.35	0.25	21.5	20.409	0.463	0.371	0.417	4390	1590	76	5094	1845	88	1.16	22.936	8.306	0.394	3097	2889	2244	645	208	144	64	228	1415	1074	341	1682	1314	368	1586804	2200	1	16.53	0.24	113.953
2024-02-24	20:32:29	1	1	22	50	0	0.25	20.78	0.046	0.35	0.25	21.5	20.409	0.458	0.371	0.412	4406	1595	76	5028	1821	86	1.141	22.923	8.302	0.394	852	804	551	253	48	17	31	146	384	264	120	468	304	164	1587497	693	0	16.53	0.24	113.953
2024-02-24	21:02:29	1	1	21.9	50	0	0.25	20.78	0.046	0.35	0.25	21.4	20.448	0.421	0.332	0.375	3909	1415	67	4559	1651	78	1.166	20.446	7.404	0.352	4967	4612	3696	916	355	213	142	486	2258	1784	474	2709	2125	584	1591101	3603	2	16.55	0.24	113.953
2024-02-24	21:32:28	1	1	22	50	0	0.25	20.78	0.046	0.35	0.25	21.4	20.458	0.406	0.322	0.36	3809	1379	66	4381	1587	75	1.15	19.855	7.19	0.342	393	385	280	105	8	5	3	23	299	207	92	94	78	16	1591372	272	0	16.55	0.24	113.953
2024-02-24	22:02:29	1	1	22	50	0	0.25	20.78	0.046	0.35	0.25	21.4	20.477	0.391	0.303	0.345	3544	1283	61	4184	1515	72	1.18	18.594	6.734	0.32	15773	14744	12168	2576	1029	705	324	1761	5048	4116	932	10725	8757	1968	1605340	13968	8	16.59	0.24	111.047
2024-02-24	22:32:29	1	1	22	50	0	0.25	20.78	0.046	0.35	0.25	21.4	20.311	0.567	0.469	0.521	5565	2015	96	6369	2306	110	1.144	28.977	10.494	0.498	38428	36264	30311	5953	2164	1601	563	3956	7338	6117	1221	31090	25795	5295	1644863	39523	22	16.63	0.24	109.884
2024-02-24	23:02:29	1	1	21.9	51	0	0.25	20.78	0.046	0.35	0.25	21.5	20.311	0.566	0.469	0.52	5556	2012	96	6334	2294	109	1.14	28.903	10.467	0.497	45198	42806	35599	7207	2392	1782	610	3321	7254	5880	1374	37944	31501	6443	1688706	43844	24	16.63	0.24	109.884
2024-02-24	23:32:29	1	1	22	50	0	0.25	20.78	0.045	0.35	0.25	21.5	20.243	0.631	0.537	0.586	6395	2316	110	7142	2586	123	1.117	33.101	11.987	0.569	52033	49495	41481	8014	2538	1845	693	3999	8035	6491	1544	43998	36835	7163	1737443	48737	27	16.66	0.24	105.233
2024-02-25	00:02:28	1	1	22	50	0	0.25	20.78	0.046	0.35	0.25	21.5	20.291	0.57	0.489	0.524	5859	2122	101	6411	2322	110	1.094	30.181	10.93	0.519	42885	40673	34094	6579	2212	1639	573	3475	9404	7605	1799	33481	28128	5353	1773871	36428	20	16.77	0.24	99.4186
2024-02-25	00:32:28	1	1	22	50	0	0.25	20.78	0.045	0.35	0.25	21.4	20.291	0.566	0.489	0.521	5882	2130	101	6378	2310	110	1.084	30.236	10.95	0.52	37413	35482	29593	5889	1931	1405	526	3096	7541	6182	1359	29872	24816	5056	1808397	34526	19	16.85	0.24	99.4186
2024-02-25	01:02:28	1	1	22	50	0	0.25	20.78	0.044	0.35	0.25	21.4	20.37	0.452	0.41	0.407	4996	1809	86	4948	1792	85	0.99	25.16	9.112	0.433	4239	4013	3223	790	226	160	66	337	1476	1105	371	2763	2278	485	1812397	4000	2	16.85	0.24	99.4186
2024-02-25	01:32:28	1	1	22	50	0	0.25	20.78	0.044	0.35	0.25	21.5	20.575	0.237	0.205	0.193	2546	922	44	2354	852	40	0.925	12.637	4.576	0.217	47	45	4	41	2	0	2	0	11	2	9	36	2	34	1812429	32	0	16.85	0.24	99.4186
2024-02-25	02:02:29	1	1	22	50	0	0.25	20.78	0.045	0.35	0.25	21.4	20.643	0.175	0.137	0.13	1688	611	29	1589	575	27	0.941	8.411	3.046	0.145	29	26	4	22	3	0	3	0	4	1	3	25	3	22	1812458	29	0	16.85	0.24	99.4186
2024-02-25	02:32:28	1	1	22	49	0	0.25	20.78	0.044	0.35	0.25	21.4	20.565	0.238	0.215	0.194	2686	973	46	2360	855	41	0.879	13.196	4.779	0.227	32733	31037	25888	5149	1696	1261	435	2723	5946	4840	1106	26787	22309	4478	1841044	28586	16	16.87	0.24	99.4186
2024-02-25	03:02:28	1	1	22	51	0	0.25	20.78	0.044	0.35	0.25	21.5	20.379	0.409	0.401	0.365	5021	1818	86	4470	1619	77	0.89	24.731	8.956	0.425	19388	18141	15109	3032	1247	911	336	2224	5705	4697	1008	13683	11323	2360	1861308	20264	11	17	0.24	98.2558
2024-02-25	03:32:29	1	1	22	50	0	0.25	20.78	0.044	0.35	0.25	21.4	20.477	0.319	0.303	0.275	3785	1371	65	3362	1218	58	0.888	18.636	6.749	0.321	3319	3120	2416	704	199	148	51	354	2083	1558	525	1236	1006	230	1863590	2282	1	17.04	0.24	98.2558
2024-02-25	04:02:29	1	1	22	50	0	0.25	20.78	0.044	0.35	0.25	21.4	20.614	0.191	0.166	0.147	2086	755	36	1797	651	31	0.862	10.209	3.697	0.176	20	16	1	15	4	0	4	0	20	1	19	0	0	0	1863616	26	0	17.04	0.24	98.2558
2024-02-25	04:32:29	1	1	22	50	0	0.25	20.78	0.043	0.35	0.25	21.4	20.682	0.135	0.098	0.092	1205	437	21	1113	403	19	0.923	5.982	2.166	0.103	54	51	14	37	3	0	3	0	54	14	40	0	0	0	1863667	51	0	17.04	0.24	98.2558
2024-02-25	05:02:28	1	1	22	50	0	0.25	20.78	0.043	0.35	0.25	21.4	20.712	0.112	0.068	0.068	837	303	14	838	303	14	1.001	4.224	1.53	0.073	224	218	16	202	6	0	6	0	22	13	9	202	3	199	1864059	392	0	17.04	0.24	98.2558
2024-02-25	05:32:28	1	1	22	50	0	0.25	20.78	0.043	0.35	0.25	21.4	20.731	0.098	0.049	0.055	574	208	10	676	245	12	1.178	3.01	1.09	0.052	8	6	1	5	2	0	2	0	8	1	7	0	0	0	1864067	8	0	17.04	0.24	98.2558
2024-02-25	06:02:29	1	1	22	50	0	0.25	20.78	0.044	0.35	0.25	21.4	20.731	0.09	0.049	0.046	604	219	10	563	204	10	0.932	3.003	1.088	0.052	5	2	1	1	3	0	3	0	5	1	4	0	0	0	1864068	2	0	17.05	0.24	98.2558
2024-02-25	06:32:28	1	1	21.9	50	99	0.25	20.78	0.043	0.35	0.25	21.4	20.731	0.085	0.049	0.042	619	224	11	511	185	9	0.826	3.006	1.089	0.052	18	13	9	4	5	0	5	0	18	9	9	0	0	0	1864075	7	0	17.05	0.24	98.2558
2024-02-25	07:02:29	1	1	22	51	99	0.25	20.78	0.045	0.35	0.25	21.4	20.731	0.086	0.049	0.041	619	224	11	504	182	9	0.814	2.996	1.085	0.052	23	17	9	8	6	0	6	0	23	9	14	0	0	0	1864088	13	0	17.05	0.24	98.2558
2024-02-25	07:32:28	1	1	22	50	99	0.25	20.78	0.045	0.35	0.25	21.5	20.731	0.087	0.049	0.042	623	226	11	510	185	9	0.819	3.018	1.093	0.052	266	262	122	140	4	0	4	0	246	106	140	20	16	4	1864273	185	0	17.05	0.24	98.2558
2024-02-25	08:02:29	1	1	21.9	50	99	0.25	20.78	0.045	0.35	0.25	21.5	20.643	0.179	0.137	0.134	1678	608	29	1631	591	28	0.972	8.417	3.048	0.145	11155	10414	8658	1756	741	536	205	1528	6251	5148	1103	4904	4046	858	1870813	6540	4	17.15	0.24	98.2558
2024-02-25	08:32:29	1	1	22	50	99	0.25	20.78	0.044	0.35	0.25	21.5	20.428	0.358	0.352	0.313	4392	1591	76	3804	1378	65	0.866	21.516	7.792	0.37	2884	2648	2090	558	236	172	64	216	1740	1349	391	1144	913	231	1872142	1329	1	17.15	0.24	98.2558
2024-02-25	09:02:28	1	1	22	50	99	0.25	20.78	0.046	0.35	0.25	21.5	20.594	0.204	0.186	0.159	2361	855	41	1944	704	33	0.824	11.454	4.148	0.197	139	139	54	85	0	0	0	6	119	38	81	20	16	4	1872379	237	0	17.15	0.24	98.2558
2024-02-25	09:32:28	1	1	22	50	99	0.25	20.78	0.046	0.35	0.25	21.5	20.594	0.208	0.186	0.162	2352	852	40	1983	718	34	0.843	11.46	4.15	0.197	75	72	26	46	3	0	3	3	66	20	46	9	6	3	1872475	95	0	17.15	0.24	98.2558
2024-02-25	10:02:28	1	1	22	50	99	0.25	20.78	0.046	0.35	0.25	21.5	20.614	0.196	0.166	0.15	2069	749	36	1820	659	31	0.879	10.166	3.682	0.175	149	146	80	66	3	0	3	31	108	52	56	41	28	13	1872750	275	0	17.15	0.24	98.2558
2024-02-25	10:32:29	1	1	22	51	99	0.25	20.78	0.046	0.35	0.25	21.6	20.614	0.196	0.166	0.15	2082	754	36	1833	664	32	0.88	10.234	3.706	0.176	123	122	50	72	1	0	1	2	101	34	67	22	16	6	1872926	177	0	17.15	0.24	98.2558
2024-02-25	11:02:29	1	1	22	50	99	0.25	20.78	0.046	0.35	0.25	21.5	20.594	0.206	0.186	0.16	2361	855	41	1960	710	34	0.83	11.473	4.155	0.197	1068	1042	791	251	26	17	9	75	704	528	176	364	280	84	1873625	698	0	17.15	0.24	98.2558
2024-02-25	11:32:28	1	1	22	49	99	0.25	20.78	0.047	0.35	0.25	21.5	20.497	0.311	0.283	0.264	3519	1275	61	3215	1164	55	0.913	17.426	6.311	0.3	16110	15144	12542	2602	966	688	278	1927	5362	4338	1024	10748	8892	1856	1889013	15388	9	17.19	0.24	98.2558
2024-02-25	12:02:29	1	1	22	50	99	0.25	20.78	0.046	0.35	0.25	21.5	20.565	0.24	0.215	0.194	2695	976	46	2371	859	41	0.88	13.243	4.796	0.228	65	65	36	29	0	0	0	169	39	20	19	26	16	10	1889044	32	0	17.19	0.24	98.2558
2024-02-25	12:32:29	1	1	22	49	99	0.25	20.78	0.047	0.35	0.25	21.6	20.594	0.204	0.186	0.157	2359	854	41	1917	694	33	0.812	11.417	4.135	0.196	118	114	32	82	4	1	3	1	89	21	68	29	12	17	1889241	197	0	17.19	0.24	98.2558
2024-02-25	13:02:28	1	1	22	50	99	0.25	20.78	0.047	0.35	0.25	21.5	20.614	0.193	0.166	0.146	2088	756	36	1779	644	31	0.852	10.199	3.693	0.175	76	73	12	61	3	0	3	0	72	10	62	4	2	2	1889421	179	0	17.2	0.24	98.2558
2024-02-25	13:32:28	1	1	22	50	99	0.25	20.78	0.047	0.35	0.25	21.6	20.594	0.203	0.186	0.156	2371	859	41	1905	690	33	0.803	11.45	4.146	0.197	90	87	25	62	3	0	3	0	82	21	61	8	4	4	1889740	320	0	17.2	0.24	98.2558
2024-02-25	14:02:29	1	1	22	50	99	0.25	20.78	0.047	0.35	0.25	21.6	20.565	0.236	0.215	0.189	2718	984	47	2316	839	40	0.852	13.272	4.806	0.228	17657	16640	14076	2564	1017	760	257	2058	4563	3887	676	13094	10949	2145	1910903	21162	12	17.22	0.24	98.2558
2024-02-25	14:32:29	1	1	22	50	99	0.25	20.78	0.047	0.35	0.25	21.5	20.428	0.368	0.352	0.321	4412	1598	76	3928	1423	68	0.89	21.732	7.87	0.374	13731	12954	11078	1876	777	556	221	1434	3561	3026	535	10170	8608	1562	1935910	25008	14	17.23	0.24	98.2558
2024-02-25	15:02:28	1	1	21.9	53	99	0.25	20.78	0.046	0.35	0.25	21.5	20.585	0.22	0.195	0.174	2456	889	42	2124	769	37	0.865	12.028	4.356	0.207	7622	7143	6093	1050	479	359	120	617	4066	3548	518	3556	2904	652	1945423	9513	5	17.61	0.24	98.2558
2024-02-25	15:32:29	1	1	22	51	99	0.25	20.78	0.054	0.35	0.25	21.6	20.428	0.401	0.352	0.347	4320	1564	74	4249	1539	73	0.984	21.723	7.867	0.374	7051	6553	5390	1163	498	351	147	1037	3356	2828	528	3695	2913	782	1949208	3785	2	18.72	0.24	98.2558
2024-02-25	16:02:28	1	1	22.1	50	99	0.25	20.78	0.055	0.35	0.25	21.5	20.428	0.439	0.352	0.385	4184	1515	72	4693	1700	81	1.122	21.678	7.851	0.373	769	733	542	191	36	28	8	34	509	391	118	260	179	81	1949701	493	0	19.1	0.24	98.2558
2024-02-25	16:32:29	1	1	22	50	99	0.25	20.78	0.051	0.35	0.25	21.6	20.477	0.398	0.303	0.346	3568	1292	61	4240	1535	73	1.188	18.749	6.79	0.322	5493	5134	4239	895	359	259	100	1057	2914	2400	514	2579	2098	481	1953247	3546	2	19.74	0.24	111.047
2024-02-25	17:02:28	1	1	21.9	50	99	0.25	20.78	0.049	0.35	0.25	21.6	20.418	0.451	0.362	0.402	4285	1552	74	4908	1778	84	1.146	22.315	8.081	0.384	3368	3152	2447	705	216	147	69	320	1797	1354	443	1571	1240	331	1955070	1823	1	20	0.24	111.047
2024-02-25	17:32:28	1	1	22	50	99	0.25	20.78	0.048	0.35	0.25	21.5	20.428	0.453	0.352	0.405	4126	1494	71	4942	1790	85	1.198	21.726	7.868	0.374	1004	984	742	242	20	14	6	64	796	593	203	208	163	45	1955750	680	0	20.07	0.24	111.047
2024-02-25	18:02:29	1	1	22	50	99	0.25	20.78	0.047	0.35	0.25	21.6	20.428	0.444	0.352	0.397	4159	1506	72	4853	1758	83	1.167	21.757	7.879	0.374	6450	6092	5049	1043	358	248	110	589	2852	2380	472	3598	2917	681	1959833	4083	2	20.32	0.24	111.047
2024-02-25	18:32:29	1	1	22	50	0	0.25	20.78	0.047	0.35	0.25	21.6	20.36	0.525	0.42	0.478	4927	1784	85	5815	2106	100	1.18	25.848	9.361	0.445	28192	26481	21967	4514	1711	1213	498	2933	5647	4601	1046	22545	18579	3966	1987561	27728	15	20.58	0.24	111.047
2024-02-25	19:02:28	1	1	22	50	0	0.25	20.78	0.048	0.35	0.25	21.6	20.291	0.596	0.489	0.548	5752	2083	99	6662	2412	115	1.158	30.036	10.878	0.517	24532	22877	18968	3909	1655	1163	492	2499	6193	5032	1161	18339	15099	3240	2011234	23673	13	20.64	0.24	111.047
2024-02-25	19:32:29	1	1	22	50	0	0.25	20.78	0.048	0.35	0.25	21.5	20.282	0.61	0.498	0.562	5871	2126	101	6848	2480	118	1.166	30.709	11.121	0.528	29457	27693	23058	4635	1764	1244	520	2745	6205	5012	1193	23252	19290	3962	2039637	28403	16	20.68	0.24	111.047
2024-02-25	20:02:29	1	1	22	50	0	0.25	20.78	0.048	0.35	0.25	21.5	20.252	0.637	0.528	0.59	6237	2259	107	7190	2604	124	1.153	32.531	11.781	0.56	37595	35374	29330	6044	2221	1598	623	3334	7137	5754	1383	30458	25174	5284	2077282	37645	21	20.72	0.24	108.14
2024-02-25	20:32:28	1	1	22	49	0	0.25	20.78	0.048	0.35	0.25	21.5	20.213	0.669	0.567	0.621	6777	2454	117	7613	2757	131	1.123	35.128	12.721	0.604	52364	49544	41444	8100	2820	2062	758	3824	7987	6457	1530	44377	37049	7328	2128797	51515	29	20.76	0.24	108.14
2024-02-25	21:02:28	1	1	22	50	0	0.25	20.78	0.049	0.35	0.25	21.5	20.243	0.65	0.537	0.601	6352	2300	109	7335	2656	126	1.155	33.146	12.004	0.57	49871	47534	39856	7678	2337	1663	674	3658	8393	6749	1644	41478	34770	6708	2171344	42547	24	20.78	0.24	105.814
2024-02-25	21:32:28	1	1	22	50	0	0.25	20.78	0.05	0.35	0.25	21.5	20.311	0.575	0.469	0.525	5533	2004	95	6397	2317	110	1.156	28.88	10.459	0.497	39918	38172	31731	6441	1746	1231	515	3028	5715	4618	1097	34203	28344	5859	2213446	42102	23	20.82	0.24	105.814
2024-02-25	22:02:28	1	1	22	50	0	0.25	20.78	0.049	0.35	0.25	21.4	20.272	0.598	0.508	0.549	6066	2197	104	6698	2426	115	1.104	31.313	11.34	0.539	41687	39495	32988	6507	2192	1585	607	3179	6681	5507	1174	35006	29066	5940	2255779	42332	24	21.09	0.24	102.326
2024-02-25	22:32:28	1	1	22	50	0	0.25	20.78	0.047	0.35	0.25	21.5	20.35	0.498	0.43	0.452	5158	1868	89	5492	1989	94	1.065	26.403	9.562	0.454	35143	32890	27419	5471	2253	1647	606	2621	5482	4539	943	29661	24527	5134	2295426	39647	22	21.16	0.24	102.326
2024-02-25	23:02:29	1	1	22.1	50	0	0.25	20.78	0.047	0.35	0.25	21.4	20.36	0.458	0.42	0.41	5149	1865	89	5000	1811	86	0.971	25.823	9.352	0.444	34124	32171	26916	5255	1953	1403	550	2695	5247	4318	929	28877	24001	4876	2335269	39844	22	21.26	0.24	99.4186
2024-02-25	23:32:29	1	1	22	50	0	0.25	20.78	0.046	0.35	0.25	21.5	20.33	0.464	0.45	0.418	5590	2024	96	5103	1848	88	0.913	27.674	10.022	0.476	22540	21120	17492	3628	1420	1034	386	1909	4634	3728	906	17906	14798	3108	2360532	25262	14	21.4	0.24	99.4186
2024-02-26	00:02:29	1	1	22	50	0	0.25	20.78	0.047	0.35	0.25	21.4	20.487	0.316	0.293	0.269	3648	1321	63	3276	1186	56	0.898	18	6.519	0.31	64	56	18	38	8	0	8	11	64	18	46	0	0	0	2360631	99	0	21.41	0.24	99.4186
2024-02-26	00:32:28	1	1	22	50	0	0.25	20.78	0.045	0.35	0.25	21.4	20.575	0.228	0.205	0.184	2565	929	44	2233	809	38	0.871	12.58	4.556	0.216	26	20	0	20	6	0	6	0	26	0	26	0	0	0	2360661	31	0	21.41	0.24	99.4186
2024-02-26	01:02:28	1	1	22	50	0	0.25	20.78	0.044	0.35	0.25	21.4	20.565	0.231	0.215	0.187	2728	988	47	2291	830	39	0.84	13.284	4.811	0.228	57	53	7	46	4	0	4	3	56	6	50	1	1	0	2360794	133	0	21.42	0.24	99.4186
2024-02-26	01:32:29	1	1	22	50	0	0.25	20.78	0.043	0.35	0.25	21.4	20.594	0.219	0.186	0.176	2297	832	40	2149	778	37	0.935	11.431	4.14	0.197	34668	32749	27282	5467	1919	1419	500	2971	6150	5052	1098	28518	23649	4869	2394461	33667	19	21.47	0.24	99.4186
2024-02-26	02:02:28	1	1	22	50	0	0.25	20.78	0.044	0.35	0.25	21.4	20.379	0.403	0.401	0.359	5026	1820	86	4380	1586	75	0.871	24.652	8.928	0.424	34874	32740	27709	5031	2134	1589	545	2461	6645	5550	1095	28229	23748	4481	2431506	37045	21	21.64	0.24	97.093
2024-02-26	02:32:29	1	1	22	49	0	0.25	20.78	0.044	0.35	0.25	21.4	20.409	0.381	0.371	0.337	4632	1677	80	4108	1488	71	0.887	22.799	8.256	0.392	8735	8012	6561	1451	723	534	189	791	3384	2683	701	5351	4412	939	2439758	8252	5	21.67	0.24	97.093
2024-02-26	03:02:28	1	1	22	50	0	0.25	20.78	0.044	0.35	0.25	21.4	20.555	0.236	0.225	0.192	2859	1035	49	2356	853	41	0.824	13.872	5.024	0.239	49	49	4	45	0	0	0	0	49	4	45	0	0	0	2439826	68	0	21.67	0.24	97.093
2024-02-26	03:32:29	1	1	22	50	0	0.25	20.78	0.043	0.35	0.25	21.4	20.663	0.153	0.117	0.11	1452	526	25	1344	487	23	0.926	7.21	2.611	0.124	13	13	5	8	0	0	0	0	9	2	7	4	3	1	2439852	26	0	21.67	0.24	97.093
2024-02-26	04:02:29	1	1	22	50	0	0.25	20.78	0.044	0.35	0.25	21.4	20.682	0.123	0.098	0.079	1253	454	22	965	349	17	0.77	6.005	2.175	0.103	0	0	0	0	0	0	0	0	0	0	0	0	0	0	2439852	0	0	21.67	0.24	97.093
2024-02-26	04:32:28	1	1	22	50	0	0.25	20.78	0.044	0.35	0.25	21.4	20.712	0.106	0.068	0.062	857	310	15	759	275	13	0.886	4.217	1.527	0.073	0	0	0	0	0	0	0	0	0	0	0	0	0	0	2439852	0	0	21.67	0.24	97.093
2024-02-26	05:02:28	1	1	22	50	0	0.25	20.78	0.044	0.35	0.25	21.4	20.731	0.096	0.049	0.053	586	212	10	644	233	11	1.099	3.023	1.095	0.052	1	0	0	0	1	1	0	0	1	1	0	0	0	0	2439853	0	0	21.67	0.24	97.093
2024-02-26	05:32:28	1	1	21.9	50	0	0.25	20.78	0.043	0.35	0.25	21.4	20.731	0.089	0.049	0.046	607	220	10	560	203	10	0.922	3.012	1.091	0.052	8	7	2	5	1	0	1	0	4	1	3	4	1	3	2439855	2	0	21.67	0.24	97.093
2024-02-26	06:02:29	1	1	22	50	0	0.25	20.78	0.043	0.35	0.25	21.4	20.712	0.109	0.068	0.066	842	305	14	803	291	14	0.954	4.205	1.523	0.072	9339	8769	7143	1626	570	393	177	1168	4870	3879	991	4469	3657	812	2446261	6407	4	21.72	0.24	95.9302
2024-02-26	06:32:28	1	1	22	50	99	0.25	20.78	0.044	0.35	0.25	21.4	20.409	0.365	0.371	0.321	4693	1699	81	3917	1418	67	0.835	22.826	8.266	0.393	14064	13178	11064	2114	886	642	244	1605	5258	4378	880	8806	7328	1478	2458036	11775	7	21.87	0.24	95.9302
2024-02-26	07:02:28	1	1	22	49	99	0.25	20.78	0.044	0.35	0.25	21.4	20.575	0.216	0.205	0.172	2623	950	45	2108	763	36	0.804	12.669	4.588	0.218	22	17	12	5	5	0	5	0	20	10	10	2	2	0	2458050	14	0	21.87	0.24	95.9302
2024-02-26	07:32:28	1	1	22	50	99	0.25	20.78	0.044	0.35	0.25	21.5	20.663	0.149	0.117	0.104	1473	533	25	1269	460	22	0.862	7.208	2.61	0.124	75	73	2	71	2	0	2	0	75	2	73	0	0	0	2458241	191	0	21.87	0.24	95.9302
2024-02-26	08:02:28	1	1	22	50	99	0.25	20.78	0.044	0.35	0.25	21.5	20.633	0.17	0.147	0.125	1860	674	32	1533	555	26	0.824	9.025	3.268	0.155	26	19	1	18	7	0	7	0	26	1	25	0	0	0	2458255	14	0	21.87	0.24	95.9302
2024-02-26	08:32:28	1	1	22	50	99	0.25	20.78	0.045	0.35	0.25	21.5	20.614	0.186	0.166	0.142	2106	763	36	1726	625	30	0.82	10.208	3.697	0.176	1509	1424	1124	300	85	54	31	137	826	629	197	683	549	134	2459127	872	0	21.88	0.24	95.9302
2024-02-26	09:02:29	1	1	22	50	99	0.25	20.78	0.046	0.35	0.25	21.5	20.467	0.321	0.313	0.275	3937	1426	68	3357	1216	58	0.853	19.226	6.963	0.331	12763	11783	9858	1925	980	711	269	1448	3803	3184	619	8960	7385	1575	2471096	11969	7	21.93	0.24	95.9302
2024-02-26	09:32:28	1	1	22	50	99	0.25	20.78	0.047	0.35	0.25	21.5	20.594	0.206	0.186	0.159	2349	851	40	1942	703	33	0.827	11.406	4.131	0.196	2594	2535	1994	541	59	44	15	187	1530	1167	363	1064	871	193	2472932	1836	1	21.93	0.24	95.9302
2024-02-26	10:02:29	1	1	22	49	99	0.25	20.78	0.049	0.35	0.25	21.5	20.614	0.18	0.166	0.131	2146	777	37	1597	578	27	0.744	10.224	3.702	0.176	15	9	2	7	6	0	6	0	9	1	8	6	1	5	2472935	3	0	21.93	0.24	95.9302
2024-02-26	10:32:29	1	1	22	50	99	0.25	20.78	0.049	0.35	0.25	21.5	20.682	0.135	0.098	0.086	1230	446	21	1053	381	18	0.856	6.013	2.178	0.103	36	32	11	21	4	0	4	0	27	5	22	9	6	3	2473034	99	0	21.93	0.24	95.9302
2024-02-26	11:02:29	1	1	22	50	99	0.25	20.78	0.049	0.35	0.25	21.5	20.614	0.176	0.166	0.127	2148	778	37	1546	560	27	0.72	10.176	3.685	0.175	59	55	16	39	4	0	4	0	32	5	27	27	11	16	2473163	129	0	21.93	0.24	95.9302
2024-02-26	11:32:28	1	1	22	50	99	0.25	20.78	0.048	0.35	0.25	21.5	20.594	0.205	0.186	0.157	2342	848	40	1898	687	33	0.811	11.327	4.102	0.195	111	107	43	64	4	0	4	0	88	29	59	23	14	9	2473327	164	0	21.93	0.24	95.9302
2024-02-26	12:02:29	1	1	22	50	99	0.25	20.78	0.049	0.35	0.25	21.5	20.594	0.21	0.186	0.161	2337	846	40	1964	711	34	0.84	11.383	4.122	0.196	16964	15865	13195	2670	1099	824	275	1848	3866	3158	708	13098	10861	2237	2491452	18125	10	21.97	0.24	95.9302
2024-02-26	12:32:29	1	1	22	50	99	0.25	20.78	0.051	0.35	0.25	21.5	20.477	0.313	0.303	0.262	3833	1388	66	3195	1157	55	0.834	18.641	6.751	0.321	2674	2564	2051	513	110	82	28	176	1193	903	290	1481	1230	251	2494127	2675	1	21.97	0.24	95.9302
2024-02-26	13:02:29	1	1	22	50	99	0.25	20.78	0.05	0.35	0.25	21.6	20.614	0.188	0.166	0.137	2113	765	36	1670	605	29	0.79	10.175	3.685	0.175	69	64	17	47	5	1	4	379	33	9	24	36	9	27	2494176	49	0	21.97	0.24	95.9302
2024-02-26	13:32:29	1	1	21.9	50	99	0.25	20.78	0.048	0.35	0.25	21.5	20.594	0.206	0.186	0.157	2358	854	41	1922	696	33	0.815	11.416	4.134	0.196	7837	7368	6033	1335	469	349	120	1211	2628	2132	496	5209	4250	959	2500120	5944	3	21.98	0.24	95.9302
2024-02-26	14:02:28	1	1	22	50	99	0.25	20.78	0.049	0.35	0.25	21.5	20.379	0.396	0.401	0.348	5075	1838	87	4254	1541	73	0.838	24.705	8.947	0.425	27406	25527	21518	4009	1879	1397	482	2915	7312	6071	1241	20094	16844	3250	2529077	28957	16	22.01	0.24	95.9302
2024-02-26	14:32:29	1	1	22	49	99	0.25	20.78	0.049	0.35	0.25	21.6	20.379	0.388	0.401	0.34	5073	1837	87	4133	1497	71	0.815	24.562	8.895	0.422	28675	27040	22753	4287	1635	1150	485	3392	6970	5849	1121	21705	18054	3651	2566775	37698	21	22.03	0.24	93.6047
2024-02-26	15:02:28	1	1	22	50	99	0.25	20.78	0.05	0.35	0.25	21.6	20.37	0.4	0.41	0.35	5202	1884	89	4273	1547	73	0.821	25.225	9.135	0.434	30311	28203	23590	4613	2108	1524	584	3172	6797	5694	1103	23514	19420	4094	2604234	37459	21	22.05	0.24	93.6047
2024-02-26	15:32:28	1	1	22	50	99	0.25	20.78	0.05	0.35	0.25	21.6	20.399	0.372	0.381	0.322	4863	1761	84	3945	1429	68	0.811	23.529	8.521	0.405	2357	2190	1796	394	167	126	41	171	581	455	126	1776	1467	309	2606458	2224	1	22.05	0.24	93.6047
2024-02-26	16:02:28	1	1	22	50	99	0.25	20.78	0.049	0.35	0.25	21.5	20.604	0.194	0.176	0.145	2238	811	38	1768	640	30	0.79	10.776	3.903	0.185	41	40	12	28	1	1	0	0	41	13	28	0	0	0	2606494	36	0	22.05	0.24	93.6047
2024-02-26	16:32:29	1	1	22	50	99	0.25	20.78	0.049	0.35	0.25	21.5	20.526	0.265	0.254	0.216	3235	1172	56	2646	958	46	0.818	15.677	5.677	0.27	30334	28304	23658	4646	2030	1495	535	3377	5825	4929	896	24509	20224	4285	2645185	38691	21	22.1	0.24	93.6047
2024-02-26	17:02:29	1	1	22	50	99	0.25	20.78	0.049	0.35	0.25	21.5	20.379	0.378	0.401	0.329	5107	1849	88	4010	1452	69	0.785	24.56	8.894	0.422	29104	27006	22443	4563	2098	1528	570	3490	6053	5078	975	23051	18893	4158	2683178	37993	21	22.18	0.24	93.6047
2024-02-21	18:02:29	2	2	21.9	51	99	0.25	20.78	0.055	0.35	0.25	21	20.497	0.305	0.283	0.25	3446	1259	61	2948	1077	52	0.856	16.84	6.151	0.3	29598	26303	22081	4222	3295	2533	762	4381	15244	12761	2483	14354	11853	2501	15547	15547	9	0.17	0.02	100
2024-02-21	18:32:29	2	2	22	50	0	0.25	20.78	0.061	0.35	0.25	21	20.35	0.502	0.43	0.442	5016	1832	89	5190	1896	92	1.035	25.507	9.317	0.454	29613	26072	22118	3954	3541	2731	810	4713	15627	13140	2487	13986	11709	2277	31683	16135	9	0.17	0.06	98.3146
2024-02-21	19:02:29	2	2	22.1	50	0	0.25	20.78	0.054	0.35	0.25	21.1	20.311	0.57	0.469	0.517	5368	1961	96	6072	2218	108	1.131	27.872	10.181	0.496	40266	35978	30480	5498	4288	3354	934	6183	22652	19052	3600	17614	14782	2832	57338	25655	14	0.17	0.06	97.7528
2024-02-21	19:32:28	2	2	22	50	0	0.25	20.78	0.05	0.35	0.25	21.1	20.33	0.551	0.45	0.501	5156	1883	92	5919	2162	105	1.148	26.865	9.813	0.478	31001	27287	22955	4332	3714	2862	852	5709	18412	15349	3063	12589	10468	2121	79183	21845	12	0.21	0.06	96.6292
2024-02-21	20:02:29	2	2	22	50	0	0.25	20.78	0.049	0.35	0.25	21.2	20.291	0.594	0.489	0.545	5593	2043	100	6439	2352	115	1.151	29.164	10.653	0.519	18594	16602	13906	2696	1992	1505	487	3463	9836	8228	1608	8758	7183	1575	90580	11397	6	0.58	0.06	98.3146
2024-02-21	20:32:29	2	2	22	50	0	0.25	20.78	0.047	0.35	0.25	21.2	20.184	0.704	0.596	0.657	6821	2491	121	7726	2822	138	1.133	35.424	12.939	0.631	26141	22979	19235	3744	3162	2453	709	4252	12419	10304	2115	13722	11384	2338	110343	19763	11	1.17	0.06	102.809
2024-02-21	21:02:28	2	2	22	50	0	0.25	20.78	0.047	0.35	0.25	21.2	20.291	0.59	0.489	0.543	5590	2042	100	6403	2339	114	1.145	29.111	10.633	0.518	31368	27896	23587	4309	3472	2684	788	4106	13594	11484	2110	17774	14787	2987	131441	21097	12	1.58	0.06	104.494
2024-02-21	21:32:29	2	2	22	50	0	0.25	20.78	0.046	0.35	0.25	21.2	20.311	0.561	0.469	0.515	5412	1977	96	6093	2226	108	1.126	28.066	10.251	0.5	25414	22831	19096	3735	2583	1990	593	3242	12944	10733	2211	12470	10353	2117	148649	17209	10	1.93	0.06	106.742
2024-02-21	22:02:28	2	2	22	50	0	0.25	20.78	0.047	0.35	0.25	21.2	20.36	0.529	0.42	0.483	4775	1744	85	5711	2086	102	1.196	25.137	9.181	0.447	22783	20440	17039	3401	2343	1783	560	2900	9043	7515	1528	13740	11307	2433	163657	15008	8	2.15	0.06	106.18
2024-02-21	22:32:29	2	2	22	50	0	0.25	20.78	0.047	0.35	0.25	21.2	20.36	0.532	0.42	0.485	4767	1741	85	5737	2095	102	1.203	25.132	9.18	0.447	17537	15911	13270	2641	1626	1235	391	2282	8545	7024	1521	8992	7481	1511	178424	14766	8	2.39	0.06	107.865
2024-02-21	23:02:28	2	2	22	51	0	0.25	20.78	0.046	0.35	0.25	21.2	20.33	0.547	0.45	0.501	5140	1878	91	5904	2157	105	1.149	26.788	9.785	0.477	25199	23108	19504	3604	2091	1598	493	3344	13344	11236	2108	11855	9866	1989	197371	18948	11	2.47	0.06	105.618
2024-02-21	23:32:28	2	2	22	50	0	0.25	20.78	0.046	0.35	0.25	21.2	20.379	0.503	0.401	0.457	4534	1656	81	5365	1960	95	1.183	23.802	8.694	0.424	16381	14656	12259	2397	1725	1271	454	2187	8857	7303	1554	7524	6227	1297	206649	9277	5	2.61	0.06	109.551
2024-02-22	00:02:28	2	2	22	50	0	0.25	20.78	0.047	0.35	0.25	21.2	20.379	0.49	0.401	0.443	4598	1679	82	5230	1910	93	1.137	23.903	8.731	0.425	20026	17995	15000	2995	2031	1510	521	3073	10515	8717	1798	9511	7793	1718	217831	11182	6	2.63	0.06	109.551
2024-02-22	00:32:28	2	2	22	51	0	0.25	20.78	0.047	0.35	0.25	21.1	20.37	0.497	0.41	0.449	4717	1723	84	5295	1934	94	1.122	24.448	8.93	0.435	14452	13012	10801	2211	1440	1071	369	1936	7499	6159	1340	6953	5713	1240	228425	10595	6	4.16	0.06	105.618
2024-02-22	01:02:29	2	2	22	50	0	0.25	20.78	0.046	0.35	0.25	21.1	20.409	0.448	0.371	0.402	4296	1569	76	4756	1737	85	1.107	22.191	8.105	0.395	15561	13800	11382	2418	1761	1289	472	1925	7226	5889	1337	8335	6782	1553	238508	10082	6	4.16	0.06	103.371
2024-02-22	01:32:28	2	2	22	50	0	0.25	20.78	0.047	0.35	0.25	21.2	20.37	0.469	0.41	0.422	4800	1753	85	4974	1817	89	1.036	24.418	8.919	0.435	17011	15470	12845	2625	1541	1139	402	2235	8985	7402	1583	8026	6582	1444	248385	9878	5	5.56	0.06	103.371
2024-02-22	02:02:29	2	2	22	51	0	0.25	20.78	0.046	0.35	0.25	21.2	20.428	0.383	0.352	0.337	4220	1542	75	3993	1459	71	0.946	21.049	7.689	0.375	11187	10198	8529	1669	989	753	236	1185	6882	5692	1190	4305	3590	715	255958	7572	4	5.76	0.06	103.371
2024-02-22	02:32:29	2	2	22	50	0	0.25	20.78	0.047	0.35	0.25	21.1	20.565	0.249	0.215	0.203	2573	940	46	2389	873	43	0.929	12.782	4.669	0.228	242	240	71	169	2	0	2	397	242	71	171	0	0	0	257603	1645	1	5.78	0.06	103.371
2024-02-22	03:02:29	2	2	22	50	0	0.25	20.78	0.046	0.35	0.25	21.1	20.594	0.231	0.186	0.185	2180	796	39	2163	790	38	0.992	10.983	4.012	0.196	308	303	71	232	5	0	5	333	308	71	237	0	0	0	258810	1207	1	5.79	0.06	103.371
2024-02-22	03:32:28	2	2	22	50	0	0.25	20.78	0.046	0.35	0.25	21.1	20.565	0.24	0.215	0.195	2604	951	46	2300	840	41	0.883	12.807	4.678	0.228	1148	1071	817	254	77	55	22	451	817	595	222	331	277	54	259302	492	0	5.81	0.06	103.371
2024-02-22	04:02:29	2	2	22	50	0	0.25	20.78	0.045	0.35	0.25	21.1	20.497	0.303	0.283	0.257	3419	1249	61	3030	1107	54	0.886	16.827	6.146	0.3	10043	9057	7489	1568	986	700	286	1351	6048	4816	1232	3995	3373	622	263558	4257	2	5.89	0.06	103.371
2024-02-22	04:32:29	2	2	21.9	50	0	0.25	20.78	0.045	0.35	0.25	21.1	20.565	0.232	0.215	0.188	2624	959	47	2219	810	39	0.846	12.796	4.674	0.228	89	47	22	25	42	6	36	371	87	26	61	2	2	0	263640	82	0	5.9	0.06	103.371
2024-02-22	05:02:28	2	2	22	50	0	0.25	20.78	0.044	0.35	0.25	21.1	20.594	0.206	0.186	0.161	2277	832	41	1909	697	34	0.839	11.086	4.049	0.197	241	79	25	54	162	0	162	315	239	23	216	2	2	0	263851	211	0	5.92	0.06	103.371
2024-02-22	05:32:29	2	2	22	50	0	0.25	20.78	0.045	0.35	0.25	21.1	20.614	0.188	0.166	0.144	2025	740	36	1690	617	30	0.834	9.85	3.598	0.175	508	128	69	59	380	0	380	311	497	59	438	11	10	1	264220	369	0	5.92	0.06	103.371
2024-02-22	06:02:28	2	2	22	50	0	0.25	20.78	0.044	0.35	0.25	21.1	20.624	0.181	0.156	0.136	1912	698	34	1611	589	29	0.843	9.316	3.403	0.166	343	57	21	36	286	4	282	339	343	25	318	0	0	0	264488	268	0	5.92	0.06	103.371
2024-02-22	06:32:28	2	2	22	50	99	0.25	20.78	0.045	0.35	0.25	21.1	20.614	0.19	0.166	0.145	2014	736	36	1699	621	30	0.844	9.815	3.585	0.175	2200	2060	1604	456	140	99	41	424	1517	1115	402	683	588	95	265583	1094	1	5.92	0.06	103.371
2024-02-22	07:02:29	2	2	22	51	99	0.25	20.78	0.044	0.35	0.25	21.1	20.448	0.344	0.332	0.3	4036	1474	72	3556	1299	63	0.881	19.841	7.247	0.353	12380	11432	9524	1908	948	703	245	1771	7634	6341	1293	4746	3886	860	272207	6625	4	5.95	0.06	103.371
2024-02-22	07:32:29	2	2	22	50	99	0.25	20.78	0.045	0.35	0.25	21.2	20.516	0.283	0.264	0.238	3179	1161	57	2795	1021	50	0.879	15.619	5.705	0.278	436	436	271	165	0	0	0	372	300	204	96	136	67	69	272611	403	0	5.95	0.06	103.371
2024-02-22	08:02:29	2	2	22	50	99	0.25	20.78	0.046	0.35	0.25	21.2	20.565	0.233	0.215	0.187	2637	963	47	2213	808	39	0.839	12.838	4.689	0.229	197	193	132	61	4	1	3	355	104	71	33	93	62	31	272799	188	0	5.95	0.06	103.371
2024-02-22	08:32:29	2	2	22	50	99	0.25	20.78	0.046	0.35	0.25	21.2	20.565	0.225	0.215	0.179	2645	966	47	2109	770	38	0.797	12.758	4.66	0.227	74	71	39	32	3	1	2	378	46	24	22	28	16	12	272851	52	0	5.95	0.06	103.371
2024-02-22	09:02:29	2	2	22	50	99	0.25	20.78	0.046	0.35	0.25	21.2	20.594	0.214	0.186	0.169	2239	818	40	1987	726	35	0.888	11.02	4.025	0.196	61	60	26	34	1	0	1	349	34	15	19	27	11	16	272893	42	0	5.95	0.06	103.371
2024-02-22	09:32:29	2	2	22	50	99	0.25	20.78	0.046	0.35	0.25	21.2	20.565	0.24	0.215	0.193	2582	943	46	2262	826	40	0.876	12.679	4.631	0.226	109	107	47	60	2	0	2	324	91	33	58	18	14	4	273139	246	0	5.95	0.06	103.371
2024-02-22	10:02:28	2	2	22	50	99	0.25	20.78	0.046	0.35	0.25	21.2	20.497	0.296	0.283	0.25	3441	1257	61	2942	1074	52	0.855	16.815	6.142	0.299	2990	2875	2285	590	115	86	29	640	1628	1287	341	1362	1084	278	275053	1915	1	5.97	0.06	103.371
2024-02-22	10:32:28	2	2	22	50	99	0.25	20.78	0.047	0.35	0.25	21.2	20.594	0.208	0.186	0.161	2264	827	40	1903	695	34	0.84	11.028	4.028	0.196	62	61	20	41	1	0	1	344	21	10	11	41	10	31	275105	51	0	5.97	0.06	103.371
2024-02-22	11:02:29	2	2	22	50	99	0.25	20.78	0.047	0.35	0.25	21.1	20.594	0.209	0.186	0.162	2260	826	40	1903	695	34	0.842	11.012	4.022	0.196	87	84	30	54	3	0	3	376	66	17	49	21	13	8	275299	194	0	5.97	0.06	103.371
2024-02-22	11:32:28	2	2	22	50	99	0.25	20.78	0.046	0.35	0.25	21.1	20.585	0.221	0.195	0.176	2358	861	42	2062	753	37	0.875	11.573	4.227	0.206	690	690	483	207	0	0	0	329	479	323	156	211	160	51	275931	633	0	5.97	0.06	103.371
2024-02-22	12:02:29	2	2	22	50	99	0.25	20.78	0.046	0.35	0.25	21.1	20.526	0.277	0.254	0.231	3071	1122	55	2724	995	48	0.887	15.114	5.521	0.269	660	645	431	214	15	12	3	367	447	280	167	213	163	50	276556	625	0	5.97	0.06	103.371
2024-02-22	12:32:28	2	2	22	50	99	0.25	20.78	0.046	0.35	0.25	21.1	20.565	0.241	0.215	0.195	2605	951	46	2299	840	41	0.883	12.807	4.678	0.228	72	72	32	40	0	0	0	395	28	16	12	44	16	28	276616	60	0	5.97	0.06	103.371
2024-02-22	13:02:28	2	2	22	50	99	0.25	20.78	0.045	0.35	0.25	21.1	20.545	0.26	0.235	0.214	2833	1035	50	2533	925	45	0.894	13.966	5.101	0.249	1918	1791	1316	475	127	105	22	498	920	665	255	998	756	242	277938	1322	1	5.97	0.06	103.371
2024-02-22	13:32:28	2	2	22	51	99	0.25	20.78	0.047	0.35	0.25	21.1	20.565	0.229	0.215	0.182	2644	966	47	2151	786	38	0.813	12.8	4.675	0.228	59	57	25	32	2	0	2	367	18	10	8	41	15	26	277995	56	0	5.97	0.06	103.371
2024-02-22	14:02:29	2	2	22	50	99	0.25	20.78	0.045	0.35	0.25	21.1	20.575	0.225	0.205	0.179	2497	912	44	2109	770	38	0.845	12.172	4.446	0.217	123	120	51	69	3	0	3	371	57	20	37	66	31	35	278141	146	0	5.97	0.06	103.371
2024-02-22	14:32:28	2	2	22	47	99	0.25	20.78	0.045	0.35	0.25	21.1	20.565	0.232	0.215	0.187	2616	956	47	2206	806	39	0.843	12.75	4.657	0.227	1849	1638	1347	291	211	142	69	445	835	696	139	1014	793	221	279177	1036	1	5.97	0.06	97.191
2024-02-22	15:02:28	2	2	21.9	50	99	0.25	20.78	0.048	0.35	0.25	21.1	20.428	0.381	0.352	0.333	4192	1531	75	3912	1429	70	0.933	20.847	7.615	0.371	7611	6989	5606	1383	622	451	171	990	4377	3453	924	3234	2604	630	283454	4277	2	6.42	0.06	97.191
2024-02-22	15:32:29	2	2	22.1	50	99	0.25	20.78	0.055	0.35	0.25	21.1	20.409	0.439	0.371	0.384	4349	1589	77	4536	1657	81	1.043	22.156	8.093	0.394	4244	3817	3096	721	427	317	110	961	1871	1493	378	2373	1920	453	286098	2644	1	6.87	0.06	97.191
2024-02-22	16:02:28	2	2	22	50	99	0.25	20.78	0.051	0.35	0.25	21.2	20.448	0.415	0.332	0.364	3826	1397	68	4297	1570	76	1.123	19.831	7.243	0.353	270	246	153	93	24	18	6	110	172	108	64	98	63	35	286256	158	0	6.87	0.06	97.191
2024-02-22	16:32:28	2	2	22	51	99	0.25	20.78	0.048	0.35	0.25	21.2	20.497	0.38	0.283	0.332	3187	1164	57	3906	1427	70	1.226	16.878	6.165	0.3	837	802	538	264	35	26	9	389	546	356	190	291	208	83	286941	685	0	7.1	0.06	97.191
2024-02-22	17:02:29	2	2	22	50	99	0.25	20.78	0.047	0.35	0.25	21.2	20.477	0.405	0.303	0.359	3394	1240	60	4223	1543	75	1.244	18.049	6.592	0.321	523	509	321	188	14	12	2	198	320	188	132	203	145	58	287401	460	0	7.25	0.06	97.191
2024-02-22	17:32:29	2	2	22	50	99	0.25	20.78	0.047	0.35	0.25	21.1	20.477	0.397	0.303	0.351	3419	1249	61	4128	1508	73	1.207	18.04	6.589	0.321	1026	912	632	280	114	84	30	252	473	342	131	553	374	179	287805	404	0	7.28	0.06	97.191
2024-02-22	18:02:28	2	2	22	50	99	0.25	20.78	0.046	0.35	0.25	21.1	20.477	0.401	0.303	0.355	3417	1248	61	4193	1532	75	1.227	18.102	6.612	0.322	3722	3495	2724	771	227	157	70	563	1647	1276	371	2075	1605	470	289567	1762	1	7.41	0.06	97.191
2024-02-22	18:32:29	2	2	22	51	0	0.25	20.78	0.046	0.35	0.25	21.2	20.428	0.447	0.352	0.401	3996	1460	71	4732	1728	84	1.184	20.982	7.664	0.373	6019	5313	4311	1002	706	532	174	1267	2647	2111	536	3372	2732	640	293728	4162	2	7.55	0.06	110.674
2024-02-22	19:02:29	2	2	22	50	0	0.25	20.78	0.046	0.35	0.25	21.1	20.379	0.486	0.401	0.441	4600	1680	82	5193	1897	92	1.129	23.871	8.719	0.425	12109	10976	9099	1877	1133	830	303	2492	6451	5296	1155	5658	4633	1025	305069	11341	6	7.74	0.06	107.303
2024-02-22	19:32:29	2	2	22	50	0	0.25	20.78	0.047	0.35	0.25	21.2	20.379	0.494	0.401	0.447	4580	1673	82	5276	1927	94	1.152	23.883	8.724	0.425	11956	11133	9412	1721	823	649	174	1851	6844	5765	1079	5112	4296	816	313712	8643	5	7.82	0.06	107.303
2024-02-22	20:02:29	2	2	22	50	0	0.25	20.78	0.047	0.35	0.25	21.1	20.379	0.499	0.401	0.453	4572	1670	81	5347	1953	95	1.17	23.932	8.741	0.426	17237	15615	13174	2441	1622	1258	364	2845	8412	7101	1311	8825	7331	1494	330110	16399	9	7.96	0.06	107.865
2024-02-22	20:32:28	2	2	21.9	50	0	0.25	20.78	0.048	0.35	0.25	21.2	20.35	0.525	0.43	0.477	4922	1798	88	5625	2054	100	1.143	25.617	9.357	0.456	25460	23076	19543	3533	2384	1930	454	4036	10311	8736	1575	15149	12737	2412	362704	32594	18	7.97	0.06	109.551
2024-02-22	21:02:28	2	2	22	50	0	0.25	20.78	0.047	0.35	0.25	21.1	20.33	0.548	0.45	0.5	5141	1878	92	5894	2153	105	1.146	26.78	9.782	0.477	41884	37575	32025	5550	4309	3476	833	6494	14046	12126	1920	27838	23375	4463	430800	68096	38	7.97	0.06	106.742
2024-02-22	21:32:28	2	2	22	51	0	0.25	20.78	0.049	0.35	0.25	21.2	20.311	0.563	0.469	0.515	5398	1972	96	6081	2221	108	1.126	28	10.227	0.498	32553	28571	24074	4497	3982	3155	827	4579	8397	7021	1376	24156	20208	3948	496840	66039	37	8.02	0.06	104.494
2024-02-22	22:02:28	2	2	22	49	0	0.25	20.78	0.048	0.35	0.25	21.1	20.311	0.541	0.469	0.493	5487	2004	98	5842	2134	104	1.065	28.086	10.259	0.5	34435	30550	25659	4891	3885	3121	764	4671	9558	8065	1493	24877	20715	4162	571725	74885	42	8.14	0.06	103.371
2024-02-22	22:32:29	2	2	22	50	0	0.25	20.78	0.048	0.35	0.25	21.1	20.33	0.503	0.45	0.455	5313	1941	95	5396	1971	96	1.016	26.908	9.829	0.479	28784	25363	21177	4186	3421	2706	715	4473	9889	8216	1673	18895	15667	3228	630302	58577	33	8.16	0.06	96.6292
2024-02-22	23:02:28	2	2	22	50	0	0.25	20.78	0.047	0.35	0.25	21.1	20.33	0.485	0.45	0.438	5340	1951	95	5162	1885	92	0.966	26.756	9.773	0.476	27454	24158	20219	3939	3296	2579	717	3899	9218	7623	1595	18236	15175	3061	683200	52898	29	8.27	0.06	99.4382
2024-02-22	23:32:28	2	2	22	50	0	0.25	20.78	0.046	0.35	0.25	21.1	20.34	0.468	0.44	0.422	5241	1914	93	4976	1817	89	0.949	26.157	9.554	0.466	17294	15379	12776	2603	1915	1446	469	2059	6458	5295	1163	10836	8927	1909	707097	23897	13	8.27	0.06	96.6292
2024-02-23	00:02:28	2	2	22	50	0	0.25	20.78	0.045	0.35	0.25	21.1	20.418	0.396	0.362	0.35	4309	1574	77	4144	1514	74	0.962	21.567	7.877	0.384	17206	15156	12500	2656	2050	1574	476	1904	6293	5061	1232	10913	9013	1900	728968	21871	12	8.28	0.06	98.8764
2024-02-23	00:32:28	2	2	22	50	0	0.25	20.78	0.045	0.35	0.25	21.1	20.428	0.376	0.352	0.33	4203	1535	75	3881	1418	69	0.924	20.856	7.618	0.371	17887	16099	13452	2647	1788	1318	470	2144	8196	6659	1537	9691	8111	1580	751219	22251	12	8.35	0.06	98.3146
2024-02-23	01:02:28	2	2	22	51	0	0.25	20.78	0.045	0.35	0.25	21.1	20.477	0.329	0.303	0.283	3634	1327	65	3342	1221	59	0.92	18.017	6.581	0.321	7055	6583	5445	1138	472	328	144	646	4254	3481	773	2801	2292	509	755319	4100	2	8.35	0.06	98.3146
2024-02-23	01:32:29	2	2	22	50	0	0.25	20.78	0.046	0.35	0.25	21.1	20.594	0.21	0.186	0.164	2258	825	40	1929	705	34	0.854	11.031	4.029	0.196	38	34	12	22	4	0	4	314	11	4	7	27	8	19	755334	16	0	8.35	0.06	98.3146
2024-02-23	02:02:28	2	2	22	50	0	0.25	20.78	0.045	0.35	0.25	21.1	20.594	0.207	0.186	0.162	2255	824	40	1899	694	34	0.842	10.986	4.013	0.196	31	28	4	24	3	0	3	312	3	0	3	28	4	24	755373	39	0	8.35	0.06	98.3146
2024-02-23	02:32:29	2	2	22	50	0	0.25	20.78	0.045	0.35	0.25	21.1	20.575	0.216	0.205	0.172	2525	922	45	2025	739	36	0.802	12.19	4.452	0.217	52	46	8	38	6	2	4	323	33	5	28	19	5	14	755516	142	0	8.35	0.06	98.3146
2024-02-23	03:02:28	2	2	21.9	50	0	0.25	20.78	0.045	0.35	0.25	21.1	20.516	0.279	0.264	0.234	3217	1175	57	2767	1011	49	0.86	15.738	5.749	0.28	15561	14127	11811	2316	1434	1082	352	2288	7154	5929	1225	8407	6964	1443	768453	12938	7	8.4	0.06	75.2809
2024-02-23	03:32:29	2	2	22	50	0	0.25	20.78	0.044	0.35	0.25	21.1	20.497	0.295	0.283	0.251	3440	1256	61	2954	1079	53	0.859	16.823	6.145	0.299	7642	7051	5712	1339	591	452	139	1245	4129	3332	797	3513	2832	681	773234	4781	3	8.47	0.06	75.2809
2024-02-23	04:02:28	2	2	22	50	0	0.25	20.78	0.044	0.35	0.25	21.1	20.594	0.198	0.186	0.153	2301	841	41	1816	663	32	0.789	11.079	4.047	0.197	46	42	10	32	4	0	4	383	12	5	7	34	5	29	773274	40	0	8.47	0.06	75.2809
2024-02-23	04:32:28	2	2	22	50	0	0.25	20.78	0.045	0.35	0.25	21.1	20.663	0.137	0.117	0.092	1463	535	26	1090	398	19	0.745	6.972	2.547	0.124	34	30	6	24	4	0	4	301	6	1	5	28	5	23	773285	11	0	8.48	0.06	75.2809
2024-02-23	05:02:29	2	2	22	50	0	0.25	20.78	0.046	0.35	0.25	21.1	20.702	0.114	0.078	0.068	955	349	17	799	292	14	0.837	4.647	1.697	0.083	759	701	546	155	58	41	17	540	401	337	64	358	250	108	773545	260	0	8.48	0.06	75.2809
2024-02-23	05:32:29	2	2	22	50	0	0.25	20.78	0.047	0.35	0.25	21.1	20.712	0.11	0.068	0.063	828	302	15	749	274	13	0.904	4.092	1.495	0.073	71	66	8	58	5	1	4	269	60	7	53	11	2	9	773751	207	0	8.49	0.06	75.2809
2024-02-23	06:02:29	2	2	22	50	0	0.25	20.78	0.046	0.35	0.25	21.1	20.721	0.097	0.059	0.05	714	261	13	591	216	11	0.828	3.469	1.267	0.062	114	111	36	75	3	0	3	392	60	28	32	54	8	46	773886	135	0	8.49	0.06	75.2809
2024-02-23	06:32:29	2	2	22	50	99	0.25	20.78	0.047	0.35	0.25	21.1	20.731	0.091	0.049	0.044	591	216	11	525	192	9	0.889	2.911	1.063	0.052	141	136	99	37	5	0	5	237	109	83	26	32	16	16	773960	74	0	8.49	0.06	75.2809
2024-02-23	07:02:29	2	2	22	50	99	0.25	20.78	0.046	0.35	0.25	21.1	20.731	0.089	0.049	0.043	593	216	11	512	187	9	0.863	2.901	1.06	0.052	221	220	126	94	1	0	1	381	139	101	38	82	25	57	774108	148	0	8.49	0.06	75.2809
2024-02-23	07:32:28	2	2	22	49	99	0.25	20.78	0.046	0.35	0.25	21.1	20.702	0.109	0.078	0.063	969	354	17	742	271	13	0.766	4.639	1.695	0.083	101	99	62	37	2	0	2	241	74	46	28	27	16	11	774167	60	0	8.49	0.06	75.2809
2024-02-23	08:02:29	2	2	21.9	50	99	0.25	20.78	0.048	0.35	0.25	21.1	20.682	0.129	0.098	0.08	1208	441	21	946	345	17	0.783	5.805	2.12	0.103	615	563	419	144	52	36	16	430	375	256	119	240	199	41	774977	810	0	8.49	0.06	75.2809
2024-02-23	08:32:29	2	2	22	50	99	0.25	20.77	0.05	0.35	0.25	21.2	20.428	0.334	0.342	0.284	4223	1542	75	3362	1228	60	0.796	20.36	7.437	0.362	22426	20518	17224	3294	1908	1484	424	4251	11884	9960	1924	10542	8748	1794	791457	16480	9	8.79	0.06	75.2809
2024-02-23	09:02:28	2	2	22	50	99	0.25	20.76	0.05	0.35	0.25	21.2	20.477	0.301	0.283	0.251	3428	1252	61	2949	1077	52	0.861	16.77	6.125	0.299	722	716	434	282	6	3	3	390	286	187	99	436	250	186	791930	472	0	8.79	0.06	75.2809
2024-02-23	09:32:29	2	2	22	50	99	0.25	20.76	0.051	0.35	0.25	21.2	20.545	0.231	0.215	0.18	2648	967	47	2128	777	38	0.803	12.79	4.672	0.228	89	87	42	45	2	0	2	429	26	18	8	63	24	39	791970	40	0	8.8	0.06	75.2809
2024-02-23	10:02:29	2	2	22	50	99	0.25	20.76	0.05	0.35	0.25	21.1	20.555	0.225	0.205	0.175	2517	919	45	2064	754	37	0.82	12.201	4.457	0.217	80	77	34	43	3	0	3	360	22	12	10	58	22	36	792021	51	0	8.8	0.06	75.2809
2024-02-23	10:32:29	2	2	22	50	99	0.25	20.76	0.05	0.35	0.25	21.1	20.565	0.221	0.195	0.171	2390	873	43	2023	739	36	0.847	11.656	4.257	0.207	6466	6043	4994	1049	423	332	91	1127	3338	2731	607	3128	2595	533	796331	4309	2	8.81	0.06	75.2809
2024-02-23	11:02:28	2	2	22	50	99	0.25	20.76	0.051	0.35	0.25	21.1	20.555	0.232	0.205	0.182	2491	910	44	2139	781	38	0.859	12.182	4.45	0.217	73	71	38	33	2	0	2	376	42	20	22	31	18	13	796377	46	0	8.81	0.06	75.2809
2024-02-23	11:32:29	2	2	21.9	50	99	0.25	20.77	0.05	0.35	0.25	21.2	20.565	0.213	0.205	0.163	2559	935	46	1925	703	34	0.752	12.215	4.462	0.217	55	52	22	30	3	0	3	439	28	10	18	27	12	15	796413	36	0	8.81	0.06	75.2809
2024-02-23	12:02:28	2	2	22	51	99	0.25	20.78	0.049	0.35	0.25	21.2	20.565	0.219	0.215	0.17	2678	978	48	2005	732	36	0.749	12.771	4.665	0.227	7570	7089	5920	1169	481	373	108	1297	3766	3084	682	3804	3209	595	803982	7569	4	8.82	0.06	75.2809
2024-02-23	12:32:29	2	2	22	50	99	0.25	20.78	0.049	0.35	0.25	21.1	20.477	0.31	0.303	0.261	3723	1360	66	3097	1131	55	0.832	18.098	6.611	0.322	18510	17380	14738	2642	1130	887	243	3126	8175	6864	1311	10335	8761	1574	828223	24241	13	8.92	0.06	75.2809
2024-02-23	13:02:29	2	2	22	50	99	0.25	20.78	0.049	0.35	0.25	21.2	20.545	0.245	0.235	0.197	2890	1056	51	2326	850	41	0.805	13.962	5.1	0.249	127	122	65	57	5	4	1	433	80	43	37	47	26	21	828405	183	0	8.92	0.06	75.2809
2024-02-23	13:32:29	2	2	22	50	99	0.25	20.78	0.048	0.35	0.25	21.2	20.594	0.208	0.186	0.159	2279	832	41	1886	689	34	0.827	11.068	4.043	0.197	73	41	23	18	32	20	12	336	48	30	18	25	13	12	828425	20	0	8.92	0.06	75.2809
2024-02-23	14:02:29	2	2	22	50	99	0.25	20.78	0.049	0.35	0.25	21.2	20.575	0.211	0.205	0.162	2570	939	46	1919	701	34	0.747	12.253	4.475	0.218	1929	1825	1417	408	104	78	26	572	1209	931	278	720	564	156	829803	1378	1	8.92	0.06	75.2809
2024-02-23	14:32:28	2	2	21.9	51	99	0.25	20.78	0.048	0.35	0.25	21.2	20.467	0.314	0.313	0.265	3853	1407	69	3140	1147	56	0.815	18.656	6.814	0.332	32917	29861	25498	4363	3056	2360	696	5129	14309	12213	2096	18608	15645	2963	861331	31528	18	9.13	0.06	96.0674
2024-02-23	15:02:29	2	2	22	50	99	0.25	20.76	0.055	0.35	0.25	21.1	20.379	0.426	0.381	0.371	4533	1656	81	4379	1599	78	0.966	22.707	8.294	0.404	10217	9339	7708	1631	878	671	207	1290	5233	4238	995	4984	4141	843	866508	5177	3	9.76	0.06	96.0674
2024-02-23	15:32:29	2	2	22	50	99	0.25	20.76	0.056	0.35	0.25	21.2	20.409	0.442	0.352	0.386	4059	1482	72	4570	1669	81	1.126	21.05	7.689	0.375	2525	2322	1804	518	203	154	49	420	1313	1014	299	1212	944	268	867779	1271	1	10.13	0.06	96.0674
2024-02-23	16:02:28	2	2	22	50	99	0.25	20.76	0.053	0.35	0.25	21.2	20.428	0.428	0.332	0.376	3780	1381	67	4424	1616	79	1.17	19.791	7.229	0.352	1137	1060	738	322	77	62	15	71	632	422	210	505	378	127	868548	769	0	10.3	0.06	96.0674
2024-02-23	16:32:29	2	2	22	49	99	0.25	20.78	0.051	0.35	0.25	21.2	20.448	0.42	0.332	0.369	3804	1390	68	4345	1587	77	1.142	19.799	7.232	0.352	4075	3710	2993	717	365	283	82	551	2138	1694	444	1937	1582	355	870337	1789	1	10.77	0.06	96.0674
2024-02-23	17:02:29	2	2	22	50	99	0.25	20.78	0.049	0.35	0.25	21.2	20.409	0.46	0.371	0.411	4257	1555	76	4849	1771	86	1.139	22.139	8.086	0.394	960	892	660	232	68	52	16	94	533	385	148	427	327	100	870761	424	0	10.89	0.06	96.0674
2024-02-23	17:32:28	2	2	22	50	99	0.25	20.78	0.049	0.35	0.25	21.2	20.379	0.48	0.401	0.43	4642	1696	83	5083	1857	90	1.095	23.917	8.736	0.426	3848	3515	2811	704	333	236	97	828	1990	1532	458	1858	1515	343	873207	2446	1	11.12	0.06	110.112
2024-02-23	18:02:29	2	2	22	50	99	0.25	20.78	0.049	0.35	0.25	21.2	20.409	0.456	0.371	0.407	4249	1552	76	4774	1744	85	1.124	22.027	8.046	0.392	1448	1328	1078	250	120	91	29	247	929	749	180	519	420	99	875004	1797	1	11.29	0.06	109.551
2024-02-23	18:32:29	2	2	22	50	0	0.25	20.78	0.049	0.35	0.25	21.2	20.428	0.432	0.352	0.383	4040	1476	72	4504	1645	80	1.115	20.902	7.635	0.372	2116	1991	1569	422	125	109	16	244	1187	944	243	929	734	195	876293	1289	1	11.54	0.06	109.551
2024-02-23	19:02:29	2	2	22.1	51	0	0.25	20.78	0.049	0.35	0.25	21.1	20.448	0.411	0.332	0.362	3827	1398	68	4262	1557	76	1.114	19.794	7.23	0.352	7317	6781	5619	1162	536	414	122	972	4025	3332	693	3292	2701	591	881699	5406	3	11.68	0.06	109.551
2024-02-23	19:32:28	2	2	22	50	0	0.25	20.78	0.048	0.35	0.25	21.1	20.35	0.519	0.43	0.47	4970	1815	88	5570	2035	99	1.121	25.748	9.405	0.458	27334	24324	20354	3970	3010	2367	643	3983	9447	7967	1480	17887	14754	3133	920769	39070	22	11.72	0.06	109.551
2024-02-23	20:02:29	2	2	22	51	0	0.25	20.78	0.049	0.35	0.25	21.1	20.311	0.551	0.469	0.502	5448	1990	97	5934	2167	106	1.089	28.035	10.24	0.499	21150	18919	15762	3157	2231	1733	498	2882	6848	5705	1143	14302	11790	2512	950777	30008	17	11.78	0.06	100.562
2024-02-23	20:32:28	2	2	22	50	0	0.25	20.78	0.049	0.35	0.25	21.1	20.33	0.538	0.45	0.489	5200	1899	93	5783	2112	103	1.112	26.89	9.822	0.479	28716	25325	21084	4241	3391	2632	759	3591	8719	7341	1378	19997	16375	3622	982065	31288	17	11.84	0.06	101.685
2024-02-23	21:02:29	2	2	22	50	0	0.25	20.78	0.048	0.35	0.25	21.1	20.243	0.621	0.537	0.573	6216	2271	111	6738	2461	120	1.084	31.951	11.671	0.569	49147	43928	36732	7196	5219	4151	1068	6621	13256	11369	1887	35891	29514	6377	1032501	50437	28	11.85	0.06	101.685
2024-02-23	21:32:28	2	2	22	50	0	0.25	20.78	0.049	0.35	0.25	21.2	20.262	0.592	0.518	0.543	6014	2197	107	6391	2334	114	1.063	30.769	11.239	0.548	43978	39162	33042	6120	4816	3841	975	5807	13548	11640	1908	30430	25243	5187	1080281	47780	27	12	0.06	101.685
2024-02-23	22:02:28	2	2	22	50	0	0.25	20.78	0.049	0.35	0.25	21.2	20.311	0.53	0.469	0.481	5495	2007	98	5679	2074	101	1.034	27.937	10.205	0.497	34805	30853	26030	4823	3952	3141	811	4373	10341	8741	1600	24464	20430	4034	1115945	35664	20	12.22	0.06	101.685
2024-02-23	22:32:28	2	2	22	50	0	0.25	20.78	0.049	0.35	0.25	21.1	20.321	0.503	0.459	0.454	5420	1980	96	5338	1950	95	0.985	27.264	9.959	0.485	33042	29559	25063	4496	3483	2721	762	4382	11021	9340	1681	22021	18444	3577	1146325	30380	17	12.28	0.06	101.685
2024-02-23	23:02:29	2	2	22.1	51	0	0.25	20.78	0.049	0.35	0.25	21.1	20.36	0.455	0.42	0.407	5010	1830	89	4806	1756	86	0.959	25.059	9.153	0.446	34364	31252	26409	4843	3112	2452	660	4514	12850	10812	2038	21514	18049	3465	1190271	43946	24	12.36	0.06	97.7528
2024-02-23	23:32:29	2	2	22	50	0	0.25	20.78	0.046	0.35	0.25	21.1	20.379	0.404	0.401	0.358	4858	1774	86	4222	1542	75	0.869	23.814	8.698	0.424	20748	18844	15757	3087	1904	1426	478	2329	8740	7268	1472	12008	9915	2093	1215035	24764	14	12.4	0.06	97.7528
2024-02-24	00:02:29	2	2	22	50	0	0.25	20.78	0.047	0.35	0.25	21.1	20.409	0.381	0.371	0.334	4483	1637	80	3932	1436	70	0.877	22.016	8.042	0.392	13949	12716	10583	2133	1233	973	260	1151	6630	5518	1112	7319	6038	1281	1231311	16276	9	12.41	0.06	97.7528
2024-02-24	00:32:29	2	2	22	50	0	0.25	20.78	0.047	0.35	0.25	21.1	20.545	0.249	0.235	0.202	2871	1049	51	2385	871	42	0.831	13.952	5.096	0.248	49	48	14	34	1	1	0	0	21	6	15	28	9	19	1231406	95	0	12.41	0.06	97.7528
2024-02-24	01:02:29	2	2	22	50	0	0.25	20.78	0.046	0.35	0.25	21.1	20.565	0.222	0.215	0.177	2653	969	47	2084	761	37	0.786	12.76	4.661	0.227	36	36	14	22	0	0	0	0	12	8	4	24	6	18	1231416	10	0	12.42	0.06	97.7528
2024-02-24	01:32:29	2	2	22.1	50	0	0.25	20.78	0.046	0.35	0.25	21.1	20.565	0.222	0.215	0.176	2660	971	47	2084	761	37	0.783	12.786	4.67	0.228	91	87	43	44	4	0	4	0	47	21	26	44	22	22	1231563	147	0	12.42	0.06	97.7528
2024-02-24	02:02:29	2	2	22	50	0	0.25	20.78	0.046	0.35	0.25	21.1	20.448	0.325	0.332	0.279	4073	1488	72	3279	1198	58	0.805	19.678	7.188	0.35	27611	25183	21215	3968	2428	1884	544	4429	12611	10633	1978	15000	12466	2534	1257750	26188	15	12.51	0.06	97.7528
2024-02-24	02:32:29	2	2	22	50	0	0.25	20.78	0.046	0.35	0.25	21.1	20.428	0.352	0.352	0.306	4300	1571	77	3614	1320	64	0.84	20.943	7.65	0.373	10778	9969	8219	1750	809	633	176	901	4958	4025	933	5820	4827	993	1266588	8837	5	12.6	0.06	97.7528
2024-02-24	03:02:29	2	2	22	50	0	0.25	20.78	0.046	0.35	0.25	21.1	20.565	0.218	0.215	0.172	2682	980	48	2041	745	36	0.761	12.826	4.685	0.228	69	69	18	51	0	0	0	0	1	0	1	68	18	50	1266643	55	0	12.61	0.06	97.7528
2024-02-24	03:32:28	2	2	22	50	0	0.25	20.78	0.045	0.35	0.25	21.1	20.663	0.149	0.117	0.103	1425	520	25	1216	444	22	0.854	6.96	2.542	0.124	318	317	135	182	1	1	0	0	22	11	11	296	125	171	1267218	575	0	12.62	0.06	97.7528
2024-02-24	04:02:29	2	2	22	50	0	0.25	20.78	0.045	0.35	0.25	21.1	20.682	0.119	0.098	0.074	1226	448	22	874	319	16	0.712	5.8	2.119	0.103	27	26	5	21	1	0	1	0	1	0	1	26	5	21	1267225	7	0	12.62	0.06	97.7528
2024-02-24	04:32:29	2	2	22	50	0	0.25	20.78	0.044	0.35	0.25	21.1	20.712	0.102	0.068	0.058	843	308	15	688	251	12	0.816	4.084	1.492	0.073	9	8	2	6	1	0	1	0	1	0	1	8	2	6	1267227	2	0	12.62	0.06	97.7528
2024-02-24	05:02:29	2	2	22	50	0	0.25	20.78	0.044	0.35	0.25	21.1	20.721	0.096	0.059	0.051	714	261	13	606	221	11	0.848	3.484	1.272	0.062	47	46	21	25	1	0	1	0	12	7	5	35	14	21	1267248	21	0	12.63	0.06	97.7528
2024-02-24	05:32:29	2	2	22	50	0	0.25	20.78	0.044	0.35	0.25	21.1	20.663	0.138	0.117	0.094	1458	532	26	1104	403	20	0.757	6.966	2.544	0.124	5748	5412	4309	1103	336	268	68	932	3094	2442	652	2654	2135	519	1270694	3446	2	12.63	0.06	94.382
2024-02-24	06:02:28	2	2	22	50	0	0.25	20.78	0.044	0.35	0.25	21.1	20.409	0.354	0.371	0.31	4532	1656	81	3624	1324	65	0.8	21.87	7.988	0.389	34514	31479	26682	4797	3035	2432	603	5884	16087	13668	2419	18427	15446	2981	1316383	45689	25	12.79	0.06	91.0112
2024-02-24	06:32:29	2	2	22	50	99	0.25	20.78	0.044	0.35	0.25	21.1	20.448	0.311	0.332	0.267	4109	1501	73	3142	1148	56	0.765	19.67	7.185	0.35	3579	3362	2702	660	217	175	42	306	2001	1624	377	1578	1253	325	1318089	1707	1	12.79	0.06	91.0112
2024-02-24	07:02:29	2	2	22	50	99	0.25	20.78	0.045	0.35	0.25	21.2	20.614	0.177	0.166	0.131	2079	759	37	1557	569	28	0.749	9.914	3.621	0.176	108	105	47	58	3	1	2	0	77	27	50	31	21	10	1318274	184	0	12.79	0.06	91.0112
2024-02-24	07:32:29	2	2	22	51	99	0.25	20.78	0.045	0.35	0.25	21.2	20.614	0.179	0.166	0.134	2054	750	37	1573	575	28	0.766	9.833	3.592	0.175	40	38	16	22	2	0	2	0	33	11	22	7	5	2	1318333	59	0	12.8	0.06	91.0112
2024-02-24	08:02:28	2	2	22	50	99	0.25	20.78	0.045	0.35	0.25	21.2	20.594	0.199	0.186	0.153	2293	837	41	1810	661	32	0.789	11.038	4.032	0.196	86	86	52	34	0	0	0	0	75	43	32	11	9	2	1318407	74	0	12.8	0.06	91.0112
2024-02-24	08:32:29	2	2	22	50	99	0.25	20.78	0.046	0.35	0.25	21.2	20.565	0.22	0.215	0.174	2657	971	47	2052	750	37	0.772	12.742	4.654	0.227	4684	4427	3668	759	257	209	48	790	2189	1805	384	2495	2072	423	1323015	4608	3	12.8	0.06	91.0112
2024-02-24	09:02:29	2	2	22	50	99	0.25	20.78	0.045	0.35	0.25	21.2	20.477	0.298	0.303	0.253	3724	1360	66	2983	1089	53	0.801	17.975	6.566	0.32	7550	6916	5713	1203	634	478	156	1031	3814	3126	688	3736	3065	671	1331320	8305	5	12.83	0.06	91.0112
2024-02-24	09:32:28	2	2	22	51	99	0.25	20.78	0.045	0.35	0.25	21.2	20.594	0.199	0.186	0.154	2290	836	41	1815	663	32	0.792	11.03	4.029	0.196	150	148	77	71	2	0	2	0	95	46	49	55	31	24	1331501	181	0	12.84	0.06	91.0112
2024-02-24	10:02:28	2	2	22	50	99	0.25	20.78	0.044	0.35	0.25	21.2	20.614	0.181	0.166	0.136	2047	748	36	1605	586	29	0.784	9.842	3.595	0.175	306	306	231	75	0	0	0	0	161	116	45	145	115	30	1331821	320	0	12.84	0.06	91.0112
2024-02-24	10:32:28	2	2	22	50	99	0.25	20.78	0.043	0.35	0.25	21.2	20.565	0.216	0.215	0.173	2679	979	48	2047	748	36	0.764	12.823	4.684	0.228	41	41	9	32	0	0	0	0	37	6	31	4	3	1	1331874	53	0	12.84	0.06	91.0112
2024-02-24	11:02:28	2	2	21.9	50	99	0.25	20.78	0.043	0.35	0.25	21.2	20.585	0.21	0.195	0.167	2388	872	43	1967	718	35	0.824	11.587	4.232	0.206	136	133	75	58	3	0	3	0	102	53	49	34	22	12	1331992	118	0	12.84	0.06	91.0112
2024-02-24	11:32:28	2	2	22	50	99	0.25	20.78	0.043	0.35	0.25	21.2	20.575	0.216	0.205	0.172	2532	925	45	2042	746	36	0.807	12.238	4.47	0.218	131	128	65	63	3	0	3	1	55	33	22	76	32	44	1332137	146	0	12.84	0.06	91.0112
2024-02-24	12:02:29	2	2	22	50	99	0.25	20.78	0.044	0.35	0.25	21.2	20.585	0.215	0.195	0.171	2389	873	43	2023	739	36	0.847	11.653	4.256	0.207	307	307	200	107	0	0	0	8	216	158	58	91	42	49	1332385	248	0	12.84	0.06	91.0112
2024-02-24	12:32:29	2	2	22	49	99	0.25	20.78	0.044	0.35	0.25	21.2	20.497	0.29	0.283	0.246	3454	1262	61	2896	1058	52	0.838	16.817	6.143	0.299	35432	32796	27976	4820	2636	2104	532	5360	17565	14956	2609	17867	15124	2743	1372496	40111	22	12.91	0.06	91.0112
2024-02-24	13:02:29	2	2	22	50	99	0.25	20.78	0.044	0.35	0.25	21.2	20.409	0.365	0.371	0.321	4499	1643	80	3763	1374	67	0.836	21.894	7.997	0.39	35445	32023	27421	4602	3422	2649	773	5154	15892	13529	2363	19553	16541	3012	1417764	45268	25	12.91	0.06	91.0112
2024-02-24	13:32:29	2	2	21.9	50	99	0.25	20.78	0.044	0.35	0.25	21.2	20.311	0.446	0.469	0.403	5729	2093	102	4742	1732	84	0.828	27.822	10.162	0.495	23996	21374	17992	3382	2622	2063	559	2903	9682	8127	1555	14314	11928	2386	1442264	24500	14	12.91	0.06	91.0112
2024-02-24	14:02:29	2	2	22	50	99	0.25	20.78	0.043	0.35	0.25	21.2	20.389	0.371	0.391	0.327	4791	1750	85	3847	1405	68	0.803	23.136	8.451	0.412	29209	25964	21974	3990	3245	2551	694	3814	11846	10044	1802	17363	14481	2882	1490642	48379	27	12.92	0.06	94.382
2024-02-24	14:32:28	2	2	22	50	99	0.25	20.78	0.044	0.35	0.25	21.2	20.409	0.366	0.371	0.322	4524	1652	81	3790	1385	67	0.838	22.021	8.043	0.392	31118	28004	23622	4382	3114	2489	625	4118	12097	10205	1892	19021	15906	3115	1537829	47187	26	12.98	0.06	94.382
2024-02-24	15:02:28	2	2	21.9	51	99	0.25	20.78	0.043	0.35	0.25	21.2	20.409	0.353	0.371	0.31	4568	1668	81	3652	1334	65	0.8	22.041	8.051	0.392	33211	29635	25153	4482	3576	2793	783	3767	14191	11940	2251	19020	16006	3014	1591206	53377	30	12.98	0.06	94.382
2024-02-24	15:32:28	2	2	22	50	99	0.25	20.78	0.043	0.35	0.25	21.1	20.379	0.372	0.401	0.329	4941	1805	88	3878	1417	69	0.785	23.761	8.679	0.423	33042	29606	25032	4574	3436	2696	740	3956	12601	10556	2045	20441	17172	3269	1655358	64152	36	13.07	0.06	92.6966
2024-02-24	16:02:28	2	2	22	50	99	0.25	20.78	0.043	0.35	0.25	21.2	20.409	0.347	0.371	0.304	4591	1677	82	3583	1309	64	0.78	22.057	8.057	0.393	28289	24557	20739	3818	3732	2893	839	3359	10771	8949	1822	17518	14683	2835	1700529	45171	25	13.07	0.06	92.6966
2024-02-24	16:32:29	2	2	22	50	99	0.25	20.78	0.044	0.35	0.25	21.1	20.33	0.417	0.45	0.373	5541	2024	99	4397	1606	78	0.794	26.701	9.753	0.475	28401	24738	20824	3914	3663	2842	821	3560	10007	8272	1735	18394	15394	3000	1731585	31056	17	13.21	0.06	92.6966
2024-02-24	17:02:28	2	2	22.1	48	99	0.25	20.78	0.044	0.35	0.25	21.2	20.409	0.358	0.371	0.315	4543	1659	81	3700	1352	66	0.814	21.997	8.035	0.392	34451	30428	25920	4508	4023	3202	821	3788	13734	11633	2101	20717	17489	3228	1782403	50818	28	13.35	0.06	92.6966
2024-02-24	17:32:28	2	2	22	50	99	0.25	20.78	0.048	0.35	0.25	21.2	20.33	0.452	0.45	0.404	5419	1979	96	4740	1731	84	0.875	26.599	9.716	0.473	9625	8643	7220	1423	982	719	263	1178	4837	4071	766	4788	3868	920	1787034	4630	3	14.45	0.06	96.6292
2024-02-24	18:02:29	2	2	22	50	99	0.25	20.78	0.054	0.35	0.25	21.1	20.409	0.442	0.371	0.388	4323	1579	77	4576	1671	81	1.058	22.098	8.072	0.393	3727	3327	2632	695	400	315	85	432	1929	1541	388	1798	1406	392	1788863	1830	1	15.06	0.06	96.6292
2024-02-24	18:32:28	2	2	22.1	50	0	0.25	20.78	0.049	0.35	0.25	21.2	20.428	0.437	0.352	0.388	4026	1471	72	4567	1668	81	1.134	20.918	7.64	0.372	4365	3941	3237	704	424	324	100	685	2197	1769	428	2168	1792	376	1791514	2651	1	15.55	0.06	96.6292
2024-02-24	19:02:28	2	2	22	51	0	0.25	20.78	0.048	0.35	0.25	21.2	20.409	0.46	0.371	0.412	4240	1549	75	4846	1770	86	1.143	22.068	8.061	0.393	4278	3885	3141	744	393	324	69	642	1935	1539	396	2343	1926	417	1794235	2721	2	16.01	0.06	96.6292
2024-02-24	19:32:29	2	2	22	50	0	0.25	20.78	0.047	0.35	0.25	21.1	20.409	0.461	0.371	0.413	4251	1553	76	4878	1782	87	1.148	22.146	8.089	0.394	11106	10111	8426	1685	995	751	244	1415	5673	4718	955	5433	4459	974	1799729	5494	3	16.28	0.06	96.6292
2024-02-24	20:02:29	2	2	22	50	0	0.25	20.78	0.046	0.35	0.25	21.2	20.389	0.482	0.391	0.435	4476	1635	80	5139	1877	91	1.148	23.324	8.52	0.415	4806	4461	3671	790	345	262	83	543	2953	2413	540	1853	1520	333	1803518	3790	2	16.43	0.06	108.427
2024-02-24	20:32:29	2	2	22	50	0	0.25	20.78	0.046	0.35	0.25	21.2	20.448	0.418	0.332	0.372	3788	1384	67	4375	1598	78	1.155	19.767	7.22	0.352	879	800	567	233	79	62	17	33	458	319	139	421	310	111	1804074	556	0	16.45	0.06	108.427
2024-02-24	21:02:29	2	2	21.9	50	0	0.25	20.78	0.046	0.35	0.25	21.2	20.497	0.385	0.283	0.339	3164	1156	56	3986	1456	71	1.26	16.88	6.165	0.3	700	700	473	227	0	0	0	1	485	318	167	215	155	60	1804533	458	0	16.45	0.06	108.427
2024-02-24	21:32:28	2	2	22	50	0	0.25	20.78	0.046	0.35	0.25	21.1	20.458	0.413	0.322	0.367	3664	1338	65	4330	1582	77	1.182	19.228	7.023	0.342	2860	2654	2216	438	206	139	67	96	1528	1270	258	1332	1085	247	1806046	1514	1	16.52	0.06	108.427
2024-02-24	22:02:29	2	2	22	50	0	0.25	20.78	0.046	0.35	0.25	21.1	20.477	0.397	0.303	0.351	3429	1253	61	4146	1514	74	1.209	18.1	6.611	0.322	2463	2217	1691	526	246	173	73	66	861	607	254	1602	1257	345	1807450	1403	1	16.6	0.06	108.427
2024-02-24	22:32:29	2	2	22	50	0	0.25	20.78	0.046	0.35	0.25	21.1	20.409	0.482	0.371	0.436	4182	1528	74	5150	1881	92	1.231	22.179	8.101	0.395	15633	14559	12109	2450	1074	786	288	2067	6384	5275	1109	9249	7620	1629	1821769	14319	8	16.69	0.06	108.427
2024-02-24	23:02:29	2	2	21.9	51	0	0.25	20.78	0.046	0.35	0.25	21.1	20.33	0.561	0.45	0.515	5120	1870	91	6105	2230	109	1.192	26.929	9.836	0.479	22614	20352	17069	3283	2262	1763	499	3140	8237	6919	1318	14377	11913	2464	1845133	23364	13	16.7	0.06	108.427
2024-02-24	23:32:29	2	2	22	50	0	0.25	20.78	0.045	0.35	0.25	21.1	20.36	0.528	0.42	0.483	4773	1743	85	5711	2086	102	1.197	25.126	9.178	0.447	31944	28799	24161	4638	3145	2442	703	4532	9614	8250	1364	22330	18353	3977	1883450	38317	21	16.72	0.06	108.427
2024-02-25	00:02:28	2	2	22	50	0	0.25	20.78	0.046	0.35	0.25	21.1	20.35	0.533	0.43	0.487	4887	1785	87	5741	2097	102	1.175	25.608	9.354	0.456	24639	22144	18544	3600	2495	1928	567	2622	9831	8197	1634	14808	12275	2533	1912985	29535	16	16.85	0.06	108.427
2024-02-25	00:32:28	2	2	22	50	0	0.25	20.78	0.045	0.35	0.25	21.1	20.379	0.489	0.401	0.444	4568	1669	81	5207	1902	93	1.14	23.762	8.679	0.423	30127	27052	22609	4443	3075	2382	693	3078	9212	7680	1532	20915	17311	3604	1966432	53447	30	16.94	0.06	108.427
2024-02-25	01:02:28	2	2	22	50	0	0.25	20.78	0.044	0.35	0.25	21.1	20.458	0.386	0.322	0.341	3757	1372	67	4036	1474	72	1.074	19.269	7.038	0.343	781	781	490	291	0	0	0	26	521	336	185	260	154	106	1967055	623	0	16.95	0.06	108.427
2024-02-25	01:32:28	2	2	22	50	0	0.25	20.78	0.044	0.35	0.25	21.1	20.614	0.218	0.166	0.173	1929	704	34	2038	744	36	1.056	9.854	3.599	0.175	78	78	3	75	0	0	0	0	21	1	20	57	2	55	1967135	80	0	16.96	0.06	108.427
2024-02-25	02:02:29	2	2	22	50	0	0.25	20.78	0.045	0.35	0.25	21.1	20.643	0.188	0.137	0.143	1600	584	28	1691	618	30	1.057	8.175	2.986	0.146	58	56	21	35	2	1	1	0	19	11	8	39	11	28	1967172	37	0	16.96	0.06	108.427
2024-02-25	02:32:28	2	2	22	49	0	0.25	20.78	0.044	0.35	0.25	21.1	20.643	0.19	0.137	0.147	1585	579	28	1730	632	31	1.092	8.161	2.981	0.145	2604	2449	1995	454	155	119	36	252	1406	1138	268	1198	976	222	1968825	1653	1	16.96	0.06	96.6292
2024-02-25	03:02:28	2	2	22	51	0	0.25	20.78	0.044	0.35	0.25	21.1	20.428	0.377	0.352	0.333	4198	1533	75	3916	1430	70	0.933	20.876	7.625	0.372	29318	26578	22443	4135	2740	2109	631	4061	11906	9943	1963	17412	14609	2803	2008426	39601	22	17.1	0.06	96.6292
2024-02-25	03:32:29	2	2	22	50	0	0.25	20.78	0.044	0.35	0.25	21.1	20.477	0.325	0.303	0.282	3620	1322	64	3304	1207	59	0.913	17.922	6.546	0.319	1298	1260	858	402	38	27	11	37	734	509	225	564	376	188	2009299	873	0	17.1	0.06	96.6292
2024-02-25	04:02:29	2	2	22	50	0	0.25	20.78	0.044	0.35	0.25	21.1	20.633	0.185	0.147	0.141	1743	637	31	1666	609	30	0.956	8.712	3.182	0.155	78	77	52	25	1	1	0	0	41	30	11	37	23	14	2009332	33	0	17.11	0.06	96.6292
2024-02-25	04:32:29	2	2	22	50	0	0.25	20.78	0.043	0.35	0.25	21.1	20.682	0.133	0.098	0.09	1179	431	21	1060	387	19	0.899	5.82	2.126	0.104	2	1	0	1	1	0	1	0	2	0	2	0	0	0	2009334	2	0	17.11	0.06	96.6292
2024-02-25	05:02:28	2	2	22	50	0	0.25	20.78	0.043	0.35	0.25	21.1	20.712	0.108	0.068	0.065	819	299	15	769	281	14	0.939	4.077	1.489	0.073	346	346	14	332	0	0	0	0	16	7	9	330	7	323	2009378	43	0	17.11	0.06	96.6292
2024-02-25	05:32:28	2	2	22	50	0	0.25	20.78	0.043	0.35	0.25	21.1	20.731	0.097	0.049	0.054	560	205	10	638	233	11	1.138	2.914	1.064	0.052	165	164	48	116	1	0	1	0	92	25	67	73	23	50	2009732	355	0	17.11	0.06	96.6292
2024-02-25	06:02:29	2	2	22	50	0	0.25	20.78	0.044	0.35	0.25	21.1	20.731	0.091	0.049	0.048	584	213	10	566	207	10	0.969	2.927	1.069	0.052	80	80	35	45	0	0	0	0	51	15	36	29	20	9	2009949	217	0	17.11	0.06	96.6292
2024-02-25	06:32:28	2	2	21.9	50	99	0.25	20.78	0.043	0.35	0.25	21.1	20.731	0.098	0.049	0.054	561	205	10	645	236	11	1.149	2.925	1.068	0.052	228	228	133	95	0	0	0	2	165	94	71	63	39	24	2010121	172	0	17.11	0.06	96.6292
2024-02-25	07:02:29	2	2	22	51	99	0.25	20.78	0.045	0.35	0.25	21.1	20.731	0.088	0.049	0.044	592	216	11	518	189	9	0.876	2.905	1.061	0.052	342	342	233	109	0	0	0	0	244	157	87	98	76	22	2010434	313	0	17.11	0.06	96.6292
2024-02-25	07:32:28	2	2	22	50	99	0.25	20.78	0.045	0.35	0.25	21.1	20.673	0.146	0.107	0.1	1292	472	23	1187	434	21	0.919	6.405	2.339	0.114	90	90	32	58	0	0	0	0	43	13	30	47	19	28	2010571	137	0	17.11	0.06	96.6292
2024-02-25	08:02:29	2	2	21.9	50	99	0.25	20.78	0.045	0.35	0.25	21.2	20.526	0.287	0.254	0.242	3028	1106	54	2845	1039	51	0.94	15.08	5.508	0.268	9053	8314	6877	1437	739	565	174	860	5054	4114	940	3999	3328	671	2019749	9177	5	17.17	0.06	96.0674
2024-02-25	08:32:29	2	2	22	50	99	0.25	20.78	0.044	0.35	0.25	21.2	20.526	0.271	0.254	0.226	3084	1127	55	2670	975	48	0.866	15.108	5.518	0.269	187	186	106	80	1	1	0	7	133	86	47	54	21	33	2019934	185	0	17.18	0.06	96.0674
2024-02-25	09:02:28	2	2	22	50	99	0.25	20.78	0.046	0.35	0.25	21.2	20.565	0.236	0.215	0.191	2615	955	47	2251	822	40	0.861	12.795	4.674	0.228	65	64	33	31	1	0	1	0	38	17	21	27	16	11	2019984	51	0	17.18	0.06	96.0674
2024-02-25	09:32:28	2	2	22	50	99	0.25	20.78	0.046	0.35	0.25	21.1	20.594	0.214	0.186	0.168	2251	822	40	1988	726	35	0.883	11.071	4.044	0.197	63	61	13	48	2	0	2	0	39	7	32	24	6	18	2020085	100	0	17.18	0.06	96.0674
2024-02-25	10:02:28	2	2	22	50	99	0.25	20.78	0.046	0.35	0.25	21.1	20.594	0.216	0.186	0.17	2245	820	40	2011	734	36	0.896	11.072	4.044	0.197	3140	3003	2387	616	137	110	27	93	1602	1269	333	1538	1228	310	2021851	1767	1	17.18	0.06	96.0674
2024-02-25	10:32:29	2	2	22	51	99	0.25	20.78	0.046	0.35	0.25	21.2	20.565	0.234	0.215	0.189	2611	954	46	2221	811	40	0.851	12.748	4.656	0.227	326	326	197	129	0	0	0	0	229	123	106	97	74	23	2022162	310	0	17.18	0.06	96.0674
2024-02-25	11:02:29	2	2	22	50	99	0.25	20.78	0.046	0.35	0.25	21.2	20.643	0.182	0.137	0.135	1609	588	29	1589	580	28	0.987	8.1	2.958	0.144	76	75	31	44	1	1	0	0	38	11	27	38	21	17	2022241	79	0	17.18	0.06	96.0674
2024-02-25	11:32:28	2	2	22	49	99	0.25	20.78	0.047	0.35	0.25	21.2	20.594	0.215	0.186	0.168	2246	820	40	1978	723	35	0.881	11.039	4.032	0.196	119	119	52	67	0	0	0	0	46	11	35	73	41	32	2022428	187	0	17.18	0.06	96.0674
2024-02-25	12:02:29	2	2	22	50	99	0.25	20.78	0.046	0.35	0.25	21.2	20.594	0.215	0.186	0.169	2230	815	40	1978	722	35	0.887	10.978	4.01	0.195	114	113	41	72	1	0	1	0	78	21	57	36	20	16	2022842	414	0	17.18	0.06	96.0674
2024-02-25	12:32:29	2	2	22	49	99	0.25	20.78	0.047	0.35	0.25	21.1	20.565	0.232	0.215	0.184	2632	961	47	2172	793	39	0.825	12.776	4.667	0.227	2761	2615	2075	540	146	120	26	190	1345	1046	299	1416	1149	267	2025368	2526	1	17.18	0.06	96.0674
2024-02-25	13:02:28	2	2	22	50	99	0.25	20.78	0.047	0.35	0.25	21.2	20.526	0.296	0.254	0.249	3014	1101	54	2944	1075	52	0.977	15.135	5.528	0.269	2999	2875	2221	654	124	106	18	170	1530	1200	330	1469	1127	342	2027373	2005	1	17.18	0.06	96.0674
2024-02-25	13:32:28	2	2	22	50	99	0.25	20.78	0.047	0.35	0.25	21.2	20.614	0.202	0.166	0.155	1998	730	36	1825	666	32	0.913	9.892	3.613	0.176	111	110	41	69	1	0	1	0	50	23	27	61	18	43	2027504	131	0	17.18	0.06	96.0674
2024-02-25	14:02:29	2	2	22	50	99	0.25	20.78	0.047	0.35	0.25	21.1	20.594	0.204	0.186	0.157	2278	832	41	1847	674	33	0.811	11.02	4.025	0.196	70	67	22	45	3	0	3	0	22	10	12	48	12	36	2027531	27	0	17.18	0.06	96.0674
2024-02-25	14:32:29	2	2	22	50	99	0.25	20.78	0.047	0.35	0.25	21.2	20.565	0.248	0.215	0.201	2585	944	46	2377	868	42	0.919	12.818	4.682	0.228	24033	21753	18450	3303	2280	1825	455	3355	8510	7232	1278	15523	13043	2480	2057815	30284	17	17.19	0.06	96.0674
2024-02-25	15:02:28	2	2	21.9	53	99	0.25	20.78	0.046	0.35	0.25	21.1	20.389	0.39	0.391	0.345	4730	1728	84	4045	1478	72	0.855	23.114	8.443	0.411	29639	26689	22839	3850	2950	2342	608	3039	11337	9728	1609	18302	15453	2849	2087558	29743	17	17.73	0.06	96.0674
2024-02-25	15:32:29	2	2	22	51	99	0.25	20.78	0.054	0.35	0.25	21.2	20.36	0.486	0.42	0.432	4880	1783	87	5050	1845	90	1.035	24.818	9.065	0.442	12444	11073	9168	1905	1371	1063	308	1744	6442	5266	1176	6002	4965	1037	2094069	6511	4	18.48	0.06	96.0674
2024-02-25	16:02:28	2	2	22.1	50	99	0.25	20.78	0.055	0.35	0.25	21.1	20.409	0.471	0.371	0.417	4231	1545	75	4908	1793	87	1.16	22.103	8.073	0.393	938	883	572	311	55	41	14	73	612	407	205	326	206	120	2094851	783	0	18.73	0.06	96.0674
2024-02-25	16:32:29	2	2	22	50	99	0.25	20.78	0.051	0.35	0.25	21.2	20.428	0.453	0.352	0.402	3985	1456	71	4733	1729	84	1.188	20.942	7.649	0.373	1175	1042	764	278	133	106	27	172	797	585	212	378	285	93	2095435	583	0	19.14	0.06	96.0674
2024-02-25	17:02:28	2	2	21.9	50	99	0.25	20.78	0.049	0.35	0.25	21.2	20.477	0.402	0.303	0.353	3424	1251	61	4168	1523	74	1.217	18.105	6.613	0.322	441	405	322	83	36	26	10	67	252	195	57	189	153	36	2095692	257	0	19.33	0.06	96.0674
2024-02-25	17:32:28	2	2	22	50	99	0.25	20.78	0.048	0.35	0.25	21.1	20.477	0.407	0.303	0.359	3406	1244	61	4234	1547	75	1.243	18.105	6.613	0.322	2901	2609	2068	541	292	229	63	133	1497	1190	307	1404	1107	297	2096752	1060	1	19.57	0.06	96.0674
2024-02-25	18:02:29	2	2	22	50	99	0.25	20.78	0.047	0.35	0.25	21.2	20.379	0.518	0.401	0.471	4519	1650	80	5562	2032	99	1.231	23.959	8.751	0.426	5924	5353	4306	1047	571	460	111	984	2898	2295	603	3026	2471	555	2101271	4519	3	19.77	0.06	105.618
2024-02-25	18:32:29	2	2	22	50	0	0.25	20.78	0.047	0.35	0.25	21.2	20.379	0.514	0.401	0.467	4508	1647	80	5490	2005	98	1.218	23.837	8.707	0.424	19720	17648	14933	2715	2072	1625	447	3238	8697	7312	1385	11023	9246	1777	2117849	16578	9	19.94	0.06	108.989
2024-02-25	19:02:28	2	2	22	50	0	0.25	20.78	0.048	0.35	0.25	21.2	20.291	0.604	0.489	0.556	5538	2023	99	6544	2390	116	1.182	29.062	10.615	0.517	28084	24620	20738	3882	3464	2746	718	4328	10770	9088	1682	17314	14396	2918	2142179	24330	14	20.09	0.06	108.989
2024-02-25	19:32:29	2	2	22	50	0	0.25	20.78	0.048	0.35	0.25	21.1	20.272	0.619	0.508	0.571	5807	2121	103	6744	2463	120	1.161	30.344	11.084	0.54	25531	22989	19395	3594	2542	1974	568	3917	9417	8006	1411	16114	13363	2751	2183942	41763	23	20.29	0.06	108.989
2024-02-25	20:02:29	2	2	22	50	0	0.25	20.78	0.048	0.35	0.25	21.1	20.311	0.592	0.469	0.544	5301	1936	94	6416	2343	114	1.21	27.985	10.222	0.498	28198	25341	21249	4092	2857	2184	673	3596	8150	6888	1262	20048	16545	3503	2234990	51048	28	20.36	0.06	108.989
2024-02-25	20:32:28	2	2	22	49	0	0.25	20.78	0.048	0.35	0.25	21.1	20.311	0.588	0.469	0.54	5328	1946	95	6386	2333	114	1.199	28.06	10.249	0.499	33411	30189	25170	5019	3222	2469	753	4201	7108	6016	1092	26303	21623	4680	2290856	55867	31	20.37	0.06	108.989
2024-02-25	21:02:28	2	2	22	50	0	0.25	20.78	0.049	0.35	0.25	21.1	20.262	0.624	0.518	0.576	5911	2159	105	6766	2471	120	1.145	30.78	11.243	0.548	40266	36067	30168	5899	4199	3277	922	4166	6003	5070	933	34263	28375	5888	2391559	100703	56	20.38	0.06	105.056
2024-02-25	21:32:28	2	2	22	50	0	0.25	20.78	0.05	0.35	0.25	21.1	20.262	0.638	0.518	0.588	5882	2148	105	6919	2527	123	1.176	30.833	11.262	0.549	47717	42631	35857	6774	5086	3987	1099	5406	8856	7607	1249	38861	32237	6624	2497203	105644	59	20.44	0.06	105.056
2024-02-25	22:02:28	2	2	22	50	0	0.25	20.78	0.049	0.35	0.25	21.1	20.291	0.592	0.489	0.543	5592	2042	100	6401	2338	114	1.145	29.116	10.635	0.518	47964	42832	35487	7345	5132	4033	1099	4523	6769	5613	1156	41195	33907	7288	2595314	98111	55	20.49	0.06	105.056
2024-02-25	22:32:28	2	2	22	50	0	0.25	20.78	0.047	0.35	0.25	21.1	20.282	0.571	0.498	0.525	5778	2111	103	6167	2253	110	1.067	29.594	10.809	0.527	40500	35697	29897	5800	4803	3778	1025	3674	5568	4616	952	34932	29059	5873	2702279	106965	59	20.58	0.06	105.056
2024-02-25	23:02:29	2	2	22.1	50	0	0.25	20.78	0.047	0.35	0.25	21.1	20.311	0.51	0.469	0.462	5547	2026	99	5448	1990	97	0.982	27.885	10.185	0.496	30987	28491	24097	4394	2496	1873	623	4073	7640	6556	1084	23347	19414	3933	2770564	68285	38	20.69	0.06	105.056
2024-02-25	23:32:29	2	2	22	50	0	0.25	20.78	0.046	0.35	0.25	21.1	20.33	0.459	0.45	0.413	5411	1976	96	4867	1778	87	0.899	26.707	9.755	0.475	29795	27962	23446	4516	1833	1282	551	3480	7303	6139	1164	22492	18589	3903	2816079	45515	25	20.77	0.06	105.056
2024-02-26	00:02:29	2	2	22	50	0	0.25	20.78	0.047	0.35	0.25	21.1	20.399	0.402	0.381	0.356	4565	1667	81	4185	1529	74	0.917	22.62	8.262	0.403	13082	12383	10232	2151	699	478	221	1571	5291	4351	940	7791	6359	1432	2831847	15767	9	20.98	0.06	95.5056
2024-02-26	00:32:28	2	2	22	50	0	0.25	20.78	0.045	0.35	0.25	21.1	20.545	0.263	0.235	0.219	2819	1030	50	2584	944	46	0.917	13.97	5.103	0.249	39	38	16	22	1	1	0	0	23	8	15	16	9	7	2831885	38	0	20.98	0.06	95.5056
2024-02-26	01:02:28	2	2	22	50	0	0.25	20.78	0.044	0.35	0.25	21.1	20.614	0.19	0.166	0.146	2019	737	36	1716	627	31	0.85	9.855	3.6	0.175	16	15	9	6	1	0	1	0	11	6	5	5	3	2	2831892	8	0	20.98	0.06	95.5056
2024-02-26	01:32:29	2	2	22	50	0	0.25	20.78	0.043	0.35	0.25	21.1	20.594	0.223	0.186	0.18	2216	809	39	2126	777	38	0.959	11.085	4.049	0.197	126	126	74	52	0	0	0	7	85	49	36	41	25	16	2832267	375	0	20.98	0.06	95.5056
2024-02-26	02:02:28	2	2	22	50	0	0.25	20.78	0.044	0.35	0.25	21.1	20.477	0.319	0.303	0.275	3648	1333	65	3235	1182	58	0.887	17.956	6.559	0.32	25692	22939	19293	3646	2753	2152	601	3327	9414	7904	1510	16278	13541	2737	2882935	50668	28	21.13	0.06	95.5056
2024-02-26	02:32:29	2	2	22	49	0	0.25	20.78	0.044	0.35	0.25	21.1	20.467	0.324	0.313	0.28	3782	1381	67	3299	1205	59	0.872	18.553	6.777	0.33	3224	2984	2399	585	240	189	51	385	1351	1109	242	1873	1479	394	2889589	6654	4	21.13	0.06	95.5056
2024-02-26	03:02:28	2	2	22	50	0	0.25	20.78	0.044	0.35	0.25	21.1	20.624	0.179	0.156	0.136	1908	697	34	1600	584	28	0.838	9.289	3.393	0.165	46	45	11	34	1	1	0	0	38	10	28	8	2	6	2889640	51	0	21.14	0.06	95.5056
2024-02-26	03:32:29	2	2	22	50	0	0.25	20.78	0.043	0.35	0.25	21.1	20.604	0.196	0.176	0.153	2133	779	38	1795	656	32	0.841	10.393	3.796	0.185	29	29	7	22	0	0	0	0	29	7	22	0	0	0	2889693	53	0	21.14	0.06	95.5056
2024-02-26	04:02:29	2	2	22	50	0	0.25	20.78	0.044	0.35	0.25	21.1	20.614	0.182	0.166	0.138	2053	750	37	1636	597	29	0.797	9.9	3.616	0.176	68	68	29	39	0	0	0	0	57	24	33	11	5	6	2889757	64	0	21.14	0.06	95.5056
2024-02-26	04:32:28	2	2	22	50	0	0.25	20.78	0.044	0.35	0.25	21.1	20.682	0.133	0.098	0.09	1171	428	21	1053	385	19	0.899	5.779	2.111	0.103	86	86	43	43	0	0	0	0	69	31	38	17	12	5	2889836	80	0	21.14	0.06	95.5056
2024-02-26	05:02:28	2	2	22	50	0	0.25	20.78	0.044	0.35	0.25	21.1	20.614	0.189	0.166	0.146	2012	735	36	1710	625	30	0.85	9.822	3.588	0.175	17508	15854	13283	2571	1654	1300	354	2764	6518	5424	1094	10990	9159	1831	2922155	32319	18	21.23	0.06	95.5056
2024-02-26	05:32:28	2	2	21.9	50	0	0.25	20.78	0.043	0.35	0.25	21.1	20.467	0.313	0.313	0.27	3831	1399	68	3191	1165	57	0.833	18.627	6.804	0.332	4506	4193	3452	741	313	240	73	306	2398	1989	409	2108	1703	405	2927106	4951	3	21.24	0.06	95.5056
2024-02-26	06:02:29	2	2	22	50	0	0.25	20.78	0.043	0.35	0.25	21.1	20.643	0.171	0.137	0.127	1642	600	29	1500	548	27	0.914	8.131	2.97	0.145	361	360	264	96	1	0	1	8	156	114	42	205	150	55	2927360	254	0	21.24	0.06	95.5056
2024-02-26	06:32:28	2	2	22	50	99	0.25	20.78	0.044	0.35	0.25	21.1	20.682	0.133	0.098	0.089	1183	432	21	1050	383	19	0.887	5.822	2.127	0.104	290	288	218	70	2	0	2	9	130	89	41	160	129	31	2927488	128	0	21.24	0.06	95.5056
2024-02-26	07:02:28	2	2	22	49	99	0.25	20.78	0.044	0.35	0.25	21.1	20.712	0.108	0.068	0.064	820	300	15	760	278	14	0.926	4.074	1.488	0.073	163	163	67	96	0	0	0	0	57	34	23	106	33	73	2927612	124	0	21.24	0.06	95.5056
2024-02-26	07:32:28	2	2	22	50	99	0.25	20.78	0.044	0.35	0.25	21.2	20.731	0.097	0.049	0.053	564	206	10	623	227	11	1.104	2.912	1.064	0.052	78	77	40	37	1	0	1	0	41	13	28	37	27	10	2927705	93	0	21.24	0.06	95.5056
2024-02-26	08:02:28	2	2	22	50	99	0.25	20.78	0.044	0.35	0.25	21.2	20.731	0.09	0.049	0.046	587	214	10	547	200	10	0.932	2.917	1.065	0.052	141	141	95	46	0	0	0	0	55	24	31	86	71	15	2927778	73	0	21.24	0.06	95.5056
2024-02-26	08:32:28	2	2	22	50	99	0.25	20.78	0.045	0.35	0.25	21.2	20.731	0.093	0.049	0.048	581	212	10	574	210	10	0.987	2.926	1.069	0.052	19	18	13	5	1	0	1	0	7	4	3	12	9	3	2927786	8	0	21.24	0.06	95.5056
2024-02-26	09:02:29	2	2	22	50	99	0.25	20.78	0.046	0.35	0.25	21.2	20.731	0.096	0.049	0.05	572	209	10	593	216	11	1.036	2.91	1.063	0.052	157	152	102	50	5	5	0	0	69	44	25	88	63	25	2927884	98	0	21.24	0.06	95.5056
2024-02-26	09:32:28	2	2	22	50	99	0.25	20.78	0.047	0.35	0.25	21.1	20.731	0.094	0.049	0.047	586	214	10	557	204	10	0.951	2.926	1.069	0.052	40	40	10	30	0	0	0	0	13	3	10	27	7	20	2927941	57	0	21.24	0.06	95.5056
2024-02-26	10:02:29	2	2	22	49	99	0.25	20.78	0.049	0.35	0.25	21.2	20.614	0.181	0.166	0.132	2060	752	37	1546	565	28	0.75	9.829	3.59	0.175	10908	9956	8216	1740	952	722	230	1303	4430	3632	798	6478	5306	1172	2946368	18427	10	21.38	0.06	95.5056
2024-02-26	10:32:29	2	2	22	50	99	0.25	20.78	0.049	0.35	0.25	21.2	20.409	0.374	0.371	0.325	4532	1655	81	3839	1402	68	0.847	22.106	8.075	0.393	10174	9296	7694	1602	878	704	174	1434	4401	3621	780	5773	4777	996	2966026	19658	11	21.39	0.06	95.5056
2024-02-26	11:02:29	2	2	22	50	99	0.25	20.78	0.049	0.35	0.25	21.2	20.526	0.27	0.254	0.221	3082	1126	55	2591	946	46	0.841	15.012	5.483	0.267	1152	1124	904	220	28	20	8	137	704	560	144	448	364	84	2966738	712	0	21.39	0.06	95.5056
2024-02-26	11:32:28	2	2	22	50	99	0.25	20.78	0.048	0.35	0.25	21.2	20.565	0.225	0.215	0.177	2666	974	47	2096	766	37	0.786	12.825	4.684	0.228	40	39	9	30	1	1	0	0	16	7	9	24	3	21	2966759	21	0	21.39	0.06	95.5056
2024-02-26	12:02:29	2	2	22	50	99	0.25	20.78	0.049	0.35	0.25	21.2	20.526	0.275	0.254	0.226	3089	1128	55	2673	976	48	0.865	15.131	5.527	0.269	26837	24109	20309	3800	2728	2238	490	4893	8588	7359	1229	18249	15188	3061	3028794	62035	34	21.39	0.06	95.5056
2024-02-26	12:32:29	2	2	22	50	99	0.25	20.78	0.051	0.35	0.25	21.2	20.379	0.404	0.401	0.353	4880	1783	87	4166	1522	74	0.854	23.841	8.708	0.424	41436	37078	31552	5526	4358	3550	808	6765	13904	12103	1801	27532	22999	4533	3130944	102150	57	21.39	0.06	95.5056
2024-02-26	13:02:29	2	2	22	50	99	0.25	20.78	0.05	0.35	0.25	21.2	20.37	0.405	0.41	0.355	5020	1834	89	4189	1530	75	0.834	24.419	8.919	0.435	35131	30877	26146	4731	4254	3470	784	5024	10624	9170	1454	24507	20446	4061	3227369	96425	54	21.39	0.06	95.5056
2024-02-26	13:32:29	2	2	21.9	50	99	0.25	20.78	0.048	0.35	0.25	21.2	20.291	0.464	0.489	0.415	5984	2186	107	4891	1787	87	0.817	28.993	10.59	0.516	33188	29405	24967	4438	3783	3021	762	5110	11428	9816	1612	21760	18172	3588	3290664	63295	35	21.39	0.06	95.5056
2024-02-26	14:02:28	2	2	22	50	99	0.25	20.78	0.049	0.35	0.25	21.2	20.379	0.388	0.401	0.339	4882	1783	87	3967	1449	71	0.813	23.626	8.63	0.421	36225	31929	27072	4857	4296	3488	808	5462	12073	10356	1717	24152	20204	3948	3355548	64884	36	21.39	0.06	95.5056
2024-02-26	14:32:29	2	2	22	49	99	0.25	20.78	0.049	0.35	0.25	21.1	20.379	0.39	0.401	0.342	4929	1801	88	4046	1478	72	0.821	23.902	8.731	0.425	38513	34034	28898	5136	4479	3594	885	5463	14190	12116	2074	24323	20376	3947	3411107	55559	31	21.39	0.06	95.5056
2024-02-26	15:02:28	2	2	22	50	99	0.25	20.78	0.05	0.35	0.25	21.2	20.379	0.379	0.401	0.328	4960	1812	88	3880	1417	69	0.782	23.841	8.708	0.424	31606	28159	23797	4362	3447	2727	720	4538	14847	12525	2322	16759	13999	2760	3442115	31008	17	21.43	0.06	89.3258
2024-02-26	15:32:28	2	2	22	50	99	0.25	20.78	0.05	0.35	0.25	21.2	20.379	0.383	0.401	0.333	4937	1803	88	3931	1436	70	0.796	23.804	8.695	0.424	33710	29797	25277	4520	3913	3089	824	4762	14840	12486	2354	18870	15880	2990	3482962	40847	23	21.45	0.06	89.3258
2024-02-26	16:02:28	2	2	22	50	99	0.25	20.78	0.049	0.35	0.25	21.1	20.389	0.37	0.391	0.321	4828	1763	86	3788	1384	67	0.785	23.216	8.48	0.413	31292	27507	23267	4240	3785	3010	775	4298	13550	11427	2123	17742	14850	2892	3516612	33650	19	21.52	0.06	89.3258
2024-02-26	16:32:29	2	2	22	50	99	0.25	20.78	0.049	0.35	0.25	21.1	20.37	0.387	0.41	0.338	5081	1856	90	4004	1462	71	0.788	24.454	8.932	0.435	27443	23979	20150	3829	3464	2748	716	3414	12346	10309	2037	15097	12589	2508	3546196	29584	16	21.6	0.06	89.3258
2024-02-26	17:02:29	2	2	22	50	99	0.25	20.78	0.049	0.35	0.25	21.1	20.379	0.379	0.401	0.33	4917	1796	88	3870	1414	69	0.787	23.66	8.642	0.421	28127	24856	20994	3862	3271	2597	674	3403	11531	9690	1841	16596	13901	2695	3591106	44910	25	21.77	0.06	89.3258
2024-02-21	18:02:29	3	3	21.9	51	99	0.25	20.78	0.055	0.35	0.25	21.7	20.526	0.296	0.254	0.241	3144	1139	54	2943	1066	51	0.936	15.645	5.666	0.269	25815	14597	12777	1820	11218	9411	1807	698	1985	1706	279	23830	20482	3348	9408	9408	5	0.02	0.02	100
2024-02-21	18:32:29	3	3	22	50	0	0.25	20.78	0.061	0.35	0.25	21.7	20.409	0.453	0.371	0.393	4485	1624	77	4813	1743	83	1.073	22.998	8.329	0.396	20401	11933	10216	1717	8468	7030	1438	975	1302	1127	175	19099	16119	2980	16934	7526	4	0.04	0.02	100
2024-02-21	19:02:29	3	3	22.1	50	0	0.25	20.78	0.054	0.35	0.25	21.7	20.36	0.509	0.42	0.455	5002	1811	86	5535	2004	95	1.107	25.833	9.355	0.444	37692	27291	23116	4175	10401	8700	1701	2325	10535	8937	1598	27157	22879	4278	30601	13668	8	0.3	0.04	100.581
2024-02-21	19:32:28	3	3	22	50	0	0.25	20.78	0.05	0.35	0.25	21.6	20.311	0.56	0.469	0.51	5577	2020	96	6203	2246	107	1.112	28.838	10.444	0.496	28081	19936	16830	3106	8145	6796	1349	1995	9062	7636	1426	19019	15990	3029	40441	9840	5	1.4	0.06	100.581
2024-02-21	20:02:29	3	3	22	50	0	0.25	20.78	0.049	0.35	0.25	21.6	20.321	0.56	0.459	0.511	5421	1963	93	6211	2249	107	1.146	28.233	10.224	0.486	43152	27950	23678	4272	15202	12841	2361	1967	11806	10008	1798	31346	26511	4835	54128	13687	8	1.81	0.1	109.302
2024-02-21	20:32:29	3	3	22	50	0	0.25	20.78	0.047	0.35	0.25	21.6	20.301	0.585	0.479	0.538	5663	2051	97	6574	2381	113	1.161	29.588	10.715	0.509	26849	17026	14384	2642	9823	8214	1609	1539	6161	5203	958	20688	17395	3293	63210	9082	5	2.11	0.1	109.302
2024-02-21	21:02:28	3	3	22	50	0	0.25	20.78	0.047	0.35	0.25	21.6	20.33	0.542	0.45	0.495	5358	1941	92	6066	2197	104	1.132	27.827	10.077	0.479	12050	7612	6312	1300	4438	3494	944	696	2029	1713	316	10021	8093	1928	68251	5040	3	2.21	0.1	109.302
2024-02-21	21:32:29	3	3	22	50	0	0.25	20.78	0.046	0.35	0.25	21.6	20.379	0.5	0.401	0.454	4720	1709	81	5539	2006	95	1.173	24.726	8.955	0.425	12680	7875	6479	1396	4805	3825	980	532	2425	2084	341	10255	8220	2035	73629	5378	3	2.33	0.12	109.302
2024-02-21	22:02:28	3	3	22	50	0	0.25	20.78	0.047	0.35	0.25	21.6	20.35	0.536	0.43	0.49	5045	1827	87	5962	2159	103	1.182	26.478	9.589	0.455	15659	9700	7984	1716	5959	4806	1153	998	3885	3204	681	11774	9586	2188	79839	6211	3	2.62	0.13	109.302
2024-02-21	22:32:29	3	3	22	50	0	0.25	20.78	0.047	0.35	0.25	21.6	20.409	0.479	0.371	0.432	4332	1569	75	5267	1908	91	1.216	22.897	8.292	0.394	28383	17966	15105	2861	10417	8665	1752	1490	6224	5265	959	22159	18505	3654	89921	10082	6	2.75	0.16	109.302
2024-02-21	23:02:28	3	3	22	51	0	0.25	20.78	0.046	0.35	0.25	21.6	20.379	0.507	0.401	0.46	4689	1698	81	5606	2030	96	1.196	24.678	8.937	0.424	50662	32493	27333	5160	18169	15531	2638	4450	10984	9325	1659	39678	33539	6139	106519	16598	9	2.86	0.17	105.814
2024-02-21	23:32:28	3	3	22	50	0	0.25	20.78	0.046	0.35	0.25	21.6	20.35	0.508	0.43	0.461	5167	1871	89	5652	2047	97	1.094	26.615	9.639	0.458	72011	45569	38268	7301	26442	22857	3585	5730	13510	11450	2060	58501	49675	8826	128686	22167	12	2.92	0.17	103.488
2024-02-22	00:02:28	3	3	22	50	0	0.25	20.78	0.047	0.35	0.25	21.6	20.35	0.484	0.43	0.437	5228	1893	90	5336	1932	92	1.021	26.506	9.599	0.456	72280	47275	39775	7500	25005	21510	3495	6077	12376	10566	1810	59904	50719	9185	150822	22136	12	3.02	0.22	103.488
2024-02-22	00:32:28	3	3	22	51	0	0.25	20.78	0.047	0.35	0.25	21.6	20.311	0.496	0.469	0.449	5802	2101	100	5485	1987	94	0.945	28.934	10.478	0.498	79962	50137	42161	7976	29825	25713	4112	5717	11450	9667	1783	68512	58207	10305	193386	42564	24	3.16	0.22	102.907
2024-02-22	01:02:29	3	3	22	50	0	0.25	20.78	0.046	0.35	0.25	21.6	20.311	0.48	0.469	0.433	5818	2107	100	5270	1909	91	0.906	28.759	10.415	0.495	56039	33877	28462	5415	22162	19272	2890	4458	8828	7518	1310	47211	40216	6995	217275	23889	13	3.29	0.22	102.907
2024-02-22	01:32:28	3	3	22	50	0	0.25	20.78	0.047	0.35	0.25	21.6	20.33	0.481	0.45	0.434	5565	2015	96	5322	1927	92	0.956	27.818	10.074	0.478	54586	33406	27951	5455	21180	18295	2885	3668	9449	7951	1498	45137	38295	6842	239845	22570	13	3.29	0.22	102.326
2024-02-22	02:02:29	3	3	22	51	0	0.25	20.78	0.046	0.35	0.25	21.6	20.379	0.432	0.401	0.386	4931	1786	85	4704	1704	81	0.954	24.635	8.921	0.424	35984	22156	18482	3674	13828	11862	1966	2936	7790	6472	1318	28194	23872	4322	251684	11839	7	3.9	0.22	102.326
2024-02-22	02:32:29	3	3	22	50	0	0.25	20.78	0.047	0.35	0.25	21.6	20.389	0.406	0.391	0.359	4849	1756	83	4358	1578	75	0.899	23.931	8.666	0.412	35879	22642	18867	3775	13237	11202	2035	2656	7400	6112	1288	28479	23957	4522	263981	12298	7	4.11	0.22	100.581
2024-02-22	03:02:29	3	3	22	50	0	0.25	20.78	0.046	0.35	0.25	21.6	20.409	0.391	0.371	0.345	4621	1674	79	4216	1527	73	0.912	22.875	8.284	0.393	22973	14433	12036	2397	8540	7303	1237	1879	5673	4705	968	17300	14634	2666	271837	7856	4	4.5	0.22	101.744
2024-02-22	03:32:28	3	3	22	50	0	0.25	20.78	0.046	0.35	0.25	21.6	20.467	0.338	0.313	0.292	3858	1397	66	3539	1282	61	0.917	19.118	6.924	0.329	15789	10595	8754	1841	5194	4311	883	1097	4640	3869	771	11149	9196	1953	279435	7598	4	4.91	0.22	94.7674
2024-02-22	04:02:29	3	3	22	50	0	0.25	20.78	0.045	0.35	0.25	21.6	20.545	0.254	0.235	0.208	2959	1072	51	2554	925	44	0.863	14.488	5.247	0.249	230	121	55	66	109	40	69	1	4	3	1	226	92	134	279736	301	0	4.91	0.22	94.7674
2024-02-22	04:32:29	3	3	21.9	50	0	0.25	20.78	0.045	0.35	0.25	21.6	20.604	0.202	0.176	0.158	2209	800	38	1928	698	33	0.873	10.84	3.926	0.186	219	172	94	78	47	0	47	1	0	0	0	219	94	125	280758	1022	1	4.91	0.22	94.7674
2024-02-22	05:02:28	3	3	22	50	0	0.25	20.78	0.044	0.35	0.25	21.6	20.604	0.201	0.176	0.156	2219	804	38	1917	694	33	0.864	10.867	3.935	0.187	954	634	472	162	320	242	78	146	113	98	15	841	616	225	281280	522	0	4.96	0.22	94.7674
2024-02-22	05:32:29	3	3	22	50	0	0.25	20.78	0.045	0.35	0.25	21.6	20.653	0.163	0.127	0.118	1571	569	27	1434	519	25	0.913	7.776	2.816	0.134	97	55	27	28	42	0	42	0	0	0	0	97	27	70	281390	110	0	4.96	0.22	94.7674
2024-02-22	06:02:28	3	3	22	50	0	0.25	20.78	0.044	0.35	0.25	21.6	20.682	0.131	0.098	0.087	1231	446	21	1060	384	18	0.861	6.022	2.181	0.104	28	27	8	19	1	0	1	0	0	0	0	28	8	20	281459	69	0	4.96	0.22	94.7674
2024-02-22	06:32:28	3	3	22	50	99	0.25	20.78	0.045	0.35	0.25	21.6	20.712	0.106	0.068	0.061	857	310	15	737	267	13	0.861	4.192	1.518	0.072	202	144	86	58	58	35	23	5	17	11	6	185	110	75	281660	201	0	4.96	0.22	94.7674
2024-02-22	07:02:29	3	3	22	51	99	0.25	20.78	0.044	0.35	0.25	21.6	20.721	0.103	0.059	0.059	716	259	12	726	263	12	1.014	3.624	1.312	0.062	43	20	4	16	23	9	14	0	0	0	0	43	13	30	281725	65	0	4.96	0.22	94.7674
2024-02-22	07:32:29	3	3	22	50	99	0.25	20.78	0.045	0.35	0.25	21.7	20.673	0.143	0.107	0.098	1344	487	23	1196	433	21	0.89	6.619	2.397	0.114	347	121	39	82	226	16	210	0	0	0	0	347	55	292	283898	2173	1	4.97	0.22	94.7674
2024-02-22	08:02:29	3	3	22	50	99	0.25	20.78	0.046	0.35	0.25	21.7	20.448	0.332	0.332	0.286	4177	1513	72	3469	1256	60	0.83	20.298	7.351	0.349	12205	7838	6446	1392	4367	3573	794	993	2529	2130	399	9676	7889	1787	288929	5031	3	5.2	0.22	94.7674
2024-02-22	08:32:29	3	3	22	50	99	0.25	20.78	0.046	0.35	0.25	21.8	20.477	0.327	0.303	0.281	3756	1360	65	3415	1237	59	0.909	18.579	6.728	0.32	12879	7514	6139	1375	5365	4391	974	609	4503	3766	737	8376	6764	1612	294829	5900	3	5.3	0.22	99.4186
2024-02-22	09:02:29	3	3	22	50	99	0.25	20.78	0.046	0.35	0.25	21.8	20.565	0.24	0.215	0.194	2690	974	46	2373	859	41	0.882	13.226	4.79	0.227	110	54	27	27	56	6	50	4	3	2	1	107	31	76	294928	99	0	5.3	0.22	99.4186
2024-02-22	09:32:29	3	3	22	50	99	0.25	20.78	0.046	0.35	0.25	21.8	20.565	0.239	0.215	0.192	2695	976	46	2343	849	40	0.869	13.211	4.784	0.227	101	43	10	33	58	5	53	13	0	0	0	101	15	86	295222	294	0	5.3	0.22	99.4186
2024-02-22	10:02:28	3	3	22	50	99	0.25	20.78	0.046	0.35	0.25	21.8	20.565	0.24	0.215	0.194	2693	975	46	2366	857	41	0.879	13.231	4.792	0.228	159	59	25	34	100	27	73	96	4	3	1	155	49	106	295505	283	0	5.31	0.22	99.4186
2024-02-22	10:32:28	3	3	22	50	99	0.25	20.78	0.047	0.35	0.25	21.8	20.594	0.211	0.186	0.164	2340	848	40	1999	724	34	0.854	11.435	4.141	0.197	119	65	19	46	54	2	52	179	0	0	0	119	21	98	295727	222	0	5.31	0.22	99.4186
2024-02-22	11:02:29	3	3	22	50	99	0.25	20.78	0.047	0.35	0.25	21.8	20.614	0.203	0.166	0.156	2062	747	35	1908	691	33	0.925	10.236	3.707	0.176	147	52	26	26	95	4	91	191	0	0	0	147	30	117	296078	351	0	5.32	0.22	99.4186
2024-02-22	11:32:28	3	3	22	50	99	0.25	20.78	0.046	0.35	0.25	21.8	20.594	0.209	0.186	0.164	2338	847	40	1998	723	34	0.854	11.425	4.137	0.197	1830	1193	852	341	637	379	258	239	137	114	23	1693	1117	576	297785	1707	1	5.32	0.22	99.4186
2024-02-22	12:02:29	3	3	22	50	99	0.25	20.78	0.046	0.35	0.25	21.8	20.516	0.291	0.264	0.245	3278	1187	56	2990	1083	51	0.912	16.227	5.876	0.279	2290	1563	1224	339	727	531	196	188	337	298	39	1953	1457	496	299115	1330	1	5.37	0.22	99.4186
2024-02-22	12:32:28	3	3	22	50	99	0.25	20.78	0.046	0.35	0.25	21.8	20.594	0.215	0.186	0.169	2319	840	40	2062	747	35	0.889	11.421	4.136	0.196	51	13	0	13	38	0	38	0	0	0	0	51	0	51	299165	50	0	5.37	0.22	99.4186
2024-02-22	13:02:28	3	3	22	50	99	0.25	20.78	0.045	0.35	0.25	21.8	20.594	0.209	0.186	0.164	2324	842	40	1987	720	34	0.855	11.356	4.113	0.195	270	177	12	165	93	4	89	0	0	0	0	270	16	254	299753	588	0	5.37	0.22	99.4186
2024-02-22	13:32:28	3	3	22	51	99	0.25	20.78	0.047	0.35	0.25	21.8	20.575	0.227	0.205	0.18	2586	936	44	2194	794	38	0.848	12.617	4.569	0.217	81	46	18	28	35	4	31	0	1	1	0	80	21	59	299815	62	0	5.37	0.22	99.4186
2024-02-22	14:02:29	3	3	22	50	99	0.25	20.78	0.045	0.35	0.25	21.8	20.614	0.19	0.166	0.144	2090	757	36	1753	635	30	0.839	10.176	3.685	0.175	22	18	4	14	4	2	2	0	0	0	0	22	6	16	299843	27	0	5.37	0.22	99.4186
2024-02-22	14:32:28	3	3	22	47	99	0.25	20.78	0.045	0.35	0.25	21.8	20.585	0.228	0.195	0.183	2416	875	42	2219	804	38	0.919	11.974	4.336	0.206	6030	3711	2996	715	2319	1793	526	679	1653	1321	332	4377	3468	909	302970	3127	2	5.47	0.22	98.2558
2024-02-22	15:02:28	3	3	21.9	50	99	0.25	20.78	0.048	0.35	0.25	21.8	20.409	0.408	0.371	0.36	4558	1651	78	4383	1587	75	0.962	22.81	8.261	0.392	10643	6615	5453	1162	4028	3168	860	974	2474	2039	435	8169	6582	1587	307394	4424	2	6.01	0.22	98.2558
2024-02-22	15:32:29	3	3	22.1	50	99	0.25	20.78	0.055	0.35	0.25	21.8	20.418	0.431	0.362	0.377	4345	1574	75	4575	1657	79	1.053	22.184	8.034	0.382	7499	5097	4141	956	2402	1862	540	683	2192	1767	425	5307	4236	1071	311843	4449	2	6.33	0.22	98.2558
2024-02-22	16:02:28	3	3	22	50	99	0.25	20.78	0.051	0.35	0.25	21.8	20.477	0.375	0.303	0.324	3625	1313	62	3956	1433	68	1.091	18.661	6.758	0.321	255	178	98	80	77	11	66	279	0	0	0	255	109	146	312265	423	0	6.34	0.22	98.2558
2024-02-22	16:32:28	3	3	22	51	99	0.25	20.78	0.048	0.35	0.25	21.8	20.516	0.341	0.264	0.293	3142	1138	54	3590	1300	62	1.143	16.352	5.922	0.281	409	317	187	130	92	35	57	220	0	0	0	409	222	187	313261	996	1	6.88	0.22	98.2558
2024-02-22	17:02:29	3	3	22	50	99	0.25	20.78	0.047	0.35	0.25	21.8	20.526	0.339	0.254	0.293	2967	1075	51	3559	1289	61	1.199	15.631	5.661	0.269	3987	2585	2079	506	1402	1068	334	472	987	785	202	3000	2362	638	315207	1946	1	6.88	0.22	98.2558
2024-02-22	17:32:29	3	3	22	50	99	0.25	20.78	0.047	0.35	0.25	21.8	20.409	0.457	0.371	0.41	4408	1596	76	5003	1812	86	1.135	22.904	8.295	0.394	10916	6212	5116	1096	4704	3856	848	1008	2955	2471	484	7961	6501	1460	321240	6032	3	6.88	0.22	109.884
2024-02-22	18:02:28	3	3	22	50	99	0.25	20.78	0.046	0.35	0.25	21.8	20.497	0.37	0.283	0.324	3321	1203	57	3943	1428	68	1.187	17.451	6.32	0.3	2576	1513	1158	355	1063	782	281	445	982	729	253	1594	1211	383	322713	1474	1	6.97	0.22	109.884
2024-02-22	18:32:29	3	3	22	51	0	0.25	20.78	0.046	0.35	0.25	21.8	20.428	0.44	0.352	0.394	4147	1502	71	4796	1737	82	1.156	21.648	7.84	0.372	1264	885	648	237	379	218	161	405	125	111	14	1139	755	384	323604	891	0	7.16	0.22	109.884
2024-02-22	19:02:29	3	3	22	50	0	0.25	20.78	0.046	0.35	0.25	21.7	20.448	0.424	0.332	0.379	3905	1414	67	4623	1674	80	1.184	20.504	7.425	0.353	12616	7603	6275	1328	5013	4023	990	1334	3787	3082	705	8829	7216	1613	329637	6033	3	7.38	0.22	115.698
2024-02-22	19:32:29	3	3	22	50	0	0.25	20.78	0.047	0.35	0.25	21.7	20.36	0.501	0.42	0.454	5008	1814	86	5531	2003	95	1.104	25.853	9.362	0.445	24129	14831	12302	2529	9298	7834	1464	3164	6967	5846	1121	17162	14290	2872	341389	11752	7	7.49	0.22	112.791
2024-02-22	20:02:29	3	3	22	50	0	0.25	20.78	0.047	0.35	0.25	21.6	20.291	0.576	0.489	0.529	5826	2110	100	6449	2335	111	1.107	30.091	10.897	0.518	45669	27032	22788	4244	18637	16112	2525	4402	8420	7123	1297	37249	31777	5472	378797	37408	21	7.6	0.22	112.209
2024-02-22	20:32:28	3	3	21.9	50	0	0.25	20.78	0.048	0.35	0.25	21.6	20.272	0.601	0.508	0.553	6042	2188	104	6725	2435	116	1.113	31.247	11.316	0.537	62573	36369	30740	5629	26204	22675	3529	5688	11828	10126	1702	50745	43289	7456	445416	66620	37	7.75	0.22	110.465
2024-02-22	21:02:28	3	3	22	50	0	0.25	20.78	0.047	0.35	0.25	21.6	20.291	0.579	0.489	0.531	5815	2106	100	6473	2344	111	1.113	30.077	10.892	0.517	70917	41606	34850	6756	29311	25361	3950	5724	11840	10006	1834	59077	50205	8872	506461	61045	34	7.79	0.22	106.395
2024-02-22	21:32:28	3	3	22	51	0	0.25	20.78	0.049	0.35	0.25	21.6	20.262	0.6	0.518	0.552	6227	2255	107	6747	2443	116	1.083	32.002	11.59	0.55	60136	36085	30307	5778	24051	20691	3360	5257	18988	16177	2811	41148	34821	6327	561848	55387	31	7.93	0.22	106.977
2024-02-22	22:02:28	3	3	22	49	0	0.25	20.78	0.048	0.35	0.25	21.6	20.243	0.622	0.537	0.574	6428	2328	111	6989	2531	120	1.087	33.064	11.974	0.569	59998	33604	28370	5234	26394	22789	3605	4330	15248	13080	2168	44750	38079	6671	631549	69701	39	7.99	0.22	81.3953
2024-02-22	22:32:29	3	3	22	50	0	0.25	20.78	0.048	0.35	0.25	21.6	20.262	0.579	0.518	0.532	6258	2266	108	6472	2344	111	1.034	31.821	11.524	0.547	53589	31472	26271	5201	22117	18990	3127	3810	7998	6641	1357	45591	38620	6971	683094	51545	29	8.06	0.22	101.744
2024-02-22	23:02:28	3	3	22	50	0	0.25	20.78	0.047	0.35	0.25	21.6	20.291	0.539	0.489	0.491	5976	2164	103	6020	2180	104	1.007	30.208	10.94	0.52	62587	36069	30157	5912	26518	22860	3658	4529	5145	4391	754	57442	48626	8816	739387	56293	31	8.26	0.22	98.8372
2024-02-22	23:32:28	3	3	22	50	0	0.25	20.78	0.046	0.35	0.25	21.6	20.321	0.49	0.459	0.445	5654	2048	97	5430	1966	93	0.96	28.289	10.245	0.487	47083	26211	21756	4455	20872	17911	2961	3093	4665	3764	901	42418	35903	6515	761294	21907	12	8.42	0.22	102.326
2024-02-23	00:02:28	3	3	22	50	0	0.25	20.78	0.045	0.35	0.25	21.6	20.33	0.47	0.45	0.424	5559	2013	96	5169	1872	89	0.93	27.624	10.004	0.475	51588	30616	25456	5160	20972	17930	3042	3487	4451	3629	822	47137	39757	7380	788862	27568	15	8.52	0.22	98.8372
2024-02-23	00:32:28	3	3	22	50	0	0.25	20.78	0.045	0.35	0.25	21.6	20.36	0.434	0.42	0.389	5212	1888	90	4727	1712	81	0.907	25.771	9.333	0.443	46687	26665	22249	4416	20022	17042	2980	2832	4564	3790	774	42123	35501	6622	815748	26887	15	8.72	0.22	99.4186
2024-02-23	01:02:28	3	3	22	51	0	0.25	20.78	0.045	0.35	0.25	21.6	20.379	0.41	0.401	0.365	5016	1817	86	4467	1618	77	0.891	24.709	8.948	0.425	39160	24406	20349	4057	14754	12514	2240	2179	6228	5079	1149	32932	27784	5148	833463	17714	10	8.8	0.22	100.581
2024-02-23	01:32:29	3	3	22	50	0	0.25	20.78	0.046	0.35	0.25	21.6	20.428	0.343	0.352	0.297	4450	1612	77	3615	1309	62	0.812	21.536	7.799	0.37	7235	4474	3375	1099	2761	2234	527	431	1796	1498	298	5439	4111	1328	837881	4419	2	8.8	0.22	100.581
2024-02-23	02:02:28	3	3	22	50	0	0.25	20.78	0.045	0.35	0.25	21.6	20.594	0.201	0.186	0.156	2369	858	41	1911	692	33	0.807	11.45	4.147	0.197	320	306	129	177	14	0	14	273	0	0	0	320	129	191	848823	10942	6	8.8	0.22	100.581
2024-02-23	02:32:29	3	3	22	50	0	0.25	20.78	0.045	0.35	0.25	21.6	20.594	0.211	0.186	0.166	2310	836	40	2008	727	35	0.87	11.323	4.101	0.195	398	382	344	38	16	6	10	287	0	0	0	398	350	48	866720	17896	10	8.8	0.22	100.581
2024-02-23	03:02:28	3	3	21.9	50	0	0.25	20.78	0.045	0.35	0.25	21.6	20.575	0.215	0.205	0.17	2609	945	45	2063	747	35	0.791	12.564	4.55	0.216	508	505	444	61	3	0	3	288	0	0	0	508	444	64	880320	13600	8	8.81	0.22	100.581
2024-02-23	03:32:29	3	3	22	50	0	0.25	20.78	0.044	0.35	0.25	21.6	20.614	0.191	0.166	0.147	2087	756	36	1796	651	31	0.861	10.21	3.697	0.176	362	357	234	123	5	1	4	252	0	0	0	362	235	127	889526	9207	5	8.81	0.22	100.581
2024-02-23	04:02:28	3	3	22	50	0	0.25	20.78	0.044	0.35	0.25	21.6	20.614	0.188	0.166	0.143	2096	759	36	1744	632	30	0.832	10.188	3.69	0.175	28154	17118	14278	2840	11036	9426	1610	2306	6109	5180	929	22045	18524	3521	910423	20896	12	8.87	0.22	100.581
2024-02-23	04:32:28	3	3	22	50	0	0.25	20.78	0.045	0.35	0.25	21.6	20.33	0.423	0.45	0.378	5725	2073	98	4622	1674	80	0.807	27.673	10.022	0.476	58936	34319	29151	5168	24617	21156	3461	3589	15193	13006	2187	43743	37301	6442	975692	65269	36	8.96	0.22	98.8372
2024-02-23	05:02:29	3	3	22	50	0	0.25	20.78	0.046	0.35	0.25	21.6	20.33	0.417	0.45	0.371	5726	2074	98	4521	1637	78	0.79	27.566	9.983	0.474	29571	17738	14953	2785	11833	10073	1760	2102	8321	6996	1325	21250	18030	3220	1006304	30612	17	9.02	0.22	98.8372
2024-02-23	05:32:29	3	3	22	50	0	0.25	20.78	0.047	0.35	0.25	21.6	20.497	0.275	0.283	0.228	3624	1313	62	2776	1005	48	0.766	17.354	6.285	0.298	6052	3447	2794	653	2605	2144	461	435	2660	2213	447	3392	2725	667	1008659	2355	1	9.02	0.22	98.8372
2024-02-23	06:02:29	3	3	22	50	0	0.25	20.78	0.046	0.35	0.25	21.6	20.643	0.16	0.137	0.114	1737	629	30	1385	501	24	0.797	8.377	3.034	0.144	116	82	31	51	34	0	34	431	53	15	38	63	16	47	1008836	177	0	9.03	0.22	98.8372
2024-02-23	06:32:29	3	3	22	50	99	0.25	20.78	0.047	0.35	0.25	21.6	20.682	0.114	0.098	0.067	1289	467	22	819	296	14	0.635	5.986	2.168	0.103	173	108	29	79	65	4	61	389	68	12	56	105	21	84	1009078	242	0	9.03	0.22	98.8372
2024-02-23	07:02:29	3	3	22	50	99	0.25	20.78	0.046	0.35	0.25	21.6	20.712	0.1	0.068	0.055	875	317	15	665	241	11	0.759	4.185	1.516	0.072	959	620	469	151	339	238	101	462	367	292	75	592	415	177	1009415	337	0	9.04	0.22	98.8372
2024-02-23	07:32:28	3	3	22	49	99	0.25	20.78	0.046	0.35	0.25	21.7	20.643	0.156	0.137	0.109	1759	637	30	1334	483	23	0.758	8.408	3.045	0.145	642	490	321	169	152	63	89	399	23	18	5	619	366	253	1009653	239	0	9.04	0.22	98.8372
2024-02-23	08:02:29	3	3	21.9	50	99	0.25	20.78	0.048	0.35	0.25	21.7	20.712	0.106	0.068	0.057	872	316	15	700	253	12	0.802	4.21	1.525	0.072	24	24	5	19	0	0	0	438	0	0	0	24	5	19	1009680	27	0	9.04	0.22	98.8372
2024-02-23	08:32:29	3	3	22	50	99	0.25	20.77	0.05	0.35	0.25	21.7	20.712	0.096	0.059	0.046	757	274	13	562	203	10	0.743	3.603	1.305	0.062	18	17	2	15	1	0	1	376	0	0	0	18	2	16	1009695	15	0	9.04	0.22	98.8372
2024-02-23	09:02:28	3	3	22	50	99	0.25	20.76	0.05	0.35	0.25	21.7	20.712	0.094	0.049	0.044	612	221	11	544	197	9	0.889	3.011	1.091	0.052	49	41	7	34	8	5	3	377	0	0	0	49	12	37	1009720	24	0	9.04	0.22	98.8372
2024-02-23	09:32:29	3	3	22	50	99	0.25	20.76	0.051	0.35	0.25	21.7	20.721	0.091	0.039	0.041	471	171	8	495	179	9	1.051	2.403	0.87	0.041	64	7	2	5	57	0	57	396	0	0	0	64	2	62	1010226	506	0	9.04	0.22	98.8372
2024-02-23	10:02:29	3	3	22	50	99	0.25	20.76	0.05	0.35	0.25	21.7	20.712	0.103	0.049	0.052	586	212	10	639	231	11	1.09	3.016	1.092	0.052	1377	1025	726	299	352	176	176	380	190	159	31	1187	743	444	1011436	1210	1	9.05	0.22	98.8372
2024-02-23	10:32:29	3	3	22	50	99	0.25	20.76	0.05	0.35	0.25	21.7	20.37	0.38	0.391	0.33	4939	1789	85	4005	1450	69	0.811	23.894	8.653	0.411	37310	23806	20105	3701	13504	11521	1983	3752	7982	6853	1129	29328	24773	4555	1040001	28565	16	9.13	0.22	97.093
2024-02-23	11:02:28	3	3	22	50	99	0.25	20.76	0.051	0.35	0.25	21.8	20.409	0.355	0.352	0.304	4418	1600	76	3693	1337	64	0.836	21.496	7.785	0.37	12646	7922	6575	1347	4724	3926	798	1298	3359	2834	525	9287	7667	1620	1048899	8898	5	9.14	0.22	97.6744
2024-02-23	11:32:29	3	3	21.9	50	99	0.25	20.77	0.05	0.35	0.25	21.8	20.565	0.226	0.205	0.176	2583	936	44	2143	776	37	0.829	12.551	4.545	0.216	102	40	8	32	62	0	62	394	83	4	79	19	4	15	1048995	96	0	9.14	0.22	97.6744
2024-02-23	12:02:28	3	3	22	51	99	0.25	20.78	0.049	0.35	0.25	21.8	20.565	0.224	0.215	0.175	2759	999	47	2143	776	37	0.777	13.242	4.795	0.228	205	119	50	69	86	0	86	330	155	25	130	50	25	25	1050208	1214	1	9.15	0.22	97.6744
2024-02-23	12:32:29	3	3	22	50	99	0.25	20.78	0.049	0.35	0.25	21.8	20.575	0.215	0.205	0.166	2640	956	45	2027	734	35	0.768	12.645	4.579	0.217	117	117	33	84	0	0	0	389	35	14	21	82	19	63	1053448	3240	2	9.15	0.22	97.6744
2024-02-23	13:02:29	3	3	22	50	99	0.25	20.78	0.049	0.35	0.25	21.8	20.575	0.216	0.205	0.167	2628	952	45	2040	739	35	0.776	12.611	4.567	0.217	63	61	38	23	2	1	1	334	17	12	5	46	27	19	1053549	101	0	9.15	0.22	97.6744
2024-02-23	13:32:29	3	3	22	50	99	0.25	20.78	0.048	0.35	0.25	21.8	20.565	0.226	0.215	0.178	2750	996	47	2180	789	37	0.793	13.248	4.798	0.228	0	0	0	0	0	0	0	315	0	0	0	0	0	0	1053549	0	0	9.16	0.22	97.6744
2024-02-23	14:02:29	3	3	22	50	99	0.25	20.78	0.049	0.35	0.25	21.8	20.516	0.279	0.264	0.23	3311	1199	57	2797	1013	48	0.845	16.141	5.846	0.278	16282	9897	8248	1649	6385	5395	990	2373	5988	5119	869	10294	8524	1770	1065373	11824	7	9.17	0.22	95.3488
2024-02-23	14:32:28	3	3	21.9	51	99	0.25	20.78	0.048	0.35	0.25	21.8	20.409	0.378	0.371	0.329	4668	1690	80	4022	1456	69	0.862	22.843	8.273	0.393	36433	22066	18747	3319	14367	12451	1916	3873	8014	6993	1021	28419	24205	4214	1090380	25006	14	9.3	0.22	94.7674
2024-02-23	15:02:29	3	3	22	50	99	0.25	20.76	0.055	0.35	0.25	21.8	20.379	0.425	0.381	0.369	4699	1702	81	4518	1636	78	0.962	23.515	8.516	0.404	14880	9844	8252	1592	5036	4096	940	2117	4239	3539	700	10641	8809	1832	1104286	13907	8	10.26	0.22	94.7674
2024-02-23	15:32:29	3	3	22	50	99	0.25	20.76	0.056	0.35	0.25	21.8	20.409	0.431	0.352	0.375	4214	1526	72	4571	1655	79	1.085	21.66	7.844	0.373	2184	1724	1354	370	460	304	156	990	332	249	83	1852	1409	443	1105231	945	1	10.37	0.22	94.7674
2024-02-23	16:02:28	3	3	22	50	99	0.25	20.76	0.053	0.35	0.25	21.8	20.477	0.365	0.283	0.312	3352	1214	58	3785	1371	65	1.129	17.395	6.299	0.299	293	238	153	85	55	13	42	1071	17	5	12	276	161	115	1105398	167	0	10.53	0.22	94.7674
2024-02-23	16:32:29	3	3	22	49	99	0.25	20.78	0.051	0.35	0.25	21.8	20.477	0.37	0.303	0.319	3632	1315	62	3877	1404	67	1.067	18.601	6.736	0.32	267	218	121	97	49	14	35	978	18	6	12	249	129	120	1105637	239	0	10.7	0.22	94.7674
2024-02-23	17:02:29	3	3	22	50	99	0.25	20.78	0.049	0.35	0.25	21.8	20.497	0.368	0.283	0.319	3351	1214	58	3896	1411	67	1.163	17.515	6.343	0.301	223	192	101	91	31	7	24	1069	4	3	1	219	105	114	1105881	244	0	10.76	0.22	94.7674
2024-02-23	17:32:28	3	3	22	50	99	0.25	20.78	0.049	0.35	0.25	21.8	20.497	0.358	0.283	0.309	3369	1220	58	3763	1363	65	1.117	17.441	6.316	0.3	5460	3341	2682	659	2119	1716	403	1266	1177	1004	173	4283	3394	889	1108565	2684	1	10.98	0.22	94.7674
2024-02-23	18:02:29	3	3	22	50	99	0.25	20.78	0.049	0.35	0.25	21.8	20.37	0.494	0.41	0.445	4880	1767	84	5405	1957	93	1.108	25.21	9.13	0.434	24289	14196	11805	2391	10093	8666	1427	3961	5036	4276	760	19253	16195	3058	1128225	19660	11	11.3	0.22	110.465
2024-02-23	18:32:29	3	3	22	50	0	0.25	20.78	0.049	0.35	0.25	21.8	20.33	0.518	0.45	0.469	5410	1959	93	5712	2068	98	1.056	27.637	10.009	0.475	14805	8795	7182	1613	6010	5068	942	2178	3252	2773	479	11553	9477	2076	1140801	12577	7	11.61	0.22	111.628
2024-02-23	19:02:29	3	3	22.1	51	0	0.25	20.78	0.049	0.35	0.25	21.7	20.428	0.428	0.352	0.379	4208	1524	72	4631	1677	80	1.101	21.704	7.86	0.373	30507	19197	15914	3283	11310	9659	1651	4082	5837	4855	982	24670	20718	3952	1165269	24467	14	11.74	0.22	109.884
2024-02-23	19:32:28	3	3	22	50	0	0.25	20.78	0.048	0.35	0.25	21.7	20.311	0.537	0.469	0.488	5634	2040	97	5928	2147	102	1.052	28.762	10.416	0.495	41456	25335	21060	4275	16121	13734	2387	3821	4793	3904	889	36663	30890	5773	1190281	25012	14	12.05	0.22	109.884
2024-02-23	20:02:29	3	3	22	51	0	0.25	20.78	0.049	0.35	0.25	21.7	20.262	0.583	0.518	0.534	6244	2261	107	6494	2352	112	1.04	31.79	11.512	0.547	49750	31025	25613	5412	18725	15956	2769	4149	5787	4741	1046	43963	36828	7135	1209891	19610	11	12.27	0.22	107.558
2024-02-23	20:32:28	3	3	22	50	0	0.25	20.78	0.049	0.35	0.25	21.6	20.252	0.607	0.528	0.558	6301	2282	108	6764	2450	116	1.074	32.313	11.702	0.556	44319	27324	22671	4653	16995	14415	2580	3619	5944	4845	1099	38375	32241	6134	1224887	14996	8	12.56	0.22	108.14
2024-02-23	21:02:29	3	3	22	50	0	0.25	20.78	0.048	0.35	0.25	21.6	20.213	0.644	0.567	0.595	6813	2467	117	7251	2626	125	1.064	34.868	12.627	0.6	53546	31783	26477	5306	21763	18591	3172	3582	4893	3997	896	48653	41071	7582	1254927	30040	17	12.66	0.22	105.233
2024-02-23	21:32:28	3	3	22	50	0	0.25	20.78	0.049	0.35	0.25	21.7	20.301	0.549	0.479	0.5	5745	2081	99	6068	2197	104	1.056	29.352	10.63	0.505	59620	33344	28070	5274	26276	22509	3767	3765	8943	7610	1333	50677	42969	7708	1290097	35170	20	12.72	0.22	101.744
2024-02-23	22:02:28	3	3	22	50	0	0.25	20.78	0.049	0.35	0.25	21.7	20.262	0.556	0.518	0.507	6339	2296	109	6173	2235	106	0.974	31.808	11.519	0.547	54511	29682	25000	4682	24829	21407	3422	3054	11614	10014	1600	42897	36393	6504	1336688	46591	26	12.78	0.22	101.163
2024-02-23	22:32:28	3	3	22	50	0	0.25	20.78	0.049	0.35	0.25	21.6	20.291	0.513	0.489	0.464	6046	2189	104	5658	2049	97	0.936	30.084	10.895	0.517	52898	29532	24624	4908	23366	19908	3458	2963	10844	9127	1717	42054	35405	6649	1381771	45083	25	12.98	0.22	99.4186
2024-02-23	23:02:29	3	3	22.1	51	0	0.25	20.78	0.049	0.35	0.25	21.6	20.36	0.438	0.42	0.39	5212	1887	90	4744	1718	82	0.91	25.787	9.339	0.444	38225	21215	17755	3460	17010	14511	2499	2763	10286	8628	1658	27939	23638	4301	1420911	39140	22	12.99	0.22	98.2558
2024-02-23	23:32:29	3	3	22	50	0	0.25	20.78	0.046	0.35	0.25	21.6	20.487	0.301	0.293	0.255	3703	1341	64	3112	1127	54	0.84	18.036	6.532	0.31	1168	604	430	174	564	215	349	528	735	373	362	433	272	161	1422412	1501	1	13	0.22	98.2558
2024-02-24	00:02:29	3	3	22	50	0	0.25	20.78	0.047	0.35	0.25	21.6	20.545	0.24	0.235	0.194	2978	1079	51	2352	852	40	0.79	14.338	5.193	0.247	532	65	25	40	467	46	421	428	497	47	450	35	24	11	1423141	729	0	13	0.22	98.2558
2024-02-24	00:32:29	3	3	22	50	0	0.25	20.78	0.047	0.35	0.25	21.6	20.565	0.226	0.215	0.18	2721	985	47	2183	790	38	0.802	13.136	4.757	0.226	170	55	20	35	115	29	86	413	127	33	94	43	16	27	1424163	1022	1	13	0.22	98.2558
2024-02-24	01:02:29	3	3	22	50	0	0.25	20.78	0.046	0.35	0.25	21.6	20.448	0.332	0.332	0.286	4176	1512	72	3474	1258	60	0.832	20.302	7.352	0.349	48519	27950	23431	4519	20569	17579	2990	4272	15211	12895	2316	33308	28115	5193	1455416	31252	17	13.05	0.22	94.7674
2024-02-24	01:32:29	3	3	22.1	50	0	0.25	20.78	0.046	0.35	0.25	21.6	20.36	0.404	0.42	0.358	5300	1919	91	4346	1574	75	0.82	25.694	9.305	0.442	49838	25803	21527	4276	24035	20600	3435	3560	11196	9450	1746	38642	32677	5965	1490715	35299	20	13.12	0.22	97.093
2024-02-24	02:02:29	3	3	22	50	0	0.25	20.78	0.046	0.35	0.25	21.6	20.321	0.436	0.459	0.39	5820	2108	100	4747	1719	82	0.816	28.186	10.208	0.485	30928	15836	13237	2599	15092	12938	2154	2084	3200	2640	560	27728	23535	4193	1504782	14067	8	13.19	0.22	96.5116
2024-02-24	02:32:29	3	3	22	50	0	0.25	20.78	0.046	0.35	0.25	21.6	20.487	0.29	0.293	0.244	3712	1344	64	2966	1074	51	0.799	17.911	6.486	0.308	4029	2497	2047	450	1532	1110	422	632	1559	1324	235	2470	1833	637	1506423	1641	1	13.19	0.22	96.5116
2024-02-24	03:02:29	3	3	22	50	0	0.25	20.78	0.046	0.35	0.25	21.6	20.585	0.204	0.195	0.158	2485	900	43	1917	694	33	0.772	11.913	4.314	0.205	73	18	11	7	55	6	49	588	28	3	25	45	14	31	1506676	253	0	13.19	0.22	96.5116
2024-02-24	03:32:28	3	3	22	50	0	0.25	20.78	0.045	0.35	0.25	21.6	20.614	0.175	0.166	0.13	2149	778	37	1587	575	27	0.739	10.224	3.702	0.176	16	0	0	0	16	4	12	589	3	1	2	13	3	10	1506687	11	0	13.19	0.22	96.5116
2024-02-24	04:02:29	3	3	22	50	0	0.25	20.78	0.045	0.35	0.25	21.6	20.653	0.15	0.127	0.105	1625	589	28	1289	467	22	0.793	7.832	2.836	0.135	121	13	9	4	108	24	84	620	3	1	2	118	32	86	1506816	130	0	13.19	0.22	96.5116
2024-02-24	04:32:29	3	3	22	50	0	0.25	20.78	0.044	0.35	0.25	21.6	20.692	0.113	0.088	0.069	1132	410	19	839	304	14	0.741	5.387	1.951	0.093	4	0	0	0	4	1	3	581	0	0	0	4	1	3	1506819	3	0	13.19	0.22	96.5116
2024-02-24	05:02:29	3	3	22	50	0	0.25	20.78	0.044	0.35	0.25	21.6	20.682	0.133	0.098	0.088	1219	441	21	1076	390	19	0.882	5.994	2.171	0.103	9625	6581	5402	1179	3044	2536	508	1981	2972	2519	453	6653	5419	1234	1512605	5786	3	13.2	0.22	96.5116
2024-02-24	05:32:29	3	3	22	50	0	0.25	20.78	0.044	0.35	0.25	21.6	20.36	0.393	0.42	0.349	5339	1933	92	4247	1538	73	0.796	25.738	9.321	0.443	52144	29085	24377	4708	23059	19889	3170	4527	15355	13141	2214	36789	31125	5664	1553664	41059	23	13.37	0.22	95.3488
2024-02-24	06:02:28	3	3	22	50	0	0.25	20.78	0.044	0.35	0.25	21.6	20.428	0.344	0.352	0.301	4480	1622	77	3689	1336	63	0.824	21.735	7.871	0.374	9637	5387	4430	957	4250	3466	784	1137	3428	2752	676	6209	5144	1065	1560152	6488	4	13.38	0.22	95.3488
2024-02-24	06:32:29	3	3	22	50	99	0.25	20.78	0.044	0.35	0.25	21.6	20.614	0.183	0.166	0.14	2117	767	36	1707	618	29	0.806	10.232	3.706	0.176	233	31	16	15	202	27	175	521	169	17	152	64	26	38	1561171	1019	1	13.38	0.22	95.3488
2024-02-24	07:02:29	3	3	22	50	99	0.25	20.78	0.045	0.35	0.25	21.7	20.682	0.125	0.098	0.079	1246	451	21	964	349	17	0.773	5.976	2.164	0.103	248	3	1	2	245	56	189	524	181	28	153	67	29	38	1561784	613	0	13.38	0.22	95.3488
2024-02-24	07:32:29	3	3	22	51	99	0.25	20.78	0.045	0.35	0.25	21.7	20.712	0.101	0.068	0.056	875	317	15	684	248	12	0.781	4.203	1.522	0.072	631	414	251	163	217	127	90	635	264	157	107	367	221	146	1562142	358	0	13.38	0.22	95.3488
2024-02-24	08:02:28	3	3	22	50	99	0.25	20.78	0.045	0.35	0.25	21.8	20.673	0.133	0.107	0.088	1375	498	24	1069	387	18	0.778	6.601	2.39	0.114	113	12	4	8	101	0	101	482	12	4	8	101	0	101	1562223	81	0	13.38	0.22	95.3488
2024-02-24	08:32:29	3	3	22	50	99	0.25	20.78	0.046	0.35	0.25	21.8	20.712	0.101	0.068	0.055	875	317	15	669	242	11	0.764	4.187	1.516	0.072	23	10	3	7	13	0	13	632	6	1	5	17	2	15	1562236	13	0	13.38	0.22	95.3488
2024-02-24	09:02:29	3	3	22	50	99	0.25	20.78	0.045	0.35	0.25	21.8	20.731	0.089	0.049	0.044	610	221	10	534	193	9	0.876	2.994	1.084	0.051	71	45	28	17	26	2	24	526	39	24	15	32	6	26	1562276	40	0	13.39	0.22	95.3488
2024-02-24	09:32:28	3	3	22	51	99	0.25	20.78	0.045	0.35	0.25	21.8	20.682	0.125	0.098	0.081	1248	452	21	985	357	17	0.789	6.009	2.176	0.103	139	49	14	35	90	6	84	583	48	13	35	91	7	84	1562371	95	0	13.39	0.22	95.3488
2024-02-24	10:02:28	3	3	22	50	99	0.25	20.78	0.044	0.35	0.25	21.8	20.497	0.279	0.283	0.235	3624	1312	62	2869	1039	49	0.792	17.456	6.322	0.3	16086	9357	7670	1687	6729	5735	994	2341	2817	2317	500	13269	11088	2181	1577206	14835	8	13.46	0.22	94.7674
2024-02-24	10:32:28	3	3	22	50	99	0.25	20.78	0.043	0.35	0.25	21.8	20.497	0.289	0.283	0.245	3583	1298	62	2996	1085	52	0.836	17.434	6.314	0.3	1083	818	522	296	265	87	178	678	27	21	6	1056	588	468	1578370	1163	1	13.47	0.22	94.186
2024-02-24	11:02:28	3	3	21.9	50	99	0.25	20.78	0.043	0.35	0.25	21.8	20.565	0.213	0.215	0.169	2769	1003	48	2067	749	36	0.747	13.197	4.779	0.227	84	84	10	74	0	0	0	524	0	0	0	84	10	74	1578466	96	0	13.47	0.22	94.186
2024-02-24	11:32:28	3	3	22	50	99	0.25	20.78	0.043	0.35	0.25	21.8	20.594	0.2	0.186	0.157	2341	848	40	1902	689	33	0.812	11.329	4.103	0.195	156	76	24	52	80	0	80	623	0	0	0	156	24	132	1578668	202	0	13.47	0.22	94.186
2024-02-24	12:02:29	3	3	22	50	99	0.25	20.78	0.044	0.35	0.25	21.8	20.594	0.2	0.186	0.156	2355	853	40	1901	688	33	0.807	11.381	4.122	0.196	95	94	31	63	1	0	1	517	0	0	0	95	31	64	1578895	227	0	13.47	0.22	94.186
2024-02-24	12:32:29	3	3	22	49	99	0.25	20.78	0.044	0.35	0.25	21.8	20.565	0.221	0.215	0.177	2748	995	47	2162	783	37	0.787	13.22	4.788	0.227	160	137	74	63	23	8	15	616	0	0	0	160	82	78	1579016	121	0	13.47	0.22	94.186
2024-02-24	13:02:29	3	3	22	50	99	0.25	20.78	0.044	0.35	0.25	21.8	20.448	0.337	0.332	0.293	4183	1515	72	3575	1295	61	0.855	20.437	7.401	0.352	41449	22309	18814	3495	19140	16387	2753	4041	6632	5644	988	34817	29557	5260	1636815	57799	32	13.49	0.22	94.186
2024-02-24	13:32:29	3	3	21.9	50	99	0.25	20.78	0.044	0.35	0.25	21.8	20.379	0.391	0.401	0.347	5046	1827	87	4220	1528	73	0.836	24.553	8.892	0.422	41440	21875	18289	3586	19565	16746	2819	3281	11999	10157	1842	29441	24878	4563	1687902	51087	28	13.54	0.22	93.6047
2024-02-24	14:02:29	3	3	22	50	99	0.25	20.78	0.043	0.35	0.25	21.8	20.399	0.375	0.381	0.331	4802	1739	83	4035	1461	69	0.84	23.388	8.47	0.402	31983	17415	14570	2845	14568	12442	2126	2982	9274	7881	1393	22709	19131	3578	1722820	34919	19	13.6	0.22	93.6047
2024-02-24	14:32:28	3	3	22	50	99	0.25	20.78	0.044	0.35	0.25	21.8	20.526	0.265	0.254	0.221	3202	1159	55	2692	975	46	0.841	15.595	5.647	0.268	156	55	42	13	101	26	75	878	100	26	74	56	42	14	1723804	984	1	13.6	0.22	91.8605
2024-02-24	15:02:28	3	3	21.9	51	99	0.25	20.78	0.043	0.35	0.25	21.8	20.633	0.168	0.147	0.124	1863	675	32	1522	551	26	0.817	9.026	3.269	0.155	402	22	10	12	380	120	260	570	296	60	236	106	70	36	1726783	2979	2	13.6	0.22	91.8605
2024-02-24	15:32:28	3	3	22	50	99	0.25	20.78	0.043	0.35	0.25	21.8	20.594	0.201	0.186	0.158	2363	856	41	1930	699	33	0.817	11.446	4.145	0.197	626	121	45	76	505	238	267	568	378	131	247	248	152	96	1730038	3255	2	13.6	0.22	91.8605
2024-02-24	16:02:28	3	3	22	50	99	0.25	20.78	0.043	0.35	0.25	21.8	20.565	0.216	0.215	0.173	2768	1003	48	2120	768	36	0.766	13.255	4.8	0.228	17388	10528	8761	1767	6860	5701	1159	2331	5488	4504	984	11900	9958	1942	1739316	9278	5	13.61	0.22	86.6279
2024-02-24	16:32:29	3	3	22	50	99	0.25	20.78	0.044	0.35	0.25	21.8	20.428	0.343	0.352	0.299	4458	1615	77	3649	1321	63	0.818	21.605	7.824	0.372	31376	17323	14478	2845	14053	11918	2135	3051	5985	4977	1008	25391	21419	3972	1755299	15983	9	13.65	0.22	92.4419
2024-02-24	17:02:28	3	3	22.1	48	99	0.25	20.78	0.044	0.35	0.25	21.8	20.418	0.353	0.362	0.309	4588	1661	79	3773	1367	65	0.823	22.253	8.059	0.383	39223	21172	17752	3420	18051	15452	2599	3043	7640	6348	1292	31583	26856	4727	1776197	20898	12	13.79	0.22	91.8605
2024-02-24	17:32:28	3	3	22	50	99	0.25	20.78	0.048	0.35	0.25	21.8	20.37	0.431	0.41	0.382	5089	1843	88	4654	1685	80	0.914	25.202	9.127	0.433	12185	6843	5609	1234	5342	4340	1002	1400	1897	1625	272	10288	8324	1964	1781239	5042	3	15	0.22	91.8605
2024-02-24	18:02:29	3	3	22	50	99	0.25	20.78	0.054	0.35	0.25	21.8	20.35	0.495	0.43	0.441	5185	1878	89	5359	1941	92	1.034	26.359	9.546	0.453	13278	7839	6482	1357	5439	4586	853	1330	2092	1798	294	11186	9270	1916	1791695	10456	6	15.38	0.22	91.8605
2024-02-24	18:32:28	3	3	22.1	50	0	0.25	20.78	0.049	0.35	0.25	21.8	20.467	0.391	0.313	0.342	3741	1355	64	4192	1518	72	1.12	19.38	7.019	0.333	2417	1571	1280	291	846	666	180	583	330	284	46	2087	1662	425	1792700	1005	1	15.62	0.22	104.651
2024-02-24	19:02:28	3	3	22	51	0	0.25	20.78	0.048	0.35	0.25	21.8	20.33	0.54	0.45	0.491	5375	1947	92	6024	2182	104	1.121	27.847	10.085	0.479	26247	15428	12859	2569	10819	9182	1637	2938	4217	3610	607	22030	18431	3599	1801993	9292	5	16.69	0.22	110.465
2024-02-24	19:32:29	3	3	22	50	0	0.25	20.78	0.047	0.35	0.25	21.7	20.379	0.488	0.401	0.441	4777	1730	82	5400	1956	93	1.131	24.797	8.98	0.427	22160	14370	11954	2416	7790	6629	1161	2717	5201	4353	848	16959	14230	2729	1811304	9312	5	17.61	0.22	110.465
2024-02-24	20:02:29	3	3	22	50	0	0.25	20.78	0.046	0.35	0.25	21.6	20.311	0.561	0.469	0.515	5586	2023	96	6294	2279	108	1.127	28.977	10.494	0.498	17660	11244	9334	1910	6416	5385	1031	1775	3170	2663	507	14490	12056	2434	1821480	10175	6	18.24	0.22	109.884
2024-02-24	20:32:29	3	3	22	50	0	0.25	20.78	0.046	0.35	0.25	21.6	20.379	0.496	0.401	0.45	4734	1714	81	5492	1989	94	1.16	24.73	8.956	0.425	10540	7167	5901	1266	3373	2674	699	855	3505	2839	666	7035	5736	1299	1825769	4289	2	19.05	0.22	109.884
2024-02-24	21:02:29	3	3	21.9	50	0	0.25	20.78	0.046	0.35	0.25	21.6	20.428	0.431	0.352	0.385	4176	1512	72	4686	1697	81	1.122	21.639	7.836	0.372	6940	4778	3955	823	2162	1690	472	645	2908	2365	543	4032	3280	752	1830835	5066	3	19.45	0.22	109.884
2024-02-24	21:32:28	3	3	22	50	0	0.25	20.78	0.046	0.35	0.25	21.6	20.36	0.509	0.42	0.463	4985	1805	86	5642	2043	97	1.132	25.885	9.374	0.445	29454	20090	16724	3366	9364	7738	1626	2942	6262	5075	1187	23192	19387	3805	1847396	16561	9	20.33	0.22	109.884
2024-02-24	22:02:29	3	3	22	50	0	0.25	20.78	0.046	0.35	0.25	21.6	20.311	0.578	0.469	0.531	5529	2002	95	6492	2351	112	1.174	28.971	10.492	0.498	56645	36322	30246	6076	20323	17250	3073	3467	7671	6314	1357	48974	41182	7792	1904267	56871	32	20.39	0.22	103.488
2024-02-24	22:32:29	3	3	22	50	0	0.25	20.78	0.046	0.35	0.25	21.6	20.311	0.563	0.469	0.517	5582	2021	96	6321	2289	109	1.132	28.989	10.498	0.499	48752	27905	23247	4658	20847	17791	3056	2697	7585	6279	1306	41167	34759	6408	1958852	54585	30	20.47	0.22	97.093
2024-02-24	23:02:29	3	3	21.9	51	0	0.25	20.78	0.046	0.35	0.25	21.6	20.36	0.503	0.42	0.457	5001	1811	86	5565	2015	96	1.113	25.864	9.367	0.445	56212	37117	30987	6130	19095	16126	2969	2482	11948	9757	2191	44264	37356	6908	2005314	46462	26	20.75	0.22	97.093
2024-02-24	23:32:29	3	3	22	50	0	0.25	20.78	0.045	0.35	0.25	21.6	20.379	0.466	0.401	0.421	4833	1750	83	5150	1865	89	1.066	24.743	8.961	0.426	47389	32246	26908	5338	15143	12797	2346	2744	12894	10546	2348	34495	29159	5336	2040962	35648	20	20.79	0.22	96.5116
2024-02-25	00:02:28	3	3	22	50	0	0.25	20.78	0.046	0.35	0.25	21.6	20.497	0.338	0.283	0.293	3414	1236	59	3553	1287	61	1.041	17.382	6.295	0.299	1199	551	270	281	648	229	419	206	625	211	414	574	288	286	2045805	4843	3	20.79	0.22	93.0233
2024-02-25	00:32:28	3	3	22	50	0	0.25	20.78	0.045	0.35	0.25	21.6	20.526	0.292	0.254	0.247	3134	1135	54	3017	1093	52	0.963	15.688	5.681	0.27	795	250	97	153	545	196	349	46	698	228	470	97	65	32	2051058	5253	3	20.79	0.22	93.0233
2024-02-25	01:02:28	3	3	22	50	0	0.25	20.78	0.044	0.35	0.25	21.6	20.526	0.303	0.254	0.258	3080	1116	53	3148	1140	54	1.022	15.622	5.657	0.269	33029	20501	17038	3463	12528	10516	2012	2475	12295	10129	2166	20734	17425	3309	2074787	23728	13	20.82	0.22	92.4419
2024-02-25	01:32:28	3	3	22	50	0	0.25	20.78	0.044	0.35	0.25	21.6	20.399	0.419	0.381	0.375	4654	1685	80	4560	1651	78	0.98	23.383	8.468	0.402	47995	27052	22728	4324	20943	17753	3190	1941	9872	8155	1717	38123	32326	5797	2115336	40549	23	20.91	0.22	93.6047
2024-02-25	02:02:29	3	3	22	50	0	0.25	20.78	0.045	0.35	0.25	21.6	20.467	0.345	0.313	0.3	3839	1390	66	3649	1322	63	0.951	19.166	6.941	0.33	6181	4157	3321	836	2024	1525	499	120	2618	1990	628	3563	2856	707	2118756	3420	2	20.95	0.22	93.6047
2024-02-25	02:32:28	3	3	22	49	0	0.25	20.78	0.044	0.35	0.25	21.6	20.545	0.259	0.235	0.215	2911	1054	50	2612	946	45	0.897	14.362	5.201	0.247	165	122	58	64	43	2	41	55	137	44	93	28	16	12	2118871	115	0	20.96	0.22	93.6047
2024-02-25	03:02:28	3	3	22	51	0	0.25	20.78	0.044	0.35	0.25	21.6	20.594	0.212	0.186	0.168	2315	838	40	2042	739	35	0.882	11.38	4.121	0.196	10166	6665	5430	1235	3501	2836	665	815	4619	3753	866	5547	4513	1034	2125648	6777	4	20.96	0.22	91.8605
2024-02-25	03:32:29	3	3	22	50	0	0.25	20.78	0.044	0.35	0.25	21.6	20.458	0.343	0.322	0.299	4004	1450	69	3649	1321	63	0.911	19.813	7.175	0.341	32574	19039	15778	3261	13535	11326	2209	1684	8832	7317	1515	23742	19787	3955	2160439	34792	19	21.08	0.22	93.6047
2024-02-25	04:02:29	3	3	22	50	0	0.25	20.78	0.044	0.35	0.25	21.6	20.526	0.273	0.254	0.23	3196	1157	55	2817	1020	48	0.881	15.711	5.69	0.27	3778	2422	1814	608	1356	1079	277	108	1578	1328	250	2200	1565	635	2162114	1674	1	21.09	0.22	93.6047
2024-02-25	04:32:29	3	3	22	50	0	0.25	20.78	0.043	0.35	0.25	21.6	20.614	0.183	0.166	0.139	2106	763	36	1695	614	29	0.805	10.173	3.684	0.175	290	259	56	203	31	6	25	24	19	3	16	271	59	212	2162300	186	0	21.09	0.22	93.6047
2024-02-25	05:02:28	3	3	22	50	0	0.25	20.78	0.043	0.35	0.25	21.6	20.643	0.166	0.137	0.123	1713	620	29	1493	541	26	0.872	8.404	3.043	0.145	139	132	23	109	7	0	7	54	0	0	0	139	23	116	2162387	87	0	21.09	0.22	93.6047
2024-02-25	05:32:28	3	3	22	50	0	0.25	20.78	0.043	0.35	0.25	21.6	20.712	0.113	0.068	0.07	826	299	14	849	307	15	1.028	4.193	1.518	0.072	186	117	14	103	69	5	64	31	36	3	33	150	16	134	2162630	243	0	21.09	0.22	93.6047
2024-02-25	06:02:29	3	3	22	50	0	0.25	20.78	0.044	0.35	0.25	21.6	20.731	0.094	0.049	0.051	588	213	10	614	222	11	1.044	2.997	1.085	0.052	148	136	30	106	12	8	4	67	5	5	0	143	33	110	2162779	149	0	21.09	0.22	93.6047
2024-02-25	06:32:28	3	3	21.9	50	99	0.25	20.78	0.043	0.35	0.25	21.5	20.731	0.088	0.049	0.045	609	220	10	542	196	9	0.891	2.998	1.086	0.052	238	118	33	85	120	7	113	59	18	8	10	220	32	188	2163382	603	0	21.09	0.22	93.6047
2024-02-25	07:02:29	3	3	22	51	99	0.25	20.78	0.045	0.35	0.25	21.6	20.741	0.084	0.039	0.04	474	172	8	481	174	8	1.017	2.399	0.869	0.041	402	220	108	112	182	33	149	83	52	31	21	350	110	240	2163665	283	0	21.09	0.22	93.6047
2024-02-25	07:32:28	3	3	22	50	99	0.25	20.78	0.045	0.35	0.25	21.7	20.526	0.268	0.254	0.222	3190	1155	55	2705	980	47	0.848	15.565	5.637	0.268	17247	10560	8597	1963	6687	5587	1100	1411	3253	2728	525	13994	11456	2538	2181337	17672	10	21.11	0.22	92.4419
2024-02-25	08:02:29	3	3	21.9	50	99	0.25	20.78	0.045	0.35	0.25	21.7	20.428	0.357	0.352	0.313	4423	1602	76	3820	1383	66	0.864	21.657	7.843	0.372	16515	10229	8421	1808	6286	5226	1060	1126	5512	4591	921	11003	9056	1947	2191761	10424	6	21.17	0.22	87.2093
2024-02-25	08:32:29	3	3	22	50	99	0.25	20.78	0.044	0.35	0.25	21.8	20.565	0.229	0.215	0.185	2716	984	47	2252	815	39	0.829	13.194	4.778	0.227	141	104	38	66	37	9	28	88	7	3	4	134	44	90	2192114	352	0	21.17	0.22	87.2093
2024-02-25	09:02:28	3	3	22	50	99	0.25	20.78	0.046	0.35	0.25	21.8	20.614	0.2	0.166	0.154	2056	745	35	1876	680	32	0.912	10.179	3.686	0.175	146	96	54	42	50	21	29	46	9	8	1	137	67	70	2192192	79	0	21.17	0.22	87.2093
2024-02-25	09:32:28	3	3	22	50	99	0.25	20.78	0.046	0.35	0.25	21.8	20.614	0.201	0.166	0.155	2057	745	35	1888	684	32	0.918	10.193	3.691	0.175	93	73	23	50	20	0	20	112	0	0	0	93	23	70	2192321	129	0	21.17	0.22	87.2093
2024-02-25	10:02:28	3	3	22	50	99	0.25	20.78	0.046	0.35	0.25	21.8	20.663	0.149	0.117	0.103	1481	536	25	1260	456	22	0.85	7.23	2.618	0.124	91	90	18	72	1	0	1	60	0	0	0	91	18	73	2192379	58	0	21.17	0.22	87.2093
2024-02-25	10:32:29	3	3	22	51	99	0.25	20.78	0.046	0.35	0.25	21.8	20.682	0.14	0.098	0.095	1204	436	21	1156	419	20	0.96	6.025	2.182	0.104	103	102	15	87	1	0	1	101	0	0	0	103	15	88	2192413	34	0	21.17	0.22	87.2093
2024-02-25	11:02:29	3	3	22	50	99	0.25	20.78	0.046	0.35	0.25	21.8	20.594	0.214	0.186	0.168	2309	836	40	2039	738	35	0.883	11.356	4.112	0.195	11989	7774	6354	1420	4215	3486	729	1247	1550	1309	241	10439	8531	1908	2205782	13369	7	21.17	0.22	91.8605
2024-02-25	11:32:28	3	3	22	49	99	0.25	20.78	0.047	0.35	0.25	21.8	20.448	0.346	0.332	0.299	4135	1497	71	3626	1313	62	0.877	20.305	7.353	0.349	20384	11483	9565	1918	8901	7470	1431	1437	2718	2233	485	17666	14802	2864	2243863	38081	21	21.18	0.22	91.8605
2024-02-25	12:02:29	3	3	22	50	99	0.25	20.78	0.046	0.35	0.25	21.8	20.565	0.242	0.215	0.196	2691	975	46	2394	867	41	0.89	13.254	4.8	0.228	425	371	244	127	54	4	50	105	0	0	0	425	248	177	2244177	314	0	21.18	0.22	91.8605
2024-02-25	12:32:29	3	3	22	49	99	0.25	20.78	0.047	0.35	0.25	21.8	20.594	0.209	0.186	0.162	2345	849	40	1979	717	34	0.844	11.429	4.139	0.197	55	22	8	14	33	0	33	67	0	0	0	55	8	47	2244355	178	0	21.18	0.22	91.8605
2024-02-25	13:02:28	3	3	22	50	99	0.25	20.78	0.047	0.35	0.25	21.8	20.594	0.219	0.186	0.172	2316	839	40	2108	763	36	0.91	11.458	4.15	0.197	163	119	64	55	44	2	42	105	0	0	0	163	66	97	2244551	197	0	21.18	0.22	91.8605
2024-02-25	13:32:28	3	3	22	50	99	0.25	20.78	0.047	0.35	0.25	21.8	20.594	0.218	0.186	0.171	2301	833	40	2077	752	36	0.903	11.365	4.116	0.195	72	72	15	57	0	0	0	92	0	0	0	72	15	57	2244713	162	0	21.18	0.22	91.8605
2024-02-25	14:02:29	3	3	22	50	99	0.25	20.78	0.047	0.35	0.25	21.8	20.594	0.215	0.186	0.168	2314	838	40	2038	738	35	0.881	11.375	4.119	0.196	89	58	8	50	31	0	31	113	0	0	0	89	8	81	2244865	152	0	21.18	0.22	91.8605
2024-02-25	14:32:29	3	3	22	50	99	0.25	20.78	0.047	0.35	0.25	21.8	20.545	0.261	0.235	0.214	2915	1056	50	2607	944	45	0.894	14.373	5.205	0.247	24926	14337	11931	2406	10589	8951	1638	2314	8436	7167	1269	16490	13715	2775	2264615	19749	11	21.19	0.22	90.1163
2024-02-25	15:02:28	3	3	21.9	53	99	0.25	20.78	0.046	0.35	0.25	21.8	20.409	0.384	0.371	0.339	4630	1677	80	4124	1494	71	0.891	22.808	8.26	0.392	35162	19469	16411	3058	15693	13375	2318	2440	6979	5932	1047	28183	23854	4329	2298011	33396	19	21.52	0.22	88.9535
2024-02-25	15:32:29	3	3	22	51	99	0.25	20.78	0.054	0.35	0.25	21.8	20.409	0.426	0.371	0.372	4547	1647	78	4557	1650	78	1.002	22.959	8.314	0.395	25560	14610	12230	2380	10950	9282	1668	2167	6088	5169	919	19472	16343	3129	2332162	34151	19	22.3	0.22	95.9302
2024-02-25	16:02:28	3	3	22.1	50	99	0.25	20.78	0.055	0.35	0.25	21.8	20.34	0.517	0.44	0.463	5303	1921	91	5657	2049	97	1.067	27.158	9.835	0.467	23594	14584	12149	2435	9010	7539	1471	2080	3674	3089	585	19920	16599	3321	2355593	23431	13	23.3	0.22	95.9302
2024-02-25	16:32:29	3	3	22	50	99	0.25	20.78	0.051	0.35	0.25	21.8	20.311	0.552	0.469	0.501	5643	2044	97	6131	2220	105	1.086	29.02	10.509	0.499	26682	17413	14457	2956	9269	7816	1453	2290	5051	4118	933	21631	18155	3476	2378136	22543	13	23.98	0.22	101.163
2024-02-25	17:02:28	3	3	21.9	50	99	0.25	20.78	0.049	0.35	0.25	21.8	20.379	0.481	0.401	0.431	4783	1732	82	5255	1903	90	1.099	24.664	8.932	0.424	3330	2132	1615	517	1198	868	330	391	629	517	112	2701	1966	735	2379743	1607	1	24.43	0.22	101.163
2024-02-25	17:32:28	3	3	22	50	99	0.25	20.78	0.048	0.35	0.25	21.8	20.448	0.413	0.332	0.364	3941	1427	68	4436	1607	76	1.126	20.437	7.401	0.352	1109	587	486	101	522	311	211	147	512	354	158	597	443	154	2380545	802	0	24.44	0.22	101.163
2024-02-25	18:02:29	3	3	22	50	99	0.25	20.78	0.047	0.35	0.25	21.8	20.497	0.367	0.283	0.32	3330	1206	57	3893	1410	67	1.169	17.431	6.312	0.3	25875	17945	15067	2878	7930	6589	1341	1671	7299	5792	1507	18576	15864	2712	2397123	16578	9	24.69	0.22	102.326
2024-02-25	18:32:29	3	3	22	50	0	0.25	20.78	0.047	0.35	0.25	21.8	20.33	0.544	0.45	0.497	5328	1930	92	6051	2191	104	1.136	27.692	10.029	0.476	51952	34417	29044	5373	17535	14956	2579	3052	11219	9338	1881	40733	34662	6071	2443902	46779	26	24.98	0.22	87.2093
2024-02-25	19:02:28	3	3	22	50	0	0.25	20.78	0.048	0.35	0.25	21.8	20.262	0.63	0.518	0.582	6121	2217	105	7106	2574	122	1.161	31.984	11.583	0.55	63007	43596	37040	6556	19411	16557	2854	3412	14526	12103	2423	48481	41494	6987	2497247	53345	30	25.25	0.22	99.4186
2024-02-25	19:32:29	3	3	22	50	0	0.25	20.78	0.048	0.35	0.25	21.7	20.243	0.634	0.537	0.586	6373	2308	110	7112	2576	122	1.116	32.982	11.944	0.567	80174	56264	47586	8678	23910	20304	3606	3860	16572	13643	2929	63602	54247	9355	2562209	64962	36	25.25	0.22	87.7907
2024-02-25	20:02:29	3	3	22	50	0	0.25	20.78	0.048	0.35	0.25	21.7	20.282	0.579	0.498	0.531	5969	2162	103	6478	2346	111	1.085	30.688	11.114	0.528	72640	50206	42424	7782	22434	19062	3372	3636	10409	8563	1846	62231	52923	9308	2631992	69783	39	25.38	0.22	64.5349
2024-02-25	20:32:28	3	3	22	49	0	0.25	20.78	0.048	0.35	0.25	21.6	20.311	0.522	0.469	0.474	5688	2060	98	5765	2088	99	1.014	28.792	10.427	0.495	58382	33256	28475	4781	25126	21574	3552	2883	14123	11974	2149	44259	38075	6184	2688955	56963	32	25.51	0.22	89.5349
2024-02-25	21:02:28	3	3	22	50	0	0.25	20.78	0.049	0.35	0.25	21.6	20.311	0.522	0.469	0.473	5731	2075	99	5796	2099	100	1.011	28.996	10.501	0.499	45692	25180	21225	3955	20512	17584	2928	2433	11971	10033	1938	33721	28776	4945	2731482	42527	24	25.64	0.22	90.6977
2024-02-25	21:32:28	3	3	22	50	0	0.25	20.78	0.05	0.35	0.25	21.6	20.321	0.501	0.459	0.451	5614	2033	97	5480	1985	94	0.976	28.185	10.207	0.485	65573	38897	32657	6240	26676	22706	3970	3223	16477	13782	2695	49096	41581	7515	2791997	60515	34	25.85	0.22	90.6977
2024-02-25	22:02:28	3	3	22	50	0	0.25	20.78	0.049	0.35	0.25	21.6	20.36	0.457	0.42	0.408	5194	1881	89	5005	1813	86	0.964	26.006	9.418	0.447	53606	30323	25524	4799	23283	19841	3442	2458	14951	12515	2436	38655	32850	5805	2847337	55340	31	25.9	0.22	84.8837
2024-02-25	22:32:28	3	3	22	50	0	0.25	20.78	0.047	0.35	0.25	21.6	20.36	0.446	0.42	0.399	5187	1878	89	4858	1759	84	0.937	25.816	9.349	0.444	49552	25272	21348	3924	24280	20738	3542	2403	11533	9648	1885	38019	32438	5581	2910514	63177	35	26.14	0.22	81.9767
2024-02-25	23:02:29	3	3	22.1	50	0	0.25	20.78	0.047	0.35	0.25	21.6	20.379	0.42	0.401	0.373	4971	1800	86	4548	1647	78	0.915	24.622	8.917	0.423	36217	19210	16029	3181	17007	14437	2570	1844	7902	6602	1300	28315	23864	4451	2960910	50396	28	26.21	0.22	63.9535
2024-02-25	23:32:29	3	3	22	50	0	0.25	20.78	0.046	0.35	0.25	21.6	20.545	0.255	0.235	0.209	2946	1067	51	2554	925	44	0.867	14.434	5.227	0.248	87	60	16	44	27	2	25	130	0	0	0	87	18	69	2960990	81	0	26.21	0.22	63.9535
2024-02-26	00:02:29	3	3	22	50	0	0.25	20.78	0.047	0.35	0.25	21.6	20.545	0.245	0.235	0.198	2982	1080	51	2417	875	42	0.811	14.425	5.224	0.248	4744	3167	2632	535	1577	1332	245	527	1098	940	158	3646	3024	622	2964098	3108	2	26.21	0.22	63.9535
2024-02-26	00:32:28	3	3	22	50	0	0.25	20.78	0.045	0.35	0.25	21.6	20.428	0.357	0.352	0.313	4405	1595	76	3802	1377	65	0.863	21.566	7.81	0.371	51293	26511	22326	4185	24782	21033	3749	2913	10599	8899	1700	40694	34460	6234	3029899	65802	37	26.34	0.22	80.814
2024-02-26	01:02:28	3	3	22	50	0	0.25	20.78	0.044	0.35	0.25	21.6	20.409	0.387	0.371	0.343	4624	1675	80	4189	1517	72	0.906	22.857	8.278	0.393	39105	19942	16652	3290	19163	16181	2982	1722	7022	5726	1296	32083	27107	4976	3097276	67376	37	26.34	0.22	89.5349
2024-02-26	01:32:29	3	3	22	50	0	0.25	20.78	0.043	0.35	0.25	21.6	20.448	0.334	0.332	0.291	4202	1522	72	3565	1291	61	0.848	20.502	7.425	0.353	7856	4675	3820	855	3181	2648	533	665	2003	1653	350	5853	4815	1038	3104840	7564	4	26.34	0.22	87.2093
2024-02-26	02:02:28	3	3	22	50	0	0.25	20.78	0.044	0.35	0.25	21.6	20.565	0.225	0.215	0.18	2722	986	47	2193	794	38	0.806	13.154	4.764	0.226	91	90	28	62	1	0	1	8	1	0	1	90	28	62	3104993	154	0	26.34	0.22	87.2093
2024-02-26	02:32:29	3	3	22	49	0	0.25	20.78	0.044	0.35	0.25	21.6	20.614	0.188	0.166	0.144	2102	761	36	1765	639	30	0.84	10.237	3.707	0.176	158	123	51	72	35	19	16	45	26	12	14	132	58	74	3105160	166	0	26.34	0.22	87.2093
2024-02-26	03:02:28	3	3	22	50	0	0.25	20.78	0.044	0.35	0.25	21.6	20.565	0.228	0.215	0.185	2708	981	47	2242	812	39	0.828	13.151	4.762	0.226	12502	7675	6402	1273	4827	4008	819	1272	4768	3944	824	7734	6466	1268	3112999	7840	4	26.34	0.22	88.3721
2024-02-26	03:32:29	3	3	22	50	0	0.25	20.78	0.043	0.35	0.25	21.6	20.428	0.347	0.352	0.304	4462	1616	77	3719	1347	64	0.834	21.698	7.858	0.373	42925	24098	20175	3923	18827	15845	2982	2707	12943	10798	2145	29982	25222	4760	3157862	44863	25	26.37	0.22	87.7907
2024-02-26	04:02:29	3	3	22	50	0	0.25	20.78	0.044	0.35	0.25	21.6	20.526	0.265	0.254	0.222	3207	1162	55	2709	981	47	0.845	15.636	5.663	0.269	2570	1835	1431	404	735	521	214	254	772	658	114	1798	1294	504	3159420	1558	1	26.38	0.22	87.7907
2024-02-26	04:32:28	3	3	22	50	0	0.25	20.78	0.044	0.35	0.25	21.6	20.643	0.165	0.137	0.121	1724	624	30	1486	538	26	0.862	8.437	3.055	0.145	32	5	1	4	27	0	27	94	0	0	0	32	1	31	3159425	6	0	26.38	0.22	87.7907
2024-02-26	05:02:28	3	3	22	50	0	0.25	20.78	0.044	0.35	0.25	21.6	20.712	0.112	0.068	0.069	831	301	14	839	304	14	1.009	4.205	1.523	0.072	12	2	0	2	10	1	9	25	0	0	0	12	1	11	3159437	12	0	26.38	0.22	87.7907
2024-02-26	05:32:28	3	3	21.9	50	0	0.25	20.78	0.043	0.35	0.25	21.6	20.731	0.092	0.049	0.049	593	215	10	594	215	10	1.001	2.995	1.084	0.052	96	2	1	1	94	0	94	64	0	0	0	96	1	95	3159572	135	0	26.38	0.22	87.7907
2024-02-26	06:02:29	3	3	22	50	0	0.25	20.78	0.043	0.35	0.25	21.6	20.731	0.084	0.049	0.041	621	225	11	499	181	9	0.804	2.998	1.086	0.052	33	5	0	5	28	0	28	24	0	0	0	33	0	33	3159636	63	0	26.38	0.22	87.7907
2024-02-26	06:32:28	3	3	22	50	99	0.25	20.78	0.044	0.35	0.25	21.5	20.741	0.08	0.039	0.036	487	176	8	436	158	8	0.896	2.402	0.87	0.041	395	155	39	116	240	145	95	238	47	29	18	348	155	193	3160146	511	0	26.38	0.22	87.7907
2024-02-26	07:02:28	3	3	22	49	99	0.25	20.78	0.044	0.35	0.25	21.6	20.526	0.263	0.254	0.219	3212	1163	55	2677	969	46	0.834	15.618	5.656	0.269	25917	14589	12164	2425	11328	9496	1832	2200	8259	6996	1263	17658	14664	2994	3182308	22162	12	26.39	0.22	87.2093
2024-02-26	07:32:28	3	3	22	50	99	0.25	20.78	0.044	0.35	0.25	21.7	20.379	0.384	0.401	0.34	5085	1841	87	4144	1501	71	0.815	24.622	8.917	0.424	19324	11450	9511	1939	7874	6591	1283	1385	6811	5701	1110	12513	10401	2112	3197672	15364	9	26.45	0.22	87.7907
2024-02-26	08:02:28	3	3	22	50	99	0.25	20.78	0.044	0.35	0.25	21.8	20.594	0.205	0.186	0.161	2344	849	40	1961	710	34	0.837	11.406	4.131	0.196	154	116	45	71	38	5	33	55	0	0	0	154	50	104	3197867	195	0	26.45	0.22	87.7907
2024-02-26	08:32:28	3	3	22	50	99	0.25	20.78	0.045	0.35	0.25	21.8	20.682	0.137	0.098	0.092	1208	438	21	1122	406	19	0.928	6.003	2.174	0.103	53	29	0	29	24	0	24	90	0	0	0	53	0	53	3197932	65	0	26.45	0.22	87.7907
2024-02-26	09:02:29	3	3	22	50	99	0.25	20.78	0.046	0.35	0.25	21.8	20.614	0.179	0.166	0.133	2142	776	37	1627	589	28	0.76	10.241	3.709	0.176	677	482	306	176	195	89	106	54	15	11	4	662	384	278	3198576	644	0	26.45	0.22	87.7907
2024-02-26	09:32:28	3	3	22	50	99	0.25	20.78	0.047	0.35	0.25	21.8	20.506	0.278	0.274	0.231	3466	1255	60	2815	1019	48	0.812	16.774	6.074	0.289	31720	17851	14968	2883	13869	11788	2081	2485	7438	6178	1260	24282	20578	3704	3217616	19039	11	26.46	0.22	87.2093
2024-02-26	10:02:29	3	3	22	49	99	0.25	20.78	0.049	0.35	0.25	21.8	20.545	0.257	0.235	0.207	2954	1070	51	2531	916	44	0.857	14.441	5.23	0.248	3118	2074	1652	422	1044	754	290	114	988	799	189	2130	1607	523	3219202	1586	1	26.46	0.22	87.2093
2024-02-26	10:32:29	3	3	22	50	99	0.25	20.78	0.049	0.35	0.25	21.8	20.633	0.173	0.147	0.124	1859	673	32	1519	550	26	0.817	9.008	3.262	0.155	16	10	4	6	6	0	6	52	0	0	0	16	4	12	3219293	92	0	26.46	0.22	87.2093
2024-02-26	11:02:29	3	3	22	50	99	0.25	20.78	0.049	0.35	0.25	21.8	20.604	0.193	0.176	0.144	2256	817	39	1756	636	30	0.779	10.832	3.923	0.186	203	197	121	76	6	2	4	64	5	1	4	198	122	76	3219589	296	0	26.46	0.22	87.2093
2024-02-26	11:32:28	3	3	22	50	99	0.25	20.78	0.048	0.35	0.25	21.8	20.594	0.207	0.186	0.159	2363	856	41	1948	705	34	0.824	11.468	4.153	0.197	6432	3626	2940	686	2806	2362	444	461	919	763	156	5513	4539	974	3225927	6338	4	26.46	0.22	84.3023
2024-02-26	12:02:29	3	3	22	50	99	0.25	20.78	0.049	0.35	0.25	21.8	20.428	0.356	0.352	0.307	4443	1609	76	3749	1358	64	0.844	21.657	7.843	0.373	54780	28058	23677	4381	26722	22917	3805	3079	9691	8280	1411	45089	38314	6775	3278844	52917	29	26.46	0.22	86.0465
2024-02-26	12:32:29	3	3	22	50	99	0.25	20.78	0.051	0.35	0.25	21.8	20.379	0.41	0.401	0.359	5021	1818	86	4384	1588	75	0.873	24.637	8.922	0.424	55881	27474	23146	4328	28407	24485	3922	3047	12716	10864	1852	43165	36767	6398	3323307	44463	25	26.46	0.22	86.0465
2024-02-26	13:02:29	3	3	22	50	99	0.25	20.78	0.05	0.35	0.25	21.8	20.399	0.382	0.381	0.331	4830	1749	83	4061	1471	70	0.841	23.527	8.52	0.405	50358	26278	22061	4217	24080	20708	3372	2951	9228	7816	1412	41130	34953	6177	3355817	32510	18	26.46	0.22	84.3023
2024-02-26	13:32:29	3	3	21.9	50	99	0.25	20.78	0.048	0.35	0.25	21.8	20.418	0.361	0.362	0.313	4568	1654	79	3814	1381	66	0.835	22.22	8.047	0.382	35255	18625	15496	3129	16630	14191	2439	2093	6916	5807	1109	28339	23880	4459	3376666	20850	12	26.46	0.22	84.8837
2024-02-26	14:02:28	3	3	22	50	99	0.25	20.78	0.049	0.35	0.25	21.8	20.448	0.331	0.332	0.283	4212	1526	72	3449	1249	59	0.819	20.416	7.394	0.351	42880	22438	18852	3586	20442	17558	2884	2831	7685	6505	1180	35195	29905	5290	3401225	24559	14	26.46	0.22	85.4651
2024-02-26	14:32:29	3	3	22	49	99	0.25	20.78	0.049	0.35	0.25	21.8	20.409	0.366	0.371	0.317	4696	1701	81	3867	1401	67	0.824	22.785	8.252	0.392	50982	27448	23104	4344	23534	20099	3435	3187	11210	9499	1711	39772	33704	6068	3432840	31615	18	26.47	0.22	83.7209
2024-02-26	15:02:28	3	3	22	50	99	0.25	20.78	0.05	0.35	0.25	21.8	20.409	0.365	0.371	0.315	4707	1705	81	3837	1389	66	0.815	22.795	8.255	0.392	43257	22819	19170	3649	20438	17420	3018	2467	10639	8989	1650	32618	27601	5017	3472242	39402	22	26.47	0.22	84.8837
2024-02-26	15:32:28	3	3	22	50	99	0.25	20.78	0.05	0.35	0.25	21.8	20.409	0.371	0.371	0.321	4677	1694	80	3908	1415	67	0.836	22.755	8.241	0.391	42419	22471	18828	3643	19948	17021	2927	2797	9122	7622	1500	33297	28227	5070	3514447	42205	23	26.48	0.22	84.8837
2024-02-26	16:02:28	3	3	22	50	99	0.25	20.78	0.049	0.35	0.25	21.8	20.526	0.264	0.254	0.215	3218	1165	55	2624	950	45	0.815	15.586	5.644	0.268	289	154	105	49	135	59	76	160	130	59	71	159	105	54	3514527	80	0	26.49	0.22	83.7209
2024-02-26	16:32:29	3	3	22	50	99	0.25	20.78	0.049	0.35	0.25	21.8	20.585	0.209	0.195	0.16	2487	901	43	1949	706	34	0.784	11.955	4.329	0.206	87	52	23	29	35	4	31	146	0	0	0	87	27	60	3514663	136	0	26.49	0.22	83.7209
2024-02-26	17:02:29	3	3	22	50	99	0.25	20.78	0.049	0.35	0.25	21.8	20.497	0.287	0.283	0.238	3602	1305	62	2905	1052	50	0.807	17.409	6.305	0.299	44045	23771	19971	3800	20274	17439	2835	2992	9058	7732	1326	34987	29678	5309	3539854	25191	14	26.51	0.22	83.7209
2024-02-21	18:02:29	4	4	21.9	51	99	0.25	20.78	0.055	0.35	0.25	21.8	20.418	0.408	0.362	0.353	4531	1631	76	4389	1580	74	0.969	22.713	8.177	0.382	42851	31469	26359	5110	11382	9440	1942	5495	20596	17267	3329	22255	18532	3723	20131	20131	11	0.07	0.07	100
2024-02-21	18:32:29	4	4	22	50	0	0.25	20.78	0.061	0.35	0.25	21.9	20.33	0.539	0.45	0.479	5529	1991	93	5988	2156	101	1.083	28.412	10.229	0.477	34553	25277	21476	3801	9276	7658	1618	4609	16007	13590	2417	18546	15544	3002	35575	15444	9	0.89	0.09	107.143
2024-02-21	19:02:29	4	4	22.1	50	0	0.25	20.78	0.054	0.35	0.25	21.9	20.291	0.595	0.489	0.541	5925	2133	100	6750	2430	113	1.139	30.818	11.095	0.518	48036	35997	30307	5690	12039	9940	2099	6210	17184	14408	2776	30852	25839	5013	58049	22474	12	1.35	0.09	104.762
2024-02-21	19:32:28	4	4	22	50	0	0.25	20.78	0.05	0.35	0.25	21.9	20.262	0.619	0.518	0.569	6290	2265	106	7095	2554	119	1.128	32.637	11.75	0.548	42581	30736	25911	4825	11845	9873	1972	4956	15482	13052	2430	27099	22732	4367	79271	21222	12	1.77	0.09	104.762
2024-02-21	20:02:29	4	4	22	50	0	0.25	20.78	0.049	0.35	0.25	21.9	20.291	0.606	0.489	0.557	5877	2116	99	6951	2502	117	1.183	30.848	11.106	0.518	33301	25094	21308	3786	8207	6768	1439	4395	13200	11127	2073	20101	16949	3152	96639	17368	10	1.91	0.09	111.31
2024-02-21	20:32:29	4	4	22	50	0	0.25	20.78	0.047	0.35	0.25	21.9	20.291	0.602	0.489	0.555	5841	2103	98	6882	2478	116	1.178	30.631	11.028	0.515	36478	27407	23271	4136	9071	7481	1590	3924	15281	12832	2449	21197	17920	3277	113338	16699	9	2.1	0.09	110.714
2024-02-21	21:02:28	4	4	22	50	0	0.25	20.78	0.047	0.35	0.25	21.9	20.291	0.601	0.489	0.555	5840	2103	98	6873	2475	115	1.177	30.618	11.023	0.514	36996	27543	23268	4275	9453	7862	1591	4353	14584	12279	2305	22412	18851	3561	139697	26359	15	2.36	0.09	113.69
2024-02-21	21:32:29	4	4	22	50	0	0.25	20.78	0.046	0.35	0.25	21.9	20.311	0.576	0.469	0.53	5676	2043	95	6642	2391	112	1.17	29.714	10.698	0.499	30631	20630	17254	3376	10001	8217	1784	1632	9950	8316	1634	20681	17155	3526	152602	12905	7	2.57	0.09	113.69
2024-02-21	22:02:28	4	4	22	50	0	0.25	20.78	0.047	0.35	0.25	21.9	20.321	0.557	0.459	0.511	5573	2006	94	6388	2300	107	1.146	29.027	10.45	0.488	38581	28734	23958	4776	9847	8091	1756	3663	15421	12926	2495	23160	19123	4037	176479	23877	13	2.69	0.09	113.69
2024-02-21	22:32:29	4	4	22	50	0	0.25	20.78	0.047	0.35	0.25	21.9	20.35	0.536	0.43	0.489	5154	1855	87	6086	2191	102	1.181	27.042	9.736	0.454	35405	24772	20568	4204	10633	8800	1833	3142	13865	11556	2309	21540	17812	3728	195598	19119	11	2.69	0.09	98.2143
2024-02-21	23:02:28	4	4	22	51	0	0.25	20.78	0.046	0.35	0.25	21.9	20.36	0.501	0.42	0.455	5133	1848	86	5680	2045	95	1.107	26.51	9.544	0.445	35129	24608	20470	4138	10521	8661	1860	2897	12541	10393	2148	22588	18738	3850	216770	21172	12	2.77	0.09	102.381
2024-02-21	23:32:28	4	4	22	50	0	0.25	20.78	0.046	0.35	0.25	21.9	20.379	0.472	0.401	0.426	4936	1777	83	5333	1920	90	1.08	25.352	9.127	0.426	26135	18289	15266	3023	7846	6513	1333	2590	8897	7335	1562	17238	14444	2794	235580	18810	10	2.8	0.09	104.762
2024-02-22	00:02:28	4	4	22	50	0	0.25	20.78	0.047	0.35	0.25	21.9	20.409	0.44	0.371	0.393	4563	1643	77	4905	1766	82	1.075	23.405	8.426	0.393	24897	17563	14519	3044	7334	5993	1341	1890	10066	8171	1895	14831	12341	2490	249679	14099	8	2.8	0.09	104.762
2024-02-22	00:32:28	4	4	22	51	0	0.25	20.78	0.047	0.35	0.25	21.8	20.37	0.464	0.41	0.416	5103	1837	86	5195	1870	87	1.018	25.855	9.308	0.434	35520	25542	21337	4205	9978	8181	1797	3922	13121	10830	2291	22399	18688	3711	274278	24599	14	2.85	0.09	104.762
2024-02-22	01:02:29	4	4	22	50	0	0.25	20.78	0.046	0.35	0.25	21.8	20.291	0.515	0.489	0.469	6142	2211	103	5830	2099	98	0.949	30.654	11.036	0.515	34667	25570	21251	4319	9097	7453	1644	2554	9176	7432	1744	25491	21272	4219	293093	18815	10	2.9	0.09	100
2024-02-22	01:32:28	4	4	22	50	0	0.25	20.78	0.047	0.35	0.25	21.9	20.379	0.447	0.401	0.4	5017	1806	84	5011	1804	84	0.999	25.316	9.114	0.425	20838	16533	13737	2796	4305	3356	949	1019	6298	5035	1263	14540	12058	2482	303686	10592	6	3.2	0.09	104.167
2024-02-22	02:02:29	4	4	22	51	0	0.25	20.78	0.046	0.35	0.25	21.9	20.409	0.39	0.371	0.344	4750	1710	80	4314	1553	72	0.908	23.49	8.457	0.395	17249	13386	11137	2249	3863	3055	808	1365	6867	5583	1284	10382	8609	1773	312412	8726	5	3.31	0.09	104.167
2024-02-22	02:32:29	4	4	22	50	0	0.25	20.78	0.047	0.35	0.25	21.8	20.477	0.335	0.303	0.288	3824	1377	64	3593	1294	60	0.94	19.045	6.857	0.32	15783	12396	10179	2217	3387	2662	725	1604	4801	3814	987	10982	9027	1955	323880	11468	6	3.42	0.09	102.381
2024-02-22	03:02:29	4	4	22	50	0	0.25	20.78	0.046	0.35	0.25	21.8	20.575	0.228	0.205	0.181	2631	947	44	2254	812	38	0.857	12.862	4.631	0.216	963	698	424	274	265	161	104	26	497	342	155	466	243	223	324679	799	0	3.42	0.09	102.381
2024-02-22	03:32:28	4	4	22	50	0	0.25	20.78	0.046	0.35	0.25	21.8	20.643	0.176	0.137	0.13	1738	626	29	1628	586	27	0.937	8.65	3.114	0.145	217	165	71	94	52	10	42	0	85	43	42	132	38	94	325101	423	0	3.42	0.09	102.381
2024-02-22	04:02:29	4	4	22	50	0	0.25	20.78	0.045	0.35	0.25	21.8	20.614	0.19	0.166	0.145	2140	771	36	1809	651	30	0.845	10.436	3.757	0.175	326	262	114	148	64	3	61	0	122	45	77	204	72	132	325581	480	0	3.42	0.09	102.381
2024-02-22	04:32:29	4	4	21.9	50	0	0.25	20.78	0.045	0.35	0.25	21.8	20.614	0.189	0.166	0.144	2156	776	36	1805	650	30	0.837	10.494	3.778	0.176	560	495	284	211	65	2	63	0	190	98	92	370	188	182	326004	422	0	3.42	0.09	102.381
2024-02-22	05:02:28	4	4	22	50	0	0.25	20.78	0.044	0.35	0.25	21.8	20.663	0.15	0.117	0.106	1495	538	25	1315	474	22	0.88	7.346	2.645	0.123	354	291	76	215	63	0	63	0	192	32	160	162	44	118	326670	666	0	3.42	0.09	102.381
2024-02-22	05:32:29	4	4	22	50	0	0.25	20.78	0.045	0.35	0.25	21.8	20.702	0.123	0.078	0.078	978	352	16	978	352	16	1	4.935	1.777	0.083	645	446	255	191	199	0	199	0	452	142	310	193	113	80	327789	1119	1	3.43	0.09	102.381
2024-02-22	06:02:28	4	4	22	50	0	0.25	20.78	0.044	0.35	0.25	21.8	20.712	0.113	0.068	0.068	855	308	14	855	308	14	1	4.316	1.554	0.073	625	383	144	239	242	0	242	0	536	92	444	89	52	37	328665	876	0	3.44	0.09	102.381
2024-02-22	06:32:28	4	4	22	50	99	0.25	20.78	0.045	0.35	0.25	21.8	20.712	0.115	0.068	0.07	852	307	14	878	316	15	1.03	4.329	1.559	0.073	542	261	36	225	281	0	281	0	511	19	492	31	17	14	329898	1233	1	3.45	0.09	102.381
2024-02-22	07:02:29	4	4	22	51	99	0.25	20.78	0.044	0.35	0.25	21.9	20.673	0.142	0.107	0.098	1372	494	23	1225	441	21	0.893	6.761	2.434	0.114	1299	941	647	294	358	224	134	341	846	524	322	453	347	106	332113	2215	1	3.45	0.09	101.19
2024-02-22	07:32:29	4	4	22	50	99	0.25	20.78	0.045	0.35	0.25	21.9	20.223	0.533	0.557	0.488	7154	2576	120	6069	2185	102	0.848	34.907	12.567	0.586	28999	22028	18557	3471	6971	5792	1179	3473	11592	9756	1836	17407	14593	2814	349102	16989	9	3.6	0.09	96.4286
2024-02-22	08:02:29	4	4	22	50	99	0.25	20.78	0.046	0.35	0.25	22	20.497	0.295	0.283	0.249	3635	1309	61	3103	1117	52	0.854	17.759	6.394	0.298	665	665	330	335	0	0	0	4	385	199	186	280	131	149	349751	649	0	3.61	0.09	96.4286
2024-02-22	08:32:29	4	4	22	50	99	0.25	20.78	0.046	0.35	0.25	22	20.565	0.226	0.215	0.18	2803	1009	47	2250	810	38	0.803	13.536	4.873	0.227	148	148	58	90	0	0	0	0	64	25	39	84	33	51	349881	130	0	3.62	0.09	96.4286
2024-02-22	09:02:29	4	4	22	50	99	0.25	20.78	0.046	0.35	0.25	22	20.565	0.236	0.215	0.19	2760	994	46	2367	852	40	0.857	13.497	4.859	0.227	110	110	16	94	0	0	0	0	44	5	39	66	11	55	350177	297	0	3.63	0.09	96.4286
2024-02-22	09:32:29	4	4	22	50	99	0.25	20.78	0.046	0.35	0.25	22	20.565	0.225	0.215	0.179	2813	1013	47	2243	807	38	0.797	13.566	4.884	0.228	134	134	24	110	0	0	0	0	67	8	59	67	16	51	350359	181	0	3.64	0.09	96.4286
2024-02-22	10:02:28	4	4	22	50	99	0.25	20.78	0.046	0.35	0.25	22	20.497	0.31	0.283	0.264	3599	1296	60	3289	1184	55	0.914	17.822	6.416	0.299	18543	13869	11622	2247	4674	3871	803	1885	8010	6698	1312	10533	8795	1738	359617	9259	5	3.96	0.09	96.4286
2024-02-22	10:32:28	4	4	22	50	99	0.25	20.78	0.047	0.35	0.25	22	20.565	0.228	0.215	0.181	2804	1009	47	2265	815	38	0.808	13.554	4.88	0.228	234	232	117	115	2	1	1	0	163	73	90	71	45	26	359993	376	0	3.96	0.09	96.4286
2024-02-22	11:02:29	4	4	22	50	99	0.25	20.78	0.047	0.35	0.25	22	20.614	0.202	0.166	0.155	2109	759	35	1927	694	32	0.914	10.441	3.759	0.175	66	66	9	57	0	0	0	0	43	6	37	23	3	20	360101	107	0	3.96	0.09	96.4286
2024-02-22	11:32:28	4	4	22	50	99	0.25	20.78	0.046	0.35	0.25	22	20.594	0.215	0.186	0.17	2373	854	40	2119	763	36	0.893	11.697	4.211	0.197	61	61	21	40	0	0	0	0	23	12	11	38	9	29	360125	24	0	3.96	0.09	96.4286
2024-02-22	12:02:29	4	4	22	50	99	0.25	20.78	0.046	0.35	0.25	22	20.575	0.227	0.205	0.181	2646	953	44	2270	817	38	0.858	12.938	4.658	0.217	232	232	143	89	0	0	0	0	170	98	72	62	45	17	360285	161	0	3.96	0.09	96.4286
2024-02-22	12:32:28	4	4	22	50	99	0.25	20.78	0.046	0.35	0.25	22	20.585	0.226	0.195	0.18	2473	890	42	2230	803	37	0.901	12.214	4.397	0.205	169	169	63	106	0	0	0	0	158	55	103	11	8	3	360497	211	0	3.96	0.09	96.4286
2024-02-22	13:02:28	4	4	22	50	99	0.25	20.78	0.045	0.35	0.25	22	20.594	0.21	0.186	0.165	2380	857	40	2054	739	35	0.863	11.651	4.195	0.196	405	405	249	156	0	0	0	1	329	199	130	76	50	26	360809	312	0	3.96	0.09	96.4286
2024-02-22	13:32:28	4	4	22	51	99	0.25	20.78	0.047	0.35	0.25	22	20.409	0.392	0.371	0.345	4702	1693	79	4286	1543	72	0.911	23.273	8.379	0.391	40233	31051	26328	4723	9182	7605	1577	4246	12675	10674	2001	27558	23259	4299	382934	22125	12	3.96	0.09	98.8095
2024-02-22	14:02:29	4	4	22	50	99	0.25	20.78	0.045	0.35	0.25	22	20.291	0.491	0.489	0.445	6228	2242	105	5546	1997	93	0.89	30.679	11.045	0.515	26019	21969	18521	3448	4050	3297	753	1218	5080	4144	936	20939	17674	3265	398662	15728	9	3.96	0.09	99.4048
2024-02-22	14:32:28	4	4	22	47	99	0.25	20.78	0.045	0.35	0.25	22	20.37	0.405	0.41	0.36	5290	1905	89	4490	1616	75	0.849	25.814	9.293	0.434	18765	15382	12933	2449	3383	2695	688	1500	5509	4491	1018	13256	11137	2119	408397	9734	5	3.96	0.09	98.2143
2024-02-22	15:02:28	4	4	21.9	50	99	0.25	20.78	0.048	0.35	0.25	22	20.379	0.441	0.401	0.392	5003	1801	84	4869	1753	82	0.973	25.101	9.037	0.422	13376	9893	8294	1599	3483	2762	721	1404	5559	4726	833	7817	6330	1487	415561	7165	4	4.72	0.09	108.929
2024-02-22	15:32:29	4	4	22.1	50	99	0.25	20.78	0.055	0.35	0.25	22	20.428	0.416	0.352	0.362	4356	1568	73	4512	1624	76	1.036	22.158	7.977	0.372	1496	1078	897	181	418	337	81	538	759	637	122	737	597	140	416969	1408	1	4.8	0.09	107.143
2024-02-22	16:02:28	4	4	22	50	99	0.25	20.78	0.051	0.35	0.25	22.1	20.477	0.386	0.303	0.335	3675	1323	62	4180	1505	70	1.137	19.105	6.878	0.321	1986	1364	1073	291	622	449	173	484	744	555	189	1242	967	275	419432	2463	1	5.19	0.09	108.333
2024-02-22	16:32:28	4	4	22	51	99	0.25	20.78	0.048	0.35	0.25	22	20.497	0.365	0.283	0.317	3437	1237	58	3966	1428	67	1.154	17.932	6.456	0.301	1320	963	777	186	357	245	112	164	624	494	130	696	528	168	420468	1036	1	5.19	0.09	107.143
2024-02-22	17:02:29	4	4	22	50	99	0.25	20.78	0.047	0.35	0.25	22	20.428	0.434	0.352	0.388	4253	1531	71	4814	1733	81	1.132	22.086	7.952	0.371	6687	5040	4095	945	1647	1373	274	811	3026	2475	551	3661	2993	668	423900	3432	2	5.45	0.09	109.524
2024-02-22	17:32:29	4	4	22	50	99	0.25	20.78	0.047	0.35	0.25	22	20.506	0.35	0.274	0.303	3307	1191	56	3774	1359	63	1.141	17.209	6.195	0.289	339	339	266	73	0	0	0	0	157	122	35	182	144	38	424297	397	0	5.45	0.09	109.524
2024-02-22	18:02:28	4	4	22	50	99	0.25	20.78	0.046	0.35	0.25	22	20.428	0.439	0.352	0.393	4255	1532	71	4904	1765	82	1.152	22.194	7.99	0.373	10660	8225	6791	1434	2435	1925	510	1063	4854	3967	887	5806	4749	1057	429923	5625	3	5.75	0.09	111.905
2024-02-22	18:32:29	4	4	22	51	0	0.25	20.78	0.046	0.35	0.25	22	20.409	0.469	0.371	0.423	4478	1612	75	5289	1904	89	1.181	23.5	8.46	0.395	1836	1441	1118	323	395	290	105	512	953	747	206	883	661	222	431459	1537	1	5.95	0.09	113.095
2024-02-22	19:02:29	4	4	22	50	0	0.25	20.78	0.046	0.35	0.25	21.9	20.497	0.373	0.283	0.327	3399	1224	57	4091	1473	69	1.204	17.921	6.452	0.301	2746	1794	1345	449	952	654	298	77	563	434	129	2183	1565	618	433451	1992	1	5.96	0.09	113.095
2024-02-22	19:32:29	4	4	22	50	0	0.25	20.78	0.047	0.35	0.25	21.9	20.379	0.495	0.401	0.448	4854	1748	82	5598	2015	94	1.153	25.321	9.116	0.425	18578	13108	10828	2280	5470	4289	1181	1468	5085	4251	834	13493	10866	2627	444280	10829	6	6.13	0.09	113.69
2024-02-22	20:02:29	4	4	22	50	0	0.25	20.78	0.047	0.35	0.25	21.9	20.379	0.481	0.401	0.434	4883	1758	82	5413	1949	91	1.108	25.232	9.084	0.424	25279	18897	15957	2940	6382	5100	1282	1714	7055	5840	1215	18224	15217	3007	459796	15515	9	6.32	0.09	112.5
2024-02-22	20:32:28	4	4	21.9	50	0	0.25	20.78	0.048	0.35	0.25	21.9	20.34	0.525	0.44	0.477	5360	1930	90	5946	2141	100	1.109	27.701	9.973	0.465	38533	29325	24647	4678	9208	7611	1597	4616	13404	11269	2135	25129	20989	4140	493016	33220	18	6.37	0.09	111.905
2024-02-22	21:02:28	4	4	22	50	0	0.25	20.78	0.047	0.35	0.25	21.9	20.33	0.537	0.45	0.49	5480	1973	92	6118	2203	103	1.116	28.363	10.211	0.476	53665	36389	30711	5678	17276	14594	2682	4588	13258	11189	2069	40407	34116	6291	549967	56952	32	6.42	0.09	105.952
2024-02-22	21:32:28	4	4	22	51	0	0.25	20.78	0.049	0.35	0.25	21.9	20.311	0.555	0.469	0.506	5735	2065	96	6322	2276	106	1.102	29.592	10.654	0.497	42884	29871	25189	4682	13013	10933	2080	3245	9831	8170	1661	33053	27952	5101	597036	47068	26	6.42	0.09	105.952
2024-02-22	22:02:28	4	4	22	49	0	0.25	20.78	0.048	0.35	0.25	21.9	20.213	0.648	0.567	0.6	6983	2514	117	7510	2704	126	1.075	35.824	12.897	0.602	27681	22031	18675	3356	5650	4601	1049	1440	6089	5040	1049	21592	18236	3356	616855	19819	11	6.48	0.09	104.762
2024-02-22	22:32:29	4	4	22	50	0	0.25	20.78	0.048	0.35	0.25	21.9	20.164	0.673	0.616	0.626	7672	2762	129	7832	2820	132	1.021	38.896	14.003	0.653	29352	22651	19125	3526	6701	5424	1277	2195	9038	7467	1571	20314	17082	3232	635420	18565	10	6.65	0.09	104.167
2024-02-22	23:02:28	4	4	22	50	0	0.25	20.78	0.047	0.35	0.25	21.9	20.409	0.404	0.371	0.357	4692	1689	79	4462	1606	75	0.951	23.426	8.434	0.394	21893	17360	14664	2696	4533	3709	824	1326	5210	4203	1007	16683	14170	2513	657759	22339	12	6.83	0.09	104.167
2024-02-22	23:32:28	4	4	22	50	0	0.25	20.78	0.046	0.35	0.25	21.9	20.477	0.333	0.303	0.288	3828	1378	64	3586	1291	60	0.937	19.054	6.86	0.32	10515	8013	6475	1538	2502	2060	442	902	4852	3876	976	5663	4659	1004	663297	5538	3	6.83	0.09	101.19
2024-02-23	00:02:28	4	4	22	50	0	0.25	20.78	0.045	0.35	0.25	21.8	20.594	0.215	0.186	0.17	2353	847	40	2104	758	35	0.894	11.6	4.176	0.195	104	104	24	80	0	0	0	0	72	15	57	32	9	23	663607	310	0	6.83	0.09	101.19
2024-02-23	00:32:28	4	4	22	50	0	0.25	20.78	0.045	0.35	0.25	21.8	20.614	0.186	0.166	0.141	2150	774	36	1755	632	29	0.816	10.415	3.75	0.175	92	92	48	44	0	0	0	0	71	31	40	21	17	4	663831	224	0	6.83	0.09	101.19
2024-02-23	01:02:28	4	4	22	51	0	0.25	20.78	0.045	0.35	0.25	21.8	20.594	0.209	0.186	0.164	2383	858	40	2044	736	34	0.858	11.653	4.195	0.196	61	61	25	36	0	0	0	0	27	11	16	34	14	20	663863	32	0	6.83	0.09	101.19
2024-02-23	01:32:29	4	4	22	50	0	0.25	20.78	0.046	0.35	0.25	21.8	20.545	0.251	0.235	0.205	3015	1086	51	2553	919	43	0.847	14.707	5.295	0.247	12866	9878	8211	1667	2988	2425	563	1662	4605	3764	841	8261	6872	1389	672239	8376	5	6.83	0.09	100.595
2024-02-23	02:02:28	4	4	22	50	0	0.25	20.78	0.045	0.35	0.25	21.8	20.409	0.383	0.371	0.338	4721	1700	79	4198	1511	71	0.889	23.25	8.371	0.391	23687	18611	15558	3053	5076	4049	1027	1296	11225	9197	2028	12462	10410	2052	689297	17058	9	6.9	0.09	100.595
2024-02-23	02:32:29	4	4	22	50	0	0.25	20.78	0.045	0.35	0.25	21.8	20.526	0.274	0.254	0.23	3253	1171	55	2870	1033	48	0.882	15.992	5.757	0.269	1015	1012	592	420	3	1	2	0	679	408	271	336	185	151	690153	856	0	6.9	0.09	100.595
2024-02-23	03:02:28	4	4	21.9	50	0	0.25	20.78	0.045	0.35	0.25	21.8	20.643	0.164	0.137	0.119	1768	637	30	1489	536	25	0.842	8.617	3.102	0.145	134	134	64	70	0	0	0	0	47	29	18	87	35	52	690225	72	0	6.9	0.09	100.595
2024-02-23	03:32:29	4	4	22	50	0	0.25	20.78	0.044	0.35	0.25	21.8	20.682	0.126	0.098	0.082	1266	456	21	1024	369	17	0.809	6.122	2.204	0.103	42	42	20	22	0	0	0	0	16	9	7	26	11	15	690243	19	0	6.9	0.09	100.595
2024-02-23	04:02:28	4	4	22	50	0	0.25	20.78	0.044	0.35	0.25	21.8	20.712	0.107	0.068	0.063	875	315	15	781	281	13	0.893	4.311	1.552	0.072	26	26	10	16	0	0	0	0	7	5	2	19	5	14	690254	11	0	6.9	0.09	100.595
2024-02-23	04:32:28	4	4	22	50	0	0.25	20.78	0.045	0.35	0.25	21.8	20.712	0.097	0.068	0.052	903	325	15	647	233	11	0.717	4.276	1.54	0.072	82	82	31	51	0	0	0	0	45	16	29	37	15	22	690294	40	0	6.9	0.09	100.595
2024-02-23	05:02:29	4	4	22	50	0	0.25	20.78	0.046	0.35	0.25	21.8	20.731	0.091	0.049	0.045	621	223	10	561	202	9	0.904	3.066	1.104	0.052	56	56	16	40	0	0	0	0	34	7	27	22	9	13	690410	116	0	6.91	0.09	100.595
2024-02-23	05:32:29	4	4	22	50	0	0.25	20.78	0.047	0.35	0.25	21.8	20.731	0.086	0.049	0.039	643	232	11	492	177	8	0.765	3.078	1.108	0.052	47	47	7	40	0	0	0	0	33	2	31	14	5	9	690440	30	0	6.91	0.09	100.595
2024-02-23	06:02:29	4	4	22	50	0	0.25	20.78	0.046	0.35	0.25	21.8	20.731	0.083	0.049	0.037	650	234	11	465	167	8	0.715	3.075	1.107	0.052	114	114	38	76	0	0	0	0	68	14	54	46	24	22	690513	73	0	6.91	0.09	100.595
2024-02-23	06:32:29	4	4	22	50	99	0.25	20.78	0.047	0.35	0.25	21.8	20.663	0.139	0.117	0.092	1543	555	26	1152	415	19	0.747	7.354	2.648	0.124	1312	953	711	242	359	67	292	141	962	515	447	350	263	87	691394	881	0	6.91	0.09	100
2024-02-23	07:02:29	4	4	22	50	99	0.25	20.78	0.046	0.35	0.25	21.8	20.712	0.097	0.068	0.051	907	327	15	635	228	11	0.7	4.276	1.539	0.072	412	67	47	20	345	0	345	0	392	37	355	20	10	10	691658	264	0	6.91	0.09	100
2024-02-23	07:32:28	4	4	22	49	99	0.25	20.78	0.046	0.35	0.25	21.9	20.731	0.088	0.049	0.041	635	229	11	514	185	9	0.809	3.071	1.106	0.052	574	151	100	51	423	0	423	0	540	77	463	34	23	11	692042	385	0	6.92	0.09	100
2024-02-23	08:02:29	4	4	21.9	50	99	0.25	20.78	0.048	0.35	0.25	21.9	20.731	0.091	0.049	0.043	628	226	11	534	192	9	0.851	3.064	1.103	0.051	629	162	44	118	467	0	467	0	485	12	473	144	32	112	693976	1934	1	6.92	0.09	100
2024-02-23	08:32:29	4	4	22	50	99	0.25	20.77	0.05	0.35	0.25	21.9	20.663	0.134	0.107	0.085	1419	511	24	1062	382	18	0.748	6.767	2.436	0.114	854	708	491	217	146	73	73	10	463	328	135	391	236	155	694912	936	1	6.92	0.09	100
2024-02-23	09:02:28	4	4	22	50	99	0.25	20.76	0.05	0.35	0.25	21.9	20.712	0.1	0.049	0.05	607	218	10	630	227	11	1.038	3.088	1.112	0.052	147	147	73	74	0	0	0	0	139	72	67	8	1	7	695178	266	0	6.92	0.09	100
2024-02-23	09:32:29	4	4	22	50	99	0.25	20.76	0.051	0.35	0.25	21.9	20.712	0.097	0.049	0.046	620	223	10	572	206	10	0.922	3.077	1.108	0.052	44	44	22	22	0	0	0	0	43	21	22	1	1	0	695255	77	0	6.92	0.09	100
2024-02-23	10:02:29	4	4	22	50	99	0.25	20.76	0.05	0.35	0.25	21.9	20.643	0.153	0.117	0.103	1514	545	25	1288	464	22	0.85	7.391	2.661	0.124	392	392	269	123	0	0	0	0	237	163	74	155	106	49	695508	253	0	6.93	0.09	100
2024-02-23	10:32:29	4	4	22	50	99	0.25	20.76	0.05	0.35	0.25	21.9	20.448	0.322	0.313	0.272	4021	1448	68	3380	1217	57	0.841	19.584	7.051	0.329	12466	9751	8156	1595	2715	2236	479	1125	6646	5562	1084	5820	4830	990	700746	5238	3	7.02	0.09	98.8095
2024-02-23	11:02:28	4	4	22	50	99	0.25	20.76	0.051	0.35	0.25	22	20.545	0.238	0.215	0.188	2780	1001	47	2346	845	39	0.844	13.552	4.879	0.228	152	152	51	101	0	0	0	0	86	23	63	66	28	38	700869	123	0	7.02	0.09	98.8095
2024-02-23	11:32:29	4	4	21.9	50	99	0.25	20.77	0.05	0.35	0.25	22	20.565	0.231	0.205	0.181	2640	950	44	2257	813	38	0.855	12.901	4.645	0.217	100	100	43	57	0	0	0	0	62	23	39	38	20	18	700929	60	0	7.02	0.09	98.8095
2024-02-23	12:02:28	4	4	22	51	99	0.25	20.78	0.049	0.35	0.25	22	20.565	0.226	0.215	0.177	2807	1011	47	2202	793	37	0.785	13.499	4.86	0.227	182	182	64	118	0	0	0	0	143	43	100	39	21	18	701238	309	0	7.02	0.09	98.8095
2024-02-23	12:32:29	4	4	22	50	99	0.25	20.78	0.049	0.35	0.25	22	20.565	0.22	0.215	0.171	2810	1011	47	2119	763	36	0.754	13.416	4.83	0.225	9383	7647	6442	1205	1736	1441	295	1126	4445	3690	755	4938	4193	745	706618	5380	3	7.04	0.09	80.9524
2024-02-23	13:02:29	4	4	22	50	99	0.25	20.78	0.049	0.35	0.25	22	20.389	0.392	0.391	0.344	5040	1815	85	4295	1546	72	0.852	24.613	8.861	0.414	44827	35088	29790	5298	9739	8099	1640	4236	13392	11280	2112	31435	26609	4826	738284	31666	18	7.06	0.09	96.4286
2024-02-23	13:32:29	4	4	22	50	99	0.25	20.78	0.048	0.35	0.25	22	20.428	0.353	0.352	0.304	4538	1634	76	3792	1365	64	0.836	22.08	7.949	0.371	27838	21877	18526	3351	5961	4913	1048	1862	7298	6032	1266	20540	17407	3133	759549	21265	12	7.09	0.09	98.2143
2024-02-23	14:02:29	4	4	22	50	99	0.25	20.78	0.049	0.35	0.25	22	20.448	0.331	0.332	0.282	4318	1555	73	3520	1267	59	0.815	20.91	7.528	0.351	18772	14779	12370	2409	3993	3178	815	1400	6340	5073	1267	12432	10475	1957	775137	15588	9	7.18	0.09	97.619
2024-02-23	14:32:28	4	4	21.9	51	99	0.25	20.78	0.048	0.35	0.25	22	20.428	0.366	0.352	0.318	4517	1626	76	3977	1432	67	0.881	22.198	7.992	0.373	30519	22906	19222	3684	7613	6309	1304	2435	9415	7873	1542	21104	17658	3446	801502	26365	15	7.51	0.09	98.2143
2024-02-23	15:02:29	4	4	22	50	99	0.25	20.76	0.055	0.35	0.25	22	20.379	0.438	0.381	0.383	4727	1702	79	4754	1712	80	1.006	23.888	8.6	0.401	8857	6687	5491	1196	2170	1696	474	804	4898	4026	872	3959	3161	798	806135	4633	3	8.34	0.09	98.2143
2024-02-23	15:32:29	4	4	22	50	99	0.25	20.76	0.056	0.35	0.25	22	20.458	0.377	0.303	0.32	3723	1341	63	3999	1440	67	1.074	19.097	6.875	0.321	419	336	225	111	83	67	16	1	287	193	94	132	99	33	806380	245	0	8.34	0.09	98.2143
2024-02-23	16:02:28	4	4	22	50	99	0.25	20.76	0.053	0.35	0.25	22	20.477	0.37	0.283	0.317	3437	1237	58	3967	1428	67	1.154	17.931	6.455	0.301	4040	2965	2391	574	1075	862	213	268	2075	1694	381	1965	1559	406	808026	1647	1	8.87	0.09	98.2143
2024-02-23	16:32:29	4	4	22	49	99	0.25	20.78	0.051	0.35	0.25	22	20.477	0.375	0.303	0.324	3707	1335	62	4040	1454	68	1.09	19.079	6.869	0.321	433	374	273	101	59	51	8	23	252	193	59	181	131	50	808334	308	0	8.96	0.09	98.2143
2024-02-23	17:02:29	4	4	22	50	99	0.25	20.78	0.049	0.35	0.25	22	20.497	0.346	0.283	0.297	3493	1258	59	3712	1336	62	1.062	17.872	6.434	0.3	110	110	35	75	0	0	0	0	44	18	26	66	17	49	808477	143	0	8.96	0.09	98.2143
2024-02-23	17:32:28	4	4	22	50	99	0.25	20.78	0.049	0.35	0.25	22	20.497	0.359	0.283	0.31	3460	1246	58	3872	1394	65	1.119	17.917	6.451	0.301	7639	5746	4700	1046	1893	1516	377	1370	4287	3519	768	3352	2697	655	812461	3984	2	9.23	0.09	110.714
2024-02-23	18:02:29	4	4	22	50	99	0.25	20.78	0.049	0.35	0.25	22	20.399	0.455	0.381	0.406	4677	1684	79	5070	1825	85	1.084	24.041	8.655	0.404	1267	1118	806	312	149	103	46	77	671	482	189	596	427	169	813221	760	0	9.26	0.09	110.119
2024-02-23	18:32:29	4	4	22	50	0	0.25	20.78	0.049	0.35	0.25	22	20.448	0.396	0.332	0.346	4102	1477	69	4326	1557	73	1.054	20.95	7.542	0.352	1815	1505	1173	332	310	246	64	120	1075	824	251	740	595	145	814269	1048	1	9.37	0.09	110.119
2024-02-23	19:02:29	4	4	22.1	51	0	0.25	20.78	0.049	0.35	0.25	21.9	20.458	0.399	0.322	0.35	3952	1423	66	4381	1577	74	1.109	20.418	7.351	0.343	19983	15264	12866	2398	4719	3941	778	2995	8644	7277	1367	11339	9530	1809	828597	14328	8	9.56	0.09	113.69
2024-02-23	19:32:28	4	4	22	50	0	0.25	20.78	0.048	0.35	0.25	21.9	20.291	0.568	0.489	0.52	6010	2164	101	6505	2342	109	1.082	30.88	11.117	0.519	42324	30426	25655	4771	11898	9936	1962	5487	16823	14137	2686	25501	21454	4047	859518	30921	17	9.92	0.09	111.905
2024-02-23	20:02:29	4	4	22	51	0	0.25	20.78	0.049	0.35	0.25	21.9	20.33	0.528	0.45	0.479	5499	1980	92	5957	2145	100	1.083	28.261	10.175	0.475	25313	18170	15182	2988	7143	5850	1293	2524	10634	8852	1782	14679	12180	2499	877557	18039	10	10.31	0.09	111.31
2024-02-23	20:32:28	4	4	22	50	0	0.25	20.78	0.049	0.35	0.25	21.8	20.36	0.498	0.42	0.449	5152	1855	87	5599	2016	94	1.087	26.498	9.54	0.445	17828	12334	10269	2065	5494	4383	1111	1981	7209	5905	1304	10619	8747	1872	890660	13103	7	10.58	0.09	102.976
2024-02-23	21:02:29	4	4	22	50	0	0.25	20.78	0.048	0.35	0.25	21.8	20.379	0.48	0.401	0.431	4870	1753	82	5351	1926	90	1.099	25.112	9.041	0.422	29069	21864	18493	3371	7205	5880	1325	3895	13901	11677	2224	15168	12696	2472	908615	17955	10	10.7	0.09	108.929
2024-02-23	21:32:28	4	4	22	50	0	0.25	20.78	0.049	0.35	0.25	21.8	20.379	0.466	0.401	0.417	4963	1787	83	5218	1879	88	1.051	25.331	9.12	0.426	13340	9659	7983	1676	3681	2840	841	1544	5657	4543	1114	7683	6280	1403	915977	7363	4	10.79	0.09	106.548
2024-02-23	22:02:28	4	4	22	50	0	0.25	20.78	0.049	0.35	0.25	21.9	20.428	0.426	0.352	0.377	4313	1553	72	4715	1698	79	1.093	22.215	7.998	0.373	19632	15330	12736	2594	4302	3364	938	1535	9077	7449	1628	10555	8651	1904	924736	8759	5	10.9	0.09	106.548
2024-02-23	22:32:28	4	4	22	50	0	0.25	20.78	0.049	0.35	0.25	21.8	20.477	0.369	0.303	0.32	3728	1342	63	4005	1442	67	1.074	19.122	6.884	0.321	5603	4583	3654	929	1020	829	191	62	3363	2680	683	2240	1803	437	927016	2280	1	10.9	0.09	106.548
2024-02-23	23:02:29	4	4	22.1	51	0	0.25	20.78	0.049	0.35	0.25	21.8	20.545	0.282	0.235	0.234	2939	1058	49	2930	1055	49	0.997	14.824	5.337	0.249	440	440	248	192	0	0	0	0	361	196	165	79	52	27	928239	1223	1	10.9	0.09	106.548
2024-02-23	23:32:29	4	4	22	50	0	0.25	20.78	0.046	0.35	0.25	21.8	20.545	0.286	0.235	0.24	2917	1050	49	2996	1079	50	1.027	14.808	5.331	0.249	941	881	517	364	60	53	7	43	664	343	321	277	227	50	932270	4031	2	10.9	0.09	106.548
2024-02-24	00:02:29	4	4	22	50	0	0.25	20.78	0.047	0.35	0.25	21.8	20.565	0.261	0.215	0.215	2670	961	45	2664	959	45	0.998	13.468	4.849	0.226	400	400	273	127	0	0	0	0	280	175	105	120	98	22	940459	8189	5	10.9	0.09	106.548
2024-02-24	00:32:29	4	4	22	50	0	0.25	20.78	0.047	0.35	0.25	21.8	20.389	0.429	0.391	0.383	4901	1765	82	4770	1717	80	0.973	24.592	8.854	0.413	27424	20850	17538	3312	6574	5405	1169	2232	14104	11819	2285	13320	11124	2196	955113	14654	8	10.91	0.09	106.548
2024-02-24	01:02:29	4	4	22	50	0	0.25	20.78	0.046	0.35	0.25	21.8	20.545	0.27	0.235	0.224	2961	1066	50	2802	1009	47	0.946	14.77	5.318	0.248	213	106	31	75	107	0	107	0	107	0	107	106	31	75	955226	112	0	10.91	0.09	106.548
2024-02-24	01:32:29	4	4	22.1	50	0	0.25	20.78	0.046	0.35	0.25	21.8	20.614	0.206	0.166	0.16	2095	754	35	2003	721	34	0.956	10.471	3.77	0.176	189	70	7	63	119	0	119	0	119	0	119	70	7	63	955327	101	0	10.91	0.09	106.548
2024-02-24	02:02:29	4	4	22	50	0	0.25	20.78	0.046	0.35	0.25	21.8	20.594	0.219	0.186	0.173	2357	849	40	2157	777	36	0.915	11.675	4.203	0.196	391	339	209	130	52	23	29	3	122	86	36	269	146	123	955444	117	0	10.91	0.09	106.548
2024-02-24	02:32:29	4	4	22	50	0	0.25	20.78	0.046	0.35	0.25	21.8	20.594	0.209	0.186	0.163	2393	862	40	2040	734	34	0.852	11.687	4.208	0.196	134	134	30	104	0	0	0	0	0	0	0	134	30	104	955482	38	0	10.91	0.09	106.548
2024-02-24	03:02:29	4	4	22	50	0	0.25	20.78	0.046	0.35	0.25	21.8	20.565	0.225	0.215	0.179	2809	1011	47	2242	807	38	0.798	13.55	4.878	0.228	449	398	81	317	51	44	7	0	121	62	59	328	63	265	956338	856	0	10.91	0.09	106.548
2024-02-24	03:32:28	4	4	22	50	0	0.25	20.78	0.045	0.35	0.25	21.8	20.624	0.181	0.156	0.136	2021	728	34	1694	610	28	0.838	9.839	3.542	0.165	351	351	110	241	0	0	0	0	267	53	214	84	57	27	963599	7261	4	10.91	0.09	106.548
2024-02-24	04:02:29	4	4	22	50	0	0.25	20.78	0.045	0.35	0.25	21.8	20.477	0.311	0.303	0.266	3887	1400	65	3303	1189	55	0.85	18.973	6.831	0.319	34179	25456	21486	3970	8723	7394	1329	4173	15058	12807	2251	19121	16073	3048	982541	18942	11	10.92	0.09	106.548
2024-02-24	04:32:29	4	4	22	50	0	0.25	20.78	0.044	0.35	0.25	21.8	20.497	0.299	0.283	0.256	3632	1308	61	3193	1150	54	0.879	17.844	6.424	0.3	9968	7740	6365	1375	2228	1823	405	450	5442	4421	1021	4526	3767	759	986780	4240	2	10.92	0.09	106.548
2024-02-24	05:02:29	4	4	22	50	0	0.25	20.78	0.044	0.35	0.25	21.8	20.624	0.181	0.156	0.137	2018	727	34	1709	615	29	0.847	9.845	3.544	0.165	226	121	31	90	105	0	105	0	135	20	115	91	11	80	986952	172	0	10.92	0.09	106.548
2024-02-24	05:32:29	4	4	22	50	0	0.25	20.78	0.044	0.35	0.25	21.8	20.682	0.131	0.098	0.087	1252	451	21	1087	391	18	0.868	6.137	2.21	0.103	123	46	20	26	77	0	77	0	100	14	86	23	6	17	987028	76	0	10.92	0.09	106.548
2024-02-24	06:02:28	4	4	22	50	0	0.25	20.78	0.044	0.35	0.25	21.8	20.712	0.102	0.068	0.059	882	318	15	730	263	12	0.827	4.283	1.542	0.072	223	208	29	179	15	0	15	0	66	22	44	157	7	150	987230	202	0	10.92	0.09	106.548
2024-02-24	06:32:29	4	4	22	50	99	0.25	20.78	0.044	0.35	0.25	21.8	20.731	0.089	0.049	0.046	617	222	10	567	204	10	0.919	3.057	1.1	0.051	93	41	17	24	52	0	52	0	73	9	64	20	8	12	987289	59	0	10.92	0.09	106.548
2024-02-24	07:02:29	4	4	22	50	99	0.25	20.78	0.045	0.35	0.25	21.9	20.731	0.085	0.049	0.04	640	230	11	494	178	8	0.772	3.067	1.104	0.052	219	22	7	15	197	0	197	0	211	4	207	8	3	5	987409	119	0	10.92	0.09	106.548
2024-02-24	07:32:29	4	4	22	51	99	0.25	20.78	0.045	0.35	0.25	21.9	20.731	0.083	0.049	0.038	645	232	11	472	170	8	0.731	3.065	1.104	0.051	653	421	215	206	232	0	232	1	566	160	406	87	55	32	987965	556	0	10.92	0.09	106.548
2024-02-24	08:02:28	4	4	22	50	99	0.25	20.78	0.045	0.35	0.25	21.9	20.565	0.218	0.215	0.172	2822	1016	47	2147	773	36	0.761	13.498	4.859	0.227	832	485	270	215	347	0	347	3	771	240	531	61	30	31	990624	2659	1	10.92	0.09	106.548
2024-02-24	08:32:29	4	4	22	50	99	0.25	20.78	0.046	0.35	0.25	22	20.526	0.27	0.254	0.224	3272	1178	55	2803	1009	47	0.857	15.997	5.759	0.269	17127	13597	11523	2074	3530	2787	743	2014	9328	7726	1602	7799	6584	1215	999811	9187	5	10.92	0.09	106.548
2024-02-24	09:02:29	4	4	22	50	99	0.25	20.78	0.045	0.35	0.25	22	20.565	0.233	0.215	0.188	2761	994	46	2344	844	39	0.849	13.472	4.85	0.226	1271	1173	426	747	98	1	97	25	1124	328	796	147	99	48	1001112	1301	1	10.92	0.09	106.548
2024-02-24	09:32:28	4	4	22	51	99	0.25	20.78	0.045	0.35	0.25	22	20.594	0.2	0.186	0.155	2417	870	41	1933	696	32	0.8	11.664	4.199	0.196	969	969	118	851	0	0	0	0	908	77	831	61	41	20	1002250	1138	1	10.92	0.09	106.548
2024-02-24	10:02:28	4	4	22	50	99	0.25	20.78	0.044	0.35	0.25	22	20.594	0.204	0.186	0.16	2397	863	40	1988	716	33	0.829	11.647	4.193	0.196	258	258	133	125	0	0	0	0	195	97	98	63	36	27	1002424	174	0	10.92	0.09	106.548
2024-02-24	10:32:28	4	4	22	50	99	0.25	20.78	0.043	0.35	0.25	22	20.614	0.189	0.166	0.146	2131	767	36	1808	651	30	0.848	10.399	3.744	0.175	170	170	64	106	0	0	0	0	88	40	48	82	24	58	1002582	158	0	10.92	0.09	106.548
2024-02-24	11:02:28	4	4	21.9	50	99	0.25	20.78	0.043	0.35	0.25	22	20.565	0.243	0.215	0.2	2750	990	46	2513	905	42	0.914	13.616	4.902	0.229	17814	13780	11730	2050	4034	3367	667	1651	7713	6529	1184	10101	8568	1533	1014131	11548	6	10.92	0.09	95.2381
2024-02-24	11:32:28	4	4	22	50	99	0.25	20.78	0.043	0.35	0.25	22	20.477	0.336	0.303	0.292	3825	1377	64	3654	1315	61	0.955	19.117	6.882	0.321	18133	13536	11231	2305	4597	3698	899	1487	7398	5939	1459	10735	8990	1745	1028173	14043	8	10.93	0.09	97.0238
2024-02-24	12:02:29	4	4	22	50	99	0.25	20.78	0.044	0.35	0.25	22	20.497	0.31	0.283	0.267	3599	1296	60	3334	1200	56	0.926	17.871	6.434	0.3	13093	10524	8725	1799	2569	2086	483	1293	5782	4712	1070	7311	6099	1212	1037317	9144	5	10.93	0.09	97.619
2024-02-24	12:32:29	4	4	22	49	99	0.25	20.78	0.044	0.35	0.25	22	20.643	0.169	0.137	0.126	1737	625	29	1563	563	26	0.9	8.573	3.086	0.144	72	72	20	52	0	0	0	0	62	14	48	10	6	4	1037382	65	0	10.93	0.09	97.619
2024-02-24	13:02:29	4	4	22	50	99	0.25	20.78	0.044	0.35	0.25	22	20.585	0.211	0.195	0.167	2537	913	43	2088	752	35	0.823	12.309	4.431	0.207	132	132	63	69	0	0	0	0	86	30	56	46	33	13	1037684	302	0	10.93	0.09	97.619
2024-02-24	13:32:29	4	4	21.9	50	99	0.25	20.78	0.044	0.35	0.25	22	20.594	0.207	0.186	0.163	2397	863	40	2041	735	34	0.852	11.704	4.214	0.197	9280	6775	5680	1095	2505	2135	370	1029	4262	3543	719	5018	4272	746	1043723	6039	3	10.93	0.09	97.619
2024-02-24	14:02:29	4	4	22	50	99	0.25	20.78	0.043	0.35	0.25	22	20.409	0.375	0.371	0.332	4779	1721	80	4156	1496	70	0.87	23.432	8.436	0.394	38178	30123	25546	4577	8055	6717	1338	4216	14768	12411	2357	23410	19852	3558	1072427	28704	16	10.95	0.09	95.8333
2024-02-24	14:32:28	4	4	22	50	99	0.25	20.78	0.044	0.35	0.25	22	20.448	0.343	0.332	0.299	4246	1528	71	3723	1340	63	0.877	20.849	7.506	0.35	27235	21017	17627	3390	6218	5097	1121	1936	8597	7070	1527	18638	15654	2984	1095972	23545	13	10.95	0.09	95.8333
2024-02-24	15:02:28	4	4	21.9	51	99	0.25	20.78	0.043	0.35	0.25	22	20.409	0.37	0.371	0.327	4783	1722	80	4084	1471	69	0.854	23.367	8.413	0.393	42968	31189	26154	5035	11779	9898	1881	3387	13644	11369	2275	29324	24683	4641	1136206	40234	22	10.98	0.09	95.8333
2024-02-24	15:32:28	4	4	22	50	99	0.25	20.78	0.043	0.35	0.25	22	20.428	0.349	0.352	0.306	4550	1638	76	3819	1375	64	0.839	22.156	7.977	0.372	26912	21191	17854	3337	5721	4708	1013	1950	8414	6907	1507	18498	15655	2843	1155660	19454	11	11	0.09	94.6429
2024-02-24	16:02:28	4	4	22	50	99	0.25	20.78	0.043	0.35	0.25	22.1	20.33	0.439	0.45	0.396	5809	2091	98	4964	1787	83	0.855	28.383	10.218	0.477	27845	22074	18393	3681	5771	4751	1020	1222	6723	5429	1294	21122	17715	3407	1177565	21905	12	11.1	0.09	95.2381
2024-02-24	16:32:29	4	4	22	50	99	0.25	20.78	0.044	0.35	0.25	22.1	20.448	0.324	0.332	0.28	4324	1557	73	3495	1258	59	0.808	20.908	7.527	0.351	41911	31425	26385	5040	10486	8780	1706	2906	11517	9648	1869	30394	25517	4877	1206195	28630	16	11.18	0.09	95.2381
2024-02-24	17:02:28	4	4	22.1	48	99	0.25	20.78	0.044	0.35	0.25	22	20.428	0.35	0.352	0.306	4539	1634	76	3818	1374	64	0.841	22.11	7.96	0.371	26090	20824	17570	3254	5266	4259	1007	1612	8587	7174	1413	17503	14655	2848	1221237	15041	8	11.26	0.09	95.2381
2024-02-24	17:32:28	4	4	22	50	99	0.25	20.78	0.048	0.35	0.25	22	20.37	0.438	0.41	0.389	5223	1880	88	4891	1761	82	0.936	25.994	9.358	0.437	19663	14308	11978	2330	5355	4334	1021	1864	9304	7853	1451	10359	8459	1900	1230045	8809	5	12.59	0.09	105.952
2024-02-24	18:02:29	4	4	22	50	99	0.25	20.78	0.054	0.35	0.25	22	20.428	0.41	0.352	0.356	4370	1573	73	4438	1598	75	1.016	22.13	7.967	0.372	418	337	204	133	81	53	28	2	212	146	66	206	111	95	1230345	299	0	12.59	0.09	105.952
2024-02-24	18:32:28	4	4	22.1	50	0	0.25	20.78	0.049	0.35	0.25	22	20.448	0.413	0.332	0.363	4030	1451	68	4520	1627	76	1.122	20.881	7.518	0.351	4451	3329	2627	702	1122	914	208	448	2069	1655	414	2382	1886	496	1232823	2478	1	12.97	0.09	105.952
2024-02-24	19:02:28	4	4	22	51	0	0.25	20.78	0.048	0.35	0.25	21.9	20.33	0.531	0.45	0.482	5494	1978	92	6011	2164	101	1.094	28.302	10.189	0.475	37102	28509	24143	4366	8593	7198	1395	5711	13661	11628	2033	23441	19713	3728	1259337	26514	15	13.78	0.09	102.381
2024-02-24	19:32:29	4	4	22	50	0	0.25	20.78	0.047	0.35	0.25	21.9	20.33	0.533	0.45	0.486	5507	1983	93	6080	2189	102	1.104	28.429	10.235	0.478	27988	21669	18316	3353	6319	5174	1145	3350	13294	11178	2116	14694	12312	2382	1274506	15169	8	14.37	0.09	111.905
2024-02-24	20:02:29	4	4	22	50	0	0.25	20.78	0.046	0.35	0.25	21.9	20.379	0.478	0.401	0.432	4901	1764	82	5387	1939	91	1.099	25.271	9.098	0.425	3703	3186	2588	598	517	415	102	536	1582	1328	254	2121	1675	446	1281713	7207	4	14.37	0.09	108.929
2024-02-24	20:32:29	4	4	22	50	0	0.25	20.78	0.046	0.35	0.25	21.8	20.35	0.526	0.43	0.48	5193	1870	87	5978	2152	100	1.151	27.078	9.749	0.455	23899	18561	15676	2885	5338	4365	973	3417	8764	7386	1378	15135	12655	2480	1299444	17731	10	15.04	0.09	110.119
2024-02-24	21:02:29	4	4	21.9	50	0	0.25	20.78	0.046	0.35	0.25	21.8	20.428	0.436	0.352	0.39	4257	1533	72	4852	1747	82	1.14	22.143	7.972	0.372	1498	1226	829	397	272	229	43	60	606	493	113	892	565	327	1300082	638	0	15.04	0.09	110.119
2024-02-24	21:32:28	4	4	22	50	0	0.25	20.78	0.046	0.35	0.25	21.8	20.477	0.391	0.303	0.346	3640	1310	61	4312	1552	72	1.185	19.113	6.881	0.321	5149	3554	2737	817	1595	1163	432	297	2853	2221	632	2296	1679	617	1302756	2674	1	15.52	0.09	110.119
2024-02-24	22:02:29	4	4	22	50	0	0.25	20.78	0.046	0.35	0.25	21.8	20.33	0.561	0.45	0.515	5413	1949	91	6447	2321	108	1.191	28.462	10.247	0.478	14240	11252	9458	1794	2988	2391	597	1366	6618	5498	1120	7622	6351	1271	1311414	8659	5	16	0.09	110.119
2024-02-24	22:32:29	4	4	22	50	0	0.25	20.78	0.046	0.35	0.25	21.8	20.477	0.39	0.303	0.344	3657	1317	61	4302	1549	72	1.176	19.17	6.902	0.322	4554	3318	2321	997	1236	845	391	86	1759	1301	458	2795	1865	930	1315091	3676	2	16.21	0.09	110.119
2024-02-24	23:02:29	4	4	21.9	51	0	0.25	20.78	0.046	0.35	0.25	21.8	20.409	0.469	0.371	0.423	4452	1603	75	5271	1898	89	1.184	23.373	8.415	0.393	21150	15957	13163	2794	5193	4181	1012	1910	8743	7196	1547	12407	10148	2259	1328108	13018	7	16.55	0.09	104.762
2024-02-24	23:32:29	4	4	22	50	0	0.25	20.78	0.045	0.35	0.25	21.8	20.477	0.401	0.303	0.356	3617	1302	61	4462	1606	75	1.233	19.191	6.909	0.322	1162	1049	657	392	113	6	107	67	666	338	328	496	325	171	1328729	621	0	16.55	0.09	104.762
2024-02-25	00:02:28	4	4	22	50	0	0.25	20.78	0.046	0.35	0.25	21.8	20.565	0.295	0.215	0.249	2574	927	43	3108	1119	52	1.208	13.582	4.89	0.228	420	314	232	82	106	47	59	36	226	150	76	194	129	65	1328899	170	0	16.55	0.09	104.762
2024-02-25	00:32:28	4	4	22	50	0	0.25	20.78	0.045	0.35	0.25	21.8	20.565	0.261	0.215	0.216	2672	962	45	2692	969	45	1.008	13.509	4.863	0.227	5928	4754	3959	795	1174	942	232	661	3259	2731	528	2669	2170	499	1331295	2396	1	16.55	0.09	104.762
2024-02-25	01:02:28	4	4	22	50	0	0.25	20.78	0.044	0.35	0.25	21.8	20.497	0.35	0.283	0.306	3473	1250	58	3822	1376	64	1.1	17.914	6.449	0.301	10814	8414	6908	1506	2400	1900	500	831	4941	3970	971	5873	4838	1035	1336842	5548	3	16.6	0.09	104.762
2024-02-25	01:32:28	4	4	22	50	0	0.25	20.78	0.044	0.35	0.25	21.8	20.604	0.229	0.176	0.185	2167	780	36	2307	831	39	1.065	11.091	3.993	0.186	270	270	122	148	0	0	0	0	153	57	96	117	65	52	1337030	187	0	16.6	0.09	104.762
2024-02-25	02:02:29	4	4	22	50	0	0.25	20.78	0.045	0.35	0.25	21.8	20.643	0.19	0.137	0.146	1674	603	28	1813	653	30	1.083	8.603	3.097	0.145	160	160	59	101	0	0	0	0	16	14	2	144	45	99	1337154	124	0	16.6	0.09	104.762
2024-02-25	02:32:28	4	4	22	49	0	0.25	20.78	0.044	0.35	0.25	21.8	20.604	0.209	0.176	0.165	2237	805	38	2072	746	35	0.926	11.109	3.999	0.187	224	224	88	136	0	0	0	0	126	43	83	98	45	53	1337365	211	0	16.6	0.09	104.762
2024-02-25	03:02:28	4	4	22	51	0	0.25	20.78	0.044	0.35	0.25	21.8	20.643	0.179	0.137	0.135	1719	619	29	1692	609	28	0.984	8.647	3.113	0.145	298	298	189	109	0	0	0	2	149	85	64	149	104	45	1337630	265	0	16.6	0.09	104.762
2024-02-25	03:32:29	4	4	22	50	0	0.25	20.78	0.044	0.35	0.25	21.8	20.682	0.129	0.098	0.085	1259	453	21	1056	380	18	0.838	6.131	2.207	0.103	55	55	6	49	0	0	0	0	0	0	0	55	6	49	1337676	46	0	16.6	0.09	104.762
2024-02-25	04:02:29	4	4	22	50	0	0.25	20.78	0.044	0.35	0.25	21.8	20.731	0.103	0.049	0.06	574	207	10	746	269	13	1.301	3.087	1.111	0.052	59	59	19	40	0	0	0	0	0	0	0	59	19	40	1337704	28	0	16.6	0.09	104.762
2024-02-25	04:32:29	4	4	22	50	0	0.25	20.78	0.043	0.35	0.25	21.8	20.731	0.092	0.049	0.048	610	220	10	602	217	10	0.987	3.07	1.105	0.052	56	56	14	42	0	0	0	0	0	0	0	56	14	42	1337735	31	0	16.6	0.09	104.762
2024-02-25	05:02:28	4	4	22	50	0	0.25	20.78	0.043	0.35	0.25	21.8	20.741	0.084	0.039	0.041	480	173	8	516	186	9	1.074	2.462	0.886	0.041	52	52	11	41	0	0	0	0	0	0	0	52	11	41	1337765	30	0	16.6	0.09	104.762
2024-02-25	05:32:28	4	4	22	50	0	0.25	20.78	0.043	0.35	0.25	21.8	20.751	0.082	0.029	0.039	334	120	6	488	176	8	-	1.856	0.668	0.031	465	335	217	118	130	94	36	64	257	186	71	208	125	83	1338046	282	0	16.6	0.09	104.762
2024-02-25	06:02:29	4	4	22	50	0	0.25	20.78	0.044	0.35	0.25	21.8	20.497	0.313	0.283	0.269	3581	1289	60	3354	1208	56	0.937	17.824	6.417	0.299	13681	10721	8794	1927	2960	2456	504	1419	6605	5409	1196	7076	5841	1235	1345443	7397	4	16.6	0.09	104.762
2024-02-25	06:32:28	4	4	21.9	50	99	0.25	20.78	0.043	0.35	0.25	21.8	20.565	0.242	0.215	0.199	2750	990	46	2491	897	42	0.906	13.594	4.894	0.228	1748	1477	1151	326	271	228	43	73	1106	878	228	642	501	141	1346985	1542	1	16.6	0.09	104.762
2024-02-25	07:02:29	4	4	22	51	99	0.25	20.78	0.045	0.35	0.25	21.9	20.565	0.239	0.215	0.195	2742	987	46	2421	871	41	0.883	13.484	4.855	0.227	5620	4591	3635	956	1029	838	191	327	2861	2260	601	2759	2213	546	1349925	2940	2	16.6	0.09	104.762
2024-02-25	07:32:28	4	4	22	50	99	0.25	20.78	0.045	0.35	0.25	21.9	20.653	0.169	0.127	0.124	1598	575	27	1549	558	26	0.97	8.01	2.884	0.135	543	543	285	258	0	0	0	0	288	147	141	255	138	117	1350352	427	0	16.6	0.09	104.762
2024-02-25	08:02:29	4	4	21.9	50	99	0.25	20.78	0.045	0.35	0.25	21.9	20.643	0.179	0.137	0.134	1716	618	29	1670	601	28	0.973	8.612	3.1	0.145	380	380	106	274	0	0	0	0	91	42	49	289	64	225	1350722	370	0	16.6	0.09	104.762
2024-02-25	08:32:29	4	4	22	50	99	0.25	20.78	0.044	0.35	0.25	22	20.663	0.154	0.117	0.11	1490	536	25	1368	492	23	0.918	7.383	2.658	0.124	375	375	122	253	0	0	0	0	85	48	37	290	74	216	1351112	391	0	16.6	0.09	104.762
2024-02-25	09:02:28	4	4	22	50	99	0.25	20.78	0.046	0.35	0.25	22	20.712	0.122	0.068	0.076	824	297	14	945	340	16	1.147	4.294	1.546	0.072	511	511	229	282	0	0	0	0	224	129	95	287	100	187	1352517	1404	1	16.6	0.09	104.762
2024-02-25	09:32:28	4	4	22	50	99	0.25	20.78	0.046	0.35	0.25	21.9	20.731	0.101	0.049	0.055	593	213	10	688	248	12	1.16	3.097	1.115	0.052	291	291	63	228	0	0	0	0	58	23	35	233	40	193	1352817	300	0	16.6	0.09	104.762
2024-02-25	10:02:28	4	4	22	50	99	0.25	20.78	0.046	0.35	0.25	21.9	20.731	0.096	0.049	0.05	606	218	10	624	225	10	1.03	3.079	1.108	0.052	241	241	43	198	0	0	0	0	27	20	7	214	23	191	1353036	219	0	16.6	0.09	104.762
2024-02-25	10:32:29	4	4	22	51	99	0.25	20.78	0.046	0.35	0.25	22	20.633	0.18	0.147	0.134	1875	675	32	1675	603	28	0.893	9.243	3.328	0.155	6017	5055	4117	938	962	790	172	483	3077	2553	524	2940	2354	586	1355504	2469	1	16.6	0.09	104.762
2024-02-25	11:02:29	4	4	22	50	99	0.25	20.78	0.046	0.35	0.25	21.9	20.497	0.31	0.283	0.263	3612	1300	61	3296	1187	55	0.913	17.881	6.437	0.3	7874	6244	5078	1166	1630	1221	409	450	4660	3726	934	3214	2573	641	1359109	3605	2	16.6	0.09	104.762
2024-02-25	11:32:28	4	4	22	49	99	0.25	20.78	0.047	0.35	0.25	22	20.565	0.241	0.215	0.193	2743	988	46	2406	866	40	0.877	13.473	4.851	0.226	552	197	51	146	355	0	355	0	383	17	366	169	34	135	1359615	506	0	16.6	0.09	104.762
2024-02-25	12:02:29	4	4	22	50	99	0.25	20.78	0.046	0.35	0.25	22	20.594	0.218	0.186	0.172	2360	850	40	2141	771	36	0.907	11.67	4.202	0.196	635	275	44	231	360	0	360	0	367	4	363	268	40	228	1359984	369	0	16.6	0.09	104.762
2024-02-25	12:32:29	4	4	22	49	99	0.25	20.78	0.047	0.35	0.25	21.9	20.594	0.213	0.186	0.166	2386	859	40	2070	745	35	0.868	11.69	4.209	0.196	648	271	11	260	377	0	377	0	377	0	377	271	11	260	1360387	402	0	16.6	0.09	104.762
2024-02-25	13:02:28	4	4	22	50	99	0.25	20.78	0.047	0.35	0.25	22	20.526	0.289	0.254	0.242	3216	1158	54	3031	1091	51	0.943	16.025	5.77	0.269	12964	9877	8177	1700	3087	2319	768	1005	6759	5444	1315	6205	5052	1153	1367808	7421	4	16.63	0.09	104.762
2024-02-25	13:32:28	4	4	22	50	99	0.25	20.78	0.047	0.35	0.25	22	20.448	0.381	0.332	0.334	4148	1493	70	4174	1503	70	1.006	20.964	7.548	0.352	35289	28466	24396	4070	6823	5615	1208	2394	15218	12836	2382	20071	17175	2896	1386255	18447	10	16.63	0.09	94.6429
2024-02-25	14:02:29	4	4	22	50	99	0.25	20.78	0.047	0.35	0.25	22	20.448	0.377	0.332	0.33	4163	1499	70	4121	1484	69	0.99	20.962	7.547	0.352	25977	21065	17800	3265	4912	4114	798	1833	9814	8161	1653	16163	13753	2410	1400772	14517	8	16.63	0.09	94.6429
2024-02-25	14:32:29	4	4	22	50	99	0.25	20.78	0.047	0.35	0.25	22	20.448	0.374	0.332	0.327	4158	1497	70	4074	1467	68	0.98	20.892	7.522	0.351	36130	29784	26020	3764	6346	5270	1076	2329	11188	9414	1774	24942	21876	3066	1431793	31021	17	16.67	0.09	92.2619
2024-02-25	15:02:28	4	4	21.9	53	99	0.25	20.78	0.046	0.35	0.25	22	20.448	0.355	0.332	0.309	4233	1524	71	3867	1392	65	0.914	20.959	7.545	0.352	32453	25320	21489	3831	7133	5915	1218	2298	13300	11134	2166	19153	16270	2883	1451787	19994	11	17.25	0.09	93.4524
2024-02-25	15:32:29	4	4	22	51	99	0.25	20.78	0.054	0.35	0.25	22	20.379	0.478	0.401	0.424	4923	1772	83	5296	1907	89	1.076	25.26	9.094	0.424	31231	23787	20039	3748	7444	6181	1263	3617	13014	11003	2011	18217	15217	3000	1476809	25022	14	18.11	0.09	104.167
2024-02-25	16:02:28	4	4	22.1	50	99	0.25	20.78	0.055	0.35	0.25	22	20.409	0.448	0.371	0.393	4555	1640	77	4896	1763	82	1.075	23.367	8.412	0.393	427	362	227	135	65	19	46	640	359	224	135	68	22	46	1479256	2447	1	18.11	0.09	104.762
2024-02-25	16:32:29	4	4	22	50	99	0.25	20.78	0.051	0.35	0.25	22	20.428	0.447	0.352	0.396	4240	1527	71	4928	1774	83	1.162	22.161	7.979	0.372	1673	1352	1034	318	321	263	58	348	1071	819	252	602	478	124	1481480	2224	1	18.39	0.09	105.952
2024-02-25	17:02:28	4	4	21.9	50	99	0.25	20.78	0.049	0.35	0.25	22	20.497	0.383	0.283	0.333	3370	1213	57	4155	1496	70	1.233	17.876	6.436	0.3	1814	1407	1138	269	407	302	105	372	969	782	187	845	658	187	1483025	1545	1	18.74	0.09	103.571
2024-02-25	17:32:28	4	4	22	50	99	0.25	20.78	0.048	0.35	0.25	22	20.36	0.53	0.42	0.481	5046	1817	85	6010	2164	101	1.191	26.534	9.553	0.446	35328	26953	22733	4220	8375	6974	1401	4914	14676	12336	2340	20652	17371	3281	1507718	24693	14	19.07	0.09	104.762
2024-02-25	18:02:29	4	4	22	50	99	0.25	20.78	0.047	0.35	0.25	22	20.379	0.507	0.401	0.46	4810	1732	81	5739	2066	96	1.193	25.303	9.109	0.425	27430	19862	16814	3048	7568	6269	1299	3353	10728	8998	1730	16702	14085	2617	1530535	22817	13	19.38	0.09	103.571
2024-02-25	18:32:29	4	4	22	50	0	0.25	20.78	0.047	0.35	0.25	22	20.243	0.658	0.537	0.611	6456	2324	108	7613	2741	128	1.179	33.864	12.192	0.569	29704	22161	18729	3432	7543	6228	1315	3287	11551	9704	1847	18153	15253	2900	1552963	22428	12	19.67	0.09	104.762
2024-02-25	19:02:28	4	4	22	50	0	0.25	20.78	0.048	0.35	0.25	21.9	20.262	0.616	0.518	0.568	6301	2269	106	7087	2551	119	1.125	32.671	11.762	0.549	42041	32397	27398	4999	9644	7952	1692	4791	14469	12223	2246	27572	23127	4445	1589412	36449	20	20.37	0.09	106.548
2024-02-25	19:32:29	4	4	22	50	0	0.25	20.78	0.048	0.35	0.25	21.9	20.291	0.598	0.489	0.55	5867	2112	99	6834	2460	115	1.165	30.681	11.046	0.515	42947	29393	24829	4564	13554	11355	2199	3907	14206	11971	2235	28741	24213	4528	1634815	45404	25	21.39	0.09	104.167
2024-02-25	20:02:29	4	4	22	50	0	0.25	20.78	0.048	0.35	0.25	21.9	20.33	0.55	0.45	0.502	5432	1956	91	6262	2254	105	1.153	28.332	10.2	0.476	19703	14610	12190	2420	5093	4118	975	1940	8003	6456	1547	11700	9852	1848	1650973	16158	9	21.72	0.09	100
2024-02-25	20:32:28	4	4	22	49	0	0.25	20.78	0.048	0.35	0.25	21.9	20.33	0.54	0.45	0.492	5461	1966	92	6129	2206	103	1.122	28.3	10.189	0.475	27449	21445	18171	3274	6004	4940	1064	2641	8525	7205	1320	18924	15906	3018	1691724	40751	23	22.64	0.09	102.976
2024-02-25	21:02:28	4	4	22	50	0	0.25	20.78	0.049	0.35	0.25	21.9	20.428	0.447	0.352	0.398	4247	1529	71	4972	1790	84	1.171	22.237	8.006	0.374	3795	2824	2272	552	971	679	292	466	1993	1488	505	1802	1463	339	1694223	2499	1	22.67	0.09	102.381
2024-02-25	21:32:28	4	4	22	50	0	0.25	20.78	0.05	0.35	0.25	21.8	20.526	0.336	0.254	0.286	3071	1106	52	3577	1288	60	1.165	16.06	5.782	0.27	709	358	278	80	351	36	315	35	589	218	371	120	96	24	1694558	335	0	22.67	0.09	102.381
2024-02-25	22:02:28	4	4	22	50	0	0.25	20.78	0.049	0.35	0.25	21.8	20.526	0.302	0.254	0.253	3153	1135	53	3136	1129	53	0.995	15.895	5.723	0.267	9705	7299	5955	1344	2406	1736	670	716	4303	3276	1027	5402	4415	987	1700364	5806	3	22.82	0.09	96.4286
2024-02-25	22:32:28	4	4	22	50	0	0.25	20.78	0.047	0.35	0.25	21.8	20.428	0.42	0.352	0.373	4301	1548	72	4632	1668	78	1.077	22.072	7.946	0.371	11005	8739	7105	1634	2266	1815	451	683	6553	5295	1258	4452	3625	827	1704461	4098	2	23.24	0.09	96.4286
2024-02-25	23:02:29	4	4	22.1	50	0	0.25	20.78	0.047	0.35	0.25	21.8	20.506	0.326	0.274	0.279	3384	1218	57	3469	1249	58	1.025	17.172	6.182	0.288	38	38	10	28	0	0	0	0	0	0	0	38	10	28	1704475	14	0	23.24	0.09	96.4286
2024-02-25	23:32:29	4	4	22	50	0	0.25	20.78	0.046	0.35	0.25	21.8	20.565	0.25	0.215	0.203	2714	977	46	2532	912	43	0.933	13.498	4.86	0.227	19	19	7	12	0	0	0	0	0	0	0	19	7	12	1704480	4	0	23.24	0.09	96.4286
2024-02-26	00:02:29	4	4	22	50	0	0.25	20.78	0.047	0.35	0.25	21.8	20.565	0.244	0.215	0.197	2732	983	46	2451	882	41	0.897	13.476	4.852	0.226	623	509	374	135	114	92	22	35	305	269	36	318	197	121	1704679	199	0	23.25	0.09	96.4286
2024-02-26	00:32:28	4	4	22	50	0	0.25	20.78	0.045	0.35	0.25	21.8	20.594	0.221	0.186	0.176	2365	851	40	2211	796	37	0.935	11.764	4.235	0.198	76	76	33	43	0	0	0	0	9	5	4	67	28	39	1704717	39	0	23.25	0.09	96.4286
2024-02-26	01:02:28	4	4	22	50	0	0.25	20.78	0.044	0.35	0.25	21.8	20.594	0.214	0.186	0.17	2374	855	40	2128	766	36	0.896	11.71	4.216	0.197	5656	4346	3584	762	1310	1001	309	520	2939	2364	575	2717	2221	496	1708057	3340	2	23.31	0.09	96.4286
2024-02-26	01:32:29	4	4	22	50	0	0.25	20.78	0.043	0.35	0.25	21.8	20.526	0.285	0.254	0.242	3210	1156	54	3019	1087	51	0.941	15.989	5.756	0.269	7274	6023	4750	1273	1251	983	268	356	4186	3383	803	3088	2350	738	1711314	3257	2	23.35	0.09	96.4286
2024-02-26	02:02:28	4	4	22	50	0	0.25	20.78	0.044	0.35	0.25	21.8	20.594	0.217	0.186	0.173	2360	850	40	2153	775	36	0.912	11.68	4.205	0.196	148	148	48	100	0	0	0	4	117	28	89	31	20	11	1712022	708	0	23.35	0.09	96.4286
2024-02-26	02:32:29	4	4	22	49	0	0.25	20.78	0.044	0.35	0.25	21.8	20.643	0.174	0.137	0.13	1726	621	29	1623	584	27	0.94	8.597	3.095	0.144	54	54	13	41	0	0	0	0	11	6	5	43	7	36	1712081	59	0	23.35	0.09	96.4286
2024-02-26	03:02:28	4	4	22	50	0	0.25	20.78	0.044	0.35	0.25	21.8	20.682	0.137	0.098	0.094	1240	446	21	1177	424	20	0.949	6.187	2.228	0.104	45	45	9	36	0	0	0	0	19	4	15	26	5	21	1712115	34	0	23.35	0.09	96.4286
2024-02-26	03:32:29	4	4	22	50	0	0.25	20.78	0.043	0.35	0.25	21.8	20.643	0.161	0.137	0.118	1759	633	30	1465	528	25	0.833	8.552	3.079	0.144	43	43	11	32	0	0	0	0	27	5	22	16	6	10	1712285	170	0	23.35	0.09	96.4286
2024-02-26	04:02:29	4	4	22	50	0	0.25	20.78	0.044	0.35	0.25	21.8	20.624	0.178	0.156	0.135	2019	727	34	1680	605	28	0.832	9.816	3.534	0.165	6234	5019	4041	978	1215	1008	207	619	2259	1837	422	3975	3212	763	1717094	4809	3	23.35	0.09	96.4286
2024-02-26	04:32:28	4	4	22	50	0	0.25	20.78	0.044	0.35	0.25	21.8	20.614	0.182	0.166	0.139	2171	782	36	1737	626	29	0.8	10.477	3.772	0.176	292	287	195	92	5	5	0	0	244	164	80	48	36	12	1717352	258	0	23.35	0.09	96.4286
2024-02-26	05:02:28	4	4	22	50	0	0.25	20.78	0.044	0.35	0.25	21.8	20.643	0.159	0.137	0.116	1784	642	30	1452	523	24	0.814	8.636	3.109	0.145	15	15	6	9	0	0	0	0	12	4	8	3	2	1	1717360	8	0	23.35	0.09	96.4286
2024-02-26	05:32:28	4	4	21.9	50	0	0.25	20.78	0.043	0.35	0.25	21.8	20.682	0.133	0.098	0.09	1252	451	21	1124	405	19	0.898	6.179	2.224	0.104	68	68	27	41	0	0	0	0	50	15	35	18	12	6	1717461	102	0	23.35	0.09	96.4286
2024-02-26	06:02:29	4	4	22	50	0	0.25	20.78	0.043	0.35	0.25	21.8	20.721	0.101	0.059	0.057	739	266	12	720	259	12	0.975	3.707	1.334	0.062	29	29	5	24	0	0	0	0	4	2	2	25	3	22	1717466	4	0	23.35	0.09	96.4286
2024-02-26	06:32:28	4	4	22	50	99	0.25	20.78	0.044	0.35	0.25	21.8	20.731	0.089	0.049	0.044	624	225	10	555	200	9	0.889	3.074	1.107	0.052	23	23	2	21	0	0	0	0	4	1	3	19	1	18	1717468	3	0	23.35	0.09	96.4286
2024-02-26	07:02:28	4	4	22	49	99	0.25	20.78	0.044	0.35	0.25	21.9	20.731	0.084	0.049	0.04	641	231	11	507	183	9	0.792	3.086	1.111	0.052	16	16	11	5	0	0	0	0	6	5	1	10	6	4	1717473	5	0	23.35	0.09	96.4286
2024-02-26	07:32:28	4	4	22	50	99	0.25	20.78	0.044	0.35	0.25	21.9	20.751	0.08	0.029	0.036	343	124	6	447	161	8	-	1.847	0.665	0.031	0	0	0	0	0	0	0	0	0	0	0	0	0	0	1717473	0	0	23.35	0.09	96.4286
2024-02-26	08:02:28	4	4	22	50	99	0.25	20.78	0.044	0.35	0.25	21.9	20.741	0.081	0.039	0.037	495	178	8	461	166	8	0.931	2.461	0.886	0.041	18	18	8	10	0	0	0	0	10	3	7	8	5	3	1717481	8	0	23.35	0.09	96.4286
2024-02-26	08:32:28	4	4	22	50	99	0.25	20.78	0.045	0.35	0.25	21.9	20.682	0.121	0.098	0.076	1293	466	22	944	340	16	0.73	6.142	2.211	0.103	1020	830	606	224	190	161	29	110	477	344	133	543	423	120	1717998	517	0	23.35	0.09	96.4286
2024-02-26	09:02:29	4	4	22	50	99	0.25	20.78	0.046	0.35	0.25	21.9	20.448	0.339	0.332	0.293	4261	1534	72	3643	1311	61	0.855	20.82	7.496	0.35	15637	11799	9786	2013	3838	3170	668	1121	7077	5800	1277	8560	7156	1404	1727134	9136	5	23.35	0.09	96.4286
2024-02-26	09:32:28	4	4	22	50	99	0.25	20.78	0.047	0.35	0.25	21.9	20.526	0.281	0.254	0.234	3241	1167	54	2920	1051	49	0.901	16.001	5.761	0.269	1932	1627	1207	420	305	257	48	99	1242	912	330	690	552	138	1728389	1255	1	23.35	0.09	96.4286
2024-02-26	10:02:29	4	4	22	49	99	0.25	20.78	0.049	0.35	0.25	21.9	20.585	0.221	0.195	0.171	2520	907	42	2136	769	36	0.848	12.293	4.426	0.207	72	72	38	34	0	0	0	0	48	27	21	24	11	13	1728486	97	0	23.35	0.09	96.4286
2024-02-26	10:32:29	4	4	22	50	99	0.25	20.78	0.049	0.35	0.25	22	20.614	0.19	0.166	0.141	2155	776	36	1754	632	29	0.814	10.434	3.756	0.175	2434	1816	1452	364	618	469	149	157	1018	773	245	1416	1148	268	1730178	1692	1	23.35	0.09	96.4286
2024-02-26	11:02:29	4	4	22	50	99	0.25	20.78	0.049	0.35	0.25	21.9	20.477	0.339	0.303	0.29	3824	1377	64	3625	1305	61	0.948	19.079	6.869	0.321	6762	5669	4486	1183	1093	842	251	421	4263	3358	905	2499	1970	529	1734084	3906	2	23.37	0.09	96.4286
2024-02-26	11:32:28	4	4	22	50	99	0.25	20.78	0.048	0.35	0.25	21.9	20.585	0.238	0.195	0.19	2436	877	41	2353	847	40	0.966	12.204	4.394	0.205	97	97	50	47	0	0	0	4	78	38	40	19	12	7	1734255	170	0	23.37	0.09	96.4286
2024-02-26	12:02:29	4	4	22	50	99	0.25	20.78	0.049	0.35	0.25	22	20.614	0.203	0.166	0.154	2102	757	35	1913	689	32	0.91	10.4	3.744	0.175	50	50	20	30	0	0	0	0	18	12	6	32	8	24	1734266	11	0	23.37	0.09	96.4286
2024-02-26	12:32:29	4	4	22	50	99	0.25	20.78	0.051	0.35	0.25	22	20.594	0.215	0.186	0.164	2393	861	40	2046	737	34	0.855	11.693	4.21	0.196	14868	10870	9143	1727	3998	3325	673	1113	5897	4861	1036	8971	7607	1364	1746704	12438	7	23.37	0.09	96.4286
2024-02-26	13:02:29	4	4	22	50	99	0.25	20.78	0.05	0.35	0.25	22	20.477	0.342	0.303	0.291	3816	1374	64	3631	1307	61	0.951	19.056	6.861	0.32	29270	22298	19150	3148	6972	5770	1202	2024	9803	8205	1598	19467	16715	2752	1770853	24148	13	23.37	0.09	92.2619
2024-02-26	13:32:29	4	4	21.9	50	99	0.25	20.78	0.048	0.35	0.25	22	20.477	0.338	0.303	0.289	3815	1374	64	3602	1297	61	0.944	19.019	6.847	0.32	28123	21603	18349	3254	6520	5453	1067	2574	8988	7485	1503	19135	16317	2818	1794065	23212	13	23.37	0.09	90.4762
2024-02-26	14:02:28	4	4	22	50	99	0.25	20.78	0.049	0.35	0.25	22	20.458	0.348	0.322	0.299	4111	1480	69	3737	1345	63	0.909	20.336	7.321	0.342	30787	23555	20026	3529	7232	6061	1171	2413	9802	8185	1617	20985	17902	3083	1820779	26714	15	23.38	0.09	91.0714
2024-02-26	14:32:29	4	4	22	49	99	0.25	20.78	0.049	0.35	0.25	22	20.409	0.382	0.371	0.333	4757	1713	80	4157	1497	70	0.874	23.346	8.405	0.392	51804	39043	33403	5640	12761	10692	2069	4244	19902	16945	2957	31902	27150	4752	1861665	40886	23	23.42	0.09	90.4762
2024-02-26	15:02:28	4	4	22	50	99	0.25	20.78	0.05	0.35	0.25	22	20.418	0.366	0.362	0.316	4652	1675	78	3934	1416	66	0.846	22.682	8.166	0.381	45096	33732	28855	4877	11364	9547	1817	3332	15321	12977	2344	29775	25425	4350	1899486	37821	21	23.42	0.09	89.881
2024-02-26	15:32:28	4	4	22	50	99	0.25	20.78	0.05	0.35	0.25	22	20.418	0.356	0.362	0.306	4695	1690	79	3826	1377	64	0.815	22.735	8.185	0.382	29224	21672	18316	3356	7552	6216	1336	2242	9298	7659	1639	19926	16873	3053	1925993	26507	15	23.42	0.09	89.881
2024-02-26	16:02:28	4	4	22	50	99	0.25	20.78	0.049	0.35	0.25	22	20.428	0.36	0.352	0.312	4515	1625	76	3884	1398	65	0.86	22.089	7.952	0.371	41960	28829	24373	4456	13131	10946	2185	3055	13683	11438	2245	28277	23881	4396	1962395	36402	20	23.42	0.09	89.881
2024-02-26	16:32:29	4	4	22	50	99	0.25	20.78	0.049	0.35	0.25	22	20.448	0.338	0.332	0.289	4280	1541	72	3604	1298	61	0.842	20.853	7.508	0.35	33988	27470	23436	4034	6518	5403	1115	1891	9906	8270	1636	24082	20569	3513	1989462	27067	15	23.42	0.09	89.881
2024-02-26	17:02:29	4	4	22	50	99	0.25	20.78	0.049	0.35	0.25	22	20.477	0.31	0.303	0.261	3902	1405	66	3248	1169	55	0.832	18.969	6.829	0.319	21567	19400	16600	2800	2167	1671	496	602	5942	4840	1102	15625	13431	2194	2005454	15992	9	23.45	0.09	89.881
2024-02-21	18:02:29	5	5	21.9	51	99	0.25	20.78	0.055	0.35	0.25	22.1	20.379	0.446	0.401	0.391	5108	1833	85	4958	1780	82	0.971	25.613	9.194	0.425	34001	25238	21558	3680	8763	7275	1488	2755	14597	12525	2072	19404	16308	3096	16229	16229	9	0.07	0.03	100
2024-02-21	18:32:29	5	5	22	50	0	0.25	20.78	0.061	0.35	0.25	22.2	20.34	0.521	0.44	0.46	5514	1979	92	5845	2098	97	1.06	28.196	10.121	0.468	33759	23889	20335	3554	9870	8262	1608	3048	16190	13837	2353	17569	14760	2809	33289	17060	9	0.23	0.04	98.7952
2024-02-21	19:02:29	5	5	22.1	50	0	0.25	20.78	0.054	0.35	0.25	22.2	20.33	0.537	0.45	0.483	5576	2001	93	6105	2191	101	1.095	28.726	10.311	0.477	48909	35935	30626	5309	12974	11022	1952	4454	25634	21996	3638	23275	19652	3623	54868	21578	12	0.72	0.04	100.602
2024-02-21	19:32:28	5	5	22	50	0	0.25	20.78	0.05	0.35	0.25	22.2	20.243	0.642	0.537	0.592	6635	2382	110	7510	2696	125	1.132	34.455	12.368	0.572	61271	44324	38038	6286	16947	14404	2543	3629	29146	25116	4030	32125	27326	4799	75346	20479	11	1.03	0.06	100.602
2024-02-21	20:02:29	5	5	22	50	0	0.25	20.78	0.049	0.35	0.25	22.2	20.33	0.554	0.45	0.505	5494	1972	91	6379	2290	106	1.161	28.706	10.304	0.477	47051	33463	28498	4965	13588	11594	1994	4924	22350	19213	3137	24701	20879	3822	96209	20863	12	1.34	0.06	106.024
2024-02-21	20:32:29	5	5	22	50	0	0.25	20.78	0.047	0.35	0.25	22.2	20.291	0.589	0.489	0.542	6023	2162	100	6878	2469	114	1.142	31.343	11.25	0.52	56310	40347	34398	5949	15963	13688	2275	4751	31341	26987	4354	24969	21099	3870	116457	20248	11	1.56	0.08	108.434
2024-02-21	21:02:28	5	5	22	50	0	0.25	20.78	0.047	0.35	0.25	22.2	20.33	0.544	0.45	0.497	5529	1985	92	6293	2259	104	1.138	28.749	10.319	0.477	42539	30561	25939	4622	11978	10240	1738	2670	20472	17451	3021	22067	18728	3339	134790	18332	10	2.01	0.08	109.036
2024-02-21	21:32:29	5	5	22	50	0	0.25	20.78	0.046	0.35	0.25	22.2	20.34	0.537	0.44	0.491	5352	1921	89	6172	2215	102	1.153	27.918	10.021	0.463	41246	29868	25376	4492	11378	9670	1708	3567	21388	18210	3178	19858	16836	3022	150269	15479	9	2.23	0.08	110.843
2024-02-21	22:02:28	5	5	22	50	0	0.25	20.78	0.047	0.35	0.25	22.1	20.33	0.549	0.45	0.502	5481	1967	91	6322	2269	105	1.153	28.593	10.263	0.475	28093	20250	17098	3152	7843	6572	1271	2916	15546	13103	2443	12547	10567	1980	160445	10176	6	2.58	0.08	112.651
2024-02-21	22:32:29	5	5	22	50	0	0.25	20.78	0.047	0.35	0.25	22.2	20.36	0.522	0.42	0.475	5134	1843	85	6010	2157	100	1.171	26.881	9.649	0.446	26660	19720	16729	2991	6940	5709	1231	2575	14248	12033	2215	12412	10405	2007	171893	11449	6	2.82	0.08	110.843
2024-02-21	23:02:28	5	5	22	51	0	0.25	20.78	0.046	0.35	0.25	22.1	20.379	0.497	0.401	0.451	4903	1760	81	5708	2049	95	1.164	25.638	9.203	0.426	21004	14510	12125	2385	6494	5186	1308	1383	11074	9107	1967	9930	8204	1726	179529	7635	4	2.86	0.08	110.843
2024-02-21	23:32:28	5	5	22	50	0	0.25	20.78	0.046	0.35	0.25	22.1	20.379	0.498	0.401	0.451	4907	1761	81	5719	2053	95	1.165	25.665	9.212	0.426	26997	19506	16338	3168	7491	6130	1361	2849	14058	11713	2345	12939	10755	2184	189005	9476	5	3.22	0.08	110.843
2024-02-22	00:02:28	5	5	22	50	0	0.25	20.78	0.047	0.35	0.25	22.1	20.409	0.473	0.371	0.427	4529	1625	75	5415	1944	90	1.196	23.836	8.556	0.396	27076	19489	16357	3132	7587	6334	1253	3184	14461	12308	2153	12615	10383	2232	201820	12816	7	3.3	0.08	110.843
2024-02-22	00:32:28	5	5	22	51	0	0.25	20.78	0.047	0.35	0.25	22.1	20.409	0.462	0.371	0.414	4550	1633	76	5236	1879	87	1.151	23.723	8.515	0.394	28955	20913	17571	3342	8042	6746	1296	3320	17212	14598	2614	11743	9719	2024	216454	14634	8	3.48	0.08	110.843
2024-02-22	01:02:29	5	5	22	50	0	0.25	20.78	0.046	0.35	0.25	22.1	20.409	0.465	0.371	0.419	4548	1632	75	5313	1907	88	1.168	23.798	8.542	0.395	26102	18438	15556	2882	7664	6382	1282	3421	15285	12959	2326	10817	8979	1838	230351	13897	8	3.59	0.08	103.012
2024-02-22	01:32:28	5	5	22	50	0	0.25	20.78	0.047	0.35	0.25	22.1	20.448	0.41	0.332	0.363	4090	1468	68	4582	1645	76	1.12	21.184	7.604	0.352	23436	18237	15316	2921	5199	4204	995	2588	13504	11340	2164	9932	8180	1752	240960	10609	6	3.61	0.08	106.024
2024-02-22	02:02:29	5	5	22	51	0	0.25	20.78	0.046	0.35	0.25	22.1	20.477	0.373	0.303	0.327	3739	1342	62	4114	1477	68	1.1	19.284	6.922	0.32	12283	8751	7086	1665	3532	2787	745	1300	7936	6317	1619	4347	3556	791	252362	11402	6	3.63	0.08	101.205
2024-02-22	02:32:29	5	5	22	50	0	0.25	20.78	0.047	0.35	0.25	22.1	20.497	0.341	0.283	0.294	3564	1279	59	3740	1343	62	1.049	18.184	6.527	0.302	7582	6001	4868	1133	1581	1241	340	757	4691	3737	954	2891	2372	519	263445	11083	6	3.64	0.08	105.422
2024-02-22	03:02:29	5	5	22	50	0	0.25	20.78	0.046	0.35	0.25	22.1	20.565	0.272	0.215	0.225	2701	969	45	2866	1029	48	1.061	13.814	4.958	0.229	1447	1007	335	672	440	181	259	235	1315	417	898	132	99	33	280391	16947	9	3.65	0.08	105.422
2024-02-22	03:32:28	5	5	22	50	0	0.25	20.78	0.046	0.35	0.25	22.1	20.585	0.244	0.195	0.199	2457	882	41	2508	900	42	1.021	12.455	4.471	0.207	759	745	41	704	14	5	9	189	759	46	713	0	0	0	291319	10928	6	3.65	0.08	105.422
2024-02-22	04:02:29	5	5	22	50	0	0.25	20.78	0.045	0.35	0.25	22.1	20.575	0.244	0.205	0.199	2609	936	43	2507	900	42	0.961	13.053	4.685	0.217	654	648	0	648	6	2	4	157	654	2	652	0	0	0	300974	9655	5	3.66	0.08	105.422
2024-02-22	04:32:29	5	5	21.9	50	0	0.25	20.78	0.045	0.35	0.25	22.1	20.585	0.24	0.195	0.195	2481	890	41	2472	887	41	0.997	12.511	4.491	0.208	1306	1002	310	692	304	117	187	259	1137	302	835	169	125	44	320285	19312	11	3.66	0.08	103.614
2024-02-22	05:02:28	5	5	22	50	0	0.25	20.78	0.044	0.35	0.25	22.1	20.585	0.233	0.195	0.188	2505	899	42	2391	858	40	0.954	12.517	4.493	0.208	1191	862	69	793	329	106	223	284	1128	136	992	63	39	24	342019	21734	12	3.67	0.08	103.614
2024-02-22	05:32:29	5	5	22	50	0	0.25	20.78	0.045	0.35	0.25	22.1	20.477	0.327	0.303	0.283	3908	1403	65	3583	1286	59	0.917	19.365	6.951	0.321	11918	8290	6974	1316	3628	2964	664	2080	5850	4948	902	6068	4990	1078	363113	21094	12	3.76	0.08	103.012
2024-02-22	06:02:28	5	5	22	50	0	0.25	20.78	0.044	0.35	0.25	22.1	20.594	0.215	0.186	0.17	2388	857	40	2142	769	36	0.897	11.781	4.229	0.196	643	159	99	60	484	290	194	118	185	90	95	458	299	159	443803	80690	45	3.76	0.08	102.41
2024-02-22	06:32:28	5	5	22	50	99	0.25	20.78	0.045	0.35	0.25	22.1	20.594	0.211	0.186	0.166	2416	867	40	2102	755	35	0.87	11.845	4.252	0.197	1049	417	173	244	632	242	390	209	478	200	278	571	215	356	466473	22670	13	3.77	0.08	103.614
2024-02-22	07:02:29	5	5	22	51	99	0.25	20.78	0.044	0.35	0.25	22.2	20.594	0.211	0.186	0.167	2415	867	40	2111	758	35	0.874	11.853	4.255	0.197	1186	754	544	210	432	266	166	540	674	457	217	512	353	159	488867	22394	12	3.77	0.08	97.5904
2024-02-22	07:32:29	5	5	22	50	99	0.25	20.78	0.045	0.35	0.25	22.2	20.565	0.231	0.215	0.186	2826	1014	47	2361	847	39	0.835	13.748	4.935	0.228	2929	1460	1062	398	1469	1020	449	564	982	663	319	1947	1419	528	514198	25332	14	3.78	0.08	103.012
2024-02-22	08:02:29	5	5	22	50	99	0.25	20.78	0.046	0.35	0.25	22.2	20.565	0.233	0.215	0.187	2813	1010	47	2369	850	39	0.842	13.707	4.92	0.228	1112	691	360	331	421	179	242	415	639	305	334	473	234	239	566103	51905	29	3.78	0.08	96.988
2024-02-22	08:32:29	5	5	22	50	99	0.25	20.78	0.046	0.35	0.25	22.3	20.565	0.237	0.215	0.191	2799	1005	46	2411	865	40	0.861	13.697	4.917	0.227	887	710	540	170	177	130	47	227	678	488	190	209	182	27	580369	14265	8	3.79	0.08	84.3373
2024-02-22	09:02:29	5	5	22	50	99	0.25	20.78	0.046	0.35	0.25	22.2	20.565	0.226	0.215	0.181	2834	1017	47	2286	821	38	0.807	13.695	4.916	0.227	1922	1235	928	307	687	443	244	622	816	571	245	1106	800	306	602628	22260	12	3.79	0.08	102.41
2024-02-22	09:32:29	5	5	22	50	99	0.25	20.78	0.046	0.35	0.25	22.3	20.477	0.325	0.303	0.279	3893	1398	65	3506	1259	58	0.901	19.222	6.9	0.319	9687	6285	5163	1122	3402	2580	822	1589	4224	3487	737	5463	4256	1207	613904	11276	6	3.8	0.09	94.5783
2024-02-22	10:02:28	5	5	22	50	99	0.25	20.78	0.046	0.35	0.25	22.2	20.575	0.227	0.205	0.181	2668	958	44	2279	818	38	0.854	13.035	4.679	0.216	1390	387	99	288	1003	407	596	140	361	79	282	1029	427	602	622816	8912	5	3.8	0.09	99.3976
2024-02-22	10:32:28	5	5	22	50	99	0.25	20.78	0.047	0.35	0.25	22.2	20.565	0.231	0.215	0.184	2830	1016	47	2331	837	39	0.824	13.73	4.928	0.228	1820	594	473	121	1226	686	540	172	804	593	211	1016	566	450	626281	3465	2	3.8	0.09	100
2024-02-22	11:02:29	5	5	22	50	99	0.25	20.78	0.047	0.35	0.25	22.2	20.594	0.221	0.186	0.174	2386	856	40	2193	787	36	0.919	11.829	4.246	0.196	1556	177	133	44	1379	680	699	89	160	51	109	1396	762	634	629007	2726	2	3.81	0.09	101.807
2024-02-22	11:32:28	5	5	22	50	99	0.25	20.78	0.046	0.35	0.25	22.3	20.565	0.24	0.215	0.194	2785	1000	46	2455	881	41	0.882	13.69	4.914	0.227	1205	436	309	127	769	341	428	346	614	327	287	591	323	268	640685	11679	6	3.81	0.09	100
2024-02-22	12:02:29	5	5	22	50	99	0.25	20.78	0.046	0.35	0.25	22.2	20.585	0.228	0.195	0.182	2522	905	42	2303	826	38	0.913	12.486	4.482	0.207	1143	242	125	117	901	466	435	589	255	133	122	888	458	430	699264	58578	33	3.81	0.09	98.7952
2024-02-22	12:32:28	5	5	22	50	99	0.25	20.78	0.046	0.35	0.25	22.2	20.565	0.245	0.215	0.199	2774	996	46	2513	902	42	0.906	13.71	4.921	0.228	1405	283	145	138	1122	646	476	206	353	187	166	1052	604	448	732468	33205	18	3.81	0.09	101.205
2024-02-22	13:02:28	5	5	22	50	99	0.25	20.78	0.045	0.35	0.25	22.2	20.594	0.217	0.186	0.172	2395	860	40	2169	778	36	0.906	11.836	4.248	0.196	552	156	38	118	396	110	286	212	234	53	181	318	95	223	880256	147787	82	3.81	0.09	101.205
2024-02-22	13:32:28	5	5	22	51	99	0.25	20.78	0.047	0.35	0.25	22.3	20.594	0.207	0.186	0.16	2426	871	40	2023	726	34	0.834	11.798	4.235	0.196	392	175	60	115	217	20	197	497	222	55	167	170	25	145	994550	114294	63	3.82	0.09	101.205
2024-02-22	14:02:29	5	5	22	50	99	0.25	20.78	0.045	0.35	0.25	22.2	20.565	0.232	0.215	0.186	2829	1015	47	2368	850	39	0.837	13.766	4.941	0.229	1651	473	273	200	1178	675	503	506	401	200	201	1250	748	502	1027233	32683	18	3.82	0.09	96.988
2024-02-22	14:32:28	5	5	22	47	99	0.25	20.78	0.045	0.35	0.25	22.2	20.565	0.238	0.215	0.193	2795	1003	46	2444	877	41	0.875	13.717	4.924	0.228	1753	260	179	81	1493	801	692	171	186	98	88	1567	882	685	1031482	4249	2	3.82	0.09	100
2024-02-22	15:02:28	5	5	21.9	50	99	0.25	20.78	0.048	0.35	0.25	22.2	20.448	0.366	0.332	0.318	4261	1530	71	4029	1446	67	0.946	21.25	7.628	0.353	4527	2923	2274	649	1604	1119	485	821	1377	1084	293	3150	2309	841	1036720	5238	3	4.41	0.09	104.819
2024-02-22	15:32:29	5	5	22.1	50	99	0.25	20.78	0.055	0.35	0.25	22.2	20.448	0.401	0.332	0.346	4136	1485	69	4359	1564	72	1.054	21.123	7.582	0.351	772	741	482	259	31	6	25	46	466	289	177	306	199	107	1037347	627	0	4.51	0.09	104.819
2024-02-22	16:02:28	5	5	22	50	99	0.25	20.78	0.051	0.35	0.25	22.3	20.467	0.401	0.313	0.35	3810	1368	63	4401	1580	73	1.155	19.884	7.137	0.33	1467	994	683	311	473	330	143	207	929	593	336	538	420	118	1039008	1662	1	4.74	0.09	106.024
2024-02-22	16:32:28	5	5	22	51	99	0.25	20.78	0.048	0.35	0.25	22.3	20.438	0.43	0.342	0.382	4190	1504	70	4832	1734	80	1.153	21.859	7.846	0.363	1951	1660	1274	386	291	156	135	282	1110	786	324	841	644	197	1040308	1300	1	4.99	0.09	106.024
2024-02-22	17:02:29	5	5	22	50	99	0.25	20.78	0.047	0.35	0.25	22.3	20.428	0.451	0.352	0.404	4276	1535	71	5112	1835	85	1.195	22.507	8.079	0.374	1693	1531	1137	394	162	87	75	73	1149	822	327	544	402	142	1041473	1165	1	5.06	0.09	106.024
2024-02-22	17:32:29	5	5	22	50	99	0.25	20.78	0.047	0.35	0.25	22.3	20.252	0.641	0.528	0.594	6457	2318	107	7516	2698	125	1.164	33.761	12.118	0.56	7617	5855	4669	1186	1762	1295	467	1189	2996	2311	685	4621	3653	968	1045361	3888	2	5.45	0.1	109.036
2024-02-22	18:02:28	5	5	22	50	99	0.25	20.78	0.046	0.35	0.25	22.2	20.477	0.398	0.303	0.352	3671	1318	61	4462	1602	74	1.215	19.403	6.965	0.322	931	901	603	298	30	2	28	66	611	402	209	320	203	117	1045934	573	0	5.63	0.1	109.036
2024-02-22	18:32:29	5	5	22	51	0	0.25	20.78	0.046	0.35	0.25	22.2	20.448	0.413	0.332	0.367	4071	1461	68	4626	1661	77	1.136	21.16	7.595	0.351	1841	1549	1125	424	292	200	92	304	1043	781	262	798	544	254	1047093	1159	1	5.81	0.1	109.639
2024-02-22	19:02:29	5	5	22	50	0	0.25	20.78	0.046	0.35	0.25	22.2	20.36	0.515	0.42	0.469	5148	1848	85	5930	2128	98	1.152	26.847	9.637	0.446	33752	23669	20147	3522	10083	8560	1523	4827	16452	14058	2394	17300	14649	2651	1060667	13574	8	5.97	0.1	103.012
2024-02-22	19:32:29	5	5	22	50	0	0.25	20.78	0.047	0.35	0.25	22.1	20.321	0.552	0.459	0.505	5656	2030	94	6390	2294	106	1.13	29.359	10.538	0.487	29595	20520	17407	3113	9075	7786	1289	3300	13383	11481	1902	16212	13712	2500	1077096	16429	9	6.5	0.1	112.651
2024-02-22	20:02:29	5	5	22	50	0	0.25	20.78	0.047	0.35	0.25	22.1	20.33	0.536	0.45	0.489	5543	1990	92	6178	2218	103	1.115	28.677	10.293	0.476	17228	12336	10346	1990	4892	4108	784	1593	7795	6612	1183	9433	7842	1591	1084746	7650	4	6.95	0.1	109.639
2024-02-22	20:32:28	5	5	21.9	50	0	0.25	20.78	0.048	0.35	0.25	22.1	20.379	0.48	0.401	0.432	4941	1774	82	5432	1950	90	1.099	25.482	9.147	0.423	11406	8119	6624	1495	3287	2763	524	1109	4892	4091	801	6514	5296	1218	1091748	7002	4	7.12	0.1	113.855
2024-02-22	21:02:28	5	5	22	50	0	0.25	20.78	0.047	0.35	0.25	22.1	20.409	0.454	0.371	0.406	4598	1651	76	5161	1853	86	1.122	23.83	8.554	0.396	15478	11164	9270	1894	4314	3452	862	1648	8212	6853	1359	7266	5869	1397	1099558	7810	4	7.34	0.1	102.41
2024-02-22	21:32:28	5	5	22	51	0	0.25	20.78	0.049	0.35	0.25	22.1	20.36	0.521	0.42	0.472	5160	1852	86	5991	2150	99	1.161	26.96	9.677	0.448	19542	13864	11482	2382	5678	4676	1002	1960	10012	8306	1706	9530	7852	1678	1111966	12408	7	7.59	0.11	109.639
2024-02-22	22:02:28	5	5	22	49	0	0.25	20.78	0.048	0.35	0.25	22.1	20.428	0.441	0.352	0.393	4288	1539	71	4940	1773	82	1.152	22.363	8.027	0.371	20340	14847	12489	2358	5493	4574	919	2919	10532	8842	1690	9808	8221	1587	1126215	14249	8	7.84	0.11	106.024
2024-02-22	22:32:29	5	5	22	50	0	0.25	20.78	0.048	0.35	0.25	22.1	20.545	0.308	0.235	0.26	2884	1035	48	3297	1184	55	1.144	15.011	5.388	0.249	1591	879	606	273	712	363	349	223	1234	689	545	357	280	77	1133321	7106	4	7.84	0.11	101.205
2024-02-22	23:02:28	5	5	22	50	0	0.25	20.78	0.047	0.35	0.25	22.1	20.565	0.282	0.215	0.235	2648	951	44	2968	1065	49	1.121	13.721	4.925	0.228	1476	1000	760	240	476	177	299	274	1159	667	492	317	270	47	1146283	12962	7	7.84	0.11	85.5422
2024-02-22	23:32:28	5	5	22	50	0	0.25	20.78	0.046	0.35	0.25	22.1	20.565	0.258	0.215	0.212	2728	979	45	2684	964	45	0.984	13.72	4.925	0.228	2752	2030	1622	408	722	561	161	768	1691	1322	369	1061	861	200	1151434	5151	3	7.84	0.11	100.602
2024-02-23	00:02:28	5	5	22	50	0	0.25	20.78	0.045	0.35	0.25	22.1	20.448	0.379	0.332	0.333	4209	1511	70	4223	1516	70	1.003	21.261	7.631	0.353	27048	19608	16607	3001	7440	6367	1073	3430	14412	12309	2103	12636	10665	1971	1166254	14820	8	8	0.11	90.3614
2024-02-23	00:32:28	5	5	22	50	0	0.25	20.78	0.045	0.35	0.25	22.1	20.477	0.341	0.303	0.296	3843	1379	64	3731	1339	62	0.971	19.271	6.917	0.32	10262	8475	7174	1301	1787	1308	479	1123	4920	4051	869	5342	4431	911	1180985	14731	8	8	0.11	90.3614
2024-02-23	01:02:28	5	5	22	51	0	0.25	20.78	0.045	0.35	0.25	22.1	20.448	0.379	0.332	0.334	4189	1504	70	4211	1511	70	1.005	21.165	7.597	0.351	16632	12340	10156	2184	4292	3375	917	1404	8101	6497	1604	8531	7034	1497	1188156	7172	4	8.1	0.11	101.807
2024-02-23	01:32:29	5	5	22	50	0	0.25	20.78	0.046	0.35	0.25	22.1	20.497	0.32	0.283	0.274	3616	1298	60	3469	1245	58	0.959	18.089	6.493	0.3	9085	7375	5891	1484	1710	1347	363	605	5162	3994	1168	3923	3244	679	1192191	4035	2	8.12	0.11	101.807
2024-02-23	02:02:28	5	5	22	50	0	0.25	20.78	0.045	0.35	0.25	22.1	20.614	0.2	0.166	0.155	2144	769	36	1966	706	33	0.917	10.623	3.813	0.176	91	90	47	43	1	0	1	36	58	28	30	33	19	14	1192313	122	0	8.12	0.11	101.807
2024-02-23	02:32:29	5	5	22	50	0	0.25	20.78	0.045	0.35	0.25	22.1	20.565	0.227	0.215	0.182	2833	1017	47	2311	829	38	0.816	13.72	4.925	0.228	31	28	4	24	3	0	3	37	4	1	3	27	3	24	1192376	63	0	8.12	0.11	101.807
2024-02-23	03:02:28	5	5	21.9	50	0	0.25	20.78	0.045	0.35	0.25	22.1	20.594	0.203	0.186	0.158	2448	879	41	2000	718	33	0.817	11.86	4.257	0.197	1000	918	722	196	82	65	17	226	469	385	84	531	402	129	1192880	504	0	8.12	0.11	101.807
2024-02-23	03:32:29	5	5	22	50	0	0.25	20.78	0.044	0.35	0.25	22.1	20.477	0.304	0.303	0.259	3964	1423	66	3271	1174	54	0.825	19.242	6.907	0.319	18226	14199	11821	2378	4027	3267	760	1396	10723	8901	1822	7503	6187	1316	1201829	8949	5	8.29	0.11	101.807
2024-02-23	04:02:28	5	5	22	50	0	0.25	20.78	0.044	0.35	0.25	22.1	20.575	0.219	0.205	0.174	2694	967	45	2201	790	37	0.817	13.053	4.685	0.217	978	783	563	220	195	152	43	168	696	490	206	282	225	57	1202460	632	0	8.29	0.11	101.807
2024-02-23	04:32:28	5	5	22	50	0	0.25	20.78	0.045	0.35	0.25	22.1	20.663	0.141	0.117	0.096	1553	557	26	1209	434	20	0.779	7.456	2.676	0.124	0	0	0	0	0	0	0	10	0	0	0	0	0	0	1202460	0	0	8.29	0.11	101.807
2024-02-23	05:02:29	5	5	22	50	0	0.25	20.78	0.046	0.35	0.25	22.1	20.682	0.132	0.098	0.086	1278	459	21	1089	391	18	0.852	6.239	2.239	0.104	704	655	490	165	49	39	10	183	473	335	138	231	194	37	1202770	310	0	8.29	0.11	101.807
2024-02-23	05:32:29	5	5	22	50	0	0.25	20.78	0.047	0.35	0.25	22	20.663	0.142	0.117	0.095	1559	560	26	1202	431	20	0.771	7.474	2.683	0.124	13	13	6	7	0	0	0	172	10	3	7	3	3	0	1202790	20	0	8.29	0.11	101.807
2024-02-23	06:02:29	5	5	22	50	0	0.25	20.78	0.046	0.35	0.25	22.1	20.702	0.113	0.078	0.067	1028	369	17	851	306	14	0.828	4.993	1.792	0.083	13	13	5	8	0	0	0	164	10	3	7	3	2	1	1202805	15	0	8.29	0.11	101.807
2024-02-23	06:32:29	5	5	22	50	99	0.25	20.78	0.047	0.35	0.25	22.1	20.673	0.136	0.107	0.089	1421	510	24	1132	406	19	0.797	6.854	2.46	0.114	100	100	45	55	0	0	0	34	98	44	54	2	1	1	1203185	380	0	8.29	0.11	101.807
2024-02-23	07:02:29	5	5	22	50	99	0.25	20.78	0.046	0.35	0.25	22.1	20.458	0.309	0.322	0.263	4267	1532	71	3324	1193	55	0.779	20.491	7.355	0.34	4802	3895	3114	781	907	709	198	975	2613	1969	644	2189	1854	335	1205726	2541	1	8.29	0.11	100
2024-02-23	07:32:28	5	5	22	49	99	0.25	20.78	0.046	0.35	0.25	22.2	20.545	0.235	0.235	0.189	3111	1117	52	2382	855	40	0.766	14.896	5.347	0.247	1233	1022	798	224	211	125	86	387	836	610	226	397	313	84	1206367	641	0	8.31	0.11	100
2024-02-23	08:02:29	5	5	21.9	50	99	0.25	20.78	0.048	0.35	0.25	22.2	20.565	0.22	0.215	0.172	2867	1029	48	2179	782	36	0.76	13.71	4.921	0.228	277	114	39	75	163	0	163	72	237	28	209	40	11	29	1206675	308	0	8.31	0.11	100
2024-02-23	08:32:29	5	5	22	50	99	0.25	20.77	0.05	0.35	0.25	22.2	20.565	0.218	0.205	0.168	2718	976	45	2129	764	35	0.783	13.068	4.691	0.217	31	31	7	24	0	0	0	139	10	5	5	21	2	19	1207036	360	0	8.31	0.11	100
2024-02-23	09:02:28	5	5	22	50	99	0.25	20.76	0.05	0.35	0.25	22.2	20.565	0.218	0.195	0.168	2563	920	43	2120	761	35	0.827	12.444	4.467	0.207	703	598	421	177	105	87	18	555	305	233	72	398	275	123	1207431	395	0	8.31	0.11	100
2024-02-23	09:32:29	5	5	22	50	99	0.25	20.76	0.051	0.35	0.25	22.2	20.565	0.227	0.195	0.176	2538	911	42	2230	800	37	0.879	12.469	4.476	0.207	1060	838	639	199	222	182	40	479	629	480	149	431	341	90	1208235	804	0	8.31	0.11	100
2024-02-23	10:02:29	5	5	22	50	99	0.25	20.76	0.05	0.35	0.25	22.2	20.575	0.206	0.186	0.156	2440	876	40	1970	707	33	0.807	11.793	4.233	0.196	22	20	1	19	2	2	0	333	4	2	2	18	1	17	1208246	11	0	8.32	0.11	100
2024-02-23	10:32:29	5	5	22	50	99	0.25	20.76	0.05	0.35	0.25	22.2	20.565	0.214	0.195	0.164	2584	927	43	2078	746	35	0.804	12.481	4.48	0.207	37	20	3	17	17	1	16	278	17	1	16	20	3	17	1208267	20	0	8.32	0.11	100
2024-02-23	11:02:28	5	5	22	50	99	0.25	20.76	0.051	0.35	0.25	22.2	20.545	0.237	0.215	0.186	2810	1009	47	2346	842	39	0.835	13.67	4.907	0.227	1825	1308	979	329	517	383	134	640	810	630	180	1015	732	283	1209277	1010	1	8.35	0.11	100
2024-02-23	11:32:29	5	5	21.9	50	99	0.25	20.77	0.05	0.35	0.25	22.2	20.487	0.303	0.283	0.253	3684	1322	61	3199	1148	53	0.868	18.055	6.481	0.3	4725	3686	2932	754	1039	810	229	1092	2912	2324	588	1813	1418	395	1211757	2481	1	8.45	0.11	98.7952
2024-02-23	12:02:28	5	5	22	51	99	0.25	20.78	0.049	0.35	0.25	22.2	20.585	0.21	0.195	0.161	2588	929	43	2031	729	34	0.785	12.445	4.467	0.207	45	44	23	21	1	0	1	139	16	12	4	29	11	18	1211776	19	0	8.45	0.11	98.7952
2024-02-23	12:32:29	5	5	22	50	99	0.25	20.78	0.049	0.35	0.25	22.2	20.565	0.222	0.215	0.173	2868	1029	48	2190	786	36	0.764	13.724	4.926	0.228	99	99	28	71	0	0	0	429	33	13	20	66	15	51	1211911	135	0	8.45	0.11	98.7952
2024-02-23	13:02:29	5	5	22	50	99	0.25	20.78	0.049	0.35	0.25	22.2	20.545	0.256	0.235	0.207	3062	1099	51	2620	941	44	0.856	14.967	5.372	0.248	920	739	542	197	181	151	30	421	390	308	82	530	385	145	1212261	350	0	8.45	0.11	98.7952
2024-02-23	13:32:29	5	5	22	50	99	0.25	20.78	0.048	0.35	0.25	22.2	20.565	0.216	0.215	0.168	2865	1028	48	2111	758	35	0.737	13.624	4.89	0.226	35	35	4	31	0	0	0	34	0	0	0	35	4	31	1212299	38	0	8.45	0.11	98.7952
2024-02-23	14:02:29	5	5	22	50	99	0.25	20.78	0.049	0.35	0.25	22.2	20.575	0.215	0.205	0.165	2717	975	45	2084	748	35	0.767	13.013	4.671	0.216	1896	1526	1211	315	370	308	62	544	1067	880	187	829	639	190	1213293	994	1	8.48	0.11	98.1928
2024-02-23	14:32:28	5	5	21.9	51	99	0.25	20.78	0.048	0.35	0.25	22.2	20.477	0.306	0.303	0.258	3982	1429	66	3262	1171	54	0.819	19.303	6.929	0.32	17070	12754	10902	1852	4316	3659	657	2222	9198	7904	1294	7872	6657	1215	1221549	8257	5	8.64	0.11	98.7952
2024-02-23	15:02:29	5	5	22	50	99	0.25	20.76	0.055	0.35	0.25	22.2	20.409	0.423	0.352	0.368	4407	1582	73	4668	1676	77	1.059	22.533	8.088	0.374	4280	3616	2905	711	664	536	128	1134	2077	1733	344	2203	1708	495	1223837	2288	1	9.56	0.11	98.7952
2024-02-23	15:32:29	5	5	22	50	99	0.25	20.76	0.056	0.35	0.25	22.2	20.409	0.435	0.352	0.379	4344	1559	72	4776	1714	79	1.099	22.404	8.042	0.372	3164	2423	1882	541	741	608	133	923	1634	1296	338	1530	1194	336	1225373	1536	1	9.82	0.11	106.627
2024-02-23	16:02:28	5	5	22	50	99	0.25	20.76	0.053	0.35	0.25	22.2	20.448	0.411	0.313	0.358	3788	1360	63	4508	1618	75	1.19	19.915	7.148	0.331	1918	1546	1173	373	372	251	121	429	1066	825	241	852	599	253	1226436	1063	1	10.18	0.11	106.627
2024-02-23	16:32:29	5	5	22	49	99	0.25	20.78	0.051	0.35	0.25	22.2	20.428	0.432	0.352	0.381	4348	1561	72	4807	1726	80	1.106	22.454	8.06	0.373	561	491	337	154	70	48	22	400	271	197	74	290	188	102	1226905	469	0	10.45	0.11	106.627
2024-02-23	17:02:29	5	5	22	50	99	0.25	20.78	0.049	0.35	0.25	22.3	20.448	0.409	0.332	0.36	4102	1472	68	4540	1630	75	1.107	21.187	7.605	0.352	1718	1395	1127	268	323	256	67	417	759	633	126	959	750	209	1228351	1446	1	10.65	0.11	106.627
2024-02-23	17:32:28	5	5	22	50	99	0.25	20.78	0.049	0.35	0.25	22.3	20.428	0.418	0.352	0.368	4391	1576	73	4656	1671	77	1.06	22.455	8.06	0.373	2030	1686	1326	360	344	284	60	615	774	636	138	1256	974	282	1229300	949	1	10.9	0.11	106.627
2024-02-23	18:02:29	5	5	22	50	99	0.25	20.78	0.049	0.35	0.25	22.2	20.448	0.415	0.332	0.366	4096	1470	68	4627	1661	77	1.13	21.258	7.631	0.353	1312	1128	861	267	184	139	45	490	548	400	148	764	600	164	1229945	645	0	11.08	0.11	106.627
2024-02-23	18:32:29	5	5	22	50	0	0.25	20.78	0.049	0.35	0.25	22.2	20.448	0.415	0.332	0.366	4085	1466	68	4622	1659	77	1.131	21.209	7.613	0.352	3136	2404	1946	458	732	579	153	887	1691	1402	289	1445	1123	322	1231298	1353	1	11.19	0.11	106.627
2024-02-23	19:02:29	5	5	22.1	51	0	0.25	20.78	0.049	0.35	0.25	22.1	20.311	0.551	0.469	0.502	5820	2089	97	6339	2275	105	1.089	29.949	10.75	0.497	46941	32771	28144	4627	14170	12492	1678	6757	24017	21056	2961	22924	19580	3344	1255620	24322	14	11.69	0.11	106.627
2024-02-23	19:32:28	5	5	22	50	0	0.25	20.78	0.048	0.35	0.25	22.2	20.272	0.587	0.508	0.538	6303	2262	105	6779	2433	113	1.075	32.338	11.608	0.537	52037	35845	30983	4862	16192	14023	2169	6608	23871	20945	2926	28166	24061	4105	1287945	32325	18	11.94	0.11	106.627
2024-02-23	20:02:29	5	5	22	51	0	0.25	20.78	0.049	0.35	0.25	22.1	20.311	0.546	0.469	0.497	5836	2095	97	6286	2256	104	1.077	29.953	10.751	0.497	34695	24502	21060	3442	10193	8954	1239	5257	17173	15217	1956	17522	14797	2725	1307986	20041	11	12.29	0.11	109.639
2024-02-23	20:32:28	5	5	22	50	0	0.25	20.78	0.049	0.35	0.25	22.1	20.311	0.554	0.469	0.505	5816	2088	97	6398	2296	106	1.1	29.997	10.767	0.498	33501	23941	20439	3502	9560	8232	1328	4757	16023	13900	2123	17478	14771	2707	1330059	22072	12	12.39	0.11	109.639
2024-02-23	21:02:29	5	5	22	50	0	0.25	20.78	0.048	0.35	0.25	22.1	20.34	0.521	0.44	0.473	5478	1966	91	6007	2156	100	1.096	28.234	10.134	0.469	39785	27638	23637	4001	12147	10619	1528	5020	20081	17520	2561	19704	16736	2968	1357999	27940	16	12.53	0.11	109.639
2024-02-23	21:32:28	5	5	22	50	0	0.25	20.78	0.049	0.35	0.25	22.1	20.379	0.489	0.401	0.44	4918	1765	82	5541	1989	92	1.126	25.511	9.157	0.423	37286	26930	22938	3992	10356	8961	1395	3824	21512	18586	2926	15774	13313	2461	1377303	19304	11	12.63	0.11	106.627
2024-02-23	22:02:28	5	5	22	50	0	0.25	20.78	0.049	0.35	0.25	22.1	20.409	0.458	0.371	0.409	4586	1646	76	5189	1862	86	1.131	23.814	8.548	0.395	27133	18591	15638	2953	8542	7279	1263	2618	14359	12214	2145	12774	10703	2071	1390728	13425	7	12.67	0.11	106.627
2024-02-23	22:32:28	5	5	22	50	0	0.25	20.78	0.049	0.35	0.25	22.1	20.409	0.439	0.371	0.39	4646	1668	77	4950	1777	82	1.066	23.784	8.537	0.395	25348	16273	13661	2612	9075	7726	1349	3054	12411	10672	1739	12937	10715	2222	1404703	13975	8	12.85	0.11	106.627
2024-02-23	23:02:29	5	5	22.1	51	0	0.25	20.78	0.049	0.35	0.25	22.1	20.477	0.354	0.303	0.305	3815	1369	63	3853	1383	64	1.01	19.297	6.926	0.32	11298	8667	7107	1560	2631	2111	520	1558	6014	4910	1104	5284	4308	976	1408551	3848	2	12.93	0.11	106.627
2024-02-23	23:32:29	5	5	22	50	0	0.25	20.78	0.046	0.35	0.25	22.1	20.565	0.253	0.215	0.207	2735	982	45	2603	934	43	0.952	13.657	4.902	0.227	10	10	4	6	0	0	0	348	0	0	0	10	4	6	1408553	2	0	12.93	0.11	106.627
2024-02-24	00:02:29	5	5	22	50	0	0.25	20.78	0.047	0.35	0.25	22.1	20.565	0.248	0.215	0.202	2760	991	46	2545	914	42	0.922	13.69	4.914	0.227	15	15	9	6	0	0	0	379	0	0	0	15	9	6	1408558	5	0	12.93	0.11	106.627
2024-02-24	00:32:29	5	5	22	50	0	0.25	20.78	0.047	0.35	0.25	22.1	20.565	0.24	0.215	0.193	2785	1000	46	2443	877	41	0.877	13.678	4.91	0.227	7	7	4	3	0	0	0	394	0	0	0	7	4	3	1408561	3	0	12.93	0.11	106.627
2024-02-24	01:02:29	5	5	22	50	0	0.25	20.78	0.046	0.35	0.25	22.1	20.409	0.386	0.371	0.341	4794	1721	80	4303	1544	71	0.898	23.65	8.489	0.393	27018	19540	16518	3022	7478	6445	1033	4289	13717	11775	1942	13301	11188	2113	1422899	14338	8	13.05	0.11	106.627
2024-02-24	01:32:29	5	5	22.1	50	0	0.25	20.78	0.046	0.35	0.25	22.1	20.477	0.308	0.303	0.262	3980	1429	66	3322	1193	55	0.835	19.36	6.949	0.321	10101	8078	6643	1435	2023	1697	326	1172	5850	4807	1043	4251	3533	718	1427041	4142	2	13.06	0.11	106.627
2024-02-24	02:02:29	5	5	22	50	0	0.25	20.78	0.046	0.35	0.25	22.1	20.604	0.194	0.176	0.148	2310	829	38	1867	670	31	0.808	11.168	4.009	0.185	200	200	84	116	0	0	0	21	77	42	35	123	42	81	1427448	406	0	13.06	0.11	106.627
2024-02-24	02:32:29	5	5	22	50	0	0.25	20.78	0.046	0.35	0.25	22.1	20.585	0.21	0.195	0.164	2560	919	43	2067	742	34	0.808	12.377	4.442	0.205	373	373	0	373	0	0	0	12	0	0	0	373	0	373	1431030	3583	2	13.06	0.11	106.627
2024-02-24	03:02:29	5	5	22	50	0	0.25	20.78	0.046	0.35	0.25	22.1	20.594	0.203	0.186	0.157	2437	875	40	1981	711	33	0.813	11.794	4.233	0.196	1272	1272	986	286	0	0	0	8	492	456	36	780	530	250	1438344	7314	4	13.06	0.11	106.627
2024-02-24	03:32:28	5	5	22	50	0	0.25	20.78	0.045	0.35	0.25	22.1	20.594	0.191	0.186	0.146	2479	890	41	1838	660	31	0.742	11.802	4.236	0.196	105	105	6	99	0	0	0	11	3	2	1	102	4	98	1438438	94	0	13.06	0.11	106.627
2024-02-24	04:02:29	5	5	22	50	0	0.25	20.78	0.045	0.35	0.25	22.1	20.477	0.3	0.303	0.255	4004	1437	66	3240	1163	54	0.809	19.364	6.951	0.321	17800	13436	11418	2018	4364	3755	609	2948	10177	8736	1441	7623	6437	1186	1446201	7763	4	13.2	0.11	112.651
2024-02-24	04:32:29	5	5	22	50	0	0.25	20.78	0.044	0.35	0.25	22.1	20.497	0.28	0.283	0.236	3731	1339	62	2979	1069	49	0.798	17.998	6.46	0.299	7244	5848	4785	1063	1396	1087	309	1326	4381	3550	831	2863	2322	541	1449362	3160	2	13.32	0.11	112.651
2024-02-24	05:02:29	5	5	22	50	0	0.25	20.78	0.044	0.35	0.25	22.1	20.614	0.175	0.166	0.13	2225	799	37	1651	593	27	0.742	10.596	3.804	0.176	52	52	22	30	0	0	0	131	19	11	8	33	11	22	1449378	16	0	13.32	0.11	112.651
2024-02-24	05:32:29	5	5	22	50	0	0.25	20.78	0.044	0.35	0.25	22.1	20.682	0.124	0.098	0.08	1296	465	22	1014	364	17	0.783	6.228	2.235	0.103	47	43	9	34	4	3	1	125	27	7	20	20	5	15	1449424	46	0	13.32	0.11	112.651
2024-02-24	06:02:28	5	5	22	50	0	0.25	20.78	0.044	0.35	0.25	22.1	20.712	0.105	0.068	0.061	891	320	15	780	280	13	0.875	4.376	1.571	0.073	21	15	6	9	6	2	4	276	9	5	4	12	3	9	1449428	5	0	13.32	0.11	112.651
2024-02-24	06:32:29	5	5	22	50	99	0.25	20.78	0.044	0.35	0.25	22.1	20.721	0.095	0.059	0.051	766	275	13	649	233	11	0.846	3.738	1.342	0.062	20	16	3	13	4	1	3	283	12	3	9	8	1	7	1449437	8	0	13.32	0.11	112.651
2024-02-24	07:02:29	5	5	22	50	99	0.25	20.78	0.045	0.35	0.25	22.2	20.731	0.088	0.049	0.043	640	230	11	540	194	9	0.843	3.119	1.119	0.052	4	2	1	1	2	1	1	310	2	1	1	2	1	1	1449438	1	0	13.32	0.11	112.651
2024-02-24	07:32:29	5	5	22	51	99	0.25	20.78	0.045	0.35	0.25	22.2	20.682	0.12	0.098	0.074	1308	470	22	934	335	15	0.714	6.188	2.221	0.103	239	229	122	107	10	4	6	455	120	65	55	119	61	58	1449631	193	0	13.32	0.11	112.651
2024-02-24	08:02:28	5	5	22	50	99	0.25	20.78	0.045	0.35	0.25	22.2	20.565	0.213	0.215	0.167	2880	1034	48	2121	761	35	0.736	13.694	4.915	0.227	179	168	115	53	11	0	11	385	74	36	38	105	79	26	1449814	183	0	13.32	0.11	112.651
2024-02-24	08:32:29	5	5	22	50	99	0.25	20.78	0.046	0.35	0.25	22.2	20.545	0.231	0.235	0.186	3127	1122	52	2345	842	39	0.75	14.917	5.354	0.248	151	151	68	83	0	0	0	393	54	27	27	97	41	56	1449904	89	0	13.32	0.11	112.651
2024-02-24	09:02:29	5	5	22	50	99	0.25	20.78	0.045	0.35	0.25	22.2	20.497	0.279	0.283	0.234	3752	1347	62	2961	1063	49	0.789	18.063	6.484	0.3	8506	6662	5563	1099	1844	1570	274	2103	5479	4673	806	3027	2460	567	1453596	3692	2	13.33	0.11	100
2024-02-24	09:32:28	5	5	22	51	99	0.25	20.78	0.045	0.35	0.25	22.2	20.575	0.213	0.205	0.168	2714	974	45	2126	763	35	0.783	13.049	4.684	0.217	52	52	3	49	0	0	0	440	52	3	49	0	0	0	1453721	125	0	13.33	0.11	100
2024-02-24	10:02:28	5	5	22	50	99	0.25	20.78	0.044	0.35	0.25	22.2	20.565	0.22	0.215	0.176	2838	1019	47	2216	795	37	0.781	13.637	4.895	0.226	31	31	3	28	0	0	0	378	31	3	28	0	0	0	1453747	26	0	13.33	0.11	100
2024-02-24	10:32:28	5	5	22	50	99	0.25	20.78	0.043	0.35	0.25	22.2	20.594	0.205	0.186	0.162	2430	872	40	2053	737	34	0.845	11.846	4.252	0.197	62	62	15	47	0	0	0	403	61	14	47	1	1	0	1453837	90	0	13.33	0.11	100
2024-02-24	11:02:28	5	5	21.9	50	99	0.25	20.78	0.043	0.35	0.25	22.3	20.545	0.245	0.235	0.202	3057	1097	51	2543	913	42	0.832	14.859	5.334	0.247	2285	1993	1563	430	292	247	45	876	1412	1106	306	873	704	169	1454916	1079	1	13.33	0.11	100
2024-02-24	11:32:28	5	5	22	50	99	0.25	20.78	0.043	0.35	0.25	22.3	20.536	0.258	0.244	0.214	3193	1146	53	2712	973	45	0.849	15.582	5.593	0.259	5060	4239	3547	692	821	699	122	1063	3435	2883	552	1625	1363	262	1457461	2544	1	13.54	0.11	100
2024-02-24	12:02:29	5	5	22	50	99	0.25	20.78	0.044	0.35	0.25	22.3	20.594	0.208	0.186	0.164	2419	868	40	2076	745	34	0.858	11.831	4.247	0.196	62	62	38	24	0	0	0	350	42	29	13	20	9	11	1457488	27	0	13.54	0.11	100
2024-02-24	12:32:29	5	5	22	49	99	0.25	20.78	0.044	0.35	0.25	22.3	20.565	0.22	0.215	0.176	2861	1027	47	2242	805	37	0.783	13.756	4.938	0.228	82	82	33	49	0	0	0	24	71	24	47	11	9	2	1457697	210	0	13.54	0.11	100
2024-02-24	13:02:29	5	5	22	50	99	0.25	20.78	0.044	0.35	0.25	22.3	20.585	0.215	0.195	0.171	2550	915	42	2166	778	36	0.85	12.444	4.467	0.207	110	110	55	55	0	0	0	18	74	32	42	36	23	13	1457822	125	0	13.54	0.11	100
2024-02-24	13:32:29	5	5	21.9	50	99	0.25	20.78	0.044	0.35	0.25	22.3	20.516	0.282	0.264	0.238	3431	1231	57	3023	1085	50	0.881	16.864	6.053	0.28	11607	8281	6892	1389	3326	2785	541	1725	7135	6010	1125	4472	3667	805	1463163	5341	3	13.54	0.11	97.5904
2024-02-24	14:02:29	5	5	22	50	99	0.25	20.78	0.043	0.35	0.25	22.2	20.467	0.326	0.313	0.282	4059	1457	67	3575	1283	59	0.881	19.952	7.162	0.331	24107	17768	15248	2520	6339	5416	923	3037	13896	12075	1821	10211	8589	1622	1474728	11565	6	13.57	0.11	95.1807
2024-02-24	14:32:28	5	5	22	50	99	0.25	20.78	0.044	0.35	0.25	22.2	20.477	0.304	0.303	0.261	3967	1424	66	3291	1181	55	0.83	19.273	6.918	0.32	17510	11976	10076	1900	5534	4554	980	2139	10970	9213	1757	6540	5417	1123	1481570	6842	4	13.64	0.11	92.7711
2024-02-24	15:02:28	5	5	21.9	51	99	0.25	20.78	0.043	0.35	0.25	22.3	20.477	0.304	0.303	0.261	3980	1429	66	3306	1187	55	0.831	19.341	6.942	0.321	13077	9293	7608	1685	3784	3077	707	1960	6142	4988	1154	6935	5697	1238	1487283	5714	3	13.66	0.11	95.1807
2024-02-24	15:32:28	5	5	22	50	99	0.25	20.78	0.043	0.35	0.25	22.3	20.448	0.331	0.332	0.288	4326	1553	72	3620	1299	60	0.837	21.053	7.557	0.349	19313	13776	11462	2314	5537	4603	934	2576	10345	8632	1713	8968	7433	1535	1494939	7656	4	13.82	0.11	95.1807
2024-02-24	16:02:28	5	5	22	50	99	0.25	20.78	0.043	0.35	0.25	22.2	20.477	0.314	0.303	0.271	3936	1413	65	3422	1228	57	0.869	19.296	6.926	0.32	18953	14298	11985	2313	4655	3791	864	1972	12245	10120	2125	6708	5656	1052	1503104	8165	5	13.82	0.11	95.1807
2024-02-24	16:32:29	5	5	22	50	99	0.25	20.78	0.044	0.35	0.25	22.2	20.438	0.339	0.342	0.295	4492	1612	75	3742	1343	62	0.833	21.841	7.84	0.363	31578	23183	19763	3420	8395	7073	1322	3601	17321	14842	2479	14257	11994	2263	1517724	14620	8	13.89	0.11	94.5783
2024-02-24	17:02:28	5	5	22.1	48	99	0.25	20.78	0.044	0.35	0.25	22.3	20.448	0.329	0.332	0.286	4375	1570	73	3628	1302	60	0.829	21.253	7.628	0.353	25349	17798	15161	2637	7551	6374	1177	3006	14172	12105	2067	11177	9430	1747	1531282	13558	8	14.16	0.11	94.5783
2024-02-24	17:32:28	5	5	22	50	99	0.25	20.78	0.048	0.35	0.25	22.2	20.379	0.456	0.401	0.408	5034	1807	84	5146	1847	85	1.022	25.529	9.164	0.424	13154	9141	7595	1546	4013	3299	714	2060	8038	6682	1356	5116	4212	904	1536561	5279	3	15.66	0.11	104.819
2024-02-24	18:02:29	5	5	22	50	99	0.25	20.78	0.054	0.35	0.25	22.3	20.36	0.507	0.42	0.453	5230	1877	87	5760	2068	96	1.101	26.981	9.685	0.448	14080	9487	8046	1441	4593	3850	743	2352	8777	7511	1266	5303	4385	918	1543406	6845	4	15.96	0.11	108.434
2024-02-24	18:32:28	5	5	22.1	50	0	0.25	20.78	0.049	0.35	0.25	22.2	20.448	0.413	0.332	0.364	4094	1470	68	4604	1653	76	1.124	21.228	7.62	0.352	2417	1581	1199	382	836	588	248	700	1489	1149	340	928	638	290	1545759	2353	1	16.27	0.11	111.446
2024-02-24	19:02:28	5	5	22	51	0	0.25	20.78	0.048	0.35	0.25	22.2	20.379	0.487	0.401	0.438	4944	1775	82	5546	1991	92	1.122	25.617	9.195	0.425	31084	21959	18900	3059	9125	8008	1117	4891	16215	14264	1951	14869	12644	2225	1561695	15936	9	16.67	0.11	111.446
2024-02-24	19:32:29	5	5	22	50	0	0.25	20.78	0.047	0.35	0.25	22.2	20.35	0.526	0.43	0.479	5274	1893	88	6058	2174	101	1.149	27.485	9.866	0.456	27864	20246	17314	2932	7618	6570	1048	4181	13719	11867	1852	14145	12017	2128	1575225	13530	8	17.05	0.11	111.446
2024-02-24	20:02:29	5	5	22	50	0	0.25	20.78	0.046	0.35	0.25	22.1	20.311	0.564	0.469	0.518	5747	2063	95	6528	2343	108	1.136	29.87	10.722	0.496	39184	28369	24511	3858	10815	9394	1421	6154	15906	14043	1863	23278	19862	3416	1596400	21174	12	17.5	0.11	112.651
2024-02-24	20:32:29	5	5	22	50	0	0.25	20.78	0.046	0.35	0.25	22.1	20.33	0.535	0.45	0.489	5533	1986	92	6157	2210	102	1.113	28.613	10.271	0.475	16665	11918	10011	1907	4747	3918	829	2346	8206	6855	1351	8459	7074	1385	1607408	11009	6	17.8	0.11	113.253
2024-02-24	21:02:29	5	5	21.9	50	0	0.25	20.78	0.046	0.35	0.25	22.1	20.379	0.496	0.401	0.45	4885	1753	81	5663	2033	94	1.159	25.514	9.158	0.424	8887	7034	5774	1260	1853	1417	436	1028	5154	4190	964	3733	3001	732	1612217	4809	3	18.14	0.11	113.253
2024-02-24	21:32:28	5	5	22	50	0	0.25	20.78	0.046	0.35	0.25	22.1	20.497	0.37	0.283	0.324	3450	1238	57	4094	1469	68	1.187	18.123	6.505	0.301	55	55	26	29	0	0	0	19	32	15	17	23	11	12	1612298	81	0	18.14	0.11	113.253
2024-02-24	22:02:29	5	5	22	50	0	0.25	20.78	0.046	0.35	0.25	22.1	20.516	0.367	0.264	0.321	3146	1129	52	4051	1454	67	1.288	16.88	6.059	0.28	3987	2221	1680	541	1766	1407	359	286	1768	1353	415	2219	1734	485	1614312	2014	1	18.14	0.11	113.253
2024-02-24	22:32:29	5	5	22	50	0	0.25	20.78	0.046	0.35	0.25	22.1	20.409	0.477	0.371	0.431	4502	1616	75	5457	1959	91	1.212	23.778	8.535	0.395	15256	11730	9722	2008	3526	2851	675	1670	7388	6087	1301	7868	6486	1382	1621706	7394	4	18.32	0.11	113.253
2024-02-24	23:02:29	5	5	21.9	51	0	0.25	20.78	0.046	0.35	0.25	22.1	20.428	0.46	0.352	0.414	4238	1521	70	5236	1879	87	1.235	22.494	8.074	0.373	13862	10258	8480	1778	3604	2837	767	1210	8453	6888	1565	5409	4429	980	1627732	6026	3	18.32	0.11	113.253
2024-02-24	23:32:29	5	5	22	50	0	0.25	20.78	0.045	0.35	0.25	22.1	20.418	0.461	0.362	0.416	4384	1574	73	5254	1886	87	1.198	23.088	8.287	0.383	15925	11254	9398	1856	4671	4011	660	1667	9444	7983	1461	6481	5426	1055	1634444	6713	4	18.32	0.11	113.253
2024-02-25	00:02:28	5	5	22	50	0	0.25	20.78	0.046	0.35	0.25	22.1	20.565	0.306	0.215	0.26	2571	923	43	3295	1183	55	1.282	13.775	4.944	0.229	42	40	6	34	2	2	0	408	42	8	34	0	0	0	1634508	64	0	18.32	0.11	113.253
2024-02-25	00:32:28	5	5	22	50	0	0.25	20.78	0.045	0.35	0.25	22.1	20.565	0.306	0.215	0.261	2560	919	42	3290	1181	55	1.285	13.726	4.927	0.228	213	159	97	62	54	42	12	286	79	33	46	134	106	28	1634666	158	0	18.32	0.11	113.253
2024-02-25	01:02:28	5	5	22	50	0	0.25	20.78	0.044	0.35	0.25	22.1	20.565	0.285	0.215	0.241	2639	947	44	3054	1096	51	1.157	13.778	4.945	0.229	6326	4576	3763	813	1750	1475	275	1424	3642	2963	679	2684	2275	409	1637501	2834	2	18.33	0.11	113.253
2024-02-25	01:32:28	5	5	22	50	0	0.25	20.78	0.044	0.35	0.25	22.1	20.458	0.395	0.322	0.351	3989	1432	66	4443	1595	74	1.114	20.635	7.407	0.343	19038	14508	12318	2190	4530	3899	631	2511	10061	8627	1434	8977	7590	1387	1647641	10140	6	18.35	0.11	113.253
2024-02-25	02:02:29	5	5	22	50	0	0.25	20.78	0.045	0.35	0.25	22.1	20.614	0.211	0.166	0.166	2106	756	35	2106	756	35	1	10.629	3.815	0.176	6	6	3	3	0	0	0	426	2	1	1	4	2	2	1647644	3	0	18.36	0.11	113.253
2024-02-25	02:32:28	5	5	22	49	0	0.25	20.78	0.044	0.35	0.25	22.1	20.663	0.176	0.117	0.132	1430	513	24	1661	596	28	1.162	7.471	2.682	0.124	173	171	9	162	2	0	2	420	164	5	159	9	4	5	1651070	3425	2	18.36	0.11	113.253
2024-02-25	03:02:28	5	5	22	51	0	0.25	20.78	0.044	0.35	0.25	22.1	20.682	0.147	0.098	0.102	1215	436	20	1288	462	21	1.06	6.215	2.231	0.103	3	3	2	1	0	0	0	343	2	1	1	1	1	0	1651071	1	0	18.36	0.11	113.253
2024-02-25	03:32:29	5	5	22	50	0	0.25	20.78	0.044	0.35	0.25	22.1	20.545	0.266	0.235	0.222	3005	1079	50	2813	1010	47	0.936	14.956	5.368	0.248	6241	4864	4015	849	1377	1120	257	1181	3850	3133	717	2391	2002	389	1653805	2734	2	18.46	0.11	113.253
2024-02-25	04:02:29	5	5	22	50	0	0.25	20.78	0.044	0.35	0.25	22.1	20.594	0.221	0.186	0.177	2373	852	39	2236	803	37	0.942	11.825	4.245	0.196	434	377	243	134	57	0	57	47	256	134	122	178	109	69	1654680	875	0	18.46	0.11	113.253
2024-02-25	04:32:29	5	5	22	50	0	0.25	20.78	0.043	0.35	0.25	22.1	20.682	0.14	0.098	0.096	1238	444	21	1217	437	20	0.983	6.224	2.234	0.103	482	463	274	189	19	0	19	58	77	17	60	405	257	148	1655217	537	0	18.46	0.11	113.253
2024-02-25	05:02:28	5	5	22	50	0	0.25	20.78	0.043	0.35	0.25	22.1	20.712	0.113	0.068	0.069	865	310	14	881	316	15	1.019	4.383	1.573	0.073	165	161	26	135	4	0	4	70	39	12	27	126	14	112	1655864	647	0	18.46	0.11	113.253
2024-02-25	05:32:28	5	5	22	50	0	0.25	20.78	0.043	0.35	0.25	22.1	20.731	0.097	0.049	0.054	600	215	10	685	246	11	1.141	3.123	1.121	0.052	1	1	0	1	0	0	0	76	1	0	1	0	0	0	1655865	0	0	18.46	0.11	113.253
2024-02-25	06:02:29	5	5	22	50	0	0.25	20.78	0.044	0.35	0.25	22.1	20.712	0.124	0.068	0.081	821	295	14	1021	366	17	1.243	4.363	1.566	0.072	372	368	243	125	4	2	2	81	338	219	119	34	26	8	1656221	357	0	18.46	0.11	113.253
2024-02-25	06:32:28	5	5	21.9	50	99	0.25	20.78	0.043	0.35	0.25	22.1	20.682	0.14	0.098	0.097	1233	443	20	1222	439	20	0.991	6.211	2.23	0.103	120	118	37	81	2	2	0	462	103	30	73	17	9	8	1656401	180	0	18.46	0.11	113.253
2024-02-25	07:02:29	5	5	22	51	99	0.25	20.78	0.045	0.35	0.25	22.2	20.721	0.105	0.059	0.061	734	263	12	769	276	13	1.048	3.742	1.343	0.062	162	162	0	162	0	0	0	376	162	0	162	0	0	0	1657382	981	1	18.46	0.11	113.253
2024-02-25	07:32:28	5	5	22	50	99	0.25	20.78	0.045	0.35	0.25	22.2	20.731	0.103	0.049	0.058	586	210	10	729	262	12	1.244	3.114	1.118	0.052	0	0	0	0	0	0	0	445	0	0	0	0	0	0	1657382	0	0	18.46	0.11	113.253
2024-02-25	08:02:29	5	5	21.9	50	99	0.25	20.78	0.045	0.35	0.25	22.2	20.594	0.217	0.186	0.172	2396	860	40	2176	781	36	0.908	11.848	4.253	0.197	306	304	148	156	2	0	2	463	152	93	59	154	55	99	1657662	280	0	18.46	0.11	113.253
2024-02-25	08:32:29	5	5	22	50	99	0.25	20.78	0.044	0.35	0.25	22.2	20.477	0.322	0.303	0.277	3934	1412	65	3523	1265	58	0.896	19.401	6.964	0.322	8317	6522	5363	1159	1795	1437	358	1709	5176	4249	927	3141	2551	590	1661589	3927	2	18.55	0.11	98.7952
2024-02-25	09:02:28	5	5	22	50	99	0.25	20.78	0.046	0.35	0.25	22.2	20.565	0.249	0.215	0.204	2760	991	46	2579	926	43	0.935	13.728	4.928	0.228	320	317	212	105	3	0	3	303	266	185	81	54	27	27	1661816	227	0	18.55	0.11	98.7952
2024-02-25	09:32:28	5	5	22	50	99	0.25	20.78	0.046	0.35	0.25	22.2	20.565	0.24	0.215	0.194	2791	1002	46	2454	881	41	0.879	13.712	4.922	0.228	146	146	81	65	0	0	0	249	76	41	35	70	40	30	1662018	202	0	18.55	0.11	98.7952
2024-02-25	10:02:28	5	5	22	50	99	0.25	20.78	0.046	0.35	0.25	22.2	20.565	0.231	0.215	0.185	2799	1005	46	2327	835	39	0.831	13.606	4.884	0.226	50	50	26	24	0	0	0	236	24	12	12	26	14	12	1662070	52	0	18.55	0.11	98.7952
2024-02-25	10:32:29	5	5	22	51	99	0.25	20.78	0.046	0.35	0.25	22.3	20.585	0.228	0.195	0.182	2524	906	42	2306	828	38	0.914	12.496	4.485	0.207	19	19	8	11	0	0	0	184	4	3	1	15	5	10	1662075	4	0	18.55	0.11	98.7952
2024-02-25	11:02:29	5	5	22	50	99	0.25	20.78	0.046	0.35	0.25	22.2	20.565	0.249	0.215	0.202	2770	994	46	2569	922	43	0.928	13.757	4.938	0.228	2522	2121	1684	437	401	318	83	986	1490	1161	329	1032	841	191	1663598	1523	1	18.55	0.11	95.7831
2024-02-25	11:32:28	5	5	22	49	99	0.25	20.78	0.047	0.35	0.25	22.2	20.594	0.223	0.186	0.175	2384	856	40	2215	795	37	0.929	11.844	4.251	0.197	1682	1171	911	260	511	387	124	624	1048	763	285	634	535	99	1664610	1012	1	18.55	0.11	95.7831
2024-02-25	12:02:29	5	5	22	50	99	0.25	20.78	0.046	0.35	0.25	22.3	20.594	0.216	0.186	0.17	2393	859	40	2142	769	36	0.895	11.8	4.236	0.196	320	245	100	145	75	0	75	439	274	72	202	46	28	18	1666190	1580	1	18.55	0.11	95.7831
2024-02-25	12:32:29	5	5	22	49	99	0.25	20.78	0.047	0.35	0.25	22.2	20.594	0.217	0.186	0.169	2407	864	40	2143	769	36	0.89	11.857	4.256	0.197	237	220	129	91	17	0	17	499	151	93	58	86	36	50	1666321	131	0	18.55	0.11	95.7831
2024-02-25	13:02:28	5	5	22	50	99	0.25	20.78	0.047	0.35	0.25	22.3	20.497	0.307	0.283	0.26	3659	1313	61	3281	1178	54	0.897	18.049	6.479	0.3	14649	10772	9123	1649	3877	3342	535	2278	7845	6688	1157	6804	5777	1027	1674266	7945	4	18.71	0.11	95.7831
2024-02-25	13:32:28	5	5	22	50	99	0.25	20.78	0.047	0.35	0.25	22.3	20.565	0.232	0.215	0.184	2809	1008	47	2321	833	39	0.826	13.639	4.896	0.226	614	515	353	162	99	5	94	726	294	137	157	320	221	99	1674605	339	0	18.71	0.11	95.7831
2024-02-25	14:02:29	5	5	22	50	99	0.25	20.78	0.047	0.35	0.25	22.2	20.575	0.222	0.205	0.174	2696	968	45	2201	790	37	0.816	13.06	4.688	0.217	181	79	23	56	102	0	102	413	167	16	151	14	7	7	1676216	1611	1	18.71	0.11	95.7831
2024-02-25	14:32:29	5	5	22	50	99	0.25	20.78	0.047	0.35	0.25	22.2	20.585	0.221	0.195	0.174	2541	912	42	2199	789	37	0.865	12.448	4.468	0.207	176	71	30	41	105	0	105	209	154	17	137	22	13	9	1676408	193	0	18.71	0.11	95.7831
2024-02-25	15:02:28	5	5	21.9	53	99	0.25	20.78	0.046	0.35	0.25	22.3	20.311	0.483	0.469	0.438	6005	2155	100	5505	1976	91	0.917	29.753	10.68	0.494	5089	3313	2632	681	1776	1341	435	813	2568	1960	608	2521	2013	508	1679300	2891	2	18.83	0.11	95.7831
2024-02-25	15:32:29	5	5	22	51	99	0.25	20.78	0.054	0.35	0.25	22.2	20.409	0.454	0.371	0.4	4587	1647	76	5041	1810	84	1.099	23.654	8.491	0.393	6658	4054	3246	808	2604	2201	403	1138	3762	3072	690	2896	2375	521	1683160	3860	2	19.82	0.11	95.7831
2024-02-25	16:02:28	5	5	22.1	50	99	0.25	20.78	0.055	0.35	0.25	22.3	20.35	0.537	0.43	0.483	5262	1889	87	6105	2191	101	1.16	27.489	9.867	0.456	2400	1427	1054	373	973	770	203	504	1502	1131	371	898	693	205	1685193	2033	1	20.42	0.11	95.7831
2024-02-25	16:32:29	5	5	22	50	99	0.25	20.78	0.051	0.35	0.25	22.3	20.448	0.425	0.332	0.374	4044	1452	67	4702	1688	78	1.163	21.14	7.588	0.351	1055	740	575	165	315	199	116	465	577	426	151	478	348	130	1685757	564	0	20.65	0.11	95.7831
2024-02-25	17:02:28	5	5	21.9	50	99	0.25	20.78	0.049	0.35	0.25	22.2	20.477	0.411	0.303	0.362	3629	1303	60	4572	1641	76	1.26	19.358	6.948	0.321	1790	1195	928	267	595	434	161	661	737	519	218	1053	843	210	1688025	2267	1	20.94	0.11	95.7831
2024-02-25	17:32:28	5	5	22	50	99	0.25	20.78	0.048	0.35	0.25	22.2	20.458	0.426	0.322	0.377	3892	1397	65	4764	1710	79	1.224	20.609	7.397	0.342	5196	3138	2627	511	2058	1748	310	938	2268	1884	384	2928	2491	437	1696537	8513	5	21.25	0.11	113.253
2024-02-25	18:02:29	5	5	22	50	99	0.25	20.78	0.047	0.35	0.25	22.3	20.409	0.49	0.371	0.443	4475	1606	74	5620	2017	93	1.256	23.853	8.562	0.396	9777	5889	4963	926	3888	3320	568	1529	5545	4721	824	4232	3562	670	1702129	5592	3	21.47	0.11	115.663
2024-02-25	18:32:29	5	5	22	50	0	0.25	20.78	0.047	0.35	0.25	22.3	20.34	0.55	0.44	0.503	5367	1927	89	6374	2288	106	1.187	28.202	10.123	0.468	21816	15749	13567	2182	6067	5227	840	3293	11179	9700	1479	10637	9094	1543	1713140	11010	6	21.82	0.11	117.47
2024-02-25	19:02:28	5	5	22	50	0	0.25	20.78	0.048	0.35	0.25	22.2	20.311	0.578	0.469	0.53	5724	2055	95	6703	2406	111	1.171	29.973	10.759	0.498	34228	24792	21314	3478	9436	8165	1271	4641	15962	13958	2004	18266	15521	2745	1729064	15924	9	22.03	0.11	117.47
2024-02-25	19:32:29	5	5	22	50	0	0.25	20.78	0.048	0.35	0.25	22.2	20.311	0.593	0.469	0.545	5683	2040	94	6894	2474	114	1.213	30.02	10.775	0.498	25574	17452	14763	2689	8122	6983	1139	3261	12053	10382	1671	13521	11364	2157	1743810	14746	8	22.31	0.11	117.47
2024-02-25	20:02:29	5	5	22	50	0	0.25	20.78	0.048	0.35	0.25	22.1	20.311	0.58	0.469	0.532	5719	2053	95	6721	2413	112	1.175	29.974	10.759	0.498	33262	24277	20755	3522	8985	7788	1197	4069	15063	13223	1840	18199	15320	2879	1760908	17098	9	22.36	0.11	117.47
2024-02-25	20:32:28	5	5	22	49	0	0.25	20.78	0.048	0.35	0.25	22.2	20.33	0.568	0.45	0.521	5436	1951	90	6567	2357	109	1.208	28.685	10.296	0.476	42856	30195	25864	4331	12661	11046	1615	5341	20918	18317	2601	21938	18593	3345	1785761	24853	14	22.58	0.11	117.47
2024-02-25	21:02:28	5	5	22	50	0	0.25	20.78	0.049	0.35	0.25	22.1	20.36	0.534	0.42	0.485	5105	1832	85	6138	2203	102	1.202	26.906	9.658	0.447	40135	28613	24542	4071	11522	9884	1638	4467	16432	14253	2179	23703	20173	3530	1814833	29072	16	22.7	0.11	117.47
2024-02-25	21:32:28	5	5	22	50	0	0.25	20.78	0.05	0.35	0.25	22.1	20.37	0.526	0.41	0.476	4951	1777	82	5997	2152	100	1.211	26.145	9.385	0.434	28503	19908	16915	2993	8595	7390	1205	3411	14318	12330	1988	14185	11975	2210	1830044	15211	8	22.77	0.11	117.47
2024-02-25	22:02:28	5	5	22	50	0	0.25	20.78	0.049	0.35	0.25	22.1	20.497	0.369	0.283	0.32	3462	1243	57	4044	1452	67	1.168	18.117	6.503	0.301	366	326	197	129	40	2	38	463	148	75	73	218	124	94	1830583	539	0	22.77	0.11	117.47
2024-02-25	22:32:28	5	5	22	50	0	0.25	20.78	0.047	0.35	0.25	22.1	20.497	0.371	0.283	0.324	3452	1239	57	4107	1474	68	1.19	18.148	6.514	0.301	17968	13654	11707	1947	4314	3675	639	2676	7857	6816	1041	10111	8566	1545	1841680	11098	6	22.8	0.11	117.47
2024-02-25	23:02:29	5	5	22.1	50	0	0.25	20.78	0.047	0.35	0.25	22.1	20.565	0.296	0.215	0.249	2606	935	43	3143	1128	52	1.206	13.746	4.934	0.228	140	140	53	87	0	0	0	428	67	23	44	73	30	43	1841879	199	0	22.8	0.11	117.47
2024-02-25	23:32:29	5	5	22	50	0	0.25	20.78	0.046	0.35	0.25	22.1	20.565	0.273	0.215	0.227	2672	959	44	2865	1028	48	1.072	13.697	4.916	0.227	42	42	2	40	0	0	0	414	42	2	40	0	0	0	1841994	115	0	22.8	0.11	117.47
2024-02-26	00:02:29	5	5	22	50	0	0.25	20.78	0.047	0.35	0.25	22.1	20.526	0.307	0.254	0.26	3202	1149	53	3301	1185	55	1.031	16.269	5.84	0.27	16719	12191	10432	1759	4528	3911	617	2480	7467	6515	952	9252	7828	1424	1852161	10167	6	22.84	0.11	117.47
2024-02-26	00:32:28	5	5	22	50	0	0.25	20.78	0.045	0.35	0.25	22.1	20.458	0.355	0.322	0.311	4119	1479	68	3930	1411	65	0.954	20.581	7.387	0.342	22039	16686	14193	2493	5353	4538	815	2211	10751	9117	1634	11288	9614	1674	1864825	12664	7	22.97	0.11	117.47
2024-02-26	01:02:28	5	5	22	50	0	0.25	20.78	0.044	0.35	0.25	22.1	20.594	0.216	0.186	0.172	2391	858	40	2180	782	36	0.912	11.833	4.248	0.196	217	202	97	105	15	4	11	451	174	78	96	43	23	20	1865038	214	0	22.97	0.11	117.47
2024-02-26	01:32:29	5	5	22	50	0	0.25	20.78	0.043	0.35	0.25	22.1	20.604	0.206	0.176	0.163	2262	812	38	2051	736	34	0.907	11.184	4.015	0.186	28	28	2	26	0	0	0	420	27	1	26	1	1	0	1865118	79	0	22.97	0.11	117.47
2024-02-26	02:02:28	5	5	22	50	0	0.25	20.78	0.044	0.35	0.25	22.1	20.594	0.212	0.186	0.168	2403	863	40	2118	760	35	0.881	11.813	4.24	0.196	89	78	42	36	11	5	6	414	51	22	29	38	25	13	1865198	81	0	22.97	0.11	117.47
2024-02-26	02:32:29	5	5	22	49	0	0.25	20.78	0.044	0.35	0.25	22.1	20.536	0.267	0.244	0.222	3152	1131	52	2804	1006	47	0.89	15.521	5.571	0.258	15045	12025	10262	1763	3020	2561	459	2662	7417	6407	1010	7628	6416	1212	1873674	8476	5	23.09	0.11	117.47
2024-02-26	03:02:28	5	5	22	50	0	0.25	20.78	0.044	0.35	0.25	22.1	20.497	0.294	0.283	0.251	3698	1328	61	3174	1139	53	0.858	18.086	6.492	0.3	16863	14166	11842	2324	2697	2086	611	1487	12259	10116	2143	4604	3812	792	1881120	7446	4	23.13	0.11	117.47
2024-02-26	03:32:29	5	5	22	50	0	0.25	20.78	0.043	0.35	0.25	22.1	20.565	0.227	0.215	0.184	2820	1012	47	2332	837	39	0.827	13.693	4.915	0.227	218	218	98	120	0	0	0	711	188	75	113	30	23	7	1881272	152	0	23.13	0.11	117.47
2024-02-26	04:02:29	5	5	22	50	0	0.25	20.78	0.044	0.35	0.25	22.1	20.682	0.133	0.098	0.09	1262	453	21	1136	408	19	0.9	6.232	2.237	0.103	349	349	136	213	0	0	0	73	349	136	213	0	0	0	1882548	1276	1	23.13	0.11	117.47
2024-02-26	04:32:28	5	5	22	50	0	0.25	20.78	0.044	0.35	0.25	22.1	20.712	0.107	0.068	0.064	883	317	15	808	290	13	0.915	4.372	1.569	0.073	167	167	4	163	0	0	0	33	167	4	163	0	0	0	1883958	1409	1	23.13	0.11	117.47
2024-02-26	05:02:28	5	5	22	50	0	0.25	20.78	0.044	0.35	0.25	22.1	20.731	0.094	0.049	0.05	614	220	10	638	229	11	1.038	3.125	1.122	0.052	0	0	0	0	0	0	0	22	0	0	0	0	0	0	1883958	0	0	23.13	0.11	117.47
2024-02-26	05:32:28	5	5	21.9	50	0	0.25	20.78	0.043	0.35	0.25	22.1	20.594	0.204	0.186	0.161	2424	870	40	2025	727	34	0.835	11.792	4.233	0.196	5790	4453	3610	843	1337	957	380	1882	3408	2555	853	2382	2012	370	1887129	3171	2	23.16	0.11	117.47
2024-02-26	06:02:29	5	5	22	50	0	0.25	20.78	0.043	0.35	0.25	22.1	20.497	0.293	0.283	0.249	3696	1327	61	3153	1132	52	0.853	18.052	6.48	0.3	11458	8676	7326	1350	2782	2383	399	2290	6614	5661	953	4844	4048	796	1891936	4807	3	23.25	0.11	117.47
2024-02-26	06:32:28	5	5	22	50	99	0.25	20.78	0.044	0.35	0.25	22.1	20.643	0.164	0.137	0.12	1782	640	30	1509	542	25	0.847	8.692	3.12	0.144	24	24	6	18	0	0	0	157	7	3	4	17	3	14	1891941	5	0	23.26	0.11	117.47
2024-02-26	07:02:28	5	5	22	49	99	0.25	20.78	0.044	0.35	0.25	22.1	20.682	0.123	0.098	0.079	1293	464	21	1000	359	17	0.773	6.203	2.227	0.103	7	5	3	2	2	1	1	69	3	2	1	4	2	2	1891943	2	0	23.26	0.11	117.47
2024-02-26	07:32:28	5	5	22	50	99	0.25	20.78	0.044	0.35	0.25	22.2	20.712	0.107	0.068	0.062	882	316	15	784	282	13	0.89	4.342	1.559	0.072	38	37	11	26	1	0	1	83	32	7	25	6	4	2	1892004	61	0	23.27	0.11	117.47
2024-02-26	08:02:28	5	5	22	50	99	0.25	20.78	0.044	0.35	0.25	22.2	20.712	0.101	0.068	0.057	906	325	15	725	260	12	0.801	4.371	1.569	0.073	19	16	2	14	3	0	3	70	16	1	15	3	1	2	1892254	250	0	23.27	0.11	117.47
2024-02-26	08:32:28	5	5	22	50	99	0.25	20.78	0.045	0.35	0.25	22.2	20.663	0.156	0.117	0.111	1500	538	25	1406	505	23	0.938	7.467	2.68	0.124	381	381	182	199	0	0	0	525	229	106	123	152	76	76	1893143	889	0	23.27	0.11	117.47
2024-02-26	09:02:29	5	5	22	50	99	0.25	20.78	0.046	0.35	0.25	22.2	20.477	0.303	0.303	0.257	3992	1433	66	3256	1169	54	0.816	19.335	6.94	0.321	5631	4413	3490	923	1218	1031	187	1476	2803	2311	492	2828	2210	618	1895879	2736	2	23.29	0.11	117.47
2024-02-26	09:32:28	5	5	22	50	99	0.25	20.78	0.047	0.35	0.25	22.2	20.565	0.231	0.215	0.184	2814	1010	47	2320	833	39	0.825	13.655	4.902	0.227	275	272	42	230	3	0	3	182	43	21	22	232	21	211	1896134	255	0	23.29	0.11	117.47
2024-02-26	10:02:29	5	5	22	49	99	0.25	20.78	0.049	0.35	0.25	22.2	20.565	0.223	0.215	0.173	2867	1029	48	2201	790	37	0.767	13.734	4.93	0.228	257	253	48	205	4	0	4	199	54	26	28	203	22	181	1896345	212	0	23.29	0.11	117.47
2024-02-26	10:32:29	5	5	22	50	99	0.25	20.78	0.049	0.35	0.25	22.2	20.565	0.243	0.215	0.194	2783	999	46	2452	880	41	0.881	13.679	4.91	0.227	5540	4107	3366	741	1433	1230	203	1170	3260	2781	479	2280	1815	465	1898812	2467	1	23.3	0.11	117.47
2024-02-26	11:02:29	5	5	22	50	99	0.25	20.78	0.049	0.35	0.25	22.2	20.545	0.25	0.235	0.201	3088	1108	51	2545	913	42	0.824	14.984	5.378	0.249	6156	4410	3666	744	1746	1476	270	1156	3669	3076	593	2487	2066	421	1901553	2741	2	23.3	0.11	117.47
2024-02-26	11:32:28	5	5	22	50	99	0.25	20.78	0.048	0.35	0.25	22.2	20.565	0.229	0.215	0.182	2837	1018	47	2301	826	38	0.811	13.726	4.927	0.228	63	63	18	45	0	0	0	419	2	2	0	61	16	45	1901688	135	0	23.3	0.11	117.47
2024-02-26	12:02:29	5	5	22	50	99	0.25	20.78	0.049	0.35	0.25	22.2	20.594	0.218	0.186	0.169	2404	863	40	2145	770	36	0.892	11.847	4.252	0.197	74	73	23	50	1	0	1	429	4	2	2	70	21	49	1901741	53	0	23.3	0.11	117.47
2024-02-26	12:32:29	5	5	22	50	99	0.25	20.78	0.051	0.35	0.25	22.2	20.594	0.214	0.186	0.163	2419	868	40	2056	738	34	0.85	11.807	4.238	0.196	220	37	5	32	183	0	183	423	183	0	183	37	5	32	1902071	330	0	23.3	0.11	117.47
2024-02-26	13:02:29	5	5	22	50	99	0.25	20.78	0.05	0.35	0.25	22.3	20.565	0.232	0.215	0.182	2840	1019	47	2304	827	38	0.811	13.739	4.932	0.228	2411	1573	1277	296	838	637	201	1002	1189	938	251	1222	976	246	1903469	1398	1	23.3	0.11	117.47
2024-02-26	13:32:29	5	5	21.9	50	99	0.25	20.78	0.048	0.35	0.25	22.3	20.497	0.304	0.283	0.255	3680	1321	61	3228	1159	54	0.877	18.075	6.488	0.3	11161	8262	6958	1304	2899	2452	447	2105	6193	5276	917	4968	4134	834	1908602	5133	3	23.3	0.11	117.47
2024-02-26	14:02:28	5	5	22	50	99	0.25	20.78	0.049	0.35	0.25	22.2	20.594	0.212	0.186	0.163	2424	870	40	2064	741	34	0.852	11.834	4.248	0.196	24	24	0	24	0	0	0	422	0	0	0	24	0	24	1908623	21	0	23.3	0.11	117.47
2024-02-26	14:32:29	5	5	22	49	99	0.25	20.78	0.049	0.35	0.25	22.2	20.555	0.241	0.225	0.192	2946	1058	49	2420	869	40	0.821	14.288	5.129	0.237	6108	4699	3976	723	1409	1171	238	1560	3076	2609	467	3032	2538	494	1911447	2823	2	23.31	0.11	95.7831
2024-02-26	15:02:28	5	5	22	50	99	0.25	20.78	0.05	0.35	0.25	22.2	20.477	0.316	0.303	0.266	3959	1421	66	3364	1207	56	0.85	19.323	6.936	0.321	29215	20721	17512	3209	8494	7304	1190	3933	16860	14380	2480	12355	10436	1919	1929427	17981	10	23.32	0.11	94.5783
2024-02-26	15:32:28	5	5	22	50	99	0.25	20.78	0.05	0.35	0.25	22.2	20.448	0.322	0.332	0.272	4397	1578	73	3442	1235	57	0.783	21.135	7.586	0.351	17704	12404	10303	2101	5300	4476	824	2725	9570	7977	1593	8134	6802	1332	1937006	7578	4	23.39	0.11	94.5783
2024-02-26	16:02:28	5	5	22	50	99	0.25	20.78	0.049	0.35	0.25	22.2	20.438	0.336	0.342	0.288	4516	1621	75	3644	1308	60	0.807	21.828	7.835	0.362	21828	15736	13337	2399	6092	5130	962	2615	12278	10397	1881	9550	8070	1480	1947278	10273	6	23.52	0.11	94.5783
2024-02-26	16:32:29	5	5	22	50	99	0.25	20.78	0.049	0.35	0.25	22.3	20.438	0.341	0.342	0.292	4480	1608	74	3684	1322	61	0.822	21.73	7.8	0.361	25802	17764	14965	2799	8038	6928	1110	3909	12096	10420	1676	13706	11473	2233	1959799	12520	7	23.99	0.11	94.5783
2024-02-26	17:02:29	5	5	22	50	99	0.25	20.78	0.049	0.35	0.25	22.2	20.36	0.39	0.42	0.341	5577	2002	93	4313	1548	72	0.773	26.748	9.601	0.444	35327	24224	20557	3667	11103	9730	1373	4416	17348	15094	2254	17979	15193	2786	1978630	18831	10	24.24	0.11	95.7831
2024-02-21	18:02:29	6	6	21.9	51	99	0.25	20.78	0.055	0.35	0.25	21.2	20.409	0.427	0.371	0.372	4273	1569	78	4284	1573	78	1.003	21.576	7.925	0.393	44134	26294	22628	3666	17840	14964	2876	2216	4693	4025	668	39441	33567	5874	14871	14871	8	0.02	0.02	100
2024-02-21	18:32:29	6	6	22	50	0	0.25	20.78	0.061	0.35	0.25	21.5	20.33	0.531	0.45	0.47	5127	1883	93	5422	1991	99	1.058	26.201	9.624	0.477	49537	33478	28498	4980	16059	13490	2569	3555	14070	11903	2167	35467	30085	5382	30975	16104	9	0.04	0.03	100
2024-02-21	19:02:29	6	6	22.1	50	0	0.25	20.78	0.054	0.35	0.25	21.5	20.311	0.566	0.469	0.512	5277	1938	96	5902	2168	107	1.118	27.325	10.036	0.497	53116	34074	28809	5265	19042	16090	2952	5340	14555	12291	2264	38561	32608	5953	48218	17243	10	0.05	0.04	98.3516
2024-02-21	19:32:28	6	6	22	50	0	0.25	20.78	0.05	0.35	0.25	21.5	20.291	0.592	0.489	0.542	5476	2011	100	6256	2298	114	1.143	28.498	10.467	0.519	61040	38950	32957	5993	22090	18732	3358	4090	13257	11282	1975	47783	40407	7376	72145	23927	13	0.07	0.05	99.4505
2024-02-21	20:02:29	6	6	22	50	0	0.25	20.78	0.049	0.35	0.25	21.4	20.311	0.586	0.469	0.537	5173	1900	94	6159	2262	112	1.19	27.2	9.99	0.495	48000	31265	26459	4806	16735	14240	2495	3908	12523	10661	1862	35477	30038	5439	89763	17618	10	0.1	0.07	100
2024-02-21	20:32:29	6	6	22	50	0	0.25	20.78	0.047	0.35	0.25	21.4	20.36	0.526	0.42	0.479	4659	1711	85	5506	2022	100	1.182	24.45	8.98	0.445	44716	28666	24157	4509	16050	13507	2543	3761	10875	9178	1697	33841	28486	5355	106395	16632	9	0.1	0.07	96.1538
2024-02-21	21:02:28	6	6	22	50	0	0.25	20.78	0.047	0.35	0.25	21.4	20.282	0.624	0.498	0.577	5515	2025	100	6659	2446	121	1.208	29.098	10.688	0.53	41052	26892	22756	4136	14160	11913	2247	3260	11041	9234	1807	30011	25435	4576	124494	18099	10	0.1	0.07	97.2527
2024-02-21	21:32:29	6	6	22	50	0	0.25	20.78	0.046	0.35	0.25	21.4	20.379	0.508	0.401	0.462	4446	1633	81	5349	1965	97	1.203	23.438	8.609	0.427	30961	19132	16106	3026	11829	9915	1914	2462	7817	6609	1208	23144	19412	3732	136924	12430	7	0.1	0.07	99.4505
2024-02-21	22:02:28	6	6	22	50	0	0.25	20.78	0.047	0.35	0.25	21.4	20.379	0.513	0.401	0.467	4416	1622	80	5380	1976	98	1.218	23.354	8.578	0.425	22469	14065	11818	2247	8404	6869	1535	1622	5239	4387	852	17230	14300	2930	146520	9596	5	0.15	0.07	99.4505
2024-02-21	22:32:29	6	6	22	50	0	0.25	20.78	0.047	0.35	0.25	21.4	20.497	0.388	0.283	0.341	3095	1137	56	3937	1446	72	1.272	16.554	6.08	0.301	3805	2517	2095	422	1288	961	327	245	959	820	139	2846	2236	610	148774	2254	1	0.15	0.07	99.4505
2024-02-21	23:02:28	6	6	22	51	0	0.25	20.78	0.046	0.35	0.25	21.4	20.526	0.346	0.254	0.3	2791	1025	51	3460	1271	63	1.24	14.825	5.445	0.27	1367	896	703	193	471	309	162	144	154	131	23	1213	881	332	149787	1013	1	0.15	0.07	99.4505
2024-02-21	23:32:28	6	6	22	50	0	0.25	20.78	0.046	0.35	0.25	21.4	20.545	0.328	0.235	0.281	2547	935	46	3223	1184	59	1.265	13.601	4.996	0.248	3471	2035	1646	389	1436	1127	309	73	1326	1076	250	2145	1697	448	151481	1694	1	0.15	0.07	99.4505
2024-02-22	00:02:28	6	6	22	50	0	0.25	20.78	0.047	0.35	0.25	21.4	20.379	0.504	0.401	0.457	4448	1634	81	5270	1936	96	1.185	23.358	8.579	0.425	33903	21626	18179	3447	12277	10181	2096	2357	8434	7008	1426	25469	21352	4117	167507	16025	9	0.15	0.07	99.4505
2024-02-22	00:32:28	6	6	22	51	0	0.25	20.78	0.047	0.35	0.25	21.4	20.37	0.51	0.41	0.463	4588	1685	83	5355	1967	97	1.167	24.003	8.816	0.437	37145	24023	20436	3587	13122	10951	2171	1625	6664	5566	1098	30481	25821	4660	183762	16255	9	0.16	0.07	96.7033
2024-02-22	01:02:29	6	6	22	50	0	0.25	20.78	0.046	0.35	0.25	21.4	20.223	0.644	0.557	0.597	6263	2300	114	6845	2514	125	1.093	32.253	11.846	0.587	40490	27904	23921	3983	12586	10438	2148	1434	6592	5484	1108	33898	28875	5023	201678	17916	10	0.18	0.07	96.7033
2024-02-22	01:32:28	6	6	22	50	0	0.25	20.78	0.047	0.35	0.25	21.4	20.448	0.402	0.332	0.355	3763	1382	68	4090	1502	74	1.087	19.354	7.109	0.352	27316	16961	14038	2923	10355	8521	1834	1517	5553	4569	984	21763	17990	3773	214435	12758	7	0.24	0.07	96.7033
2024-02-22	02:02:29	6	6	22	51	0	0.25	20.78	0.046	0.35	0.25	21.4	20.379	0.444	0.401	0.398	4641	1705	84	4596	1688	84	0.99	23.374	8.585	0.425	23561	15394	12985	2409	8167	6655	1512	1948	4894	4039	855	18667	15601	3066	224212	9776	5	0.71	0.07	96.7033
2024-02-22	02:32:29	6	6	22	50	0	0.25	20.78	0.047	0.35	0.25	21.4	20.438	0.391	0.342	0.344	3903	1434	71	3930	1443	72	1.007	19.728	7.246	0.359	33230	22366	18790	3576	10864	8923	1941	1107	6763	5611	1152	26467	22102	4365	240146	15935	9	1.01	0.07	96.7033
2024-02-22	03:02:29	6	6	22	50	0	0.25	20.78	0.046	0.35	0.25	21.4	20.438	0.37	0.342	0.323	4005	1471	73	3733	1371	68	0.932	19.913	7.314	0.362	28644	17559	14570	2989	11085	9193	1892	1531	7050	5852	1198	21594	17911	3683	251431	11285	6	1.24	0.07	96.7033
2024-02-22	03:32:28	6	6	22	50	0	0.25	20.78	0.046	0.35	0.25	21.4	20.448	0.344	0.332	0.298	3930	1444	72	3436	1262	63	0.874	19.289	7.085	0.351	24576	15180	12573	2607	9396	7725	1671	1245	7168	5938	1230	17408	14360	3048	262110	10679	6	1.36	0.07	96.7033
2024-02-22	04:02:29	6	6	22	50	0	0.25	20.78	0.045	0.35	0.25	21.4	20.497	0.302	0.283	0.257	3348	1230	61	2966	1089	54	0.886	16.476	6.052	0.3	15406	9470	7867	1603	5936	4797	1139	466	5664	4704	960	9742	7960	1782	268016	5906	3	1.36	0.07	96.7033
2024-02-22	04:32:29	6	6	21.9	50	0	0.25	20.78	0.045	0.35	0.25	21.4	20.614	0.187	0.166	0.143	1991	731	36	1647	605	30	0.827	9.667	3.551	0.176	266	125	47	78	141	69	72	8	0	0	0	266	116	150	268556	540	0	1.36	0.07	96.7033
2024-02-22	05:02:28	6	6	22	50	0	0.25	20.78	0.044	0.35	0.25	21.4	20.663	0.152	0.117	0.107	1376	505	25	1234	453	22	0.897	6.787	2.493	0.124	164	45	11	34	119	26	93	0	0	0	0	164	37	127	269323	768	0	1.36	0.07	96.7033
2024-02-22	05:32:29	6	6	22	50	0	0.25	20.78	0.045	0.35	0.25	21.4	20.614	0.19	0.166	0.145	1979	727	36	1676	616	31	0.847	9.652	3.545	0.176	1029	445	239	206	584	251	333	8	0	0	0	1029	490	539	270403	1079	1	1.36	0.07	96.7033
2024-02-22	06:02:28	6	6	22	50	0	0.25	20.78	0.044	0.35	0.25	21.4	20.477	0.309	0.303	0.265	3592	1319	65	3037	1116	55	0.846	17.516	6.434	0.319	18856	11433	9446	1987	7423	6081	1342	833	4629	3834	795	14227	11693	2534	277868	7465	4	1.44	0.07	96.7033
2024-02-22	06:32:28	6	6	22	50	99	0.25	20.78	0.045	0.35	0.25	21.4	20.575	0.221	0.205	0.176	2451	900	45	2028	745	37	0.828	11.901	4.371	0.217	313	80	32	48	233	85	148	158	0	0	0	313	117	196	278431	563	0	1.45	0.07	96.7033
2024-02-22	07:02:29	6	6	22	51	99	0.25	20.78	0.044	0.35	0.25	21.5	20.565	0.229	0.215	0.185	2558	940	47	2124	780	39	0.83	12.432	4.566	0.226	496	228	143	85	268	139	129	229	0	0	0	496	282	214	278933	502	0	1.45	0.07	96.7033
2024-02-22	07:32:29	6	6	22	50	99	0.25	20.78	0.045	0.35	0.25	21.5	20.565	0.236	0.215	0.192	2547	935	46	2209	811	40	0.867	12.48	4.584	0.227	611	141	49	92	470	244	226	757	0	0	0	611	293	318	281356	2423	1	1.46	0.07	96.7033
2024-02-22	08:02:29	6	6	22	50	99	0.25	20.78	0.046	0.35	0.25	21.5	20.536	0.265	0.244	0.219	2900	1065	53	2533	930	46	0.874	14.229	5.226	0.259	3865	1886	1469	417	1979	1453	526	578	607	518	89	3258	2404	854	283753	2396	1	1.47	0.07	96.7033
2024-02-22	08:32:29	6	6	22	50	99	0.25	20.78	0.046	0.35	0.25	21.5	20.497	0.3	0.283	0.254	3355	1232	61	2925	1074	53	0.872	16.457	6.045	0.3	17313	11050	9179	1871	6263	5130	1133	770	4288	3627	661	13025	10682	2343	291383	7630	4	1.48	0.07	96.7033
2024-02-22	09:02:29	6	6	22	50	99	0.25	20.78	0.046	0.35	0.25	21.5	20.565	0.22	0.215	0.175	2583	949	47	2001	735	36	0.775	12.392	4.551	0.226	20	20	1	19	0	0	0	145	0	0	0	20	1	19	291601	219	0	1.49	0.07	96.7033
2024-02-22	09:32:29	6	6	22	50	99	0.25	20.78	0.046	0.35	0.25	21.5	20.565	0.234	0.215	0.187	2568	943	47	2164	795	39	0.843	12.514	4.596	0.228	104	47	13	34	57	8	49	546	0	0	0	104	21	83	291699	97	0	1.5	0.07	96.7033
2024-02-22	10:02:28	6	6	22	50	99	0.25	20.78	0.046	0.35	0.25	21.5	20.565	0.225	0.215	0.179	2591	952	47	2066	759	38	0.797	12.495	4.59	0.227	61	57	7	50	4	0	4	237	0	0	0	61	7	54	291816	118	0	1.5	0.07	96.7033
2024-02-22	10:32:28	6	6	22	50	99	0.25	20.78	0.047	0.35	0.25	21.5	20.565	0.227	0.215	0.18	2578	947	47	2076	762	38	0.805	12.456	4.575	0.227	35	25	2	23	10	6	4	93	0	0	0	35	8	27	292020	204	0	1.51	0.07	96.7033
2024-02-22	11:02:29	6	6	22	50	99	0.25	20.78	0.047	0.35	0.25	21.5	20.565	0.228	0.215	0.181	2576	946	47	2078	763	38	0.807	12.449	4.572	0.227	369	54	7	47	315	55	260	20	0	0	0	369	62	307	292182	162	0	1.52	0.07	96.7033
2024-02-22	11:32:28	6	6	22	50	99	0.25	20.78	0.046	0.35	0.25	21.5	20.36	0.418	0.42	0.372	4989	1832	91	4288	1575	78	0.859	24.403	8.963	0.444	7383	5255	4431	824	2128	1612	516	304	2035	1761	274	5348	4282	1066	298864	6682	4	1.53	0.07	98.9011
2024-02-22	12:02:29	6	6	22	50	99	0.25	20.78	0.046	0.35	0.25	21.5	20.497	0.301	0.283	0.255	3352	1231	61	2945	1082	54	0.879	16.467	6.048	0.3	15912	9981	8246	1735	5931	4806	1125	909	3494	2988	506	12418	10064	2354	307418	8555	5	1.54	0.07	98.9011
2024-02-22	12:32:28	6	6	22	50	99	0.25	20.78	0.046	0.35	0.25	21.5	20.565	0.223	0.215	0.177	2602	956	47	2041	750	37	0.785	12.512	4.596	0.228	196	146	62	84	50	5	45	117	0	0	0	196	67	129	307914	495	0	1.55	0.07	98.9011
2024-02-22	13:02:28	6	6	22	50	99	0.25	20.78	0.045	0.35	0.25	21.6	20.565	0.232	0.215	0.187	2562	941	47	2151	790	39	0.839	12.477	4.583	0.227	178	147	62	85	31	0	31	376	0	0	0	178	62	116	308567	653	0	1.55	0.07	98.9011
2024-02-22	13:32:28	6	6	22	51	99	0.25	20.78	0.047	0.35	0.25	21.5	20.565	0.227	0.215	0.18	2593	953	47	2079	764	38	0.802	12.52	4.599	0.228	411	317	170	147	94	30	64	768	0	0	0	411	200	211	309421	854	0	1.56	0.07	98.9011
2024-02-22	14:02:29	6	6	22	50	99	0.25	20.78	0.045	0.35	0.25	21.5	20.545	0.247	0.235	0.201	2793	1026	51	2313	849	42	0.828	13.564	4.982	0.247	1445	1053	742	311	392	261	131	523	160	138	22	1285	865	420	311804	2383	1	1.57	0.07	98.9011
2024-02-22	14:32:28	6	6	22	47	99	0.25	20.78	0.045	0.35	0.25	21.5	20.565	0.22	0.215	0.175	2590	951	47	2015	740	37	0.778	12.435	4.567	0.226	2765	1653	1291	362	1112	805	307	152	485	438	47	2280	1658	622	315075	3271	2	1.58	0.07	98.9011
2024-02-22	15:02:28	6	6	21.9	50	99	0.25	20.78	0.048	0.35	0.25	21.4	20.409	0.413	0.371	0.365	4290	1576	78	4198	1542	76	0.979	21.55	7.915	0.392	14378	9238	7736	1502	5140	4104	1036	973	3558	3026	532	10820	8814	2006	321699	6624	4	1.71	0.07	98.9011
2024-02-22	15:32:29	6	6	22.1	50	99	0.25	20.78	0.055	0.35	0.25	21.5	20.379	0.479	0.401	0.424	4562	1675	83	4907	1802	89	1.076	23.405	8.596	0.426	15127	9298	7734	1564	5829	4765	1064	1421	3241	2778	463	11886	9721	2165	330333	8634	5	2.91	0.07	102.198
2024-02-22	16:02:28	6	6	22	50	99	0.25	20.78	0.051	0.35	0.25	21.6	20.448	0.407	0.332	0.356	3766	1383	69	4116	1512	75	1.093	19.394	7.123	0.353	985	699	494	205	286	188	98	7	170	150	20	815	532	283	331807	1474	1	3.08	0.07	102.198
2024-02-22	16:32:28	6	6	22	51	99	0.25	20.78	0.048	0.35	0.25	21.5	20.409	0.461	0.371	0.413	4164	1529	76	4775	1754	87	1.147	21.69	7.967	0.395	9154	5837	4833	1004	3317	2610	707	575	1992	1706	286	7162	5737	1425	335720	3912	2	3.62	0.07	102.198
2024-02-22	17:02:29	6	6	22	50	99	0.25	20.78	0.047	0.35	0.25	21.5	20.467	0.406	0.313	0.359	3469	1274	63	4142	1521	75	1.194	18.25	6.703	0.332	1365	711	533	178	654	473	181	34	180	158	22	1185	848	337	336785	1065	1	3.63	0.07	102.198
2024-02-22	17:32:29	6	6	22	50	99	0.25	20.78	0.047	0.35	0.25	21.5	20.409	0.466	0.371	0.42	4156	1527	76	4863	1786	89	1.17	21.757	7.991	0.396	4973	3398	2727	671	1575	1172	403	358	623	532	91	4350	3367	983	339574	2789	2	3.99	0.07	102.198
2024-02-22	18:02:28	6	6	22	50	99	0.25	20.78	0.046	0.35	0.25	21.5	20.409	0.459	0.371	0.413	4157	1527	76	4769	1752	87	1.147	21.656	7.954	0.394	2979	1946	1465	481	1033	741	292	228	514	432	82	2465	1774	691	341539	1965	1	4.28	0.07	102.198
2024-02-22	18:32:29	6	6	22	51	0	0.25	20.78	0.046	0.35	0.25	21.6	20.37	0.514	0.41	0.468	4577	1681	83	5411	1987	98	1.182	24.022	8.823	0.437	17738	11102	9198	1904	6636	5454	1182	1783	3613	3075	538	14125	11577	2548	348439	6900	4	4.72	0.07	114.835
2024-02-22	19:02:29	6	6	22	50	0	0.25	20.78	0.046	0.35	0.25	21.5	20.33	0.55	0.45	0.504	5015	1842	91	5814	2135	106	1.159	26.193	9.621	0.477	41453	25078	21114	3964	16375	14103	2272	3681	9653	8209	1444	31800	27008	4792	365022	16583	9	4.93	0.07	114.835
2024-02-22	19:32:29	6	6	22	50	0	0.25	20.78	0.047	0.35	0.25	21.5	20.311	0.56	0.469	0.513	5321	1954	97	5966	2191	109	1.121	27.569	10.126	0.502	27939	17413	14632	2781	10526	8821	1705	2006	6436	5344	1092	21503	18109	3394	376678	11656	6	5.27	0.07	113.187
2024-02-22	20:02:29	6	6	22	50	0	0.25	20.78	0.047	0.35	0.25	21.5	20.36	0.515	0.42	0.468	4711	1730	86	5410	1987	98	1.148	24.548	9.017	0.447	35130	20210	16842	3368	14920	12770	2150	2378	7636	6486	1150	27494	23126	4368	391479	14800	8	5.47	0.07	115.385
2024-02-22	20:32:28	6	6	21.9	50	0	0.25	20.78	0.048	0.35	0.25	21.5	20.282	0.599	0.498	0.55	5611	2061	102	6372	2341	116	1.136	29.162	10.711	0.531	42766	24452	20489	3963	18314	15617	2697	2849	9562	7942	1620	33204	28164	5040	410350	18871	10	5.78	0.07	113.187
2024-02-22	21:02:28	6	6	22	50	0	0.25	20.78	0.047	0.35	0.25	21.5	20.311	0.557	0.469	0.51	5290	1943	96	5881	2160	107	1.112	27.354	10.047	0.498	62445	35984	30258	5726	26461	22727	3734	4568	9343	7875	1468	53102	45110	7992	439746	29396	16	5.95	0.07	110.44
2024-02-22	21:32:28	6	6	22	51	0	0.25	20.78	0.049	0.35	0.25	21.5	20.282	0.593	0.498	0.544	5575	2048	101	6239	2291	114	1.119	28.871	10.604	0.525	65157	39513	33198	6315	25644	22036	3608	5093	12730	10748	1982	52427	44486	7941	468411	28665	16	6.19	0.07	110.44
2024-02-22	22:02:28	6	6	22	49	0	0.25	20.78	0.048	0.35	0.25	21.5	20.272	0.572	0.508	0.524	5811	2134	106	6038	2218	110	1.039	29.579	10.864	0.538	57938	35441	29666	5775	22497	19122	3375	5084	13251	11115	2136	44687	37673	7014	498099	29688	16	6.41	0.07	104.396
2024-02-22	22:32:29	6	6	22	50	0	0.25	20.78	0.048	0.35	0.25	21.4	20.33	0.495	0.45	0.447	5205	1912	95	5172	1900	94	0.994	26.233	9.635	0.477	42754	25810	21542	4268	16944	14359	2585	3786	8432	6956	1476	34322	28945	5377	516113	18014	10	6.57	0.07	102.747
2024-02-22	23:02:28	6	6	22	50	0	0.25	20.78	0.047	0.35	0.25	21.4	20.33	0.477	0.45	0.43	5246	1927	95	4962	1822	90	0.946	26.164	9.61	0.476	45248	26927	22484	4443	18321	15524	2797	3451	8237	6777	1460	37011	31231	5780	534558	18445	10	6.7	0.07	102.747
2024-02-22	23:32:28	6	6	22	50	0	0.25	20.78	0.046	0.35	0.25	21.4	20.36	0.428	0.42	0.383	4950	1818	90	4407	1619	80	0.89	24.384	8.956	0.444	44641	26330	21901	4429	18311	15516	2795	3208	14143	11833	2310	30498	25584	4914	558118	23560	13	6.99	0.07	101.099
2024-02-23	00:02:28	6	6	22	50	0	0.25	20.78	0.045	0.35	0.25	21.4	20.34	0.438	0.44	0.392	5225	1919	95	4532	1665	82	0.867	25.605	9.405	0.466	41427	24584	20505	4079	16843	14086	2757	2543	13450	11244	2206	27977	23347	4630	581065	22947	13	7.24	0.07	98.3516
2024-02-23	00:32:28	6	6	22	50	0	0.25	20.78	0.045	0.35	0.25	21.4	20.389	0.392	0.391	0.346	4638	1703	84	3991	1466	73	0.861	22.691	8.334	0.413	39015	24328	20278	4050	14687	12298	2389	2595	8318	6904	1414	30697	25672	5025	597786	16721	9	7.57	0.07	99.4505
2024-02-23	01:02:28	6	6	22	51	0	0.25	20.78	0.045	0.35	0.25	21.4	20.438	0.34	0.342	0.295	4064	1493	74	3381	1242	62	0.832	19.754	7.256	0.36	23518	15106	12533	2573	8412	6957	1455	1062	7294	6044	1250	16224	13446	2778	610032	12246	7	7.95	0.07	99.4505
2024-02-23	01:32:29	6	6	22	50	0	0.25	20.78	0.046	0.35	0.25	21.4	20.565	0.227	0.215	0.181	2568	943	47	2077	763	38	0.809	12.419	4.561	0.226	3865	2857	2358	499	1008	811	197	253	2039	1677	362	1826	1492	334	611461	1429	1	7.95	0.07	99.4505
2024-02-23	02:02:28	6	6	22	50	0	0.25	20.78	0.045	0.35	0.25	21.4	20.575	0.213	0.205	0.168	2483	912	45	1939	712	35	0.781	11.929	4.382	0.217	35	34	7	27	1	0	1	75	30	5	25	5	2	3	611503	42	0	7.95	0.07	99.4505
2024-02-23	02:32:29	6	6	22	50	0	0.25	20.78	0.045	0.35	0.25	21.4	20.565	0.213	0.215	0.168	2613	960	48	1933	710	35	0.74	12.435	4.567	0.226	51	50	2	48	1	0	1	201	50	2	48	1	0	1	611646	143	0	7.95	0.07	99.4505
2024-02-23	03:02:28	6	6	21.9	50	0	0.25	20.78	0.045	0.35	0.25	21.4	20.565	0.217	0.215	0.172	2596	953	47	1978	726	36	0.762	12.417	4.561	0.226	14	12	2	10	2	0	2	206	12	2	10	2	0	2	611697	51	0	7.95	0.07	99.4505
2024-02-23	03:32:29	6	6	22	50	0	0.25	20.78	0.044	0.35	0.25	21.4	20.555	0.234	0.225	0.19	2690	988	49	2185	802	40	0.812	13.017	4.781	0.237	4731	3204	2576	628	1527	1185	342	635	2053	1652	401	2678	2109	569	613855	2158	1	7.96	0.07	99.4505
2024-02-23	04:02:28	6	6	22	50	0	0.25	20.78	0.044	0.35	0.25	21.5	20.458	0.31	0.322	0.266	3891	1429	71	3064	1125	56	0.787	18.723	6.877	0.341	27444	17134	14336	2798	10310	8672	1638	1621	11201	9422	1779	16243	13586	2657	626562	12708	7	8.15	0.07	99.4505
2024-02-23	04:32:28	6	6	22	50	0	0.25	20.78	0.045	0.35	0.25	21.4	20.594	0.193	0.186	0.148	2257	829	41	1704	626	31	0.755	10.778	3.959	0.196	209	206	100	106	3	0	3	56	0	0	0	209	100	109	626779	217	0	8.15	0.07	99.4505
2024-02-23	05:02:29	6	6	22	50	0	0.25	20.78	0.046	0.35	0.25	21.4	20.663	0.141	0.117	0.095	1418	521	26	1098	403	20	0.775	6.804	2.499	0.124	1	1	0	1	0	0	0	29	0	0	0	1	0	1	626780	1	0	8.15	0.07	99.4505
2024-02-23	05:32:29	6	6	22	50	0	0.25	20.78	0.047	0.35	0.25	21.3	20.682	0.133	0.098	0.087	1162	427	21	1002	368	18	0.862	5.687	2.089	0.104	1474	964	750	214	510	321	189	221	324	262	62	1150	809	341	627817	1037	1	8.15	0.07	99.4505
2024-02-23	06:02:29	6	6	22	50	0	0.25	20.78	0.046	0.35	0.25	21.4	20.712	0.108	0.068	0.062	804	295	15	716	263	13	0.89	3.961	1.455	0.072	0	0	0	0	0	0	0	91	0	0	0	0	0	0	627817	0	0	8.15	0.07	99.4505
2024-02-23	06:32:29	6	6	22	50	99	0.25	20.78	0.047	0.35	0.25	21.4	20.712	0.099	0.068	0.052	839	308	15	598	220	11	0.713	3.969	1.458	0.072	184	122	69	53	62	21	41	491	28	15	13	156	75	81	627951	134	0	8.15	0.07	99.4505
2024-02-23	07:02:29	6	6	22	50	99	0.25	20.78	0.046	0.35	0.25	21.5	20.712	0.104	0.068	0.058	820	301	15	668	245	12	0.815	3.971	1.459	0.072	382	31	13	18	351	7	344	0	343	2	341	39	18	21	628465	514	0	8.15	0.07	99.4505
2024-02-23	07:32:28	6	6	22	49	99	0.25	20.78	0.046	0.35	0.25	21.5	20.712	0.1	0.068	0.054	836	307	15	619	227	11	0.74	3.98	1.462	0.072	480	13	7	6	467	55	412	0	429	25	404	51	37	14	629672	1207	1	8.15	0.07	99.4505
2024-02-23	08:02:29	6	6	21.9	50	99	0.25	20.78	0.048	0.35	0.25	21.5	20.643	0.16	0.137	0.112	1652	607	30	1290	474	23	0.781	7.938	2.915	0.144	641	346	224	122	295	96	199	26	245	67	178	396	253	143	630448	776	0	8.15	0.07	99.4505
2024-02-23	08:32:29	6	6	22	50	99	0.25	20.77	0.05	0.35	0.25	21.5	20.428	0.334	0.342	0.285	4105	1508	75	3272	1202	60	0.797	19.795	7.271	0.36	13204	8774	7324	1450	4430	3637	793	1204	3420	2910	510	9784	8051	1733	636355	5907	3	8.22	0.07	99.4505
2024-02-23	09:02:28	6	6	22	50	99	0.25	20.76	0.05	0.35	0.25	21.5	20.497	0.267	0.264	0.217	3180	1168	58	2502	919	46	0.787	15.298	5.619	0.278	5059	3719	3065	654	1340	1065	275	434	1856	1584	272	3203	2546	657	638403	2047	1	8.24	0.07	99.4505
2024-02-23	09:32:29	6	6	22	50	99	0.25	20.76	0.051	0.35	0.25	21.5	20.545	0.235	0.215	0.185	2583	949	47	2139	786	39	0.828	12.545	4.608	0.228	40	40	16	24	0	0	0	402	0	0	0	40	16	24	638435	33	0	8.24	0.07	99.4505
2024-02-23	10:02:29	6	6	22	50	99	0.25	20.76	0.05	0.35	0.25	21.5	20.545	0.228	0.215	0.178	2584	949	47	2040	749	37	0.79	12.438	4.568	0.226	284	284	48	236	0	0	0	373	0	0	0	284	48	236	639356	921	1	8.24	0.07	99.4505
2024-02-23	10:32:29	6	6	22	50	99	0.25	20.76	0.05	0.35	0.25	21.5	20.555	0.229	0.205	0.179	2442	897	44	2054	754	37	0.841	11.894	4.369	0.216	827	612	477	135	215	151	64	239	177	148	29	650	480	170	639827	471	0	8.24	0.07	99.4505
2024-02-23	11:02:28	6	6	22	50	99	0.25	20.76	0.051	0.35	0.25	21.5	20.565	0.224	0.195	0.173	2327	855	42	2001	735	36	0.86	11.385	4.182	0.207	110	105	52	53	5	0	5	423	0	0	0	110	52	58	640023	196	0	8.24	0.07	99.4505
2024-02-23	11:32:29	6	6	21.9	50	99	0.25	20.77	0.05	0.35	0.25	21.5	20.418	0.344	0.352	0.294	4216	1548	77	3374	1239	61	0.8	20.346	7.473	0.37	39184	24433	20580	3853	14751	12408	2343	3283	6437	5368	1069	32747	27620	5127	653122	13099	7	8.32	0.07	99.4505
2024-02-23	12:02:28	6	6	22	51	99	0.25	20.78	0.049	0.35	0.25	21.5	20.545	0.243	0.235	0.194	2833	1041	52	2242	823	41	0.791	13.646	5.012	0.248	4820	3299	2673	626	1521	1174	347	282	1139	935	204	3681	2912	769	655142	2020	1	8.33	0.07	99.4505
2024-02-23	12:32:29	6	6	22	50	99	0.25	20.78	0.049	0.35	0.25	21.5	20.604	0.19	0.176	0.141	2128	782	39	1623	596	30	0.763	10.181	3.739	0.185	143	95	46	49	48	13	35	5	57	28	29	86	31	55	655296	154	0	8.33	0.07	99.4505
2024-02-23	13:02:29	6	6	22	50	99	0.25	20.78	0.049	0.35	0.25	21.5	20.565	0.224	0.215	0.176	2590	951	47	2020	742	37	0.78	12.44	4.569	0.226	134	122	27	95	12	0	12	0	93	13	80	41	14	27	656193	897	0	8.33	0.07	99.4505
2024-02-23	13:32:29	6	6	22	50	99	0.25	20.78	0.048	0.35	0.25	21.5	20.545	0.231	0.235	0.182	2860	1050	52	2102	772	38	0.735	13.595	4.993	0.247	49	44	11	33	5	1	4	0	11	3	8	38	9	29	656311	118	0	8.33	0.07	99.4505
2024-02-23	14:02:29	6	6	22	50	99	0.25	20.78	0.049	0.35	0.25	21.5	20.448	0.322	0.332	0.273	4016	1475	73	3151	1157	57	0.785	19.313	7.094	0.351	26953	17542	14710	2832	9411	7851	1560	2583	7795	6499	1296	19158	16062	3096	669258	12947	7	8.38	0.07	99.4505
2024-02-23	14:32:28	6	6	21.9	51	99	0.25	20.78	0.048	0.35	0.25	21.6	20.213	0.512	0.567	0.464	6838	2512	124	5337	1960	97	0.78	32.852	12.067	0.598	48071	29761	25155	4606	18310	15362	2948	3653	13968	11705	2263	34103	28812	5291	689123	19865	11	8.45	0.07	99.4505
2024-02-23	15:02:29	6	6	22	50	99	0.25	20.76	0.055	0.35	0.25	21.5	20.321	0.503	0.44	0.448	5038	1851	92	5157	1894	94	1.024	25.559	9.388	0.465	17868	11859	9894	1965	6009	4922	1087	1665	4342	3671	671	13526	11145	2381	695835	6712	4	9.74	0.07	99.4505
2024-02-23	15:32:29	6	6	22	50	99	0.25	20.76	0.056	0.35	0.25	21.5	20.379	0.467	0.381	0.411	4316	1585	79	4746	1743	86	1.1	22.257	8.175	0.405	4065	2503	2005	498	1562	1216	346	424	733	625	108	3332	2596	736	697836	2001	1	9.91	0.07	99.4505
2024-02-23	16:02:28	6	6	22	50	99	0.25	20.76	0.053	0.35	0.25	21.5	20.409	0.449	0.352	0.396	3932	1444	72	4573	1680	83	1.163	20.556	7.55	0.374	3248	2023	1540	483	1225	946	279	249	506	399	107	2742	2087	655	699595	1759	1	10.35	0.07	99.4505
2024-02-23	16:32:29	6	6	22	49	99	0.25	20.78	0.051	0.35	0.25	21.5	20.487	0.368	0.293	0.317	3317	1218	60	3664	1346	67	1.105	17.125	6.29	0.312	3016	1921	1506	415	1095	834	261	226	568	483	85	2448	1857	591	701229	1635	1	10.69	0.07	99.4505
2024-02-23	17:02:29	6	6	22	50	99	0.25	20.78	0.049	0.35	0.25	21.5	20.458	0.396	0.322	0.347	3627	1332	66	3984	1463	72	1.098	18.701	6.869	0.34	2101	1416	1096	320	685	475	210	217	311	276	35	1790	1295	495	702421	1192	1	10.98	0.07	99.4505
2024-02-23	17:32:28	6	6	22	50	99	0.25	20.78	0.049	0.35	0.25	21.6	20.418	0.439	0.362	0.389	4066	1493	74	4467	1641	81	1.099	20.963	7.7	0.382	3773	2556	2048	508	1217	920	297	214	1012	802	210	2761	2166	595	704115	1694	1	11.26	0.07	99.4505
2024-02-23	18:02:29	6	6	22	50	99	0.25	20.78	0.049	0.35	0.25	21.6	20.477	0.385	0.303	0.336	3396	1247	62	3878	1425	71	1.142	17.675	6.492	0.322	2311	1561	1252	309	750	594	156	217	1093	881	212	1218	965	253	705319	1204	1	11.41	0.07	99.4505
2024-02-23	18:32:29	6	6	22	50	0	0.25	20.78	0.049	0.35	0.25	21.5	20.379	0.475	0.401	0.426	4546	1670	83	4913	1804	89	1.081	23.349	8.576	0.425	19493	11837	9881	1956	7656	6379	1277	1878	5536	4640	896	13957	11620	2337	715367	10049	6	11.85	0.07	99.4505
2024-02-23	19:02:29	6	6	22.1	51	0	0.25	20.78	0.049	0.35	0.25	21.4	20.33	0.529	0.45	0.48	5074	1864	92	5512	2024	100	1.086	26.093	9.584	0.475	30613	18273	15324	2949	12340	10370	1970	2638	5968	5113	855	24645	20581	4064	729899	14532	8	12.26	0.07	99.4505
2024-02-23	19:32:28	6	6	22	50	0	0.25	20.78	0.048	0.35	0.25	21.4	20.311	0.539	0.469	0.49	5316	1953	97	5624	2066	102	1.058	27.171	9.98	0.495	33031	21865	18641	3224	11166	9342	1824	2789	6291	5360	931	26740	22623	4117	765930	36031	20	12.44	0.07	114.835
2024-02-23	20:02:29	6	6	22	51	0	0.25	20.78	0.049	0.35	0.25	21.4	20.311	0.565	0.469	0.516	5300	1947	96	5987	2199	109	1.13	27.509	10.104	0.501	41006	24582	20647	3935	16424	13928	2496	3445	8491	7033	1458	32515	27542	4973	785343	19413	11	12.72	0.07	111.538
2024-02-23	20:32:28	6	6	22	50	0	0.25	20.78	0.049	0.35	0.25	21.5	20.311	0.551	0.469	0.502	5280	1939	96	5761	2116	105	1.091	27.179	9.983	0.495	42614	25544	21519	4025	17070	14474	2596	3570	8378	7002	1376	34236	28991	5245	818980	33637	19	12.92	0.07	111.538
2024-02-23	21:02:29	6	6	22	50	0	0.25	20.78	0.048	0.35	0.25	21.5	20.311	0.552	0.469	0.504	5296	1945	96	5806	2132	106	1.096	27.292	10.024	0.497	55135	34516	29204	5312	20619	17530	3089	4682	11223	9436	1787	43912	37298	6614	855857	36877	20	13.11	0.07	111.538
2024-02-23	21:32:28	6	6	22	50	0	0.25	20.78	0.049	0.35	0.25	21.4	20.311	0.541	0.469	0.491	5340	1961	97	5666	2081	103	1.061	27.313	10.032	0.497	43087	26976	22792	4184	16111	13582	2529	3492	11182	9363	1819	31905	27011	4894	873886	18030	10	13.19	0.07	111.538
2024-02-23	22:02:28	6	6	22	50	0	0.25	20.78	0.049	0.35	0.25	21.5	20.35	0.481	0.43	0.432	4949	1818	90	4983	1830	91	1.007	25.015	9.188	0.455	33770	20957	17531	3426	12813	10731	2082	2396	8096	6656	1440	25674	21606	4068	897430	23544	13	13.52	0.07	111.538
2024-02-23	22:32:28	6	6	22	50	0	0.25	20.78	0.049	0.35	0.25	21.4	20.418	0.397	0.362	0.348	4223	1551	77	4025	1478	73	0.953	21.094	7.748	0.384	26049	16172	13446	2726	9877	8292	1585	1849	5710	4847	863	20339	16891	3448	914412	16983	9	13.72	0.07	111.538
2024-02-23	23:02:29	6	6	22.1	51	0	0.25	20.78	0.049	0.35	0.25	21.4	20.575	0.232	0.205	0.183	2434	894	44	2116	777	39	0.869	11.933	4.383	0.217	32	32	12	20	0	0	0	254	0	0	0	32	12	20	914431	18	0	13.72	0.07	111.538
2024-02-23	23:32:29	6	6	22	50	0	0.25	20.78	0.046	0.35	0.25	21.4	20.565	0.235	0.215	0.189	2563	941	47	2177	800	40	0.85	12.507	4.594	0.228	418	137	61	76	281	92	189	45	223	74	149	195	79	116	915149	719	0	13.72	0.07	111.538
2024-02-24	00:02:29	6	6	22	50	0	0.25	20.78	0.047	0.35	0.25	21.4	20.477	0.312	0.303	0.265	3627	1332	66	3079	1131	56	0.849	17.699	6.501	0.322	22998	14369	12040	2329	8629	7256	1373	2097	4987	4185	802	18011	15111	2900	923848	8699	5	13.77	0.07	111.538
2024-02-24	00:32:29	6	6	22	50	0	0.25	20.78	0.047	0.35	0.25	21.4	20.545	0.243	0.235	0.196	2829	1039	51	2269	833	41	0.802	13.661	5.018	0.249	5688	3712	3087	625	1976	1641	335	387	1211	1024	187	4477	3704	773	925923	2075	1	13.78	0.07	111.538
2024-02-24	01:02:29	6	6	22	50	0	0.25	20.78	0.046	0.35	0.25	21.4	20.643	0.167	0.137	0.121	1625	597	30	1401	514	25	0.862	7.954	2.921	0.145	121	74	29	45	47	1	46	17	0	0	0	121	30	91	926437	514	0	13.78	0.07	111.538
2024-02-24	01:32:29	6	6	22.1	50	0	0.25	20.78	0.046	0.35	0.25	21.4	20.565	0.212	0.215	0.166	2625	964	48	1913	703	35	0.729	12.461	4.577	0.227	42	42	0	42	0	0	0	101	0	0	0	42	0	42	926679	242	0	13.78	0.07	111.538
2024-02-24	02:02:29	6	6	22	50	0	0.25	20.78	0.046	0.35	0.25	21.4	20.487	0.289	0.293	0.243	3545	1302	65	2812	1033	51	0.793	17.083	6.274	0.311	13439	8953	7410	1543	4486	3667	819	1256	3640	3098	542	9799	7979	1820	931939	5260	3	13.84	0.07	111.538
2024-02-24	02:32:29	6	6	22	50	0	0.25	20.78	0.046	0.35	0.25	21.4	20.624	0.17	0.156	0.124	1899	697	35	1435	527	26	0.756	9.069	3.331	0.165	89	77	34	43	12	3	9	41	59	24	35	30	13	17	932050	110	0	13.84	0.07	111.538
2024-02-24	03:02:29	6	6	22	50	0	0.25	20.78	0.046	0.35	0.25	21.4	20.682	0.131	0.098	0.085	1165	428	21	981	360	18	0.842	5.678	2.086	0.103	182	130	71	59	52	26	26	345	114	61	53	68	36	32	932217	168	0	13.84	0.07	111.538
2024-02-24	03:32:28	6	6	22	50	0	0.25	20.78	0.045	0.35	0.25	21.4	20.712	0.108	0.068	0.063	807	296	15	728	267	13	0.903	3.984	1.463	0.073	77	1	1	0	76	2	74	254	2	2	0	75	1	74	932441	224	0	13.84	0.07	111.538
2024-02-24	04:02:29	6	6	22	50	0	0.25	20.78	0.045	0.35	0.25	21.4	20.712	0.101	0.068	0.056	823	302	15	649	238	12	0.788	3.963	1.455	0.072	210	65	26	39	145	25	120	199	60	31	29	150	20	130	932667	226	0	13.84	0.07	111.538
2024-02-24	04:32:29	6	6	22	50	0	0.25	20.78	0.044	0.35	0.25	21.4	20.682	0.126	0.098	0.082	1179	433	21	948	348	17	0.804	5.694	2.091	0.104	1033	862	582	280	171	73	98	176	702	463	239	331	192	139	933392	725	0	13.84	0.07	111.538
2024-02-24	05:02:29	6	6	22	50	0	0.25	20.78	0.044	0.35	0.25	21.4	20.682	0.119	0.098	0.074	1194	438	22	853	313	16	0.715	5.649	2.075	0.103	235	155	57	98	80	21	59	1	91	38	53	144	40	104	933594	202	0	13.84	0.07	111.538
2024-02-24	05:32:29	6	6	22	50	0	0.25	20.78	0.044	0.35	0.25	21.4	20.712	0.096	0.068	0.052	839	308	15	598	220	11	0.713	3.968	1.457	0.072	69	57	14	43	12	6	6	0	55	16	39	14	4	10	933898	304	0	13.84	0.07	111.538
2024-02-24	06:02:28	6	6	22	50	0	0.25	20.78	0.044	0.35	0.25	21.4	20.731	0.088	0.049	0.044	578	212	11	508	187	9	0.879	2.841	1.043	0.052	2	0	0	0	2	0	2	0	0	0	0	2	0	2	933899	1	0	13.84	0.07	111.538
2024-02-24	06:32:29	6	6	22	50	99	0.25	20.78	0.044	0.35	0.25	21.4	20.731	0.088	0.049	0.045	573	210	10	512	188	9	0.894	2.823	1.037	0.051	14	5	0	5	9	2	7	1	6	1	5	8	1	7	933906	7	0	13.84	0.07	111.538
2024-02-24	07:02:29	6	6	22	50	99	0.25	20.78	0.045	0.35	0.25	21.5	20.643	0.155	0.137	0.11	1655	608	30	1266	465	23	0.765	7.923	2.91	0.144	1119	802	543	259	317	86	231	58	494	356	138	625	273	352	934675	770	0	13.84	0.07	111.538
2024-02-24	07:32:29	6	6	22	51	99	0.25	20.78	0.045	0.35	0.25	21.5	20.379	0.379	0.401	0.333	4816	1769	88	3834	1408	70	0.796	23.219	8.528	0.423	24492	16071	13516	2555	8421	6921	1500	1664	10005	8434	1571	14487	12003	2484	945085	10409	6	13.95	0.07	111.538
2024-02-24	08:02:28	6	6	22	50	99	0.25	20.78	0.045	0.35	0.25	21.5	20.545	0.238	0.235	0.193	2823	1037	51	2218	815	40	0.786	13.581	4.988	0.247	238	193	124	69	45	5	40	420	0	0	0	238	129	109	945269	185	0	13.95	0.07	111.538
2024-02-24	08:32:29	6	6	22	50	99	0.25	20.78	0.046	0.35	0.25	21.5	20.545	0.247	0.235	0.201	2809	1032	51	2319	852	42	0.826	13.635	5.008	0.248	976	756	535	221	220	157	63	402	202	179	23	774	513	261	945780	511	0	13.96	0.07	111.538
2024-02-24	09:02:29	6	6	22	50	99	0.25	20.78	0.045	0.35	0.25	21.5	20.614	0.186	0.166	0.142	1981	728	36	1626	597	30	0.821	9.606	3.528	0.175	91	60	25	35	31	0	31	0	0	0	0	91	25	66	946128	348	0	13.96	0.07	111.538
2024-02-24	09:32:28	6	6	22	51	99	0.25	20.78	0.045	0.35	0.25	21.5	20.594	0.196	0.186	0.151	2242	823	41	1741	639	32	0.776	10.76	3.952	0.196	129	122	64	58	7	0	7	0	0	0	0	129	64	65	946185	57	0	13.96	0.07	111.538
2024-02-24	10:02:28	6	6	22	50	99	0.25	20.78	0.044	0.35	0.25	21.5	20.594	0.197	0.186	0.152	2234	821	41	1748	642	32	0.782	10.738	3.944	0.195	106	98	22	76	8	2	6	0	3	2	1	103	22	81	946479	294	0	13.96	0.07	111.538
2024-02-24	10:32:28	6	6	22	50	99	0.25	20.78	0.043	0.35	0.25	21.5	20.594	0.197	0.186	0.153	2244	824	41	1773	651	32	0.79	10.805	3.968	0.197	65	65	14	51	0	0	0	0	0	0	0	65	14	51	946687	208	0	13.96	0.07	111.538
2024-02-24	11:02:28	6	6	21.9	50	99	0.25	20.78	0.043	0.35	0.25	21.6	20.565	0.218	0.215	0.174	2600	955	47	2010	738	37	0.773	12.47	4.58	0.227	82	75	42	33	7	4	3	1	5	2	3	77	44	33	946773	86	0	13.96	0.07	111.538
2024-02-24	11:32:28	6	6	22	50	99	0.25	20.78	0.043	0.35	0.25	21.5	20.477	0.314	0.303	0.271	3581	1315	65	3111	1143	57	0.869	17.555	6.448	0.319	22763	14262	11983	2279	8501	7187	1314	2105	6688	5633	1055	16075	13537	2538	957545	10772	6	13.97	0.07	111.538
2024-02-24	12:02:29	6	6	22	50	99	0.25	20.78	0.044	0.35	0.25	21.6	20.409	0.375	0.371	0.331	4388	1612	80	3806	1398	69	0.867	21.503	7.898	0.391	48199	29332	24853	4479	18867	15900	2967	3500	15086	12725	2361	33113	28028	5085	977658	20113	11	13.99	0.07	111.538
2024-02-24	12:32:29	6	6	22	49	99	0.25	20.78	0.044	0.35	0.25	21.5	20.409	0.36	0.371	0.317	4456	1637	81	3658	1344	67	0.821	21.608	7.937	0.393	37332	23781	20039	3742	13551	11411	2140	2435	12963	10944	2019	24369	20506	3863	992176	14518	8	14	0.07	111.538
2024-02-24	13:02:29	6	6	22	50	99	0.25	20.78	0.044	0.35	0.25	21.6	20.409	0.362	0.371	0.318	4456	1637	81	3684	1353	67	0.827	21.638	7.947	0.394	30351	18699	15668	3031	11652	9787	1865	2315	13777	11550	2227	16574	13905	2669	1006777	14600	8	14	0.07	111.538
2024-02-24	13:32:29	6	6	21.9	50	99	0.25	20.78	0.044	0.35	0.25	21.5	20.428	0.337	0.352	0.293	4218	1549	77	3364	1236	61	0.798	20.344	7.472	0.37	25932	17170	14530	2640	8762	7253	1509	1893	9416	7824	1592	16516	13959	2557	1017894	11117	6	14.07	0.07	111.538
2024-02-24	14:02:29	6	6	22	50	99	0.25	20.78	0.043	0.35	0.25	21.5	20.594	0.201	0.186	0.157	2221	816	40	1809	664	33	0.814	10.752	3.949	0.196	116	38	22	16	78	7	71	0	1	1	0	115	28	87	1018097	203	0	14.07	0.07	111.538
2024-02-24	14:32:28	6	6	22	50	99	0.25	20.78	0.044	0.35	0.25	21.5	20.565	0.211	0.215	0.167	2617	961	48	1924	707	35	0.735	12.441	4.57	0.226	135	82	25	57	53	15	38	0	12	9	3	123	31	92	1018308	211	0	14.07	0.07	111.538
2024-02-24	15:02:28	6	6	21.9	51	99	0.25	20.78	0.043	0.35	0.25	21.6	20.526	0.261	0.254	0.217	3043	1118	55	2507	921	46	0.824	14.766	5.423	0.269	15003	9697	8107	1590	5306	4479	827	1147	3690	3128	562	11313	9458	1855	1024493	6185	3	14.08	0.07	111.538
2024-02-24	15:32:28	6	6	22	50	99	0.25	20.78	0.043	0.35	0.25	21.6	20.33	0.404	0.45	0.361	5442	1999	99	4154	1526	76	0.763	26.04	9.565	0.474	51398	31471	26720	4751	19927	16894	3033	3215	13721	11521	2200	37677	32093	5584	1044119	19626	11	14.08	0.07	111.538
2024-02-24	16:02:28	6	6	22	50	99	0.25	20.78	0.043	0.35	0.25	21.6	20.33	0.407	0.45	0.364	5450	2002	99	4204	1544	77	0.771	26.127	9.596	0.476	52359	32347	27592	4755	20012	17026	2986	3304	18577	15844	2733	33782	28774	5008	1064333	20214	11	14.09	0.07	111.538
2024-02-24	16:32:29	6	6	22	50	99	0.25	20.78	0.044	0.35	0.25	21.6	20.379	0.369	0.401	0.325	4822	1771	88	3726	1369	68	0.773	23.123	8.493	0.421	47575	30599	26230	4369	16976	14431	2545	3035	15098	12752	2346	32477	27909	4568	1082411	18078	10	14.13	0.07	111.538
2024-02-24	17:02:28	6	6	22.1	48	99	0.25	20.78	0.044	0.35	0.25	21.6	20.389	0.366	0.391	0.322	4731	1738	86	3726	1369	68	0.788	22.766	8.362	0.414	33802	21890	18660	3230	11912	10075	1837	1887	11385	9625	1760	22417	19110	3307	1097139	14728	8	14.15	0.07	111.538
2024-02-24	17:32:28	6	6	22	50	99	0.25	20.78	0.048	0.35	0.25	21.5	20.33	0.494	0.45	0.446	5195	1908	95	5141	1888	94	0.99	26.158	9.608	0.476	25166	16333	13904	2429	8833	7352	1481	1723	9731	8213	1518	15435	13043	2392	1109532	12394	7	15.39	0.07	111.538
2024-02-24	18:02:29	6	6	22	50	99	0.25	20.78	0.054	0.35	0.25	21.6	20.36	0.492	0.42	0.438	4787	1758	87	5041	1852	92	1.053	24.44	8.977	0.445	6676	4928	4153	775	1748	1274	474	300	2480	2150	330	4196	3277	919	1116694	7161	4	15.81	0.07	99.4505
2024-02-24	18:32:28	6	6	22.1	50	0	0.25	20.78	0.049	0.35	0.25	21.5	20.418	0.445	0.362	0.396	4077	1497	74	4576	1681	83	1.122	21.128	7.76	0.385	3873	2350	1880	470	1523	1197	326	173	1956	1630	326	1917	1447	470	1118722	2029	1	16.43	0.07	99.4505
2024-02-24	19:02:28	6	6	22	51	0	0.25	20.78	0.048	0.35	0.25	21.5	20.448	0.412	0.332	0.364	3741	1374	68	4205	1545	77	1.124	19.395	7.124	0.353	257	178	60	118	79	18	61	109	15	9	6	242	69	173	1119786	1064	1	17.01	0.07	99.4505
2024-02-24	19:32:29	6	6	22	50	0	0.25	20.78	0.047	0.35	0.25	21.5	20.379	0.483	0.401	0.436	4507	1655	82	5020	1844	91	1.114	23.312	8.563	0.424	18655	10741	8969	1772	7914	6594	1320	1162	7915	6703	1212	10740	8860	1880	1126774	6988	4	17.63	0.07	99.4505
2024-02-24	20:02:29	6	6	22	50	0	0.25	20.78	0.046	0.35	0.25	21.5	20.428	0.447	0.352	0.401	3914	1438	71	4631	1701	84	1.183	20.547	7.547	0.374	2805	1657	1259	398	1148	859	289	115	920	741	179	1885	1377	508	1128633	1858	1	17.75	0.07	99.4505
2024-02-24	20:32:29	6	6	22	50	0	0.25	20.78	0.046	0.35	0.25	21.4	20.497	0.37	0.283	0.323	3165	1162	58	3751	1378	68	1.185	16.621	6.105	0.303	3169	1655	1266	389	1514	1047	467	89	488	339	149	2681	1974	707	1131475	2843	2	17.76	0.07	99.4505
2024-02-24	21:02:29	6	6	21.9	50	0	0.25	20.78	0.046	0.35	0.25	21.4	20.448	0.416	0.332	0.369	3733	1371	68	4275	1570	78	1.145	19.442	7.141	0.354	2514	1699	1339	360	815	580	235	226	465	390	75	2049	1529	520	1132905	1430	1	17.92	0.07	99.4505
2024-02-24	21:32:28	6	6	22	50	0	0.25	20.78	0.046	0.35	0.25	21.5	20.311	0.571	0.469	0.526	5222	1918	95	6043	2219	110	1.157	27.265	10.014	0.496	21126	13023	10861	2162	8103	6606	1497	1214	7164	5835	1329	13962	11632	2330	1143637	10732	6	18.35	0.07	99.4505
2024-02-24	22:02:29	6	6	22	50	0	0.25	20.78	0.046	0.35	0.25	21.4	20.428	0.449	0.352	0.402	3894	1430	71	4630	1700	84	1.189	20.468	7.518	0.373	6340	4087	3367	720	2253	1817	436	450	1975	1622	353	4365	3562	803	1147905	4268	2	18.47	0.07	99.4505
2024-02-24	22:32:29	6	6	22	50	0	0.25	20.78	0.046	0.35	0.25	21.5	20.409	0.471	0.371	0.425	4126	1515	75	4906	1802	89	1.189	21.686	7.965	0.395	18647	11988	10034	1954	6659	5423	1236	1173	5510	4531	979	13137	10926	2211	1158479	10574	6	18.59	0.07	99.4505
2024-02-24	23:02:29	6	6	21.9	51	0	0.25	20.78	0.046	0.35	0.25	21.5	20.34	0.552	0.44	0.506	4867	1788	89	5834	2143	106	1.199	25.634	9.415	0.467	25071	15418	12978	2440	9653	8055	1598	1546	8518	7114	1404	16553	13919	2634	1178757	20278	11	18.85	0.07	99.4505
2024-02-24	23:32:29	6	6	22	50	0	0.25	20.78	0.045	0.35	0.25	21.5	20.409	0.474	0.371	0.429	4129	1516	75	4976	1828	91	1.205	21.775	7.998	0.396	15905	10227	8504	1723	5678	4647	1031	897	5892	4925	967	10013	8226	1787	1185580	6822	4	19.1	0.07	99.4505
2024-02-25	00:02:28	6	6	22	50	0	0.25	20.78	0.046	0.35	0.25	21.5	20.545	0.324	0.235	0.278	2573	945	47	3208	1178	58	1.247	13.687	5.027	0.249	141	141	34	107	0	0	0	0	0	0	0	141	34	107	1185791	211	0	19.11	0.07	99.4505
2024-02-25	00:32:28	6	6	22	50	0	0.25	20.78	0.045	0.35	0.25	21.4	20.428	0.435	0.352	0.39	3947	1450	72	4500	1653	82	1.14	20.531	7.541	0.374	32031	20671	17460	3211	11360	9443	1917	2663	8381	7021	1360	23650	19882	3768	1204036	18245	10	19.33	0.07	99.4505
2024-02-25	01:02:28	6	6	22	50	0	0.25	20.78	0.044	0.35	0.25	21.4	20.555	0.289	0.225	0.244	2512	923	46	2796	1027	51	1.113	12.991	4.771	0.236	4574	2836	2353	483	1738	1428	310	462	1574	1345	229	3000	2436	564	1206538	2502	1	19.37	0.07	99.4505
2024-02-25	01:32:28	6	6	22	50	0	0.25	20.78	0.044	0.35	0.25	21.5	20.643	0.195	0.137	0.151	1530	562	28	1730	635	31	1.13	7.944	2.918	0.145	691	455	274	181	236	162	74	26	74	65	9	617	371	246	1207323	784	0	19.37	0.07	99.4505
2024-02-25	02:02:29	6	6	22	50	0	0.25	20.78	0.045	0.35	0.25	21.5	20.604	0.219	0.176	0.175	2031	746	37	2015	740	37	0.992	10.234	3.759	0.186	119	104	22	82	15	2	13	0	0	0	0	119	24	95	1207670	347	0	19.37	0.07	99.4505
2024-02-25	02:32:28	6	6	22	49	0	0.25	20.78	0.044	0.35	0.25	21.4	20.594	0.234	0.186	0.19	2126	781	39	2184	802	40	1.027	10.793	3.964	0.196	3385	2240	1806	434	1145	926	219	242	829	722	107	2556	2010	546	1209986	2316	1	19.37	0.07	99.4505
2024-02-25	03:02:28	6	6	22	51	0	0.25	20.78	0.044	0.35	0.25	21.4	20.497	0.328	0.283	0.284	3263	1198	59	3265	1199	59	1.001	16.47	6.049	0.3	17724	11807	9902	1905	5917	4939	978	1637	4481	3804	677	13243	11037	2206	1218267	8281	5	19.44	0.07	99.4505
2024-02-25	03:32:29	6	6	22	50	0	0.25	20.78	0.044	0.35	0.25	21.5	20.643	0.176	0.137	0.133	1595	586	29	1534	564	28	0.962	7.984	2.932	0.145	97	29	13	16	68	3	65	0	2	1	1	95	15	80	1218532	265	0	19.45	0.07	99.4505
2024-02-25	04:02:29	6	6	22	50	0	0.25	20.78	0.044	0.35	0.25	21.4	20.682	0.13	0.098	0.087	1164	428	21	1002	368	18	0.861	5.696	2.092	0.104	82	46	33	13	36	8	28	0	0	0	0	82	41	41	1218583	51	0	19.45	0.07	99.4505
2024-02-25	04:32:29	6	6	22	50	0	0.25	20.78	0.043	0.35	0.25	21.5	20.712	0.105	0.068	0.062	808	297	15	709	260	13	0.877	3.967	1.457	0.072	204	0	0	0	204	0	204	0	0	0	0	204	0	204	1219401	818	0	19.45	0.07	99.4505
2024-02-25	05:02:28	6	6	22	50	0	0.25	20.78	0.043	0.35	0.25	21.5	20.731	0.094	0.049	0.051	553	203	10	585	215	11	1.057	2.827	1.038	0.051	20	17	2	15	3	0	3	0	0	0	0	20	2	18	1219752	351	0	19.45	0.07	99.4505
2024-02-25	05:32:28	6	6	22	50	0	0.25	20.78	0.043	0.35	0.25	21.4	20.731	0.089	0.049	0.046	575	211	10	527	193	10	0.917	2.847	1.046	0.052	111	44	4	40	67	1	66	0	0	0	0	111	5	106	1220185	434	0	19.45	0.07	99.4505
2024-02-25	06:02:29	6	6	22	50	0	0.25	20.78	0.044	0.35	0.25	21.4	20.731	0.085	0.049	0.041	588	216	11	474	174	9	0.806	2.841	1.044	0.052	88	36	24	12	52	0	52	0	0	0	0	88	24	64	1220566	381	0	19.45	0.07	99.4505
2024-02-25	06:32:28	6	6	21.9	50	99	0.25	20.78	0.043	0.35	0.25	21.4	20.614	0.197	0.166	0.154	1949	716	35	1772	651	32	0.909	9.64	3.541	0.175	3598	2721	2101	620	877	647	230	609	986	740	246	2612	2008	604	1222840	2274	1	19.45	0.07	99.4505
2024-02-25	07:02:29	6	6	22	51	99	0.25	20.78	0.045	0.35	0.25	21.5	20.409	0.394	0.371	0.349	4337	1593	79	4016	1475	73	0.926	21.533	7.909	0.392	27018	16473	13724	2749	10545	8805	1740	1517	11203	9370	1833	15815	13159	2656	1234293	11453	6	19.59	0.07	99.4505
2024-02-25	07:32:28	6	6	22	50	99	0.25	20.78	0.045	0.35	0.25	21.6	20.585	0.226	0.195	0.181	2303	846	42	2089	767	38	0.907	11.387	4.183	0.207	709	652	448	204	57	2	55	50	0	0	0	709	450	259	1235212	919	1	19.59	0.07	99.4505
2024-02-25	08:02:29	6	6	21.9	50	99	0.25	20.78	0.045	0.35	0.25	21.6	20.604	0.207	0.176	0.162	2074	762	38	1876	689	34	0.905	10.249	3.764	0.187	293	247	107	140	46	18	28	3	9	6	3	284	119	165	1235570	359	0	19.59	0.07	99.4505
2024-02-25	08:32:29	6	6	22	50	99	0.25	20.78	0.044	0.35	0.25	21.5	20.594	0.215	0.186	0.171	2192	805	40	1972	724	36	0.9	10.821	3.974	0.197	166	108	61	47	58	0	58	0	0	0	0	166	61	105	1236042	472	0	19.59	0.07	99.4505
2024-02-25	09:02:28	6	6	22	50	99	0.25	20.78	0.046	0.35	0.25	21.5	20.545	0.259	0.235	0.214	2768	1017	50	2463	905	45	0.89	13.632	5.007	0.248	6077	4017	3308	709	2060	1636	424	902	1268	1057	211	4809	3887	922	1240074	4032	2	19.6	0.07	99.4505
2024-02-25	09:32:28	6	6	22	50	99	0.25	20.78	0.046	0.35	0.25	21.5	20.643	0.168	0.137	0.123	1625	597	30	1417	520	26	0.872	7.972	2.928	0.145	320	39	5	34	281	0	281	788	0	0	0	320	5	315	1241098	1024	1	19.6	0.07	99.4505
2024-02-25	10:02:28	6	6	22	50	99	0.25	20.78	0.046	0.35	0.25	21.5	20.614	0.193	0.166	0.147	1977	726	36	1702	625	31	0.861	9.674	3.553	0.176	259	60	23	37	199	0	199	793	0	0	0	259	23	236	1242325	1226	1	19.6	0.07	99.4505
2024-02-25	10:32:29	6	6	22	51	99	0.25	20.78	0.046	0.35	0.25	21.5	20.526	0.274	0.254	0.228	3000	1102	55	2625	964	48	0.875	14.724	5.408	0.268	9915	6465	5414	1051	3450	2780	670	1185	2127	1761	366	7788	6433	1355	1247504	5180	3	19.6	0.07	99.4505
2024-02-25	11:02:29	6	6	22	50	99	0.25	20.78	0.046	0.35	0.25	21.5	20.565	0.242	0.215	0.195	2528	929	46	2244	824	41	0.887	12.446	4.571	0.227	7561	5010	4104	906	2551	1944	607	861	3311	2697	614	4250	3351	899	1252426	4922	3	19.6	0.07	99.4505
2024-02-25	11:32:28	6	6	22	49	99	0.25	20.78	0.047	0.35	0.25	21.5	20.594	0.209	0.186	0.162	2200	808	40	1856	682	34	0.844	10.722	3.938	0.195	320	78	15	63	242	39	203	43	47	12	35	273	42	231	1253614	1187	1	19.6	0.07	99.4505
2024-02-25	12:02:29	6	6	22	50	99	0.25	20.78	0.046	0.35	0.25	21.6	20.585	0.222	0.195	0.176	2308	848	42	2021	742	37	0.875	11.332	4.162	0.206	287	151	59	92	136	25	111	32	124	43	81	163	41	122	1254432	818	0	19.6	0.07	99.4505
2024-02-25	12:32:29	6	6	22	49	99	0.25	20.78	0.047	0.35	0.25	21.5	20.565	0.233	0.215	0.186	2568	943	47	2141	786	39	0.834	12.489	4.587	0.227	338	150	71	79	188	58	130	39	129	58	71	209	71	138	1255017	585	0	19.6	0.07	99.4505
2024-02-25	13:02:28	6	6	22	50	99	0.25	20.78	0.047	0.35	0.25	21.5	20.497	0.301	0.283	0.255	3356	1233	61	2937	1079	53	0.875	16.475	6.051	0.3	16523	10806	9120	1686	5717	4784	933	1534	6236	5324	912	10287	8580	1707	1264764	9747	5	19.6	0.07	99.4505
2024-02-25	13:32:28	6	6	22	50	99	0.25	20.78	0.047	0.35	0.25	21.5	20.428	0.364	0.352	0.317	4175	1533	76	3666	1346	67	0.878	20.508	7.532	0.373	36212	24098	20520	3578	12114	10251	1863	2676	12125	10390	1735	24087	20381	3706	1281514	16750	9	19.75	0.07	99.4505
2024-02-25	14:02:29	6	6	22	50	99	0.25	20.78	0.047	0.35	0.25	21.5	20.604	0.204	0.176	0.156	2098	770	38	1812	665	33	0.864	10.271	3.772	0.187	161	136	72	64	25	18	7	11	22	18	4	139	72	67	1281687	172	0	19.75	0.07	99.4505
2024-02-25	14:32:29	6	6	22	50	99	0.25	20.78	0.047	0.35	0.25	21.6	20.565	0.228	0.215	0.18	2580	948	47	2079	764	38	0.806	12.468	4.58	0.227	30	24	4	20	6	1	5	0	0	0	0	30	5	25	1281723	37	0	19.75	0.07	99.4505
2024-02-25	15:02:28	6	6	21.9	53	99	0.25	20.78	0.046	0.35	0.25	21.6	20.477	0.315	0.303	0.27	3590	1319	65	3107	1141	57	0.865	17.583	6.458	0.32	10298	6246	5241	1005	4052	3368	684	654	3340	2829	511	6958	5780	1178	1286694	4971	3	19.97	0.07	99.4505
2024-02-25	15:32:29	6	6	22	51	99	0.25	20.78	0.054	0.35	0.25	21.5	20.379	0.473	0.401	0.419	4569	1678	83	4829	1774	88	1.057	23.347	8.575	0.425	20522	13191	11126	2065	7331	6133	1198	1842	7780	6646	1134	12742	10613	2129	1296169	9474	5	21.22	0.07	99.4505
2024-02-25	16:02:28	6	6	22.1	50	99	0.25	20.78	0.055	0.35	0.25	21.6	20.428	0.449	0.352	0.394	3921	1440	71	4536	1666	83	1.157	20.468	7.518	0.373	4468	2882	2314	568	1586	1261	325	531	1818	1482	336	2650	2093	557	1298763	2594	1	21.58	0.07	99.4505
2024-02-25	16:32:29	6	6	22	50	99	0.25	20.78	0.051	0.35	0.25	21.6	20.36	0.528	0.42	0.477	4655	1710	85	5481	2013	100	1.177	24.408	8.965	0.444	16698	10491	8921	1570	6207	5178	1029	1562	5855	4985	870	10843	9114	1729	1310188	11425	6	21.97	0.07	99.4505
2024-02-25	17:02:28	6	6	21.9	50	99	0.25	20.78	0.049	0.35	0.25	21.5	20.477	0.416	0.303	0.366	3299	1212	60	4220	1550	77	1.279	17.671	6.49	0.322	1850	1235	984	251	615	442	173	175	482	396	86	1368	1030	338	1311501	1313	1	22.21	0.07	99.4505
2024-02-25	17:32:28	6	6	22	50	99	0.25	20.78	0.048	0.35	0.25	21.6	20.379	0.499	0.401	0.451	4475	1644	81	5201	1910	95	1.162	23.388	8.59	0.426	15289	9797	8362	1435	5492	4650	842	1391	3387	2990	397	11902	10022	1880	1318961	7460	4	22.48	0.07	99.4505
2024-02-25	18:02:29	6	6	22	50	99	0.25	20.78	0.047	0.35	0.25	21.6	20.33	0.558	0.45	0.511	4998	1836	91	5889	2163	107	1.178	26.212	9.628	0.477	35076	21579	18431	3148	13497	11485	2012	2730	8924	7679	1245	26152	22237	3915	1332233	13272	7	22.93	0.07	99.4505
2024-02-25	18:32:29	6	6	22	50	0	0.25	20.78	0.047	0.35	0.25	21.6	20.291	0.615	0.489	0.567	5388	1979	98	6530	2398	119	1.212	28.457	10.452	0.518	35771	22262	19044	3218	13509	11511	1998	2929	9361	8039	1322	26410	22516	3894	1344678	12445	7	23.28	0.07	99.4505
2024-02-25	19:02:28	6	6	22	50	0	0.25	20.78	0.048	0.35	0.25	21.4	20.291	0.609	0.489	0.561	5419	1990	99	6478	2379	118	1.195	28.521	10.476	0.519	42253	26152	22245	3907	16101	13707	2394	3439	12010	10270	1740	30243	25682	4561	1364253	19575	11	23.59	0.07	99.4505
2024-02-25	19:32:29	6	6	22	50	0	0.25	20.78	0.048	0.35	0.25	21.5	20.282	0.619	0.498	0.572	5513	2025	100	6575	2415	120	1.193	29	10.651	0.528	39500	25194	21386	3808	14306	12182	2124	3094	11922	10176	1746	27578	23392	4186	1386086	21833	12	24.05	0.07	99.4505
2024-02-25	20:02:29	6	6	22	50	0	0.25	20.78	0.048	0.35	0.25	21.5	20.291	0.608	0.489	0.56	5419	1990	99	6465	2375	118	1.193	28.506	10.47	0.519	44963	27609	23264	4345	17354	14721	2633	3135	13910	11735	2175	31053	26250	4803	1410639	24553	14	24.43	0.07	99.4505
2024-02-25	20:32:28	6	6	22	49	0	0.25	20.78	0.048	0.35	0.25	21.5	20.262	0.634	0.518	0.586	5749	2111	105	6742	2476	123	1.173	30.112	11.06	0.548	67133	43641	37179	6462	23492	20201	3291	4666	18309	15695	2614	48824	41685	7139	1442880	32241	18	24.75	0.07	99.4505
2024-02-25	21:02:28	6	6	22	50	0	0.25	20.78	0.049	0.35	0.25	21.5	20.33	0.561	0.45	0.512	4989	1832	91	5894	2165	107	1.181	26.181	9.616	0.476	39883	25962	21887	4075	13921	11736	2185	3095	11235	9474	1761	28648	24149	4499	1466427	23548	13	24.93	0.07	99.4505
2024-02-25	21:32:28	6	6	22	50	0	0.25	20.78	0.05	0.35	0.25	21.5	20.34	0.53	0.44	0.48	4968	1825	90	5559	2042	101	1.119	25.727	9.449	0.468	57930	39650	33772	5878	18280	15572	2708	4212	19306	16378	2928	38624	32966	5658	1503394	36967	21	25	0.07	99.4505
2024-02-25	22:02:28	6	6	22	50	0	0.25	20.78	0.049	0.35	0.25	21.5	20.379	0.468	0.401	0.419	4558	1674	83	4822	1771	88	1.058	23.296	8.557	0.424	42875	29339	24922	4417	13536	11405	2131	3326	14309	12137	2172	28566	24190	4376	1529146	25752	14	25.15	0.07	99.4505
2024-02-25	22:32:28	6	6	22	50	0	0.25	20.78	0.047	0.35	0.25	21.5	20.409	0.413	0.371	0.366	4272	1569	78	4197	1542	76	0.982	21.479	7.889	0.391	36367	23529	19678	3851	12838	10811	2027	2806	10496	8797	1699	25871	21692	4179	1551623	22476	12	25.2	0.07	99.4505
2024-02-25	23:02:29	6	6	22.1	50	0	0.25	20.78	0.047	0.35	0.25	21.4	20.428	0.386	0.352	0.339	4099	1506	75	3911	1437	71	0.954	20.48	7.522	0.373	27022	16952	14098	2854	10070	8416	1654	1870	7606	6294	1312	19416	16220	3196	1566773	15150	8	25.5	0.07	99.4505
2024-02-25	23:32:29	6	6	22	50	0	0.25	20.78	0.046	0.35	0.25	21.5	20.565	0.244	0.215	0.198	2527	928	46	2279	837	41	0.902	12.481	4.584	0.227	193	115	28	87	78	5	73	5	0	0	0	193	33	160	1567217	444	0	25.5	0.07	99.4505
2024-02-26	00:02:29	6	6	22	50	0	0.25	20.78	0.047	0.35	0.25	21.4	20.565	0.233	0.215	0.187	2542	934	46	2132	783	39	0.839	12.374	4.545	0.225	86	10	3	7	76	10	66	0	3	3	0	83	10	73	1567524	308	0	25.5	0.07	99.4505
2024-02-26	00:32:28	6	6	22	50	0	0.25	20.78	0.045	0.35	0.25	21.5	20.428	0.355	0.352	0.31	4185	1537	76	3581	1315	65	0.856	20.454	7.513	0.372	29018	18854	15781	3073	10164	8586	1578	2188	6721	5642	1079	22297	18725	3572	1582940	15415	9	25.74	0.07	99.4505
2024-02-26	01:02:28	6	6	22	50	0	0.25	20.78	0.044	0.35	0.25	21.5	20.604	0.199	0.176	0.155	2096	770	38	1784	655	32	0.851	10.232	3.758	0.186	203	143	75	68	60	7	53	2	1	1	0	202	81	121	1583164	224	0	25.74	0.07	99.4505
2024-02-26	01:32:29	6	6	22	50	0	0.25	20.78	0.043	0.35	0.25	21.4	20.614	0.191	0.166	0.148	1981	728	36	1710	628	31	0.863	9.697	3.562	0.176	60	46	7	39	14	0	14	0	0	0	0	60	7	53	1583331	168	0	25.74	0.07	99.4505
2024-02-26	02:02:28	6	6	22	50	0	0.25	20.78	0.044	0.35	0.25	21.5	20.545	0.245	0.235	0.201	2812	1033	51	2318	851	42	0.825	13.644	5.011	0.248	98	93	47	46	5	1	4	0	0	0	0	98	48	50	1583478	147	0	25.74	0.07	99.4505
2024-02-26	02:32:29	6	6	22	49	0	0.25	20.78	0.044	0.35	0.25	21.5	20.477	0.308	0.303	0.264	3626	1332	66	3053	1121	56	0.842	17.669	6.49	0.322	20770	14034	11957	2077	6736	5574	1162	1683	6030	5083	947	14740	12448	2292	1594635	11157	6	25.75	0.07	99.4505
2024-02-26	03:02:28	6	6	22	50	0	0.25	20.78	0.044	0.35	0.25	21.5	20.565	0.232	0.215	0.189	2549	936	46	2165	795	39	0.85	12.439	4.569	0.226	6788	4652	3719	933	2136	1681	455	344	2153	1677	476	4635	3723	912	1597986	3351	2	25.88	0.07	99.4505
2024-02-26	03:32:29	6	6	22	50	0	0.25	20.78	0.043	0.35	0.25	21.4	20.663	0.145	0.117	0.102	1399	514	25	1175	432	21	0.84	6.813	2.503	0.124	84	50	19	31	34	15	19	0	54	23	31	30	11	19	1598016	31	0	25.88	0.07	99.4505
2024-02-26	04:02:29	6	6	22	50	0	0.25	20.78	0.044	0.35	0.25	21.4	20.712	0.113	0.068	0.07	785	288	14	806	296	15	1.026	3.987	1.464	0.073	108	36	2	34	72	8	64	0	41	5	36	67	5	62	1598096	80	0	25.88	0.07	99.4505
2024-02-26	04:32:28	6	6	22	50	0	0.25	20.78	0.044	0.35	0.25	21.5	20.731	0.097	0.049	0.054	549	202	10	619	227	11	1.126	2.849	1.047	0.052	47	12	5	7	35	8	27	0	12	7	5	35	6	29	1598123	27	0	25.88	0.07	99.4505
2024-02-26	05:02:28	6	6	22	50	0	0.25	20.78	0.044	0.35	0.25	21.4	20.731	0.09	0.049	0.046	571	210	10	531	195	10	0.93	2.839	1.043	0.052	17	0	0	0	17	7	10	0	9	4	5	8	3	5	1598132	9	0	25.88	0.07	99.4505
2024-02-26	05:32:28	6	6	21.9	50	0	0.25	20.78	0.043	0.35	0.25	21.4	20.663	0.149	0.117	0.105	1392	511	25	1219	448	22	0.876	6.835	2.51	0.124	1073	821	493	328	252	117	135	444	755	449	306	318	161	157	1598579	447	0	25.88	0.07	99.4505
2024-02-26	06:02:29	6	6	22	50	0	0.25	20.78	0.043	0.35	0.25	21.5	20.36	0.398	0.42	0.355	5024	1845	91	4074	1496	74	0.811	24.307	8.928	0.442	46860	29985	25330	4655	16875	14308	2567	4026	21154	17934	3220	25706	21704	4002	1622398	23818	13	25.99	0.07	99.4505
2024-02-26	06:32:28	6	6	22	50	99	0.25	20.78	0.044	0.35	0.25	21.5	20.545	0.244	0.235	0.2	2811	1032	51	2309	848	42	0.821	13.631	5.006	0.248	7727	4761	3841	920	2966	2393	573	466	3000	2472	528	4727	3762	965	1626273	3875	2	25.99	0.07	99.4505
2024-02-26	07:02:28	6	6	22	49	99	0.25	20.78	0.044	0.35	0.25	21.5	20.643	0.162	0.137	0.118	1638	601	30	1369	503	25	0.836	7.968	2.927	0.145	146	83	40	43	63	20	43	9	8	6	2	138	54	84	1626636	363	0	25.99	0.07	99.4505
2024-02-26	07:32:28	6	6	22	50	99	0.25	20.78	0.044	0.35	0.25	21.5	20.682	0.132	0.098	0.087	1155	424	21	1000	367	18	0.866	5.66	2.079	0.103	94	62	17	45	32	0	32	0	0	0	0	94	17	77	1627046	410	0	25.99	0.07	99.4505
2024-02-26	08:02:28	6	6	22	50	99	0.25	20.78	0.044	0.35	0.25	21.5	20.702	0.117	0.078	0.073	921	338	17	841	309	15	0.913	4.56	1.675	0.083	46	45	0	45	1	0	1	0	0	0	0	46	0	46	1627346	300	0	25.99	0.07	99.4505
2024-02-26	08:32:28	6	6	22	50	99	0.25	20.78	0.045	0.35	0.25	21.5	20.712	0.114	0.068	0.069	791	291	14	795	292	14	1.005	3.997	1.468	0.073	34	29	1	28	5	1	4	0	0	0	0	34	2	32	1627375	29	0	25.99	0.07	99.4505
2024-02-26	09:02:29	6	6	22	50	99	0.25	20.78	0.046	0.35	0.25	21.5	20.565	0.23	0.215	0.185	2563	941	47	2123	780	39	0.829	12.448	4.572	0.227	13	6	1	5	7	1	6	0	0	0	0	13	2	11	1627386	11	0	25.99	0.07	99.4505
2024-02-26	09:32:28	6	6	22	50	99	0.25	20.78	0.047	0.35	0.25	21.5	20.428	0.34	0.352	0.293	4230	1554	77	3368	1237	61	0.796	20.395	7.491	0.371	20408	13614	11442	2172	6794	5658	1136	1342	5591	4703	888	14817	12397	2420	1635340	7954	4	25.99	0.07	99.4505
2024-02-26	10:02:29	6	6	22	49	99	0.25	20.78	0.049	0.35	0.25	21.5	20.565	0.222	0.215	0.173	2598	954	47	1988	730	36	0.765	12.439	4.569	0.226	819	485	311	174	334	129	205	6	237	60	177	582	380	202	1637268	1928	1	26	0.07	99.4505
2024-02-26	10:32:29	6	6	22	50	99	0.25	20.78	0.049	0.35	0.25	21.5	20.565	0.22	0.215	0.171	2610	959	48	1973	725	36	0.756	12.469	4.58	0.227	323	94	48	46	229	20	209	0	209	9	200	114	59	55	1640678	3410	2	26	0.07	99.4505
2024-02-26	11:02:29	6	6	22	50	99	0.25	20.78	0.049	0.35	0.25	21.5	20.565	0.223	0.215	0.174	2611	959	48	2007	737	37	0.769	12.511	4.595	0.228	405	89	27	62	316	98	218	0	254	45	209	151	80	71	1643880	3202	2	26	0.07	99.4505
2024-02-26	11:32:28	6	6	22	50	99	0.25	20.78	0.048	0.35	0.25	21.5	20.497	0.301	0.283	0.253	3345	1229	61	2900	1065	53	0.867	16.39	6.02	0.298	13876	8756	7324	1432	5120	4121	999	1205	4190	3364	826	9686	8081	1605	1654434	10554	6	26	0.07	99.4505
2024-02-26	12:02:29	6	6	22	50	99	0.25	20.78	0.049	0.35	0.25	21.5	20.409	0.366	0.371	0.317	4447	1633	81	3657	1343	67	0.822	21.571	7.923	0.393	53104	34203	29247	4956	18901	16143	2758	4086	14295	12208	2087	38809	33182	5627	1674218	19784	11	26.02	0.07	99.4505
2024-02-26	12:32:29	6	6	22	50	99	0.25	20.78	0.051	0.35	0.25	21.5	20.409	0.37	0.371	0.319	4458	1637	81	3693	1356	67	0.828	21.651	7.952	0.394	54410	33844	28903	4941	20566	17395	3171	4048	16445	13856	2589	37965	32442	5523	1703722	29504	16	26.07	0.07	92.3077
2024-02-26	13:02:29	6	6	22	50	99	0.25	20.78	0.05	0.35	0.25	21.6	20.409	0.365	0.371	0.314	4445	1633	81	3617	1329	66	0.814	21.518	7.903	0.392	31832	20632	17623	3009	11200	9376	1824	2434	8051	6874	1177	23781	20125	3656	1717189	13467	7	26.24	0.07	92.3077
2024-02-26	13:32:29	6	6	21.9	50	99	0.25	20.78	0.048	0.35	0.25	21.5	20.594	0.209	0.186	0.161	2212	812	40	1850	680	34	0.837	10.763	3.953	0.196	203	116	65	51	87	14	73	89	15	10	5	188	69	119	1717431	242	0	26.24	0.07	92.3077
2024-02-26	14:02:28	6	6	22	50	99	0.25	20.78	0.049	0.35	0.25	21.5	20.565	0.226	0.215	0.177	2596	954	47	2048	752	37	0.789	12.497	4.59	0.227	117	108	58	50	9	1	8	7	0	0	0	117	59	58	1717599	169	0	26.24	0.07	92.3077
2024-02-26	14:32:29	6	6	22	49	99	0.25	20.78	0.049	0.35	0.25	21.5	20.409	0.36	0.371	0.311	4472	1643	81	3590	1319	65	0.803	21.596	7.932	0.393	51579	32491	27786	4705	19088	16265	2823	3883	13936	11957	1979	37643	32094	5549	1734542	16942	9	26.28	0.07	92.3077
2024-02-26	15:02:28	6	6	22	50	99	0.25	20.78	0.05	0.35	0.25	21.5	20.37	0.39	0.41	0.34	4913	1804	89	3895	1431	71	0.793	23.668	8.693	0.431	56471	34436	29361	5075	22035	18782	3253	4061	17536	14890	2646	38935	33253	5682	1754727	20186	11	26.36	0.07	92.3077
2024-02-26	15:32:28	6	6	22	50	99	0.25	20.78	0.05	0.35	0.25	21.6	20.389	0.373	0.391	0.324	4714	1731	86	3736	1372	68	0.793	22.708	8.34	0.413	49411	30612	26134	4478	18799	15959	2840	3288	16014	13518	2496	33397	28575	4822	1776173	21446	12	26.42	0.07	92.3077
2024-02-26	16:02:28	6	6	22	50	99	0.25	20.78	0.049	0.35	0.25	21.6	20.399	0.371	0.381	0.322	4571	1679	83	3716	1365	68	0.813	22.124	8.126	0.403	51981	32347	27665	4682	19634	16685	2949	3324	18149	15323	2826	33832	29027	4805	1801184	25011	14	26.53	0.07	92.3077
2024-02-26	16:32:29	6	6	22	50	99	0.25	20.78	0.049	0.35	0.25	21.6	20.379	0.378	0.401	0.33	4836	1776	88	3801	1396	69	0.786	23.261	8.544	0.423	53085	33357	28503	4854	19728	16800	2928	3425	18133	15325	2808	34952	29978	4974	1828239	27054	15	26.58	0.07	92.3077
2024-02-26	17:02:29	6	6	22	50	99	0.25	20.78	0.049	0.35	0.25	21.6	20.379	0.376	0.401	0.328	4865	1787	89	3796	1394	69	0.78	23.373	8.585	0.425	55586	35603	30469	5134	19983	17074	2909	3605	18942	16058	2884	36644	31485	5159	1866027	37789	21	26.63	0.07	92.3077
2024-02-21	18:02:29	7	7	21.9	51	99	0.25	20.78	0.055	0.35	0.25	20.8	20.399	0.441	0.381	0.386	4698	1694	79	4775	1722	81	1.016	23.795	8.579	0.402	43503	32290	27706	4584	11213	9378	1835	2317	17068	14735	2333	26435	22349	4086	18194	18194	10	0.05	0.02	100
2024-02-21	18:32:29	7	7	22	50	0	0.25	20.78	0.061	0.35	0.25	21	20.379	0.489	0.401	0.428	4859	1752	82	5287	1906	89	1.088	24.996	9.012	0.422	40815	29736	25458	4278	11079	9433	1646	3483	20260	17254	3006	20555	17637	2918	42222	24028	13	0.06	0.05	100.592
2024-02-21	19:02:29	7	7	22.1	50	0	0.25	20.78	0.054	0.35	0.25	21	20.311	0.556	0.469	0.502	5696	2054	96	6212	2240	105	1.091	29.32	10.572	0.496	50259	36846	31597	5249	13413	11269	2144	5449	23360	19930	3430	26899	22936	3963	69069	26847	15	0.09	0.06	72.1893
2024-02-21	19:32:28	7	7	22	50	0	0.25	20.78	0.05	0.35	0.25	20.9	20.291	0.588	0.489	0.538	5921	2135	100	6692	2413	113	1.13	30.737	11.082	0.519	37710	27238	23138	4100	10472	8839	1633	5034	18101	15363	2738	19609	16614	2995	98187	29119	16	0.82	0.08	100.592
2024-02-21	20:02:29	7	7	22	50	0	0.25	20.78	0.049	0.35	0.25	20.9	20.311	0.572	0.469	0.523	5643	2034	95	6486	2338	110	1.149	29.411	10.604	0.497	42353	30476	25866	4610	11877	10069	1808	4689	19047	16078	2969	23306	19857	3449	130219	32032	18	1.14	0.09	104.734
2024-02-21	20:32:29	7	7	22	50	0	0.25	20.78	0.047	0.35	0.25	20.9	20.301	0.577	0.479	0.53	5785	2086	98	6581	2373	111	1.138	30.078	10.845	0.508	39169	28369	24062	4307	10800	9007	1793	4239	20187	17036	3151	18982	16033	2949	154461	24243	13	1.51	0.1	105.325
2024-02-21	21:02:28	7	7	22	50	0	0.25	20.78	0.047	0.35	0.25	20.9	20.311	0.578	0.469	0.532	5614	2024	95	6593	2377	111	1.174	29.418	10.607	0.497	42070	30673	25936	4737	11397	9623	1774	4815	24787	20977	3810	17283	14582	2701	177751	23290	13	1.73	0.11	108.284
2024-02-21	21:32:29	7	7	22	50	0	0.25	20.78	0.046	0.35	0.25	20.9	20.33	0.553	0.45	0.507	5396	1946	91	6304	2273	107	1.168	28.238	10.181	0.477	27686	20136	17010	3126	7550	6287	1263	3277	16344	13796	2548	11342	9501	1841	197782	20031	11	1.91	0.13	96.4497
2024-02-21	22:02:28	7	7	22	50	0	0.25	20.78	0.047	0.35	0.25	20.9	20.311	0.57	0.469	0.524	5646	2036	95	6506	2346	110	1.152	29.445	10.617	0.498	32226	23955	20226	3729	8271	6878	1393	3428	17606	14839	2767	14620	12265	2355	218245	20463	11	2.16	0.14	107.101
2024-02-21	22:32:29	7	7	22	50	0	0.25	20.78	0.047	0.35	0.25	21	20.36	0.521	0.42	0.474	5025	1812	85	5867	2115	99	1.168	26.292	9.48	0.444	31792	22723	19341	3382	9069	7633	1436	3060	14042	11948	2094	17750	15026	2724	234025	15780	9	2.37	0.14	110.059
2024-02-21	23:02:28	7	7	22	51	0	0.25	20.78	0.046	0.35	0.25	20.9	20.36	0.529	0.42	0.483	5022	1811	85	6004	2165	101	1.196	26.431	9.53	0.447	38045	28402	24266	4136	9643	8115	1528	2730	17395	14817	2578	20650	17564	3086	252079	18055	10	2.54	0.14	108.876
2024-02-21	23:32:28	7	7	22	50	0	0.25	20.78	0.046	0.35	0.25	20.9	20.33	0.549	0.45	0.502	5374	1938	91	6194	2233	105	1.153	28.031	10.107	0.474	32114	22688	19206	3482	9426	7822	1604	3003	13954	11789	2165	18160	15239	2921	274028	21949	12	2.66	0.15	108.284
2024-02-22	00:02:28	7	7	22	50	0	0.25	20.78	0.047	0.35	0.25	20.9	20.36	0.524	0.42	0.477	5039	1817	85	5936	2140	100	1.178	26.424	9.527	0.447	47120	34310	29053	5257	12810	10892	1918	5866	21780	18575	3205	25340	21370	3970	304981	30953	17	2.83	0.15	104.734
2024-02-22	00:32:28	7	7	22	51	0	0.25	20.78	0.047	0.35	0.25	20.9	20.311	0.543	0.469	0.495	5750	2073	97	6162	2222	104	1.072	29.476	10.628	0.498	59841	46142	39076	7066	13699	11702	1997	7178	28599	24434	4165	31242	26344	4898	348369	43388	24	2.89	0.16	105.917
2024-02-22	01:02:29	7	7	22	50	0	0.25	20.78	0.046	0.35	0.25	20.9	20.321	0.512	0.459	0.466	5677	2047	96	5778	2083	98	1.018	28.762	10.37	0.486	51112	38659	32492	6167	12453	10585	1868	5561	21206	17997	3209	29906	25080	4826	381887	33518	19	2.95	0.16	103.55
2024-02-22	01:32:28	7	7	22	50	0	0.25	20.78	0.047	0.35	0.25	20.9	20.164	0.651	0.616	0.604	7642	2755	129	7464	2691	126	0.977	38.371	13.835	0.648	38725	28356	23864	4492	10369	8487	1882	1778	12462	10288	2174	26263	22063	4200	401317	19430	11	3.05	0.16	103.55
2024-02-22	02:02:29	7	7	22	51	0	0.25	20.78	0.046	0.35	0.25	20.9	20.448	0.362	0.332	0.316	4168	1503	70	3906	1408	66	0.937	20.748	7.481	0.351	40993	30469	26002	4467	10524	8788	1736	2176	17346	14629	2717	23647	20161	3486	419226	17910	10	3.07	0.16	103.55
2024-02-22	02:32:29	7	7	22	50	0	0.25	20.78	0.047	0.35	0.25	21	20.565	0.251	0.215	0.205	2708	977	46	2544	917	43	0.939	13.488	4.863	0.228	2143	1750	1352	398	393	329	64	185	1079	846	233	1064	835	229	420123	897	0	3.07	0.16	103.55
2024-02-22	03:02:29	7	7	22	50	0	0.25	20.78	0.046	0.35	0.25	20.9	20.575	0.233	0.205	0.186	2608	940	44	2311	833	39	0.886	12.833	4.627	0.217	16	16	4	12	0	0	0	0	10	2	8	6	2	4	420133	9	0	3.07	0.16	103.55
2024-02-22	03:32:28	7	7	22	50	0	0.25	20.78	0.046	0.35	0.25	20.9	20.565	0.241	0.215	0.195	2739	988	46	2426	875	41	0.886	13.477	4.859	0.228	39	39	24	15	0	0	0	0	25	14	11	14	10	4	420159	27	0	3.07	0.16	103.55
2024-02-22	04:02:29	7	7	22	50	0	0.25	20.78	0.045	0.35	0.25	20.9	20.497	0.297	0.283	0.252	3621	1306	61	3129	1128	53	0.864	17.732	6.393	0.3	1732	1404	1080	324	328	275	53	97	595	450	145	1137	905	232	421014	855	0	3.08	0.16	103.55
2024-02-22	04:32:29	7	7	21.9	50	0	0.25	20.78	0.045	0.35	0.25	20.9	20.575	0.228	0.205	0.183	2613	942	44	2270	818	38	0.869	12.807	4.618	0.216	119	119	75	44	0	0	0	0	70	43	27	49	32	17	421169	154	0	3.09	0.16	103.55
2024-02-22	05:02:28	7	7	22	50	0	0.25	20.78	0.044	0.35	0.25	20.9	20.594	0.215	0.186	0.171	2357	850	40	2125	766	36	0.902	11.639	4.197	0.197	141	141	25	116	0	0	0	0	126	14	112	15	11	4	422217	1048	1	3.09	0.16	103.55
2024-02-22	05:32:29	7	7	22	50	0	0.25	20.78	0.045	0.35	0.25	20.9	20.477	0.317	0.303	0.272	3871	1396	65	3386	1221	57	0.875	19.002	6.851	0.321	11691	9054	7582	1472	2637	2192	445	1068	6086	5079	1007	5605	4695	910	427459	5242	3	3.11	0.17	103.55
2024-02-22	06:02:28	7	7	22	50	0	0.25	20.78	0.044	0.35	0.25	20.9	20.565	0.232	0.215	0.188	2748	991	46	2323	838	39	0.846	13.399	4.831	0.226	4308	3516	2767	749	792	625	167	109	2345	1852	493	1963	1540	423	429775	2317	1	3.11	0.17	103.55
2024-02-22	06:32:28	7	7	22	50	99	0.25	20.78	0.045	0.35	0.25	20.9	20.594	0.215	0.186	0.17	2360	851	40	2116	763	36	0.896	11.643	4.198	0.197	31	31	3	28	0	0	0	0	5	2	3	26	1	25	429812	37	0	3.11	0.17	103.55
2024-02-22	07:02:29	7	7	22	51	99	0.25	20.78	0.044	0.35	0.25	20.9	20.565	0.232	0.215	0.188	2759	995	47	2342	845	40	0.849	13.465	4.855	0.228	355	270	153	117	85	74	11	76	114	92	22	241	135	106	430810	998	1	3.12	0.17	103.55
2024-02-22	07:32:29	7	7	22	50	99	0.25	20.78	0.045	0.35	0.25	20.9	20.526	0.274	0.254	0.23	3222	1162	54	2839	1024	48	0.881	15.837	5.71	0.268	4208	3096	2559	537	1112	923	189	351	2085	1712	373	2123	1770	353	433170	2360	1	3.13	0.18	103.55
2024-02-22	08:02:29	7	7	22	50	99	0.25	20.78	0.046	0.35	0.25	20.9	20.565	0.231	0.215	0.185	2784	1004	47	2308	832	39	0.829	13.523	4.876	0.229	437	434	240	194	3	1	2	8	74	47	27	363	194	169	433488	318	0	3.13	0.18	103.55
2024-02-22	08:32:29	7	7	22	50	99	0.25	20.78	0.046	0.35	0.25	20.9	20.594	0.216	0.186	0.17	2357	850	40	2112	762	36	0.896	11.623	4.191	0.196	35	31	6	25	4	0	4	0	4	0	4	31	6	25	433514	26	0	3.14	0.18	103.55
2024-02-22	09:02:29	7	7	22	50	99	0.25	20.78	0.046	0.35	0.25	20.9	20.565	0.229	0.215	0.184	2761	995	47	2274	820	38	0.824	13.395	4.83	0.226	42	40	16	24	2	0	2	0	11	8	3	31	8	23	433538	25	0	3.14	0.18	103.55
2024-02-22	09:32:29	7	7	22	50	99	0.25	20.78	0.046	0.35	0.25	20.9	20.575	0.224	0.205	0.178	2643	953	45	2212	798	37	0.837	12.861	4.637	0.217	154	152	81	71	2	0	2	4	36	23	13	118	58	60	433626	87	0	3.15	0.18	103.55
2024-02-22	10:02:28	7	7	22	50	99	0.25	20.78	0.046	0.35	0.25	21	20.565	0.237	0.215	0.191	2744	989	46	2370	855	40	0.864	13.436	4.844	0.227	5399	4330	3484	846	1069	902	167	481	2913	2355	558	2486	2031	455	436736	3111	2	3.15	0.18	103.55
2024-02-22	10:32:28	7	7	22	50	99	0.25	20.78	0.047	0.35	0.25	20.9	20.594	0.218	0.186	0.171	2341	844	40	2110	761	36	0.902	11.558	4.167	0.195	54	54	22	32	0	0	0	0	20	10	10	34	12	22	436831	95	0	3.16	0.18	103.55
2024-02-22	11:02:29	7	7	22	50	99	0.25	20.78	0.047	0.35	0.25	20.9	20.594	0.218	0.186	0.171	2349	847	40	2122	765	36	0.904	11.604	4.184	0.196	33	33	15	18	0	0	0	0	13	7	6	20	8	12	436859	27	0	3.16	0.18	103.55
2024-02-22	11:32:28	7	7	22	50	99	0.25	20.78	0.046	0.35	0.25	20.9	20.565	0.233	0.215	0.188	2745	990	46	2318	836	39	0.844	13.383	4.825	0.226	113	113	47	66	0	0	0	0	24	13	11	89	34	55	437015	157	0	3.17	0.18	103.55
2024-02-22	12:02:29	7	7	22	50	99	0.25	20.78	0.046	0.35	0.25	20.9	20.516	0.294	0.264	0.248	3328	1200	56	3080	1111	52	0.926	16.521	5.957	0.279	9356	6901	5699	1202	2455	2067	388	1163	4538	3723	815	4818	4043	775	442168	5152	3	3.21	0.18	103.55
2024-02-22	12:32:28	7	7	22	50	99	0.25	20.78	0.046	0.35	0.25	20.9	20.458	0.337	0.322	0.291	4093	1476	69	3599	1298	61	0.879	20.111	7.251	0.34	31635	23313	19706	3607	8322	6898	1424	2486	14882	12583	2299	16753	14021	2732	456347	14179	8	3.28	0.19	97.6331
2024-02-22	13:02:28	7	7	22	50	99	0.25	20.78	0.045	0.35	0.25	21	20.614	0.201	0.166	0.156	2100	757	35	1934	697	33	0.921	10.415	3.755	0.176	1015	723	456	267	292	1	291	2	774	307	467	241	150	91	457097	750	0	3.28	0.19	97.6331
2024-02-22	13:32:28	7	7	22	51	99	0.25	20.78	0.047	0.35	0.25	20.9	20.663	0.154	0.117	0.107	1486	536	25	1320	476	22	0.888	7.314	2.637	0.124	445	135	19	116	310	0	310	0	441	17	424	4	2	2	457478	381	0	3.28	0.19	97.6331
2024-02-22	14:02:29	7	7	22	50	99	0.25	20.78	0.045	0.35	0.25	20.9	20.614	0.185	0.166	0.139	2146	774	36	1725	622	29	0.804	10.364	3.737	0.175	367	78	21	57	289	0	289	0	342	12	330	25	9	16	457756	278	0	3.28	0.19	97.6331
2024-02-22	14:32:28	7	7	22	47	99	0.25	20.78	0.045	0.35	0.25	21	20.545	0.264	0.235	0.219	2966	1069	50	2723	982	46	0.918	14.7	5.3	0.248	1554	1076	865	211	478	281	197	114	704	509	195	850	637	213	458708	952	1	3.28	0.19	97.6331
2024-02-22	15:02:28	7	7	21.9	50	99	0.25	20.78	0.048	0.35	0.25	20.9	20.448	0.382	0.332	0.333	4122	1486	70	4138	1492	70	1.004	20.821	7.507	0.352	6513	4683	3856	827	1830	1434	396	509	3476	2837	639	3037	2453	584	462672	3963	2	3.39	0.19	97.6331
2024-02-22	15:32:29	7	7	22.1	50	99	0.25	20.78	0.055	0.35	0.25	21	20.428	0.423	0.352	0.369	4313	1555	73	4577	1650	77	1.061	22.06	7.954	0.373	6900	5128	4244	884	1772	1400	372	817	3314	2751	563	3586	2893	693	467616	4944	3	3.77	0.19	97.6331
2024-02-22	16:02:28	7	7	22	50	99	0.25	20.78	0.051	0.35	0.25	20.9	20.497	0.362	0.283	0.311	3444	1242	58	3875	1397	65	1.125	17.858	6.439	0.302	1051	838	631	207	213	153	60	111	551	436	115	500	348	152	468391	776	0	3.98	0.19	97.6331
2024-02-22	16:32:28	7	7	22	51	99	0.25	20.78	0.048	0.35	0.25	20.9	20.36	0.504	0.42	0.456	5095	1837	86	5654	2038	96	1.11	26.334	9.495	0.445	17141	12845	10733	2112	4296	3610	686	1980	8366	7005	1361	8775	7338	1437	476868	8477	5	4.34	0.19	97.6331
2024-02-22	17:02:29	7	7	22	50	99	0.25	20.78	0.047	0.35	0.25	20.9	20.448	0.406	0.332	0.359	4039	1456	68	4462	1609	75	1.105	20.852	7.518	0.352	8224	5769	4829	940	2455	2061	394	478	2617	2164	453	5607	4726	881	480649	3781	2	4.34	0.19	97.6331
2024-02-22	17:32:29	7	7	22	50	99	0.25	20.78	0.047	0.35	0.25	20.9	20.409	0.464	0.371	0.417	4451	1605	75	5168	1863	87	1.161	23.258	8.386	0.393	5112	4019	3236	783	1093	920	173	446	2624	2167	457	2488	1989	499	483161	2512	1	4.45	0.19	97.6331
2024-02-22	18:02:28	7	7	22	50	99	0.25	20.78	0.046	0.35	0.25	20.9	20.448	0.414	0.332	0.368	4005	1444	68	4566	1646	77	1.14	20.832	7.511	0.352	1458	1319	896	423	139	121	18	82	927	662	265	531	355	176	485117	1956	1	4.58	0.19	97.6331
2024-02-22	18:32:29	7	7	22	51	0	0.25	20.78	0.046	0.35	0.25	21	20.33	0.538	0.45	0.492	5447	1964	92	6111	2203	103	1.122	28.226	10.177	0.477	14876	10778	9022	1756	4098	3482	616	1369	6528	5533	995	8348	6971	1377	492766	7649	4	4.73	0.19	107.692
2024-02-22	19:02:29	7	7	22	50	0	0.25	20.78	0.046	0.35	0.25	21	20.379	0.492	0.401	0.446	4816	1736	81	5531	1994	93	1.148	25.097	9.049	0.424	27152	19260	16252	3008	7892	6586	1306	2881	12822	10700	2122	14330	12138	2192	504864	12099	7	4.88	0.19	106.509
2024-02-22	19:32:29	7	7	22	50	0	0.25	20.78	0.047	0.35	0.25	21	20.33	0.534	0.45	0.487	5419	1954	92	6000	2163	101	1.107	27.991	10.092	0.473	58514	47311	40956	6355	11203	9285	1918	3197	20324	17006	3318	38190	33235	4955	536305	31440	17	5.08	0.19	95.2663
2024-02-22	20:02:29	7	7	22	50	0	0.25	20.78	0.047	0.35	0.25	21	20.262	0.605	0.518	0.558	6281	2265	106	6913	2493	117	1.101	32.398	11.681	0.548	50840	40786	35109	5677	10054	8386	1668	2610	16977	14271	2706	33863	29224	4639	560410	24106	13	5.2	0.19	109.467
2024-02-22	20:32:28	7	7	21.9	50	0	0.25	20.78	0.048	0.35	0.25	20.9	20.291	0.583	0.489	0.535	5910	2131	100	6642	2395	112	1.124	30.639	11.047	0.518	62266	45722	39038	6684	16544	14029	2515	5274	21060	18069	2991	41206	34998	6208	598529	38119	21	5.26	0.19	108.284
2024-02-22	21:02:28	7	7	22	50	0	0.25	20.78	0.047	0.35	0.25	20.9	20.291	0.576	0.489	0.528	5923	2135	100	6546	2360	111	1.105	30.582	11.026	0.517	56900	41935	35229	6706	14965	12649	2316	5941	21444	18308	3136	35456	29570	5886	644814	46285	26	5.37	0.19	102.367
2024-02-22	21:32:28	7	7	22	51	0	0.25	20.78	0.049	0.35	0.25	20.9	20.311	0.549	0.469	0.501	5711	2059	97	6204	2237	105	1.086	29.368	10.589	0.496	58927	43684	36707	6977	15243	13029	2214	5368	18177	15681	2496	40750	34055	6695	705843	61030	34	5.37	0.19	104.142
2024-02-22	22:02:28	7	7	22	49	0	0.25	20.78	0.048	0.35	0.25	20.9	20.33	0.509	0.45	0.461	5548	2000	94	5722	2063	97	1.031	28.191	10.164	0.476	51576	38246	32118	6128	13330	11302	2028	4236	16610	14052	2558	34966	29368	5598	750536	44692	25	5.49	0.19	101.775
2024-02-22	22:32:29	7	7	22	50	0	0.25	20.78	0.048	0.35	0.25	20.9	20.35	0.476	0.43	0.428	5357	1932	91	5330	1922	90	0.995	27.009	9.738	0.456	42786	32259	27143	5116	10527	8927	1600	3192	15047	12759	2288	27739	23311	4428	774894	24358	14	5.51	0.19	97.0414
2024-02-22	23:02:28	7	7	22	50	0	0.25	20.78	0.047	0.35	0.25	20.9	20.379	0.438	0.401	0.39	5007	1805	85	4844	1747	82	0.967	25.089	9.046	0.424	30174	21745	17910	3835	8429	6984	1445	2271	11083	9188	1895	19091	15706	3385	794007	19114	11	5.53	0.19	97.0414
2024-02-22	23:32:28	7	7	22	50	0	0.25	20.78	0.046	0.35	0.25	20.9	20.428	0.396	0.352	0.35	4365	1574	74	4343	1566	73	0.995	22.006	7.934	0.372	11838	8369	6800	1569	3469	2782	687	518	5342	4283	1059	6496	5299	1197	802841	8833	5	5.53	0.19	97.0414
2024-02-23	00:02:28	7	7	22	50	0	0.25	20.78	0.045	0.35	0.25	20.9	20.33	0.497	0.45	0.452	5557	2004	94	5595	2017	95	1.007	28.09	10.128	0.475	29602	24383	20413	3970	5219	4102	1117	1952	8342	6838	1504	21260	17677	3583	819175	16335	9	5.64	0.19	97.0414
2024-02-23	00:32:28	7	7	22	50	0	0.25	20.78	0.045	0.35	0.25	21	20.379	0.42	0.401	0.374	5054	1822	85	4641	1673	78	0.918	25.049	9.031	0.423	28993	23232	19317	3915	5761	4570	1191	1117	8884	7153	1731	20109	16734	3375	834143	14967	8	5.65	0.19	97.0414
2024-02-23	01:02:28	7	7	22	51	0	0.25	20.78	0.045	0.35	0.25	20.9	20.36	0.451	0.42	0.406	5262	1897	89	5034	1815	85	0.957	26.305	9.484	0.445	34019	27710	22696	5014	6309	5010	1299	1468	8057	6207	1850	25962	21499	4463	858238	24095	13	5.67	0.19	97.0414
2024-02-23	01:32:29	7	7	22	50	0	0.25	20.78	0.046	0.35	0.25	20.9	20.477	0.33	0.303	0.284	3825	1379	65	3535	1275	60	0.924	18.985	6.845	0.321	23690	17694	14887	2807	5996	4799	1197	513	10796	8800	1996	12894	10886	2008	866994	8756	5	5.72	0.19	97.0414
2024-02-23	02:02:28	7	7	22	50	0	0.25	20.78	0.045	0.35	0.25	20.9	20.565	0.231	0.215	0.187	2753	992	47	2309	832	39	0.839	13.401	4.832	0.226	7033	3263	2611	652	3770	2863	907	30	2800	2261	539	4233	3213	1020	871025	4031	2	5.72	0.19	97.0414
2024-02-23	02:32:29	7	7	22	50	0	0.25	20.78	0.045	0.35	0.25	20.9	20.565	0.219	0.215	0.174	2798	1009	47	2161	779	37	0.772	13.418	4.838	0.227	4513	1035	638	397	3478	2702	776	0	117	93	24	4396	3247	1149	880870	9845	5	5.72	0.19	97.0414
2024-02-23	03:02:28	7	7	21.9	50	0	0.25	20.78	0.045	0.35	0.25	20.9	20.594	0.204	0.186	0.159	2399	865	41	1977	713	33	0.824	11.64	4.197	0.197	1632	543	422	121	1089	760	329	12	592	466	126	1040	716	324	886249	5378	3	5.72	0.19	97.0414
2024-02-23	03:32:29	7	7	22	50	0	0.25	20.78	0.044	0.35	0.25	20.9	20.497	0.287	0.283	0.242	3658	1319	62	3014	1087	51	0.824	17.752	6.4	0.3	13699	8770	7308	1462	4929	4044	885	1084	4556	3789	767	9143	7563	1580	895820	9571	5	5.73	0.19	97.0414
2024-02-23	04:02:28	7	7	22	50	0	0.25	20.78	0.044	0.35	0.25	21	20.477	0.299	0.303	0.255	3920	1413	66	3161	1140	53	0.806	18.944	6.83	0.32	26298	19383	16353	3030	6915	5736	1179	2363	12902	10832	2070	13396	11257	2139	909870	14050	8	5.77	0.19	97.0414
2024-02-23	04:32:28	7	7	22	50	0	0.25	20.78	0.045	0.35	0.25	21	20.614	0.189	0.166	0.144	2135	770	36	1787	644	30	0.837	10.391	3.747	0.176	1513	622	419	203	891	465	426	6	536	346	190	977	538	439	911082	1212	1	5.77	0.19	97.0414
2024-02-23	05:02:29	7	7	22	50	0	0.25	20.78	0.046	0.35	0.25	20.9	20.682	0.131	0.098	0.085	1249	450	21	1046	377	18	0.837	6.081	2.192	0.103	719	114	41	73	605	225	380	0	106	35	71	613	231	382	911672	590	0	5.77	0.19	97.0414
2024-02-23	05:32:29	7	7	22	50	0	0.25	20.78	0.047	0.35	0.25	20.9	20.712	0.106	0.068	0.059	878	317	15	737	266	12	0.839	4.276	1.542	0.072	804	59	9	50	745	308	437	0	144	54	90	660	263	397	912339	667	0	5.78	0.19	97.0414
2024-02-23	06:02:29	7	7	22	50	0	0.25	20.78	0.046	0.35	0.25	20.9	20.721	0.094	0.059	0.047	762	275	13	587	212	10	0.771	3.652	1.317	0.062	935	149	93	56	786	394	392	6	232	163	69	703	324	379	913100	760	0	5.78	0.19	97.0414
2024-02-23	06:32:29	7	7	22	50	99	0.25	20.78	0.047	0.35	0.25	20.9	20.712	0.105	0.068	0.058	880	317	15	725	261	12	0.823	4.272	1.54	0.072	1080	148	71	77	932	577	355	0	195	136	59	885	512	373	922236	9136	5	5.78	0.19	97.0414
2024-02-23	07:02:29	7	7	22	50	99	0.25	20.78	0.046	0.35	0.25	20.9	20.712	0.101	0.068	0.056	889	321	15	689	248	12	0.775	4.266	1.538	0.072	790	133	68	65	657	330	327	0	151	93	58	639	305	334	930940	8704	5	5.78	0.19	97.0414
2024-02-23	07:32:28	7	7	22	49	99	0.25	20.78	0.046	0.35	0.25	20.9	20.712	0.097	0.068	0.051	901	325	15	628	226	11	0.696	4.246	1.531	0.072	580	35	10	25	545	232	313	0	31	8	23	549	234	315	939288	8348	5	5.79	0.19	97.0414
2024-02-23	08:02:29	7	7	21.9	50	99	0.25	20.78	0.048	0.35	0.25	20.9	20.682	0.124	0.098	0.076	1279	461	22	936	337	16	0.731	6.076	2.191	0.103	713	95	57	38	618	290	328	0	71	49	22	642	298	344	947342	8054	4	5.79	0.19	97.0414
2024-02-23	08:32:29	7	7	22	50	99	0.25	20.77	0.05	0.35	0.25	20.9	20.526	0.257	0.244	0.208	3160	1139	53	2584	932	44	0.818	15.311	5.52	0.259	2371	688	486	202	1683	1229	454	94	927	678	249	1444	1037	407	955909	8567	5	5.79	0.19	97.0414
2024-02-23	09:02:28	7	7	22	50	99	0.25	20.76	0.05	0.35	0.25	20.9	20.487	0.283	0.274	0.233	3526	1271	60	2890	1042	49	0.82	17.09	6.162	0.289	5814	4300	3486	814	1514	1163	351	213	2978	2347	631	2836	2302	534	959411	3502	2	5.8	0.19	97.0414
2024-02-23	09:32:29	7	7	22	50	99	0.25	20.76	0.051	0.35	0.25	20.9	20.526	0.261	0.235	0.21	2994	1080	51	2610	941	44	0.871	14.687	5.296	0.248	78	53	28	25	25	0	25	0	60	18	42	18	10	8	959504	93	0	5.8	0.19	97.0414
2024-02-23	10:02:29	7	7	22	50	99	0.25	20.76	0.05	0.35	0.25	20.9	20.545	0.244	0.215	0.194	2736	986	46	2404	867	41	0.879	13.441	4.846	0.227	111	87	38	49	24	7	17	0	94	33	61	17	12	5	959572	68	0	5.8	0.19	97.0414
2024-02-23	10:32:29	7	7	22	50	99	0.25	20.76	0.05	0.35	0.25	21	20.565	0.233	0.195	0.183	2464	889	42	2263	816	38	0.918	12.214	4.404	0.206	274	130	64	66	144	15	129	0	234	60	174	40	19	21	959912	340	0	5.8	0.19	97.0414
2024-02-23	11:02:28	7	7	22	50	99	0.25	20.76	0.051	0.35	0.25	20.9	20.497	0.284	0.264	0.233	3369	1215	57	2888	1041	49	0.857	16.473	5.939	0.278	1921	1480	1147	333	441	258	183	57	1191	888	303	730	517	213	962371	2459	1	5.8	0.19	97.0414
2024-02-23	11:32:29	7	7	21.9	50	99	0.25	20.77	0.05	0.35	0.25	20.9	20.565	0.229	0.205	0.179	2629	948	44	2213	798	37	0.842	12.809	4.618	0.216	356	129	42	87	227	11	216	0	61	34	27	295	19	276	968406	6035	3	5.8	0.19	97.0414
2024-02-23	12:02:28	7	7	22	51	99	0.25	20.78	0.049	0.35	0.25	20.9	20.565	0.231	0.215	0.182	2778	1001	47	2255	813	38	0.812	13.44	4.846	0.227	351	124	60	64	227	14	213	0	83	51	32	268	23	245	974327	5921	3	5.8	0.19	97.0414
2024-02-23	12:32:29	7	7	22	50	99	0.25	20.78	0.049	0.35	0.25	20.9	20.565	0.223	0.215	0.174	2804	1011	47	2159	779	36	0.77	13.437	4.845	0.227	243	45	12	33	198	0	198	0	45	12	33	198	0	198	980264	5937	3	5.81	0.19	97.0414
2024-02-23	13:02:29	7	7	22	50	99	0.25	20.78	0.049	0.35	0.25	21	20.565	0.231	0.215	0.183	2779	1002	47	2273	820	38	0.818	13.467	4.856	0.228	430	173	100	73	257	37	220	1	96	44	52	334	93	241	986097	5833	3	5.81	0.19	97.0414
2024-02-23	13:32:29	7	7	22	50	99	0.25	20.78	0.048	0.35	0.25	20.9	20.379	0.386	0.401	0.338	5188	1871	88	4202	1515	71	0.81	25.093	9.047	0.424	26433	19156	15929	3227	7277	6121	1156	1938	9996	8337	1659	16437	13713	2724	1000406	14309	8	5.86	0.19	97.0414
2024-02-23	14:02:29	7	7	22	50	99	0.25	20.78	0.049	0.35	0.25	20.9	20.428	0.362	0.352	0.312	4475	1613	76	3860	1392	65	0.863	21.905	7.898	0.37	37773	29375	24301	5074	8398	7011	1387	2829	12588	10334	2254	25185	20978	4207	1031202	30795	17	5.91	0.19	97.0414
2024-02-23	14:32:28	7	7	21.9	51	99	0.25	20.78	0.048	0.35	0.25	20.9	20.428	0.346	0.352	0.298	4569	1647	77	3716	1340	63	0.813	22.116	7.974	0.374	28033	21545	17935	3610	6488	5336	1152	1749	9028	7438	1590	19005	15833	3172	1048236	17034	9	6.13	0.19	97.0414
2024-02-23	15:02:29	7	7	22	50	99	0.25	20.76	0.055	0.35	0.25	20.9	20.428	0.406	0.332	0.35	4061	1464	69	4346	1567	73	1.07	20.813	7.504	0.352	6893	5186	4267	919	1707	1372	335	838	3849	3125	724	3044	2514	530	1051130	2894	2	6.5	0.19	97.0414
2024-02-23	15:32:29	7	7	22	50	99	0.25	20.76	0.056	0.35	0.25	20.9	20.409	0.444	0.352	0.388	4243	1530	72	4813	1735	81	1.134	22.045	7.949	0.373	5402	4486	3619	867	916	680	236	546	2914	2239	675	2488	2060	428	1053657	2527	1	6.9	0.19	97.0414
2024-02-23	16:02:28	7	7	22	50	99	0.25	20.76	0.053	0.35	0.25	20.9	20.467	0.389	0.293	0.336	3497	1261	59	4161	1500	70	1.19	18.384	6.628	0.311	1605	1437	1114	323	168	124	44	115	730	590	140	875	648	227	1054410	754	0	7.01	0.19	97.0414
2024-02-23	16:32:29	7	7	22	49	99	0.25	20.78	0.051	0.35	0.25	20.9	20.409	0.447	0.371	0.395	4512	1627	76	4888	1762	83	1.083	23.188	8.36	0.392	13393	10626	8954	1672	2767	2269	498	1797	8036	6666	1370	5357	4557	800	1060065	5655	3	7.2	0.19	97.0414
2024-02-23	17:02:29	7	7	22	50	99	0.25	20.78	0.049	0.35	0.25	20.9	20.379	0.463	0.401	0.414	4893	1764	83	5102	1840	86	1.043	24.926	8.987	0.421	12054	8817	7245	1572	3237	2773	464	1027	6065	4963	1102	5989	5055	934	1065779	5713	3	7.37	0.19	97.0414
2024-02-23	17:32:28	7	7	22	50	99	0.25	20.78	0.049	0.35	0.25	20.9	20.428	0.418	0.352	0.369	4337	1564	73	4601	1659	78	1.061	22.181	7.998	0.375	551	473	216	257	78	58	20	29	372	148	224	179	126	53	1068565	2786	2	7.4	0.19	97.0414
2024-02-23	18:02:29	7	7	22	50	99	0.25	20.78	0.049	0.35	0.25	20.9	20.477	0.367	0.303	0.318	3721	1342	63	3954	1426	67	1.063	19.038	6.864	0.322	652	635	405	230	17	0	17	16	172	105	67	480	300	180	1069025	460	0	7.41	0.19	97.0414
2024-02-23	18:32:29	7	7	22	50	0	0.25	20.78	0.049	0.35	0.25	20.9	20.36	0.492	0.42	0.442	5110	1843	86	5457	1967	92	1.068	26.175	9.437	0.442	20062	15005	12525	2480	5057	4257	800	2944	10403	8655	1748	9659	8127	1532	1081029	12004	7	7.5	0.19	107.692
2024-02-23	19:02:29	7	7	22.1	51	0	0.25	20.78	0.049	0.35	0.25	20.9	20.243	0.614	0.537	0.565	6560	2365	111	6991	2521	118	1.066	33.584	12.109	0.568	62109	48805	40857	7948	13304	11154	2150	5141	17075	14221	2854	45034	37790	7244	1135628	54599	30	7.58	0.19	86.9822
2024-02-23	19:32:28	7	7	22	50	0	0.25	20.78	0.048	0.35	0.25	21	20.262	0.593	0.518	0.544	6331	2283	107	6744	2432	114	1.065	32.408	11.685	0.548	53901	47079	39080	7999	6822	5440	1382	4273	10761	8522	2239	43140	35998	7142	1204437	68809	38	7.58	0.19	69.2308
2024-02-23	20:02:29	7	7	22	51	0	0.25	20.78	0.049	0.35	0.25	21	20.291	0.578	0.489	0.528	5936	2140	100	6561	2366	111	1.105	30.651	11.051	0.518	42689	32091	27071	5020	10598	9001	1597	3119	12196	10154	2042	30493	25918	4575	1240537	36100	20	7.91	0.19	76.9231
2024-02-23	20:32:28	7	7	22	50	0	0.25	20.78	0.049	0.35	0.25	21	20.291	0.569	0.489	0.52	5957	2148	101	6456	2328	109	1.084	30.617	11.039	0.517	32912	25503	21531	3972	7409	6210	1199	3106	10332	8620	1712	22580	19121	3459	1261954	21416	12	8.09	0.19	94.0828
2024-02-23	21:02:29	7	7	22	50	0	0.25	20.78	0.048	0.35	0.25	21	20.311	0.532	0.469	0.484	5784	2086	98	6019	2170	102	1.041	29.453	10.62	0.498	40561	30396	25530	4866	10165	8582	1583	2633	11919	9938	1981	28642	24174	4468	1287432	25478	14	8.22	0.19	94.6746
2024-02-23	21:32:28	7	7	22	50	0	0.25	20.78	0.049	0.35	0.25	20.9	20.33	0.515	0.45	0.466	5516	1989	93	5777	2083	98	1.047	28.127	10.141	0.475	27661	22126	18556	3570	5535	4453	1082	1419	9211	7642	1569	18450	15367	3083	1314880	27448	15	8.22	0.19	94.6746
2024-02-23	22:02:28	7	7	22	50	0	0.25	20.78	0.049	0.35	0.25	20.9	20.379	0.438	0.401	0.389	5001	1803	85	4814	1736	81	0.963	25.033	9.026	0.423	32923	25828	21559	4269	7095	5873	1222	2044	9447	7859	1588	23476	19573	3903	1336341	21461	12	8.25	0.19	86.3905
2024-02-23	22:32:28	7	7	22	50	0	0.25	20.78	0.049	0.35	0.25	21	20.37	0.422	0.41	0.373	5215	1880	88	4631	1670	78	0.888	25.675	9.257	0.434	36984	29933	24831	5102	7051	5831	1220	2851	8177	6652	1525	28807	24010	4797	1358461	22121	12	8.31	0.19	89.9408
2024-02-23	23:02:29	7	7	22.1	51	0	0.25	20.78	0.049	0.35	0.25	20.9	20.409	0.417	0.371	0.368	4608	1661	78	4559	1644	77	0.989	23.202	8.366	0.392	7701	6586	5369	1217	1115	835	280	581	2575	1975	600	5126	4229	897	1362937	4476	2	8.31	0.19	96.4497
2024-02-23	23:32:29	7	7	22	50	0	0.25	20.78	0.046	0.35	0.25	20.9	20.477	0.328	0.303	0.282	3830	1381	65	3502	1263	59	0.914	18.968	6.839	0.321	9672	8504	6910	1594	1168	828	340	233	3501	2791	710	6171	4947	1224	1367542	4605	3	8.32	0.19	96.4497
2024-02-24	00:02:29	7	7	22	50	0	0.25	20.78	0.047	0.35	0.25	20.9	20.448	0.35	0.332	0.304	4214	1519	71	3769	1359	64	0.894	20.775	7.491	0.351	17356	12945	10805	2140	4411	3456	955	551	10564	8623	1941	6792	5638	1154	1373179	5637	3	8.34	0.19	96.4497
2024-02-24	00:32:29	7	7	22	50	0	0.25	20.78	0.047	0.35	0.25	21	20.526	0.263	0.254	0.217	3274	1181	55	2689	969	45	0.821	15.877	5.725	0.268	639	195	88	107	444	165	279	0	486	168	318	153	85	68	1374114	935	1	8.34	0.19	96.4497
2024-02-24	01:02:29	7	7	22	50	0	0.25	20.78	0.046	0.35	0.25	20.9	20.565	0.234	0.215	0.188	2748	991	46	2333	841	39	0.849	13.41	4.835	0.227	2233	2082	1720	362	151	57	94	0	2136	1752	384	97	25	72	1377249	3135	2	8.34	0.19	96.4497
2024-02-24	01:32:29	7	7	22.1	50	0	0.25	20.78	0.046	0.35	0.25	20.9	20.545	0.241	0.235	0.195	3037	1095	51	2423	874	41	0.798	14.649	5.282	0.248	264	76	25	51	188	47	141	0	121	42	79	143	30	113	1377508	259	0	8.34	0.19	96.4497
2024-02-24	02:02:29	7	7	22	50	0	0.25	20.78	0.046	0.35	0.25	20.9	20.545	0.251	0.235	0.205	3000	1082	51	2533	913	43	0.844	14.626	5.273	0.247	2149	1856	1561	295	293	153	140	69	1687	1411	276	462	303	159	1379186	1678	1	8.34	0.19	96.4497
2024-02-24	02:32:29	7	7	22	50	0	0.25	20.78	0.046	0.35	0.25	21	20.448	0.323	0.332	0.277	4314	1556	73	3444	1242	58	0.798	20.811	7.504	0.352	32586	25817	21522	4295	6769	5580	1189	3152	15292	12724	2568	17294	14378	2916	1394691	15504	9	8.49	0.19	96.4497
2024-02-24	03:02:29	7	7	22	50	0	0.25	20.78	0.046	0.35	0.25	21	20.497	0.291	0.283	0.245	3626	1307	61	3033	1093	51	0.836	17.645	6.362	0.298	9022	6864	5515	1349	2158	1582	576	384	5715	4344	1371	3307	2753	554	1398722	4031	2	8.49	0.19	96.4497
2024-02-24	03:32:28	7	7	22	50	0	0.25	20.78	0.045	0.35	0.25	20.9	20.545	0.241	0.235	0.196	3032	1093	51	2423	874	41	0.799	14.63	5.275	0.247	179	23	1	22	156	9	147	0	174	6	168	5	4	1	1398849	127	0	8.49	0.19	96.4497
2024-02-24	04:02:29	7	7	22	50	0	0.25	20.78	0.045	0.35	0.25	20.9	20.594	0.198	0.186	0.153	2408	868	41	1896	684	32	0.787	11.588	4.178	0.196	582	554	308	246	28	5	23	0	577	310	267	5	3	2	1400355	1506	1	8.49	0.19	96.4497
2024-02-24	04:32:29	7	7	22	50	0	0.25	20.78	0.044	0.35	0.25	20.9	20.575	0.209	0.205	0.166	2670	963	45	2051	739	35	0.768	12.789	4.611	0.216	32	32	6	26	0	0	0	0	32	6	26	0	0	0	1400430	74	0	8.49	0.19	96.4497
2024-02-24	05:02:29	7	7	22	50	0	0.25	20.78	0.044	0.35	0.25	20.9	20.35	0.413	0.43	0.369	5526	1993	93	4568	1647	77	0.827	26.831	9.674	0.453	31175	25398	21411	3987	5777	4792	985	2748	11460	9492	1968	19715	16711	3004	1419975	19545	11	8.54	0.19	96.4497
2024-02-24	05:32:29	7	7	22	50	0	0.25	20.78	0.044	0.35	0.25	20.9	20.526	0.261	0.254	0.217	3294	1188	56	2713	978	46	0.824	15.983	5.763	0.27	5146	4204	3329	875	942	606	336	113	3493	2601	892	1653	1334	319	1422224	2249	1	8.58	0.19	96.4497
2024-02-24	06:02:28	7	7	22	50	0	0.25	20.78	0.044	0.35	0.25	20.9	20.614	0.182	0.166	0.138	2155	777	36	1720	620	29	0.798	10.396	3.748	0.176	177	26	5	21	151	0	151	0	173	3	170	4	2	2	1422330	106	0	8.58	0.19	96.4497
2024-02-24	06:32:29	7	7	22	50	99	0.25	20.78	0.044	0.35	0.25	20.9	20.594	0.197	0.186	0.153	2411	869	41	1906	687	32	0.791	11.609	4.186	0.196	160	34	13	21	126	2	124	0	153	9	144	7	6	1	1422452	122	0	8.58	0.19	96.4497
2024-02-24	07:02:29	7	7	22	50	99	0.25	20.78	0.045	0.35	0.25	20.9	20.575	0.207	0.205	0.162	2683	968	45	2009	724	34	0.749	12.798	4.614	0.216	426	19	9	10	407	1	406	0	424	8	416	2	2	0	1422722	270	0	8.58	0.19	96.4497
2024-02-24	07:32:29	7	7	22	51	99	0.25	20.78	0.045	0.35	0.25	20.9	20.565	0.219	0.215	0.174	2805	1011	47	2156	777	36	0.769	13.438	4.845	0.227	17	17	4	13	0	0	0	0	15	2	13	2	2	0	1422735	12	0	8.58	0.19	96.4497
2024-02-24	08:02:28	7	7	22	50	99	0.25	20.78	0.045	0.35	0.25	20.9	20.516	0.271	0.264	0.226	3398	1225	57	2801	1010	47	0.824	16.49	5.946	0.279	9930	7677	6428	1249	2253	1725	528	1177	5267	4193	1074	4663	3960	703	1427710	4975	3	8.58	0.19	96.4497
2024-02-24	08:32:29	7	7	22	50	99	0.25	20.78	0.046	0.35	0.25	20.9	20.565	0.216	0.215	0.17	2805	1011	47	2108	760	36	0.752	13.388	4.827	0.226	219	144	73	71	75	6	69	0	219	79	140	0	0	0	1427935	225	0	8.59	0.19	96.4497
2024-02-24	09:02:29	7	7	22	50	99	0.25	20.78	0.045	0.35	0.25	20.9	20.565	0.22	0.215	0.176	2805	1011	47	2185	788	37	0.779	13.47	4.857	0.228	67	40	12	28	27	6	21	0	67	18	49	0	0	0	1428009	74	0	8.59	0.19	96.4497
2024-02-24	09:32:28	7	7	22	51	99	0.25	20.78	0.045	0.35	0.25	20.9	20.594	0.206	0.186	0.162	2382	859	40	2007	723	34	0.842	11.606	4.184	0.196	182	101	67	34	81	33	48	0	182	100	82	0	0	0	1428170	161	0	8.59	0.19	96.4497
2024-02-24	10:02:28	7	7	22	50	99	0.25	20.78	0.044	0.35	0.25	20.9	20.594	0.204	0.186	0.159	2390	862	40	1979	714	33	0.828	11.608	4.185	0.196	151	77	33	44	74	24	50	0	151	57	94	0	0	0	1428425	255	0	8.59	0.19	96.4497
2024-02-24	10:32:28	7	7	22	50	99	0.25	20.78	0.043	0.35	0.25	21	20.594	0.208	0.186	0.165	2377	857	40	2048	738	35	0.862	11.634	4.195	0.197	223	110	51	59	113	30	83	0	223	81	142	0	0	0	1428748	323	0	8.6	0.19	96.4497
2024-02-24	11:02:28	7	7	21.9	50	99	0.25	20.78	0.043	0.35	0.25	20.9	20.585	0.214	0.195	0.171	2504	903	42	2117	763	36	0.845	12.21	4.403	0.206	1914	1564	1247	317	350	220	130	111	1272	903	369	642	564	78	1430207	1459	1	8.6	0.19	96.4497
2024-02-24	11:32:28	7	7	22	50	99	0.25	20.78	0.043	0.35	0.25	20.9	20.467	0.321	0.313	0.278	4003	1443	68	3454	1245	58	0.863	19.594	7.065	0.331	29424	22098	18496	3602	7326	6017	1309	2244	12419	10212	2207	17005	14301	2704	1447357	17150	10	8.62	0.19	96.4497
2024-02-24	12:02:29	7	7	22	50	99	0.25	20.78	0.044	0.35	0.25	20.9	20.487	0.307	0.293	0.263	3736	1347	63	3265	1177	55	0.874	18.333	6.61	0.31	19875	16260	13687	2573	3615	2894	721	1935	10455	8595	1860	9420	7986	1434	1459363	12006	7	8.63	0.19	96.4497
2024-02-24	12:32:29	7	7	22	49	99	0.25	20.78	0.044	0.35	0.25	20.9	20.565	0.228	0.215	0.184	2775	1000	47	2290	826	39	0.825	13.467	4.856	0.228	309	274	142	132	35	7	28	3	305	145	160	4	4	0	1459613	250	0	8.63	0.19	96.4497
2024-02-24	13:02:29	7	7	22	50	99	0.25	20.78	0.044	0.35	0.25	20.9	20.575	0.214	0.205	0.17	2657	958	45	2104	759	36	0.792	12.8	4.615	0.216	223	178	125	53	45	2	43	0	223	127	96	0	0	0	1459745	131	0	8.63	0.19	96.4497
2024-02-24	13:32:29	7	7	21.9	50	99	0.25	20.78	0.044	0.35	0.25	20.9	20.565	0.224	0.215	0.18	2783	1003	47	2239	807	38	0.804	13.443	4.847	0.227	3738	2947	2463	484	791	588	203	512	1887	1471	416	1851	1580	271	1461050	1305	1	8.63	0.19	96.4497
2024-02-24	14:02:29	7	7	22	50	99	0.25	20.78	0.043	0.35	0.25	20.9	20.448	0.339	0.332	0.296	4256	1535	72	3688	1330	62	0.866	20.854	7.519	0.352	25725	20672	17560	3112	5053	4045	1008	1881	7663	6265	1398	18062	15340	2722	1477658	16608	9	8.63	0.19	96.4497
2024-02-24	14:32:28	7	7	22	50	99	0.25	20.78	0.044	0.35	0.25	20.9	20.34	0.434	0.44	0.39	5609	2022	95	4834	1743	82	0.862	27.453	9.898	0.464	22957	18211	15272	2939	4746	3837	909	1367	7392	6045	1347	15565	13064	2501	1492839	15181	8	8.64	0.19	96.4497
2024-02-24	15:02:28	7	7	21.9	51	99	0.25	20.78	0.043	0.35	0.25	20.9	20.36	0.416	0.42	0.373	5367	1935	91	4620	1666	78	0.861	26.26	9.468	0.444	36296	28856	24106	4750	7440	6117	1323	1725	8241	6699	1542	28055	23524	4531	1513209	20370	11	8.65	0.19	96.4497
2024-02-24	15:32:28	7	7	22	50	99	0.25	20.78	0.043	0.35	0.25	21	20.379	0.387	0.401	0.344	5138	1853	87	4247	1531	72	0.827	24.947	8.995	0.422	44929	34518	29047	5471	10411	8558	1853	3440	15469	12766	2703	29460	24839	4621	1542380	29170	16	8.66	0.19	93.4911
2024-02-24	16:02:28	7	7	22	50	99	0.25	20.78	0.043	0.35	0.25	20.9	20.399	0.38	0.381	0.337	4868	1755	82	4177	1506	71	0.858	23.806	8.583	0.402	46131	34397	28691	5706	11734	9828	1906	2497	12009	9871	2138	34122	28648	5474	1571193	28813	16	8.69	0.19	93.4911
2024-02-24	16:32:29	7	7	22	50	99	0.25	20.78	0.044	0.35	0.25	21	20.428	0.352	0.352	0.308	4497	1621	76	3815	1376	64	0.848	21.941	7.911	0.371	36328	28052	23438	4614	8276	6891	1385	2039	9022	7249	1773	27306	23080	4226	1594684	23491	13	8.7	0.19	93.4911
2024-02-24	17:02:28	7	7	22.1	48	99	0.25	20.78	0.044	0.35	0.25	21	20.418	0.361	0.362	0.317	4621	1666	78	3928	1416	66	0.85	22.557	8.133	0.381	31322	26242	21933	4309	5080	4072	1008	1521	8742	7167	1575	22580	18838	3742	1613513	18829	10	8.81	0.19	93.4911
2024-02-24	17:32:28	7	7	22	50	99	0.25	20.78	0.048	0.35	0.25	20.9	20.409	0.409	0.371	0.361	4653	1678	79	4489	1618	76	0.965	23.301	8.401	0.394	17056	12594	10491	2103	4462	3607	855	2371	8097	6711	1386	8959	7387	1572	1621692	8179	5	9.65	0.19	99.4083
2024-02-24	18:02:29	7	7	22	50	99	0.25	20.78	0.054	0.35	0.25	21	20.34	0.514	0.44	0.46	5401	1948	91	5718	2061	97	1.059	27.611	9.955	0.467	20938	16172	13607	2565	4766	3805	961	2609	8746	7173	1573	12192	10239	1953	1634538	12846	7	9.96	0.19	97.0414
2024-02-24	18:32:28	7	7	22.1	50	0	0.25	20.78	0.049	0.35	0.25	21	20.106	0.744	0.674	0.695	8296	2991	140	8615	3106	146	1.038	42.224	15.224	0.714	36176	28280	23902	4378	7896	6608	1288	2776	12264	10142	2122	23912	20368	3544	1662694	28156	16	10.37	0.19	103.55
2024-02-24	19:02:28	7	7	22	51	0	0.25	20.78	0.048	0.35	0.25	20.9	20.243	0.617	0.537	0.569	6565	2367	111	7059	2545	119	1.075	33.679	12.143	0.569	72003	61148	51644	9504	10855	8942	1913	5072	15267	12331	2936	56736	48255	8481	1711718	49024	27	10.65	0.19	59.1716
2024-02-24	19:32:29	7	7	22	50	0	0.25	20.78	0.047	0.35	0.25	21	20.262	0.597	0.518	0.55	6332	2283	107	6842	2467	116	1.081	32.521	11.726	0.55	60648	54428	46330	8098	6220	5079	1141	3871	9986	8144	1842	50662	43265	7397	1758448	46730	26	10.78	0.19	105.917
2024-02-24	20:02:29	7	7	22	50	0	0.25	20.78	0.046	0.35	0.25	21	20.282	0.589	0.498	0.542	6050	2181	102	6740	2430	114	1.114	31.297	11.284	0.529	51696	43456	36997	6459	8240	6860	1380	3037	11837	9839	1998	39859	34018	5841	1795078	36630	20	11.23	0.19	107.101
2024-02-24	20:32:29	7	7	22	50	0	0.25	20.78	0.046	0.35	0.25	20.9	20.262	0.61	0.518	0.563	6259	2257	106	6966	2512	118	1.113	32.371	11.672	0.547	51248	43496	36946	6550	7752	6475	1277	3340	9871	8081	1790	41377	35340	6037	1831227	36149	20	11.57	0.19	72.1893
2024-02-24	21:02:29	7	7	21.9	50	0	0.25	20.78	0.046	0.35	0.25	21	20.291	0.57	0.489	0.524	5960	2149	101	6511	2348	110	1.092	30.69	11.065	0.519	47330	39028	32934	6094	8302	6955	1347	3591	12087	10037	2050	35243	29852	5391	1869095	37868	21	12.05	0.19	89.9408
2024-02-24	21:32:28	7	7	22	50	0	0.25	20.78	0.046	0.35	0.25	21	20.194	0.679	0.586	0.633	7144	2576	121	7876	2840	133	1.103	36.864	13.291	0.623	61446	55157	46910	8247	6289	5112	1177	3639	11748	9598	2150	49698	42424	7274	1919580	50485	28	12.42	0.19	105.325
2024-02-24	22:02:29	7	7	22	50	0	0.25	20.78	0.046	0.35	0.25	21	20.233	0.64	0.547	0.594	6626	2389	112	7357	2653	124	1.11	34.25	12.349	0.579	55464	47675	40065	7610	7789	6341	1448	3573	13050	10728	2322	42414	35678	6736	1961382	41802	23	12.56	0.19	95.2663
2024-02-24	22:32:29	7	7	22	50	0	0.25	20.78	0.046	0.35	0.25	21	20.379	0.467	0.401	0.421	4910	1770	83	5236	1888	88	1.066	25.141	9.065	0.425	27508	22667	18902	3765	4841	3879	962	1414	8763	7175	1588	18745	15606	3139	1982128	20746	12	12.75	0.19	99.4083
2024-02-24	23:02:29	7	7	21.9	51	0	0.25	20.78	0.046	0.35	0.25	21	20.409	0.436	0.371	0.39	4537	1636	77	4836	1744	82	1.066	23.23	8.376	0.393	28168	23934	20332	3602	4234	3422	812	949	7381	5975	1406	20787	17779	3008	2009968	27840	15	12.91	0.19	95.2663
2024-02-24	23:32:29	7	7	22	50	0	0.25	20.78	0.045	0.35	0.25	20.9	20.389	0.456	0.391	0.412	4781	1724	81	5104	1840	86	1.068	24.488	8.829	0.414	18562	15005	12557	2448	3557	2845	712	947	5729	4559	1170	12833	10843	1990	2024232	14264	8	13.02	0.19	85.7988
2024-02-25	00:02:28	7	7	22	50	0	0.25	20.78	0.046	0.35	0.25	20.9	20.497	0.323	0.283	0.277	3538	1276	60	3433	1238	58	0.97	17.739	6.396	0.3	5876	4825	3896	929	1051	803	248	204	4128	3256	872	1748	1443	305	2026476	2244	1	13.11	0.19	85.7988
2024-02-25	00:32:28	7	7	22	50	0	0.25	20.78	0.045	0.35	0.25	20.9	20.555	0.262	0.225	0.216	2819	1016	48	2689	970	45	0.954	14.085	5.078	0.238	65	63	43	20	2	0	2	0	50	30	20	15	13	2	2026489	13	0	13.11	0.19	85.7988
2024-02-25	01:02:28	7	7	22	50	0	0.25	20.78	0.044	0.35	0.25	20.9	20.565	0.244	0.215	0.199	2729	984	46	2481	894	42	0.909	13.5	4.868	0.228	61	54	29	25	7	2	5	0	58	28	30	3	3	0	2026522	34	0	13.11	0.19	85.7988
2024-02-25	01:32:28	7	7	22	50	0	0.25	20.78	0.044	0.35	0.25	20.9	20.565	0.246	0.215	0.202	2707	976	46	2500	901	42	0.923	13.433	4.843	0.227	452	402	320	82	50	37	13	42	270	200	70	182	157	25	2026696	174	0	13.11	0.19	85.7988
2024-02-25	02:02:29	7	7	22	50	0	0.25	20.78	0.045	0.35	0.25	20.9	20.497	0.308	0.283	0.263	3560	1284	60	3249	1171	55	0.913	17.623	6.354	0.298	14696	11335	9408	1927	3361	2699	662	1249	9331	7591	1740	5365	4516	849	2034226	7530	4	13.15	0.19	85.7988
2024-02-25	02:32:28	7	7	22	49	0	0.25	20.78	0.044	0.35	0.25	20.9	20.565	0.238	0.215	0.194	2730	984	46	2408	868	41	0.882	13.421	4.839	0.227	524	510	329	181	14	9	5	56	451	309	142	73	29	44	2034673	446	0	13.15	0.19	85.7988
2024-02-25	03:02:28	7	7	22	51	0	0.25	20.78	0.044	0.35	0.25	20.9	20.565	0.225	0.215	0.18	2783	1003	47	2242	808	38	0.806	13.445	4.848	0.227	272	272	143	129	0	0	0	0	229	111	118	43	32	11	2035320	647	0	13.15	0.19	85.7988
2024-02-25	03:32:29	7	7	22	50	0	0.25	20.78	0.044	0.35	0.25	21	20.594	0.214	0.186	0.171	2346	846	40	2110	761	36	0.9	11.58	4.175	0.196	256	256	99	157	0	0	0	0	148	70	78	108	29	79	2036106	786	0	13.15	0.19	85.7988
2024-02-25	04:02:29	7	7	22	50	0	0.25	20.78	0.044	0.35	0.25	20.9	20.614	0.189	0.166	0.146	2123	765	36	1804	651	30	0.85	10.362	3.736	0.175	16	14	6	8	2	1	1	0	16	7	9	0	0	0	2036109	3	0	13.15	0.19	85.7988
2024-02-25	04:32:29	7	7	22	50	0	0.25	20.78	0.043	0.35	0.25	21	20.536	0.263	0.244	0.22	3114	1123	53	2728	984	46	0.876	15.289	5.512	0.258	10076	7255	6034	1221	2821	2391	430	1182	4770	3978	792	5306	4447	859	2040974	4865	3	13.15	0.19	85.7988
2024-02-25	05:02:28	7	7	22	50	0	0.25	20.78	0.043	0.35	0.25	21	20.545	0.248	0.235	0.205	3003	1083	51	2544	917	43	0.847	14.648	5.281	0.248	7076	5420	4443	977	1656	1329	327	757	4264	3374	890	2812	2398	414	2043914	2940	2	13.18	0.19	85.7988
2024-02-25	05:32:28	7	7	22	50	0	0.25	20.78	0.043	0.35	0.25	21	20.614	0.184	0.166	0.141	2136	770	36	1740	627	29	0.815	10.341	3.728	0.175	179	39	3	36	140	0	140	0	179	3	176	0	0	0	2044061	147	0	13.18	0.19	85.7988
2024-02-25	06:02:29	7	7	22	50	0	0.25	20.78	0.044	0.35	0.25	20.9	20.692	0.122	0.088	0.078	1125	406	19	975	351	16	0.866	5.51	1.987	0.093	350	24	2	22	326	0	326	0	350	2	348	0	0	0	2045822	1761	1	13.18	0.19	85.7988
2024-02-25	06:32:28	7	7	21.9	50	99	0.25	20.78	0.043	0.35	0.25	20.9	20.721	0.103	0.059	0.059	726	262	12	734	265	12	1.01	3.674	1.325	0.062	437	34	9	25	403	0	403	0	436	8	428	1	1	0	2046390	569	0	13.18	0.19	85.7988
2024-02-25	07:02:29	7	7	22	51	99	0.25	20.78	0.045	0.35	0.25	20.9	20.721	0.103	0.059	0.058	729	263	12	721	260	12	0.99	3.669	1.323	0.062	355	2	0	2	353	0	353	0	355	0	355	0	0	0	2046607	216	0	13.18	0.19	85.7988
2024-02-25	07:32:28	7	7	22	50	99	0.25	20.78	0.045	0.35	0.25	21	20.545	0.247	0.235	0.202	3010	1085	51	2504	903	42	0.832	14.632	5.276	0.247	607	246	100	146	361	3	358	12	566	75	491	41	28	13	2047229	622	0	13.18	0.19	85.7988
2024-02-25	08:02:29	7	7	21.9	50	99	0.25	20.78	0.045	0.35	0.25	21	20.545	0.257	0.235	0.212	2982	1075	50	2636	950	45	0.884	14.667	5.288	0.248	7089	5365	4345	1020	1724	1403	321	506	3685	2927	758	3404	2821	583	2050061	2832	2	13.2	0.19	85.7988
2024-02-25	08:32:29	7	7	22	50	99	0.25	20.78	0.044	0.35	0.25	20.9	20.565	0.236	0.215	0.191	2743	989	46	2374	856	40	0.865	13.436	4.844	0.227	168	168	63	105	0	0	0	0	62	41	21	106	22	84	2051318	1257	1	13.2	0.19	85.7988
2024-02-25	09:02:28	7	7	22	50	99	0.25	20.78	0.046	0.35	0.25	20.9	20.594	0.21	0.186	0.165	2368	854	40	2039	735	34	0.861	11.588	4.178	0.196	90	90	23	67	0	0	0	0	56	14	42	34	9	25	2051608	290	0	13.2	0.19	85.7988
2024-02-25	09:32:28	7	7	22	50	99	0.25	20.78	0.046	0.35	0.25	20.9	20.565	0.242	0.215	0.196	2725	982	46	2425	875	41	0.89	13.42	4.839	0.227	1249	1036	754	282	213	176	37	55	833	584	249	416	346	70	2052449	841	0	13.22	0.19	85.7988
2024-02-25	10:02:28	7	7	22	50	99	0.25	20.78	0.046	0.35	0.25	20.9	20.594	0.216	0.186	0.17	2355	849	40	2110	761	36	0.896	11.613	4.187	0.196	47	47	26	21	0	0	0	0	46	25	21	1	1	0	2052508	59	0	13.22	0.19	85.7988
2024-02-25	10:32:29	7	7	22	51	99	0.25	20.78	0.046	0.35	0.25	20.9	20.594	0.211	0.186	0.165	2362	852	40	2043	737	35	0.865	11.57	4.172	0.196	167	167	66	101	0	0	0	0	163	63	100	4	3	1	2053125	617	0	13.22	0.19	85.7988
2024-02-25	11:02:29	7	7	22	50	99	0.25	20.78	0.046	0.35	0.25	20.9	20.594	0.219	0.186	0.172	2339	843	40	2130	768	36	0.911	11.573	4.173	0.196	280	280	121	159	0	0	0	0	278	119	159	2	2	0	2053640	515	0	13.22	0.19	85.7988
2024-02-25	11:32:28	7	7	22	49	99	0.25	20.78	0.047	0.35	0.25	20.9	20.516	0.29	0.264	0.243	3345	1206	57	3018	1088	51	0.902	16.523	5.957	0.279	15256	10985	9108	1877	4271	3612	659	1385	5877	4849	1028	9379	7871	1508	2061923	8283	5	13.23	0.19	85.7988
2024-02-25	12:02:29	7	7	22	50	99	0.25	20.78	0.046	0.35	0.25	20.9	20.497	0.314	0.283	0.267	3577	1290	60	3325	1199	56	0.929	17.774	6.408	0.3	17752	13190	10938	2252	4562	3702	860	1431	6325	5091	1234	11427	9549	1878	2073796	11873	7	13.28	0.19	85.7988
2024-02-25	12:32:29	7	7	22	49	99	0.25	20.78	0.047	0.35	0.25	20.9	20.594	0.222	0.186	0.175	2341	844	40	2169	782	37	0.927	11.626	4.192	0.196	1880	1686	1255	431	194	142	52	172	1304	953	351	576	444	132	2074858	1062	1	13.28	0.19	85.7988
2024-02-25	13:02:28	7	7	22	50	99	0.25	20.78	0.047	0.35	0.25	20.9	20.594	0.222	0.186	0.175	2325	838	39	2166	781	37	0.931	11.56	4.168	0.195	204	198	97	101	6	5	1	0	136	76	60	68	26	42	2075893	1035	1	13.28	0.19	85.7988
2024-02-25	13:32:28	7	7	22	50	99	0.25	20.78	0.047	0.35	0.25	20.9	20.594	0.219	0.186	0.172	2355	849	40	2137	771	36	0.908	11.643	4.198	0.197	338	326	187	139	12	8	4	0	42	30	12	296	165	131	2077695	1802	1	13.29	0.19	85.7988
2024-02-25	14:02:29	7	7	22	50	99	0.25	20.78	0.047	0.35	0.25	20.9	20.497	0.306	0.283	0.258	3598	1297	61	3207	1156	54	0.891	17.727	6.392	0.3	16018	11897	9970	1927	4121	3434	687	1117	6434	5326	1108	9584	8078	1506	2087276	9581	5	13.32	0.19	90.5325
2024-02-25	14:32:29	7	7	22	50	99	0.25	20.78	0.047	0.35	0.25	20.9	20.477	0.33	0.303	0.283	3827	1380	65	3508	1265	59	0.917	18.964	6.837	0.32	28513	20262	16904	3358	8251	6863	1388	1601	8632	7058	1574	19881	16709	3172	2109876	22600	13	13.32	0.19	90.5325
2024-02-25	15:02:28	7	7	21.9	53	99	0.25	20.78	0.046	0.35	0.25	20.8	20.409	0.39	0.371	0.344	4689	1691	79	4269	1539	72	0.91	23.202	8.365	0.392	27524	20148	16963	3185	7376	6107	1269	2429	11221	9367	1854	16303	13703	2600	2124180	14304	8	13.82	0.19	95.858
2024-02-25	15:32:29	7	7	22	51	99	0.25	20.78	0.054	0.35	0.25	20.8	20.34	0.51	0.44	0.456	5414	1952	92	5666	2043	96	1.046	27.605	9.953	0.467	39299	28629	24238	4391	10670	9075	1595	3491	15860	13527	2333	23439	19786	3653	2146047	21867	12	14.33	0.19	96.4497
2024-02-25	16:02:28	7	7	22.1	50	99	0.25	20.78	0.055	0.35	0.25	21	20.33	0.533	0.45	0.478	5482	1977	93	5932	2139	100	1.082	28.165	10.155	0.476	30359	22376	19042	3334	7983	6760	1223	2457	10832	9136	1696	19527	16666	2861	2168344	22297	12	14.64	0.19	92.8994
2024-02-25	16:32:29	7	7	22	50	99	0.25	20.78	0.051	0.35	0.25	21	20.448	0.413	0.332	0.362	4016	1448	68	4479	1615	76	1.115	20.781	7.493	0.351	6799	4896	4065	831	1903	1473	430	713	3473	2791	682	3326	2747	579	2173274	4930	3	15.04	0.19	100
2024-02-25	17:02:28	7	7	21.9	50	99	0.25	20.78	0.049	0.35	0.25	20.9	20.428	0.441	0.352	0.391	4249	1532	72	4868	1755	82	1.146	22.13	7.979	0.374	1982	1563	1244	319	419	316	103	313	1340	1028	312	642	532	110	2174212	939	1	15.25	0.19	100
2024-02-25	17:32:28	7	7	22	50	99	0.25	20.78	0.048	0.35	0.25	21	20.418	0.452	0.362	0.403	4345	1567	73	4999	1802	84	1.151	22.653	8.168	0.383	10360	7117	5899	1218	3243	2647	596	987	5021	4130	891	5339	4416	923	2179742	5530	3	15.38	0.19	100
2024-02-25	18:02:29	7	7	22	50	99	0.25	20.78	0.047	0.35	0.25	21	20.311	0.562	0.469	0.514	5646	2036	95	6349	2289	107	1.124	29.272	10.554	0.495	43268	30556	25745	4811	12712	10819	1893	3786	17387	14695	2692	25881	21869	4012	2220889	41147	23	15.65	0.19	99.4083
2024-02-25	18:32:29	7	7	22	50	0	0.25	20.78	0.047	0.35	0.25	21	20.291	0.578	0.489	0.531	5909	2131	100	6572	2370	111	1.112	30.557	11.018	0.516	36445	28064	23676	4388	8381	7122	1259	2991	13014	11091	1923	23431	19707	3724	2277317	56427	31	16	0.19	60.9467
2024-02-25	19:02:28	7	7	22	50	0	0.25	20.78	0.048	0.35	0.25	20.9	20.164	0.72	0.616	0.673	7437	2682	126	8329	3003	141	1.12	38.522	13.889	0.651	39692	32352	27153	5199	7340	6153	1187	2879	10637	8956	1681	29055	24350	4705	2386855	109538	61	16.4	0.19	100.592
2024-02-25	19:32:29	7	7	22	50	0	0.25	20.78	0.048	0.35	0.25	21	20.213	0.654	0.567	0.606	6917	2494	117	7531	2715	127	1.089	35.59	12.832	0.601	42425	34284	28666	5618	8141	6760	1381	3118	11658	9710	1948	30767	25716	5051	2431854	44999	25	16.61	0.19	98.8166
2024-02-25	20:02:29	7	7	22	50	0	0.25	20.78	0.048	0.35	0.25	21	20.262	0.602	0.518	0.555	6303	2272	107	6878	2480	116	1.091	32.446	11.698	0.548	43273	35246	29465	5781	8027	6664	1363	3053	11888	9882	2006	31385	26247	5138	2469511	37657	21	16.98	0.19	88.7574
2024-02-25	20:32:28	7	7	22	49	0	0.25	20.78	0.048	0.35	0.25	21	20.291	0.578	0.489	0.53	5923	2136	100	6577	2371	111	1.11	30.618	11.04	0.517	46680	39313	32959	6354	7367	6031	1336	3188	10690	8827	1863	35990	30163	5827	2512455	42944	24	17.24	0.19	92.3077
2024-02-25	21:02:28	7	7	22	50	0	0.25	20.78	0.049	0.35	0.25	21	20.262	0.6	0.518	0.552	6282	2265	106	6807	2454	115	1.083	32.287	11.641	0.546	27749	22908	18980	3928	4841	3890	951	2834	10624	8672	1952	17125	14198	2927	2530859	18404	10	17.71	0.19	97.0414
2024-02-25	21:32:28	7	7	22	50	0	0.25	20.78	0.05	0.35	0.25	21	20.379	0.477	0.401	0.427	4855	1750	82	5263	1898	89	1.084	24.953	8.997	0.422	22946	17767	14922	2845	5179	4250	929	1295	9624	8004	1620	13322	11168	2154	2545662	14804	8	18.54	0.19	98.2249
2024-02-25	22:02:28	7	7	22	50	0	0.25	20.78	0.049	0.35	0.25	21	20.37	0.469	0.41	0.42	5054	1822	85	5200	1875	88	1.029	25.67	9.255	0.434	33766	26374	22167	4207	7392	6108	1284	2356	13782	11590	2192	19984	16685	3299	2570789	25127	14	18.94	0.19	95.2663
2024-02-25	22:32:28	7	7	22	50	0	0.25	20.78	0.047	0.35	0.25	21	20.428	0.394	0.352	0.348	4393	1584	74	4328	1560	73	0.985	22.097	7.967	0.373	19224	15138	12459	2679	4086	3333	753	974	7830	6267	1563	11394	9525	1869	2580229	9440	5	19.34	0.19	95.2663
2024-02-25	23:02:29	7	7	22.1	50	0	0.25	20.78	0.047	0.35	0.25	21	20.526	0.286	0.254	0.239	3178	1146	54	2944	1061	50	0.926	15.782	5.69	0.267	106	106	50	56	0	0	0	0	105	49	56	1	1	0	2580299	70	0	19.34	0.19	95.2663
2024-02-25	23:32:29	7	7	22	50	0	0.25	20.78	0.046	0.35	0.25	21	20.575	0.232	0.205	0.186	2621	945	44	2322	837	39	0.886	12.899	4.651	0.218	793	719	594	125	74	52	22	36	556	445	111	237	201	36	2580531	232	0	19.34	0.19	95.2663
2024-02-26	00:02:29	7	7	22	50	0	0.25	20.78	0.047	0.35	0.25	20.9	20.565	0.243	0.215	0.197	2734	986	46	2445	881	41	0.894	13.478	4.86	0.228	74	72	40	32	2	1	1	0	74	41	33	0	0	0	2580545	14	0	19.34	0.19	95.2663
2024-02-26	00:32:28	7	7	22	50	0	0.25	20.78	0.045	0.35	0.25	21	20.545	0.262	0.235	0.218	2972	1071	50	2706	976	46	0.911	14.705	5.302	0.249	2244	1929	1507	422	315	263	52	98	1564	1199	365	680	571	109	2581458	913	1	19.34	0.19	95.2663
2024-02-26	01:02:28	7	7	22	50	0	0.25	20.78	0.044	0.35	0.25	20.9	20.448	0.371	0.332	0.327	4155	1498	70	4065	1466	69	0.978	20.87	7.525	0.353	18899	13464	11107	2357	5435	4438	997	1931	9268	7638	1630	9631	7907	1724	2591235	9777	5	19.51	0.19	93.4911
2024-02-26	01:32:29	7	7	22	50	0	0.25	20.78	0.043	0.35	0.25	20.9	20.565	0.245	0.215	0.201	2713	978	46	2500	901	42	0.922	13.455	4.851	0.227	3447	3053	2388	665	394	259	135	102	2835	2128	707	612	519	93	2592540	1306	1	19.51	0.19	93.4911
2024-02-26	02:02:28	7	7	22	50	0	0.25	20.78	0.044	0.35	0.25	20.9	20.575	0.225	0.205	0.181	2627	947	44	2252	812	38	0.857	12.845	4.631	0.217	120	113	50	63	7	4	3	2	120	54	66	0	0	0	2592721	180	0	19.52	0.19	93.4911
2024-02-26	02:32:29	7	7	22	49	0	0.25	20.78	0.044	0.35	0.25	20.9	20.594	0.206	0.186	0.162	2382	859	40	2013	726	34	0.845	11.613	4.187	0.196	28	11	2	9	17	1	16	0	28	3	25	0	0	0	2592751	31	0	19.52	0.19	93.4911
2024-02-26	03:02:28	7	7	22	50	0	0.25	20.78	0.044	0.35	0.25	20.9	20.663	0.155	0.117	0.112	1473	531	25	1387	500	23	0.942	7.338	2.646	0.124	54	27	2	25	27	2	25	0	54	4	50	0	0	0	2592800	48	0	19.52	0.19	93.4911
2024-02-26	03:32:29	7	7	22	50	0	0.25	20.78	0.043	0.35	0.25	20.9	20.682	0.136	0.098	0.093	1227	442	21	1158	418	20	0.944	6.117	2.205	0.103	165	59	29	30	106	2	104	0	165	31	134	0	0	0	2594144	1344	1	19.52	0.19	93.4911
2024-02-26	04:02:29	7	7	22	50	0	0.25	20.78	0.044	0.35	0.25	20.9	20.458	0.323	0.322	0.28	4135	1491	70	3464	1249	59	0.838	20.128	7.257	0.34	15841	11331	9366	1965	4510	3762	748	1779	7020	5769	1251	8821	7359	1462	2604105	9961	6	19.54	0.19	93.4911
2024-02-26	04:32:28	7	7	22	50	0	0.25	20.78	0.044	0.35	0.25	21	20.565	0.226	0.215	0.183	2775	1001	47	2270	818	38	0.818	13.448	4.849	0.227	1313	1064	744	320	249	102	147	58	1120	694	426	193	152	41	2604837	733	0	19.54	0.19	93.4911
2024-02-26	05:02:28	7	7	22	50	0	0.25	20.78	0.044	0.35	0.25	20.9	20.594	0.199	0.186	0.155	2401	866	41	1921	693	32	0.8	11.587	4.178	0.196	282	95	55	40	187	0	187	0	282	55	227	0	0	0	2605017	179	0	19.54	0.19	93.4911
2024-02-26	05:32:28	7	7	21.9	50	0	0.25	20.78	0.043	0.35	0.25	20.9	20.633	0.172	0.147	0.128	1885	680	32	1600	577	27	0.848	9.2	3.317	0.155	496	392	168	224	104	0	104	9	293	117	176	203	51	152	2606196	1180	1	19.54	0.19	93.4911
2024-02-26	06:02:29	7	7	22	50	0	0.25	20.78	0.043	0.35	0.25	21	20.682	0.128	0.098	0.085	1253	452	21	1052	379	18	0.84	6.103	2.2	0.103	511	510	183	327	1	0	1	6	189	134	55	322	49	273	2607534	1338	1	19.54	0.19	93.4911
2024-02-26	06:32:28	7	7	22	50	99	0.25	20.78	0.044	0.35	0.25	21	20.653	0.163	0.127	0.119	1598	576	27	1473	531	25	0.922	7.927	2.858	0.134	1697	1445	1131	314	252	202	50	546	1219	951	268	478	382	96	2608220	686	0	19.54	0.19	93.4911
2024-02-26	07:02:28	7	7	22	49	99	0.25	20.78	0.044	0.35	0.25	20.9	20.545	0.245	0.235	0.201	3033	1094	51	2501	902	42	0.825	14.719	5.307	0.249	75	71	31	40	4	3	1	0	72	32	40	3	2	1	2608282	61	0	19.54	0.19	93.4911
2024-02-26	07:32:28	7	7	22	50	99	0.25	20.78	0.044	0.35	0.25	20.9	20.565	0.237	0.215	0.193	2746	990	46	2394	863	40	0.872	13.468	4.856	0.228	5376	4122	3270	852	1254	1061	193	468	2839	2231	608	2537	2100	437	2611221	2940	2	19.55	0.19	93.4911
2024-02-26	08:02:28	7	7	22	50	99	0.25	20.78	0.044	0.35	0.25	21	20.594	0.201	0.186	0.157	2399	865	41	1950	703	33	0.813	11.611	4.186	0.196	64	64	26	38	0	0	0	0	54	19	35	10	7	3	2611306	84	0	19.55	0.19	93.4911
2024-02-26	08:32:28	7	7	22	50	99	0.25	20.78	0.045	0.35	0.25	21	20.614	0.184	0.166	0.139	2147	774	36	1722	621	29	0.802	10.366	3.738	0.175	32	32	12	20	0	0	0	0	27	9	18	5	3	2	2611372	67	0	19.55	0.19	93.4911
2024-02-26	09:02:29	7	7	22	50	99	0.25	20.78	0.046	0.35	0.25	20.9	20.594	0.201	0.186	0.155	2410	869	41	1932	696	33	0.801	11.634	4.195	0.197	69	69	30	39	0	0	0	0	69	30	39	0	0	0	2611430	58	0	19.55	0.19	93.4911
2024-02-26	09:32:28	7	7	22	50	99	0.25	20.78	0.047	0.35	0.25	20.9	20.594	0.214	0.186	0.167	2377	857	40	2088	753	35	0.878	11.678	4.21	0.197	96	96	36	60	0	0	0	0	96	36	60	0	0	0	2611632	202	0	19.55	0.19	93.4911
2024-02-26	10:02:29	7	7	22	49	99	0.25	20.78	0.049	0.35	0.25	20.9	20.614	0.189	0.166	0.14	2141	772	36	1733	625	29	0.81	10.353	3.733	0.175	59	59	37	22	0	0	0	0	59	37	22	0	0	0	2611698	65	0	19.55	0.19	93.4911
2024-02-26	10:32:29	7	7	22	50	99	0.25	20.78	0.049	0.35	0.25	20.9	20.565	0.241	0.215	0.192	2735	986	46	2382	859	40	0.871	13.415	4.837	0.227	5526	4004	3321	683	1522	1268	254	428	2716	2232	484	2810	2357	453	2615143	3445	2	19.56	0.19	93.4911
2024-02-26	11:02:29	7	7	22	50	99	0.25	20.78	0.049	0.35	0.25	21	20.497	0.301	0.283	0.252	3608	1301	61	3114	1123	53	0.863	17.661	6.368	0.298	24769	17657	14678	2979	7112	5838	1274	1932	12363	10176	2187	12406	10340	2066	2635030	19887	11	19.64	0.19	93.4911
2024-02-26	11:32:28	7	7	22	50	99	0.25	20.78	0.048	0.35	0.25	20.9	20.399	0.397	0.381	0.349	4816	1737	81	4312	1555	73	0.895	23.75	8.563	0.401	55887	36044	30118	5926	19843	16878	2965	4210	15775	13339	2436	40112	33657	6455	2748774	113743	63	19.65	0.19	93.4911
2024-02-26	12:02:29	7	7	22	50	99	0.25	20.78	0.049	0.35	0.25	20.9	20.34	0.43	0.44	0.381	5636	2032	95	4714	1700	80	0.836	27.425	9.888	0.463	58725	38871	32720	6151	19854	16869	2985	4431	16193	13756	2437	42532	35833	6699	2871281	122507	68	19.66	0.19	93.4911
2024-02-26	12:32:29	7	7	22	50	99	0.25	20.78	0.051	0.35	0.25	20.9	20.37	0.406	0.41	0.355	5253	1894	89	4391	1583	74	0.836	25.556	9.214	0.432	44903	28706	24185	4521	16197	13665	2532	2894	14968	12535	2433	29935	25315	4620	2948402	77122	43	19.68	0.19	93.4911
2024-02-26	13:02:29	7	7	22	50	99	0.25	20.78	0.05	0.35	0.25	20.9	20.418	0.365	0.362	0.315	4652	1677	79	3919	1413	66	0.842	22.67	8.174	0.383	29158	18114	15005	3109	11044	9241	1803	2045	10914	9008	1906	18244	15238	3006	2977890	29488	16	19.8	0.19	90.5325
2024-02-26	13:32:29	7	7	21.9	50	99	0.25	20.78	0.048	0.35	0.25	20.9	20.467	0.333	0.313	0.284	3960	1428	67	3519	1269	59	0.889	19.499	7.03	0.33	23113	16883	14045	2838	6230	5221	1009	2409	10393	8624	1769	12720	10642	2078	3005739	27849	15	20.1	0.19	92.3077
2024-02-26	14:02:28	7	7	22	50	99	0.25	20.78	0.049	0.35	0.25	20.9	20.545	0.245	0.235	0.196	3027	1091	51	2421	873	41	0.8	14.607	5.267	0.247	4119	3340	2726	614	779	638	141	314	2504	2003	501	1615	1361	254	3008126	2387	1	20.17	0.19	92.3077
2024-02-26	14:32:29	7	7	22	49	99	0.25	20.78	0.049	0.35	0.25	20.9	20.526	0.258	0.254	0.209	3297	1189	56	2589	934	44	0.785	15.856	5.717	0.268	8330	5656	4703	953	2674	2221	453	810	4431	3652	779	3899	3272	627	3012088	3962	2	20.18	0.19	92.3077
2024-02-26	15:02:28	7	7	22	50	99	0.25	20.78	0.05	0.35	0.25	20.9	20.448	0.346	0.332	0.295	4249	1532	72	3672	1324	62	0.864	20.808	7.502	0.352	35641	24835	20887	3948	10806	9065	1741	2255	12222	10147	2075	23419	19805	3614	3044891	32803	18	20.28	0.19	92.3077
2024-02-26	15:32:28	7	7	22	50	99	0.25	20.78	0.05	0.35	0.25	20.9	20.438	0.35	0.342	0.3	4387	1582	74	3731	1345	63	0.851	21.415	7.721	0.362	33560	20028	16951	3077	13532	11595	1937	1284	8369	6877	1492	25191	21669	3522	3089824	44932	25	20.33	0.19	92.3077
2024-02-26	16:02:28	7	7	22	50	99	0.25	20.78	0.049	0.35	0.25	20.9	20.155	0.612	0.625	0.563	7962	2871	135	6986	2519	118	0.877	39.106	14.1	0.661	30903	17667	15183	2484	13236	11258	1978	810	4477	3603	874	26426	22838	3588	3127757	37933	21	20.33	0.19	92.3077
2024-02-26	16:32:29	7	7	22	50	99	0.25	20.78	0.049	0.35	0.25	21	20.243	0.492	0.537	0.443	6970	2513	118	5496	1982	93	0.788	33.547	12.095	0.567	33777	21403	18411	2992	12374	10537	1837	910	5839	4794	1045	27938	24154	3784	3161269	33513	19	20.36	0.19	92.3077
2024-02-26	17:02:29	7	7	22	50	99	0.25	20.78	0.049	0.35	0.25	21	20.428	0.359	0.352	0.311	4496	1621	76	3850	1388	65	0.856	21.976	7.924	0.371	44012	31478	25958	5520	12534	10461	2073	1054	8762	7124	1638	35250	29295	5955	3192281	31011	17	20.37	0.19	92.3077
2024-02-21	18:02:29	8	8	21.9	51	99	0.25	20.78	0.055	0.35	0.25	21.5	20.379	0.466	0.401	0.411	4417	1638	83	4556	1689	86	1.031	22.448	8.323	0.424	16455	12915	11152	1763	3540	2864	676	1067	2598	2300	298	13857	11716	2141	11532	11532	6	0.02	0	100
2024-02-21	18:32:29	8	8	22	50	0	0.25	20.78	0.061	0.35	0.25	21.7	20.33	0.527	0.45	0.467	4942	1832	93	5180	1921	98	1.048	25.206	9.346	0.476	11700	9524	8193	1331	2176	1586	590	824	2697	2352	345	9003	7427	1576	18977	7445	4	0.04	0	100
2024-02-21	19:02:29	8	8	22.1	50	0	0.25	20.78	0.054	0.35	0.25	21.7	20.36	0.517	0.42	0.463	4547	1686	86	5141	1906	97	1.131	23.604	8.752	0.446	10878	8917	7626	1291	1961	1464	497	1226	1538	1410	128	9340	7680	1660	26683	7706	4	0.06	0	100
2024-02-21	19:32:28	8	8	22	50	0	0.25	20.78	0.05	0.35	0.25	21.7	20.409	0.464	0.371	0.413	4012	1487	76	4604	1707	87	1.148	20.901	7.75	0.395	3671	3057	2565	492	614	470	144	438	759	682	77	2912	2353	559	29623	2940	2	0.07	0	100
2024-02-21	20:02:29	8	8	22	50	0	0.25	20.78	0.049	0.35	0.25	21.7	20.389	0.485	0.391	0.436	4225	1567	80	4864	1803	92	1.151	22.031	8.169	0.416	7093	5660	4766	894	1433	1074	359	489	1128	990	138	5965	4850	1115	34902	5279	3	0.09	0	100
2024-02-21	20:32:29	8	8	22	50	0	0.25	20.78	0.047	0.35	0.25	21.7	20.418	0.461	0.362	0.413	3870	1435	73	4594	1703	87	1.187	20.333	7.539	0.384	3354	2722	2207	515	632	438	194	333	886	748	138	2468	1897	571	37887	2985	2	0.1	0	100
2024-02-21	21:02:28	8	8	22	50	0	0.25	20.78	0.047	0.35	0.25	21.7	20.428	0.439	0.352	0.393	3798	1408	72	4371	1621	83	1.151	19.802	7.342	0.374	3535	2776	2276	500	759	543	216	362	1070	864	206	2465	1955	510	40551	2664	1	0.1	0	100
2024-02-21	21:32:29	8	8	22	50	0	0.25	20.78	0.046	0.35	0.25	21.7	20.438	0.437	0.342	0.391	3654	1355	69	4339	1609	82	1.187	19.199	7.119	0.363	4721	3889	3300	589	832	611	221	271	1648	1386	262	3073	2525	548	43563	3012	2	0.11	0	100
2024-02-21	22:02:28	8	8	22	50	0	0.25	20.78	0.047	0.35	0.25	21.6	20.477	0.393	0.303	0.347	3230	1198	61	3840	1424	73	1.189	16.977	6.295	0.321	489	426	315	111	63	52	11	19	87	79	8	402	288	114	44688	1125	1	0.12	0	100
2024-02-21	22:32:29	8	8	22	50	0	0.25	20.78	0.047	0.35	0.25	21.7	20.409	0.474	0.371	0.427	3974	1474	75	4763	1766	90	1.198	20.93	7.761	0.396	8835	7042	5790	1252	1793	1308	485	871	1978	1625	353	6857	5473	1384	49465	4777	3	0.12	0	100
2024-02-21	23:02:28	8	8	22	51	0	0.25	20.78	0.046	0.35	0.25	21.6	20.438	0.441	0.342	0.395	3642	1350	69	4384	1626	83	1.204	19.2	7.119	0.363	2914	2103	1684	419	811	585	226	189	482	412	70	2432	1857	575	51063	1598	1	0.12	0	100
2024-02-21	23:32:28	8	8	22	50	0	0.25	20.78	0.046	0.35	0.25	21.7	20.291	0.605	0.489	0.559	5224	1937	99	6204	2300	117	1.188	27.448	10.177	0.519	25254	22215	18873	3342	3039	2305	734	3037	12440	10630	1810	12814	10548	2266	63031	11968	7	0.2	0	100
2024-02-22	00:02:28	8	8	22	50	0	0.25	20.78	0.047	0.35	0.25	21.7	20.33	0.54	0.45	0.493	4869	1805	92	5485	2034	104	1.126	25.254	9.364	0.477	22232	18764	15667	3097	3468	2662	806	3063	9736	8165	1571	12496	10164	2332	73563	10532	6	0.99	0	101.587
2024-02-22	00:32:28	8	8	22	51	0	0.25	20.78	0.047	0.35	0.25	21.7	20.33	0.516	0.45	0.469	4932	1829	93	5205	1930	98	1.055	25.195	9.342	0.476	24411	20624	17200	3424	3787	2932	855	3891	12791	10653	2138	11620	9479	2141	88202	14639	8	1.21	0	102.116
2024-02-22	01:02:29	8	8	22	50	0	0.25	20.78	0.046	0.35	0.25	21.7	20.409	0.424	0.371	0.378	4105	1522	78	4192	1554	79	1.021	20.814	7.718	0.393	11144	9122	7388	1734	2022	1485	537	1538	5059	4202	857	6085	4671	1414	94716	6514	4	1.41	0	102.116
2024-02-22	01:32:28	8	8	22	50	0	0.25	20.78	0.047	0.35	0.25	21.7	20.399	0.434	0.381	0.387	4221	1565	80	4308	1597	81	1.021	21.401	7.935	0.404	11645	9867	8069	1798	1778	1283	495	1729	6666	5437	1229	4979	3915	1064	99721	5005	3	1.42	0	102.116
2024-02-22	02:02:29	8	8	22	51	0	0.25	20.78	0.046	0.35	0.25	21.7	20.36	0.456	0.42	0.409	4701	1743	89	4551	1687	86	0.968	23.562	8.736	0.445	23073	19518	16280	3238	3555	2803	752	3562	12139	10077	2062	10934	9006	1928	111759	12038	7	1.5	0	102.116
2024-02-22	02:32:29	8	8	22	50	0	0.25	20.78	0.047	0.35	0.25	21.7	20.409	0.402	0.371	0.355	4171	1547	79	3946	1463	75	0.946	20.802	7.713	0.393	10285	8489	6877	1612	1796	1305	491	1237	4992	4059	933	5293	4123	1170	118881	7122	4	1.54	0	102.116
2024-02-22	03:02:29	8	8	22	50	0	0.25	20.78	0.046	0.35	0.25	21.7	20.477	0.329	0.303	0.283	3413	1265	65	3136	1163	59	0.919	16.917	6.273	0.32	11179	10210	8484	1726	969	598	371	637	7966	6517	1449	3213	2565	648	123139	4258	2	1.54	0	102.116
2024-02-22	03:32:28	8	8	22	50	0	0.25	20.78	0.046	0.35	0.25	21.6	20.594	0.211	0.186	0.166	2125	788	40	1844	684	35	0.868	10.415	3.862	0.197	927	625	467	158	302	17	285	56	423	301	122	504	183	321	123708	569	0	1.54	0	102.116
2024-02-22	04:02:29	8	8	22	50	0	0.25	20.78	0.045	0.35	0.25	21.6	20.643	0.174	0.137	0.129	1536	570	29	1429	530	27	0.93	7.635	2.831	0.144	1103	838	232	606	265	0	265	0	245	195	50	858	37	821	124955	1247	1	1.54	0	102.116
2024-02-22	04:32:29	8	8	21.9	50	0	0.25	20.78	0.045	0.35	0.25	21.6	20.682	0.127	0.098	0.082	1127	418	21	912	338	17	0.81	5.449	2.02	0.103	1682	1423	539	884	259	0	259	0	369	262	107	1313	277	1036	126634	1680	1	1.54	0	102.116
2024-02-22	05:02:28	8	8	22	50	0	0.25	20.78	0.044	0.35	0.25	21.7	20.712	0.12	0.068	0.075	743	276	14	837	310	16	1.126	3.855	1.429	0.073	1184	912	221	691	272	0	272	6	112	79	33	1072	142	930	127691	1056	1	1.54	0	102.116
2024-02-22	05:32:29	8	8	22	50	0	0.25	20.78	0.045	0.35	0.25	21.6	20.594	0.203	0.186	0.158	2150	797	41	1756	651	33	0.817	10.414	3.861	0.197	759	469	248	221	290	0	290	0	313	190	123	446	58	388	130601	2910	2	1.54	0	102.116
2024-02-22	06:02:28	8	8	22	50	0	0.25	20.78	0.044	0.35	0.25	21.7	20.526	0.263	0.254	0.218	2923	1084	55	2424	899	46	0.829	14.199	5.265	0.268	476	146	37	109	330	60	270	6	105	54	51	371	43	328	137531	6930	4	1.54	0	102.116
2024-02-22	06:32:28	8	8	22	50	99	0.25	20.78	0.045	0.35	0.25	21.7	20.545	0.262	0.235	0.217	2656	985	50	2404	891	45	0.905	13.125	4.867	0.248	657	120	47	73	537	184	353	0	284	109	175	373	122	251	140619	3088	2	1.54	0	102.116
2024-02-22	07:02:29	8	8	22	51	99	0.25	20.78	0.044	0.35	0.25	21.7	20.428	0.37	0.352	0.326	3967	1471	75	3605	1337	68	0.909	19.621	7.275	0.371	7105	5945	4835	1110	1160	720	440	920	3759	3031	728	3346	2524	822	144892	4273	2	1.72	0	102.116
2024-02-22	07:32:29	8	8	22	50	99	0.25	20.78	0.045	0.35	0.25	21.8	20.526	0.273	0.254	0.228	2903	1076	55	2537	941	48	0.874	14.247	5.283	0.269	950	667	420	247	283	8	275	43	674	424	250	276	4	272	145585	693	0	1.73	0	102.116
2024-02-22	08:02:29	8	8	22	50	99	0.25	20.78	0.046	0.35	0.25	21.8	20.565	0.241	0.215	0.195	2443	906	46	2168	804	41	0.887	12.027	4.459	0.227	294	39	4	35	255	0	255	0	39	4	35	255	0	255	146040	456	0	1.73	0	102.116
2024-02-22	08:32:29	8	8	22	50	99	0.25	20.78	0.046	0.35	0.25	21.8	20.545	0.257	0.235	0.211	2674	992	51	2346	870	44	0.877	13.133	4.87	0.248	279	38	14	24	241	0	241	1	38	14	24	241	0	241	146280	240	0	1.73	0	102.116
2024-02-22	09:02:29	8	8	22	50	99	0.25	20.78	0.046	0.35	0.25	21.7	20.545	0.256	0.235	0.21	2670	990	50	2330	864	44	0.873	13.098	4.857	0.248	840	550	427	123	290	18	272	97	434	324	110	406	121	285	146752	472	0	1.75	0	102.116
2024-02-22	09:32:29	8	8	22	50	99	0.25	20.78	0.046	0.35	0.25	21.8	20.565	0.246	0.215	0.2	2433	902	46	2218	822	42	0.912	12.041	4.464	0.228	364	131	49	82	233	0	233	2	131	49	82	233	0	233	147059	307	0	1.75	0	102.116
2024-02-22	10:02:28	8	8	22	50	99	0.25	20.78	0.046	0.35	0.25	21.8	20.545	0.258	0.235	0.212	2663	988	50	2343	869	44	0.88	13.088	4.853	0.247	372	125	52	73	247	0	247	1	125	52	73	247	0	247	147415	355	0	1.75	0	102.116
2024-02-22	10:32:28	8	8	22	50	99	0.25	20.78	0.047	0.35	0.25	21.7	20.467	0.339	0.313	0.292	3549	1316	67	3257	1208	62	0.918	17.588	6.521	0.332	3941	3192	2525	667	749	402	347	266	2099	1626	473	1842	1301	541	150270	2855	2	1.76	0	102.116
2024-02-22	11:02:29	8	8	22	50	99	0.25	20.78	0.047	0.35	0.25	21.8	20.565	0.246	0.215	0.199	2422	898	46	2200	816	42	0.908	11.977	4.441	0.226	499	130	47	83	369	0	369	0	108	30	78	391	17	374	150909	639	0	1.77	0	102.116
2024-02-22	11:32:28	8	8	22	50	99	0.25	20.78	0.046	0.35	0.25	21.8	20.555	0.247	0.225	0.201	2571	953	49	2243	831	42	0.872	12.611	4.676	0.238	412	65	29	36	347	0	347	1	42	16	26	370	13	357	151301	393	0	1.77	0	102.116
2024-02-22	12:02:29	8	8	22	50	99	0.25	20.78	0.046	0.35	0.25	21.8	20.565	0.24	0.215	0.194	2443	906	46	2155	799	41	0.882	12.01	4.453	0.227	440	85	43	42	355	0	355	1	58	27	31	382	16	366	151753	451	0	1.78	0	102.116
2024-02-22	12:32:28	8	8	22	50	99	0.25	20.78	0.046	0.35	0.25	21.7	20.565	0.238	0.215	0.191	2459	912	46	2127	789	40	0.865	12.044	4.465	0.228	489	144	81	63	345	0	345	6	68	46	22	421	35	386	152138	385	0	1.78	0	102.116
2024-02-22	13:02:28	8	8	22	50	99	0.25	20.78	0.045	0.35	0.25	21.8	20.565	0.239	0.215	0.194	2444	906	46	2146	796	41	0.878	12.003	4.451	0.227	470	112	42	70	358	0	358	10	65	21	44	405	21	384	152657	519	0	1.78	0	102.116
2024-02-22	13:32:28	8	8	22	51	99	0.25	20.78	0.047	0.35	0.25	21.8	20.565	0.231	0.215	0.184	2475	918	47	2043	757	39	0.825	12.014	4.454	0.227	418	72	19	53	346	0	346	21	19	9	10	399	10	389	153081	425	0	1.78	0	102.116
[truncated: 199 more rows]

## Sheet: c
	RER Power Analysis
		Het					KO
[truncated: 120 more rows]
