# Supplementary material for: Unravelling cysteine-deficiency-associated rapid weight loss
Source: Nature. 2025 May 21;643(8072):776–84. doi: 10.1038/s41586-025-08996-y (PMC12267064; doi:10.1038/s41586-025-08996-y)
Supplement: Supplementary file 17 — Source Data Extended Data Fig. 3 [file 41586_2025_8996_MOESM17_ESM.xlsx]

## Sheet: b
	Het Ctrl	KO Ctrl	Het No Cys	KONo Cys	Het No Trp	KO No Trp
	11.2814	26.793	63.7753	48.0585	18.6835	106.476
	20.653	44.3097	110.58	259.328	47.7034	38.3839
	32.6199	17.8414	101.892	226.873		40.3834
		45.142	35.502			21.916
						23.6516
	18.0307		18.1321	219.534	35.9519	175.564
	60.6758		18.9999	168.333	244.133	60.2801
			102.099	217.099	89.1411
			104.264	102.029

## Sheet: c
	Het Ctrl	KO Ctrl	Het No Cys	KONo Cys	Het No Trp	KO No Trp
	9.87121	50.7154	6.91539	91.6115	3.55876	66.6719
	3.09795	259.188	11.9546	576.355	34.7837	75.3193
	12.4266	10.4949	6.36826	462.275		47.5099
		10.9805	11.3874			21.916
						15.7677
	11.0188		6.04404	601.201	19.1744	137.683
	24.5037		14.2499	581.062	250.193	111.448
			11.7806	741.06	44.1761
			51.533	49.7702

## Sheet: i
	Het No Cys	KO No Cys
	1.99442	5.46866
	2.00115	22.0165
	2.85416	7.48495
		4.45889
