# Supplementary material for: Unravelling cysteine-deficiency-associated rapid weight loss
Source: Nature. 2025 May 21;643(8072):776–84. doi: 10.1038/s41586-025-08996-y (PMC12267064; doi:10.1038/s41586-025-08996-y)
Supplement: Supplementary file 18 — Source Data Extended Data Fig. 4 [file 41586_2025_8996_MOESM18_ESM.xlsx]

## Sheet: a
	Het Ctrl	KO Ctrl	Het No Cys	KO No Cys	Het No Trp	KO No Trp
	51.5273	31.4949	35.8826	17.6504	33.6148	25.9078
	47.8641	28.2496	36.2961	16.3303	47.2648	24.6805
	46.957	32.1834	35.353	13.353		24.7849
		33.8117	38.7412			31.2159
						28.1122
	30.212		57.1202	9.9676	28.7704	24.9624
	23.6503		48.6242	9.26136	31.8686	16.9204
			45.0206	9.49464	29.4284	19.1257
			42.6029	7.99761	28.2392	15.6004

## Sheet: b
	Het Ctrl	KO Ctrl	Het No Cys	KO No Cys	Het No Trp	KO No Trp
	10.512	12.8519	11.218	8.61744	12.9884	10.881
	13.1235	12.9657	13.3332	4.50387	10.979	10.9777
	12.2813	11.6702	10.1047	4.60428		10.9996
		13.4826	11.4669			10.7837
						10.6619
	14.4413		15.3687	6.03209	9.20487	7.12556
	14.6066		17.964	5.61993	7.90534	9.77259
			13.1379	6.7639	11.5381	12.1589
			10.8044	9.21609	11.1404	6.47752

## Sheet: c
	Het No Cys	KO No Cys	KO No Trp
	8.38099	11.7977	7.85117
	10.6798	10.8475	8.85718
	11.5868	7.02891	9.45978
	13.2425	8.55717	10.7089

## Sheet: d
	Het Ctrl	KO Ctrl	Het No Cys	KONo Cys	Het No Trp	KO No Trp
	445.127	277.144	429.825	564.968	570.986	526.282
	462.149	299.84	528.861	1212.66	600.215	623.255
	395.093	330.617	451.489	1304.13	355.871	540.897
	300.163	425.526	674.149	766.803	483.793	582.85
	404.702		407.797	608.62	618.249	616.873
			490.327	820.448		431.868
			514.054	557.383		447.686
			414.674

## Sheet: e
	Het No Cys	KO No Cys	Het No Trp	KO No Trp
	0.228603	18.3099	0.571109	0.649254
	0.240242	9.13209	0.38323	2.04588
	0.235254	15.2573	1.51217	1.20458
	0.250218	14.8001	0.363278	4.18239
	0.479663		0.551157
