# Supplementary material for: Unravelling cysteine-deficiency-associated rapid weight loss
Source: Nature. 2025 May 21;643(8072):776–84. doi: 10.1038/s41586-025-08996-y (PMC12267064; doi:10.1038/s41586-025-08996-y)
Supplement: Supplementary file 19 — Source Data Extended Data Fig. 5 [file 41586_2025_8996_MOESM19_ESM.xlsx]

## Sheet: a
	Day	Ctrl				No Met				No Met No Cys
	0	100	100	100	100	100	100	100	100	100	100	100	100
	1	94.1406	95.1807	95.1754	95.7692	92.7711	93.913	95.2174	92.5373	92.0168	92.437	90.0433	92.4242
	2	92.9688	91.9679	93.8597	94.2308	91.9679	92.1739	93.0435	91.4179	89.0756	91.1765	87.013	89.3939
	3	90.625	89.5582	91.6667	93.0769	89.1566	88.2609	90.8696	89.1791	84.0336	86.9748	83.9827	86.7424
	4	89.4531	87.9518	89.4737	89.6154	85.9438	86.5217	87.8261	86.194	82.3529	85.2941	81.8182	82.5758
	5	90.2344	88.3534	89.4737	88.8461	84.739	83.913	85.6522	85.0746	79.4118	81.9328	80.0866	81.4394
	6	87.1094	85.9438	87.7193	86.1539	81.9277	80.8696	83.0435	82.8358	76.8908	79.4118	77.0563	78.7879
	7	87.1094	87.5502	85.9649	85.3846	81.9277	80.4348	83.4783	82.0896	75.6303	78.5714	76.1905	78.0303
		Ctrl				NM				NMC
		Average	Std. Dev			Average	Std. Dev			Average	Std. Dev
		86.5023	1.00077			81.9826	1.24461			77.1056	1.41631
			Ctrl to NM	Ctrl to NMC	NM to NMC
		Cohen's d	4.00224	7.66278	3.658
		For Power 0.8, n=	2.41	2	2.58

## Sheet: b
	Ctrl	No Met	No Met No Cys
	253.661	281.734	290.241
	244.091	253.023	283.648
	216.657	238.349	314.698
	277.906	224.738	374.671
Average	248.079	249.461	315.814
Stddev	25.3249	24.4194	41.4488
Cohen'D			-1.95059	Between NM and NMC
For Power 0.8, n=			5.28
			Power now is 0.635

## Sheet: c
	Ctrl	No Met	No Met No Cys
	283.861	262.594	346.811
	264.295	215.381	350.851
	277.906	227.716	441.874
	344.259	295.557	372.331
Average	292.58	250.312	377.967
Stddev	35.4124	36.1882	44.0525
Cohen'D			-3.16663	Between NM and NMC
For Power 0.8, n=			2.91

## Sheet: d
	Ctrl	No Met	No Met No Cys
	0.108964	0.545305	0.729426
	0.206069	0.281735	1.44321
	0.253991	0.250208	1.42177
	0.251469	0.313263	0.99804
Average	0.205123	0.347628	1.14811
Stddev	0.0677827	0.134275	0.346309
Cohen'D			3.04783	Between NM and NMC
For Power 0.8, n=			3.02

## Sheet: e
	Ctrl	No Met	No Met No Cys
	0.144275	0.28678	0.840402
	0.189675	0.652499	1.23639
	0.135448	0.607099	1.52518
	0.187153	0.395234	0.45955
Average	0.164138	0.485403	1.01538
Stddev	0.0282812	0.173506	0.464867
Cohen'D			1.51051	Between NM and NMC
For Power 0.8, n=			7.97
			Power now is 0.435

## Sheet: f
	Day	Gdf15 KO					WT
	0	100	100	100	100		100	100	100	100
	1	97.2222	98.9848	98.324	100		94.2308	95.9596	96.9388	95.4545
	2	93.3333	93.9086	93.8547	94.5652		89.9039	92.9293	93.8775	90.9091
	3	90	89.8477	89.9441	92.3913		87.0192	90.404	91.3265	89.899
	4	87.7778	87.8173	86.0335	89.6739		83.6539	88.3838	88.2653	87.3737
	5	85	87.8173	86.0335	88.0435		82.2115	85.3535	87.2449	85.3535
	6	82.2222	84.264	81.5643	84.2391		79.3269	82.8283	84.1837	83.3333
	7	82.7778	82.7411	79.8883	83.1522		77.4039	81.8182	82.6531	82.3232

## Sheet: g
	Day 2
	Gdf15 KO	WT
	97.2222	94.2308
	98.9848	95.9596
	98.324	96.9388
	100	95.4545
	GDF15 KO		WT
	Average	Std. Dev	Average	Std. Dev
	98.6328	1.16593	95.6459	1.12682
	Cohen' d		For Power 0.8, n=
	2.60507		3.58

## Sheet: h
	Day	Fgf21 KO					WT
	0	100	100	100	100	100	100	100	100	100
	1	97.9058	98.0583	98.5	96.648	95.8763	94.2308	95.9596	96.9388	95.4545
	2	95.8115	92.7185	97	94.9721	93.8144	89.9039	92.9293	93.8775	90.9091
	3	93.7173	89.8058	93	91.6201	90.2062	87.0192	90.404	91.3265	89.899
	4	91.0995	86.8932	93	90.5028	87.6289	83.6539	88.3838	88.2653	87.3737
	5	89.5288	86.8932	88	88.2682	87.1134	82.2115	85.3535	87.2449	85.3535
	6	86.911	84.466	85	83.7989	85.567	79.3269	82.8283	84.1837	83.3333
	7	85.3403	83.0097	82.5	84.3575	84.5361	77.4039	81.8182	82.6531	82.3232

## Sheet: i
	Fgf21 KO	WT
	97.9058	94.2308
	98.0583	95.9596
	98.5	96.9388
	96.648	95.4545
	95.8763
	Day 2
