# Supplementary material for: Unravelling cysteine-deficiency-associated rapid weight loss
Source: Nature. 2025 May 21;643(8072):776–84. doi: 10.1038/s41586-025-08996-y (PMC12267064; doi:10.1038/s41586-025-08996-y)
Supplement: Supplementary file 20 — Source Data Extended Data Fig. 6 [file 41586_2025_8996_MOESM20_ESM.xlsx]

## Sheet: b
	Day	Het TBG EGFP							Het TBG CSE							KO TBG EGFP							KO TBG CSE
	0	100	100	100	100	100			100	100	100					100	100	100	100	100			100	100	100	100	100	100	100
	1	101.812	105.2	104.851	102.414	103.704			100.743	100	102.632					93.0233	93.9068	93.7729	93.985	94.2308			104.089	104	104.04	104.861	100.741	102.058	101.068
	2	102.536	104	104.851	102.069	105.185			98.513	98.3871	104.934					86.711	86.7383	86.4469	84.9624	87.6923			101.487	103.273	102.694	103.819	100	102.058	99.2883
	3	102.899	103.2	104.851	101.724	104.074			98.8848	97.1774	98.3553					81.0631	81.7204	81.3187	80.0752	81.9231			100	101.818	101.683	101.736	99.6296	100.823	98.5765
	4	104.348	103.6	103.731	102.414	106.667			96.2825	95.1613	92.1053					77.7409	78.853	77.2894	77.4436	78.8461			98.1413	100.727	101.683	102.431	99.2593	99.177	98.2206
	5	104.348	104.4	102.612	100.69	104.815			96.2825	95.5645	94.4079					75.0831	76.7025	74.359	74.4361	75.7692			99.6282	100.364	101.347	101.736	98.5185	99.5885	96.7972
	6	104.71	104.8	100.746	97.931	102.593			96.6543	96.7742	96.7105					72.4253	74.1936	71.7949	71.8045	72.6923			98.1413	98.5455	100.673	100.694	97.7778	100	97.5089
	7	105.797	103.6	102.612	96.2069	98.8889			95.9108	95.9677	98.6842					70.7641	71.6846	69.9634	70.3007	70.7692			98.1413	98.5455	100.673	100	97.4074	98.7654	97.153
Average																70.6964							98.6694
Stddev																0.648128							1.34813
Cohen'D																26.4466
For Power 0.8, n=																2

## Sheet: c
	Het eGFP	KO eGFP	Het AAV8	KO AAV8
	59.6966	11.8448	55.599	34.2124
	44.2637	11.9413	42.7035	45.5625
	29.5244	12.4188	38.0183	42.3221
	37.8768	9.036		43.5817
	67.4407	9.94929		40.6046
				40.267
				32.3268
Average		11.038		39.8396
Stddev		1.46344		4.8613
Cohen'D		8.02308
For Power 0.8, n=		2

## Sheet: d
	Het eGFP	KO eGFP	Het AAV8	KO AAV8
	567.331	257.938	534.062	1042.4
	423.28	117.88	802.535	530.403
	767.937	132.185	713.377	682.105
	544.004	136.802		599.112
	690.561	210.677		773.372
				611.921
				725.115
Average		171.096		709.204
Stddev		60.4778		168.165
Cohen'D		4.2583
For Power 0.8, n=		2.31

## Sheet: e
	Het eGFP	KO eGFP	HET AAV8	KO AAV8
	61.4569	52.846	102.139	74.7249
	59.7875	47.3982	72.6161	98.2732
	69.1893	49.2434	92.474	67.7834
	81.39	45.12		63.906
	98.502	32.751		73.02
				41.121
				54.699
Average		45.4717		67.6468
Stddev		7.65274		17.8055
Cohen'D		1.61814
For Power 0.8, n=		7.08	Power now is 0.716
