# Supplementary material for: Unravelling cysteine-deficiency-associated rapid weight loss
Source: Nature. 2025 May 21;643(8072):776–84. doi: 10.1038/s41586-025-08996-y (PMC12267064; doi:10.1038/s41586-025-08996-y)
Supplement: Supplementary file 21 — Source Data Extended Data Fig. 7 [file 41586_2025_8996_MOESM21_ESM.xlsx]

## Sheet: a
		Urine							Liver
	Glutathione	1.0781	2.75677	2.67172	1.86102	1.67635	1.33046	1.03346	-4.55451	-2.53052	-1.14044
	Oxidized glutathione	0	0	0	0	0	0	0	-1.12969	-1.24032	-1.37507
	L-Cysteine	1.83946	4.01066	0.905292	1.84237	1.51949	4.20109	0.905776	0	0.984872	1.7488
	L-Cystine	-1.80689	-1.20049	-1.34803	-0.87099	-0.72552	-1.5344	-0.98035	0	0	0
	L-Methionine	-0.19843	0.819551	2.49998	1.19291	0.927813	0.086311	-0.04187	-0.46841	-0.1776	-0.22349
	Taurine	-1.9375	-0.67397	-1.96365	-1.57064	0.225733	-1.80818	-0.89519	0.056382	0.067498	0.328239
	S-Adenosylmethionine	-0.81446	-2.28527	-0.62048	-1.65677	-0.62134	-0.67273	-1.38567	-0.35363	1.33595	2.06082
	5'-Methylthioadenosine	-0.97049	-0.48233	-1.14933	0.202584	0.238825	0.671051	-0.47856	1.98389	1.3649	1.50864
	Pantothenic acid	0.654022	2.39653	3.27531	0.398551	0.843843	0.918744	-1.14495	-0.05986	0.218965	0.317227
	D-Glucose	-0.25867	0.185769	0.015757	-0.2024	0.057735	-0.94283	-1.15078	1.12305	2.73085	2.29329
	D-Sedoheptulose 7-phosphate	-0.01596	-0.79224	-2.55441	-0.23514	-0.02643	-0.77393	-1.22355	1.76747	2.42832	2.39778
	D-Ribose 5-phosphate	-0.35	-0.35	-0.35	-0.35	1.39146	-0.35	-0.35	0.186472	1.35864	1.61863
	Glycerol 3-phosphate	-3.20179	-0.25049	0.838045	0.424749	0.838477	-0.32727	-0.84127	0.870792	0.931436	0.904731
	2,3-Diphosphoglyceric acid	-3.00763	-0.16552	-3.00763	-3.00763	-1.20008	-3.00763	-3.00763	0.646776	0.034106	0.418802
	3-Phosphoglyceric acid	-1.04357	0.79592	1.24155	0.987871	-2.621	0.332969	-0.63627	0.949994	1.00835	1.17634
	Phosphoenolpyruvic acid	0.864459	-1.84878	1.81562	2.34584	-0.34992	1.36112	-0.72527	1.1219	1.48724	1.75694
	L-Lactic acid	-0.06975	-0.06975	-0.06975	-0.06975	0.569311	-0.06975	-0.06975	0.78466	0.909348	0.836082
	cis-Aconitic acid	1.48525	1.30688	1.43821	1.45956	2.13151	0.911528	1.02505	-0.76491	1.5967	-0.15442
	Succinic acid	2.43683	2.04687	0.991175	-0.7865	1.28314	-1.52858	-1.42763	0.513901	0.591453	0.202249
	L-Malic acid	-1.52985	-0.84163	-1.76636	-1.76636	-0.0357	-1.76636	-1.76636	0.318429	0.802897	0.292895
	Fumaric acid	-1.95639	-1.2672	-1.23466	-1.9587	-1.4507	-2.20385	-2.20385	0.293753	0.865033	0.264539
	Saccharopine	3.65203	4.00576	3.15189	3.95859	3.27391	2.74947	3.27755	-0.15653	-0.84423	-2.32893
	Uridine	1.05297	1.02991	3.30876	1.32254	0.807793	0.531387	-1.34237	1.22756	2.28391	1.82896
	Uracil	-0.30199	0.553692	0.391879	1.56514	-0.32828	0.495605	-0.03257	1.82663	2.7348	2.28054
	Thymidine	0.635475	1.99837	2.37218	1.33195	1.40154	0.778255	-1.65015	0	0	0
	Ureidopropionic acid	4.84854	3.55959	1.79524	2.17861	1.72279	0.972166	0.755006	-0.16238	0.242854	0.233327
	N-Acetylornithine	1.70275	2.65751	3.56625	1.95074	2.19731	1.71858	1.2434	-0.88323	-1.1584	-1.10867
	N-Acetyl-L-alanine	1.38708	3.13102	2.73378	1.08349	1.62168	1.69335	1.28332	0.091659	0.111236	0.214516
	N-Acetylserine	0.632409	1.80904	2.57774	0.48384	2.49753	1.52994	1.52784	-1.1081	-0.19639	0.029828
	Valerylcarnitine	1.6623	2.66513	2.52637	0.706253	1.36599	-0.52455	0.260398	0.315947	0.350604	0.319313
	N-Acetylglutamine	1.34446	1.87015	1.54151	-0.70007	1.56843	0.738971	1.61894	-0.27877	0.162204	0.956379
	L-Lysine	0.763204	1.00124	2.47175	1.64817	1.32312	0.271857	0.317224	2.51191	1.1584	0.198247
	L-Serine	-0.05939	0.262245	2.68322	1.69833	1.20411	0.335613	0.01623	-1.71551	-0.51083	-0.93064
	L-Threonine	0.478305	0.974937	1.31684	2.07121	1.56096	0.491176	0.038944	-0.29674	0.765688	0.680491
	L-Glutamic acid	0.092706	0.600635	2.07804	0.587647	1.96195	0.248951	-0.3053	0.147912	-0.25764	-0.10723
	L-Isoleucine	0.35959	1.76391	0.959066	1.14552	1.09359	0.088046	0.280458	-0.2379	-0.11624	-0.00978
	Propionylcarnitine	0.069588	0.938209	2.2831	-0.09498	0.804511	-0.04108	-0.27909	0.739416	1.12843	0.880116
	L-Carnitine	-0.3441	0.442419	2.58819	-0.11879	0.788761	-0.44227	-1.6157	-0.17978	0.012413	-0.10724
	L-Acetylcarnitine	0.127488	0.59164	1.6857	0.536323	0.788016	0.082378	0.539792	1.90993	2.54026	2.87303
	L-Arginine	0.72504	0.451683	1.04413	0.922602	0.541128	0.087849	0.043395	2.49848	0	0
	L-Histidine	0.539298	-3.36258	1.13498	0.358268	-1.18783	-3.49967	-3.49967	0.666596	0.894134	0.695643
	L-Kynurenine	0.289025	-0.4723	-0.33291	-0.67032	-0.43448	-0.85254	-0.34941	-1.09336	-1.65061	-1.07296
	Betaine	0.161308	0.437119	1.27763	0.989508	0.759891	0.193204	-0.7329	-2.16069	-1.24424	-1.72619
	Butyrylcarnitine	0.201753	0.887259	1.51881	0.44418	0.674938	-0.44511	-1.4705	1.01295	1.12586	1.35171
	FAD	0	0	0	0	0	0	0	-0.86045	-0.86045	-0.86045
	Guanosine monophosphate	1.48563	4.39985	1.37751	1.43483	1.96632	0.441908	0.96266	-0.76443	-0.95832	-0.65005
	Adenosine monophosphate	-2.4171	-2.4171	-2.4171	-2.4171	-2.4171	-1.12116	-2.4171	-0.4529	0.101393	0.483685
	Xanthosine	0.281125	0.972552	0.794798	0.278925	0.816579	0.734184	0.345	-0.06064	-1.63292	-1.18197
	Allantoin	0.209738	0.564399	-0.17482	0.432178	0.092949	0.20964	-0.20115	-1.95815	-1.57605	-1.25584

## Sheet: e
		Het						KO
	Ctrl	28.083	29.2699	33.1709	28.0258	26.2489	26.5193	35.9388	32.4764	30.3556	29.9278	26.4843	29.5785
	No Cys	30.9712	40.1248	35.8215	28.1448	31.915	29.1128	21.6341	22.6255	23.6084	24.2235	20.9126	20.0442
		Het No Cys		KO No Cys
Average		32.6817		22.1747
Stddev		4.51869		1.60502
Cohen'D		3.09869
For Power 0.8, n=		2.97

## Sheet: f
		Het						KO
	No Trp	17.3629	20.4348	27.5698	27.6401	28.8159	32.3129	22.8078	17.3522	30.6309	18.6697	26.8873	26.068

## Sheet: g
		Het_Ctrl					KO_Ctrl
	-24	0.29	0.41	0.36	0.31		0.46	0.36	0.33
	-23.5	0.46	0.34	0.36	0.37		0.36	0.46	0.31
	-23	0.36	0.35	0.41	0.36		0.32	0.34	0.46
	-22.5	0.36	0.32	0.38	0.35		0.31	0.41	0.34
	-22	0.34	0.43	0.34	0.38		0.31	0.38	0.35
	-21.5	0.41	0.31	0.36	0.34		0.42	0.43	0.38
	-21	0.43	0.36	0.41	0.41		0.36	0.46	0.52
	-20.5	0.51	0.49	0.61	0.54		0.54	0.59	0.56
	-20	0.65	0.53	0.58	0.51		0.6	0.61	0.58
	-19.5	0.56	0.56	0.59	0.49		0.54	0.71	0.62
	-19	0.53	0.48	0.55	0.38		0.53	0.64	0.58
	-18.5	0.48	0.53	0.46	0.4		0.41	0.6	0.56
	-18	0.47	0.55	0.53	0.39		0.4	0.63	0.56
	-17.5	0.6	0.51	0.54	0.46		0.54	0.62	0.61
	-17	0.64	0.5	0.55	0.52		0.58	0.66	0.58
	-16.5	0.54	0.41	0.48	0.64		0.57	0.61	0.67
	-16	0.46	0.41	0.41	0.48		0.65	0.6	0.59
	-15.5	0.5	0.51	0.46	0.38		0.43	0.58	0.58
	-15	0.63	0.43	0.44	0.5		0.41	0.43	0.58
	-14.5	0.6	0.49	0.5	0.51		0.41	0.41	0.54
	-14	0.5	0.48	0.44	0.54		0.4	0.54	0.42
	-13.5	0.5	0.45	0.43	0.48		0.72	0.62	0.36
	-13	0.55	0.41	0.41	0.39		0.55	0.55	0.5
	-12.5	0.54	0.41	0.41	0.38		0.5	0.46	0.37
	-12	0.5	0.43	0.48	0.38		0.46	0.41	0.34
	-11.5	0.46	0.46	0.44	0.66		0.46	0.34	0.48
	-11	0.55	0.48	0.45	0.48		0.46	0.34	0.47
	-10.5	0.5	0.5	0.41	0.5		0.41	0.32	0.57
	-10	0.56	0.46	0.5	0.5		0.53	0.58	0.55
	-9.5	0.53	0.48	0.51	0.41		0.5	0.5	0.55
	-9	0.48	0.46	0.42	0.41		0.53	0.5	0.58
	-8.5	0.51	0.35	0.34	0.5		0.46	0.4	0.48
	-8	0.48	0.34	0.41	0.36		0.41	0.48	0.34
	-7.5	0.38	0.41	0.34	0.38		0.34	0.36	0.34
	-7	0.42	0.39	0.38	0.34		0.33	0.34	0.31
	-6.5	0.41	0.31	0.38	0.34		0.38	0.33	0.31
	-6	0.41	0.36	0.46	0.36		0.31	0.31	0.44
	-5.5	0.39	0.45	0.37	0.34		0.31	0.43	0.45
	-5	0.38	0.41	0.33	0.31		0.29	0.36	0.37
	-4.5	0.49	0.35	0.41	0.41		0.36	0.34	0.31
	-4	0.43	0.29	0.33	0.36		0.31	0.33	0.31
	-3.5	0.33	0.31	0.34	0.38		0.29	0.43	0.36
	-3	0.32	0.3	0.42	0.38		0.33	0.45	0.43
	-2.5	0.44	0.31	0.37	0.34		0.41	0.36	0.34
	-2	0.38	0.33	0.43	0.32		0.33	0.31	0.32
	-1.5	0.34	0.31	0.36	0.33		0.31	0.32	0.31
	-1	0.38	0.41	0.36	0.34		0.29	0.41	0.31
	-0.5	0.38	0.43	0.36	0.31		0.34	0.43	0.43
	0	0.36	0.32	0.36	0.42		0.29	0.36	0.34
	0.5	0.45	0.34	0.46	0.34		0.3	0.33	0.31
	1	0.39	0.32	0.38	0.31		0.41	0.38	0.41
	1.5	0.4	0.52	0.19	0.24		0.17	0.28	0.22
	2	0.29	0.3	0.43	0.44		0.46	0.48	0.5
	2.5	0.46	0.41	0.38	0.41		0.43	0.48	0.46
	3	0.41	0.43	0.42	0.47		0.47	0.36	0.5
	3.5	0.5	0.41	0.51	0.48		0.48	0.53	0.55
	4	0.53	0.48	0.58	0.43		0.5	0.58	0.6
	4.5	0.55	0.5	0.53	0.53		0.48	0.53	0.5
	5	0.55	0.45	0.53	0.37		0.44	0.53	0.53
	5.5	0.6	0.43	0.48	0.33		0.47	0.5	0.54
	6	0.48	0.43	0.48	0.34		0.46	0.51	0.48
	6.5	0.43	0.34	0.43	0.34		0.43	0.5	0.48
	7	0.41	0.31	0.46	0.28		0.24	0.53	0.38
	7.5	0.46	0.36	0.41	0.36		0.29	0.5	0.34
	8	0.46	0.43	0.31	0.29		0.31	0.48	0.29
	8.5	0.46	0.38	0.32	0.29		0.36	0.5	0.25
	9	0.44	0.38	0.29	0.31		0.48	0.43	0.34
	9.5	0.36	0.31	0.3	0.27		0.42	0.38	0.28
	10	0.36	0.24	0.46	0.24		0.38	0.22	0.26
	10.5	0.31	0.25	0.46	0.26		0.41	0.24	0.26
	11	0.28	0.27	0.34	0.31		0.36	0.5	0.24
	11.5	0.24	0.22	0.26	0.26		0.28	0.36	0.29
	12	0.26	0.3	0.29	0.24		0.19	0.24	0.26
	12.5	0.24	0.24	0.28	0.25		0.26	0.17	0.24
	13	0.24	0.31	0.34	0.21		0.29	0.17	0.35
	13.5	0.22	0.43	0.31	0.29		0.44	0.26	0.27
	14	0.34	0.34	0.29	0.21		0.29	0.36	0.24
	14.5	0.29	0.29	0.34	0.31		0.19	0.31	0.32
	15	0.26	0.22	0.24	0.25		0.26	0.36	0.32
	15.5	0.28	0.28	0.26	0.26		0.43	0.31	0.36
	16	0.46	0.34	0.28	0.25		0.26	0.18	0.31
	16.5	0.38	0.29	0.34	0.27		0.18	0.24	0.3
	17	0.26	0.22	0.38	0.36		0.24	0.26	0.26
	17.5	0.26	0.26	0.29	0.24		0.26	0.38	0.27
	18	0.26	0.29	0.29	0.22		0.36	0.24	0.29
	18.5	0.33	0.26	0.28	0.26		0.22	0.17	0.33
	19	0.29	0.26	0.33	0.24		0.24	0.24	0.33
	19.5	0.29	0.27	0.26	0.29		0.26	0.34	0.31
	20	0.31	0.36	0.26	0.41		0.37	0.3	0.26
	20.5	0.29	0.31	0.26	0.24		0.24	0.19	0.26
	21	0.29	0.26	0.43	0.26		0.24	0.24	0.28
	21.5	0.29	0.26	0.29	0.31		0.26	0.41	0.26
	22	0.29	0.29	0.27	0.27		0.24	0.26	0.27
	22.5	0.38	0.27	0.29	0.34		0.34	0.36	0.26
	23	0.29	0.26	0.29	0.25		0.25	0.19	0.37
	23.5	0.29	0.34	0.29	0.36		0.24	0.24	0.26
	24	0.29	0.29	0.29	0.24		0.26	0.24	0.24
	24.5	0.29	0.27	0.26	0.22		0.38	0.24	0.26
	25	0.26	0.27	0.29	0.26		0.22	0.36	0.27
	25.5	0.29	0.28	0.31	0.3		0.26	0.3	0.26
	26	0.31	0.28	0.29	0.26		0.26	0.22	0.27
	26.5	0.41	0.25	0.29	0.26		0.31	0.24	0.29
	27	0.31	0.38	0.29	0.27		0.26	0.24	0.27
	27.5	0.29	0.29	0.46	0.29		0.41	0.36	0.31
	28	0.31	0.36	0.43	0.29		0.43	0.39	0.36
	28.5	0.43	0.45	0.43	0.41		0.43	0.38	0.29
	29	0.42	0.38	0.46	0.36		0.38	0.34	0.24
	29.5	0.41	0.41	0.4	0.31		0.29	0.29	0.25
	30	0.41	0.41	0.41	0.31		0.24	0.29	0.32
	30.5	0.36	0.4	0.36	0.35		0.24	0.36	0.22
	31	0.38	0.36	0.36	0.24		0.29	0.24	0.29
	31.5	0.32	0.31	0.37	0.26		0.34	0.19	0.24
	32	0.36	0.26	0.49	0.24		0.3	0.31	0.25
	32.5	0.26	0.26	0.41	0.26		0.31	0.22	0.24
	33	0.26	0.26	0.31	0.26		0.24	0.24	0.29
	33.5	0.26	0.37	0.24	0.29		0.26	0.17	0.26
	34	0.36	0.41	0.31	0.22		0.27	0.13	0.19
	34.5	0.38	0.29	0.29	0.31		0.22	0.36	0.29
	35	0.36	0.25	0.27	0.22		0.24	0.24	0.22
	35.5	0.29	0.25	0.26	0.24		0.29	0.17	0.31
	36	0.26	0.31	0.29	0.24		0.36	0.19	0.26
	36.5	0.26	0.26	0.31	0.26		0.29	0.24	0.24
	37	0.35	0.26	0.41	0.24		0.19	0.18	0.24
	37.5	0.31	0.26	0.29	0.24		0.22	0.29	0.22
	38	0.26	0.36	0.27	0.29		0.23	0.19	0.25
	38.5	0.26	0.26	0.24	0.26		0.26	0.14	0.29
	39	0.31	0.24	0.26	0.31		0.33	0.28	0.29
	39.5	0.36	0.38	0.34	0.22		0.3	0.24	0.26
	40	0.24	0.31	0.24	0.22		0.19	0.18	0.24
	40.5	0.24	0.26	0.22	0.24		0.22	0.17	0.24
	41	0.23	0.24	0.24	0.22		0.24	0.24	0.25
	41.5	0.26	0.24	0.26	0.24		0.22	0.19	0.22
	42	0.35	0.31	0.24	0.24		0.31	0.24	0.24
	42.5	0.34	0.24	0.26	0.22		0.22	0.2	0.22
	43	0.26	0.25	0.26	0.24		0.22	0.17	0.26
	43.5	0.24	0.24	0.34	0.25		0.22	0.31	0.22
	44	0.24	0.26	0.38	0.24		0.22	0.22	0.24
	44.5	0.26	0.34	0.26	0.24		0.24	0.16	0.26
	45	0.36	0.24	0.26	0.24		0.33	0.16	0.31
	45.5	0.26	0.25	0.26	0.25		0.17	0.22	0.24
	46	0.24	0.26	0.26	0.24		0.22	0.22	0.24
	46.5	0.29	0.24	0.26	0.22		0.22	0.17	0.26
	47	0.26	0.34	0.24	0.29		0.26	0.17	0.19
	47.5	0.26	0.32	0.26	0.19		0.23	0.24	0.32
	48	0.23	0.24	0.36	0.23		0.22	0.17	0.25
	48.5	0.26	0.24	0.28	0.22		0.36	0.14	0.22
	49	0.34	0.24	0.26	0.24		0.38	0.15	0.24
	49.5	0.24	0.29	0.31	0.31		0.31	0.22	0.11
	50	0.24	0.29	0.26	0.26		0.34	0.07	0.28
	50.5	0.24	0.26	0.26	0.24		0.22	0.26	0.26
	51	0.29	0.26	0.31	0.19		0.24	0.2	0.23
	51.5	0.27	0.34	0.37	0.22		0.24	0.17	0.24
	52	0.36	0.26	0.43	0.24		0.26	0.12	0.21
	52.5	0.43	0.36	0.43	0.34		0.38	0.12	0.26
	53	0.38	0.36	0.45	0.26		0.36	0.22	0.24
	53.5	0.36	0.32	0.38	0.24		0.29	0.17	0.24
	54	0.27	0.24	0.46	0.19		0.22	0.12	0.19
	54.5	0.26	0.26	0.38	0.22		0.29	0.17	0.31
	55	0.36	0.26	0.36	0.22		0.23	0.17	0.26
	55.5	0.26	0.31	0.41	0.24		0.22	0.17	0.24
	56	0.24	0.26	0.29	0.26		0.29	0.13	0.19
	56.5	0.24	0.26	0.28	0.19		0.22	0.1	0.26
	57	0.35	0.32	0.29	0.24		0.22	0.14	0.29
	57.5	0.29	0.24	0.3	0.24		0.29	0.22	0.22
	58	0.24	0.24	0.29	0.24		0.19	0.14	0.23
	58.5	0.28	0.29	0.24	0.17		0.29	0.1	0.18
	59	0.31	0.24	0.24	0.24		0.22	0.1	0.22
	59.5	0.38	0.24	0.29	0.24		0.25	0.24	0.28
	60	0.28	0.26	0.29	0.29		0.31	0.17	0.22
	60.5	0.22	0.29	0.26	0.19		0.24	0.12	0.2
	61	0.24	0.26	0.24	0.21		0.22	0.11	0.17
	61.5	0.24	0.26	0.26	0.22		0.22	0.1	0.24
	62	0.31	0.22	0.29	0.24		0.17	0.08	0.22
	62.5	0.24	0.24	0.24	0.22		0.29	0.17	0.22
	63	0.22	0.22	0.33	0.22		0.22	0.3	0.17
	63.5	0.29	0.3	0.24	0.19		0.19	0.19	0.24
	64	0.29	0.24	0.26	0.23		0.27	0.12	0.22
	64.5	0.19	0.22	0.24	0.24		0.17	0.1	0.19
	65	0.26	0.26	0.22	0.17		0.22	0.19	0.22
	65.5	0.24	0.23	0.23	0.19		0.29	0.22	0.22
	66	0.23	0.24	0.36	0.22		0.21	0.14	0.17
	66.5	0.33	0.23	0.29	0.26		0.17	0.17	0.22
	67	0.22	0.23	0.23	0.22		0.22	0.12	0.22
	67.5	0.22	0.24	0.24	0.24		0.31	0.19	0.23
	68	0.31	0.26	0.24	0.19		0.22	0.12	0.17
	68.5	0.24	0.24	0.29	0.22		0.14	0.1	0.15
	69	0.22	0.22	0.24	0.19		0.17	0.1	0.22
	69.5	0.24	0.29	0.24	0.17		0.22	0.24	0.19
	70	0.31	0.41	0.29	0.19		0.36	0.14	0.21
	70.5	0.24	0.31	0.22	0.31		0.31	0.12	0.15
	71	0.24	0.23	0.24	0.18		0.26	0.1	0.14
	71.5	0.22	0.23	0.24	0.19		0.2	0.12	0.14
	72	0.25	0.23	0.35	0.21		0.14	0.17	0.14

## Sheet: h
		Het_No Cys					KO_No Cys					Het_No Trp					KO_No Trp
	-24	0.408	0.48	0.44	0.274		0.378	0.439	0.381	0.342		0.531	0.408	0.313	0.205		0.327	0.449	0.244
	-23.5	0.419	0.439	0.313	0.274		0.449	0.439	0.391	0.43		0.562	0.439	0.293	0.313		0.296	0.419	0.274
	-23	0.47	0.388	0.313	0.313		0.47	0.439	0.332	0.43		0.521	0.296	0.235	0.215		0.296	0.5	0.283
	-22.5	0.511	0.48	0.313	0.283		0.5	0.388	0.264	0.459		0.572	0.408	0.264	0.293		0.511	0.439	0.235
	-22	0.562	0.49	0.362	0.244		0.47	0.47	0.274	0.44		0.439	0.347	0.352	0.342		0.49	0.408	0.264
	-21.5	0.592	0.511	0.342	0.264		0.511	0.46	0.371	0.42		0.419	0.419	0.322	0.274		0.541	0.378	0.44
	-21	0.541	0.562	0.528	0.391		0.511	0.511	0.371	0.508		0.562	0.439	0.42	0.44		0.603	0.419	0.459
	-20.5	0.541	0.49	0.537	0.362		0.49	0.511	0.459	0.577		0.562	0.48	0.459	0.528		0.531	0.388	0.479
	-20	0.541	0.541	0.479	0.342		0.511	0.49	0.469	0.577		0.531	0.47	0.43	0.577		0.439	0.562	0.508
	-19.5	0.562	0.49	0.528	0.41		0.511	0.521	0.577	0.577		0.562	0.5	0.44	0.528		0.388	0.47	0.479
	-19	0.49	0.48	0.362	0.322		0.511	0.511	0.537	0.557		0.613	0.49	0.44	0.557		0.592	0.347	0.479
	-18.5	0.511	0.439	0.41	0.362		0.613	0.541	0.557	0.557		0.643	0.531	0.44	0.508		0.47	0.47	0.489
	-18	0.439	0.439	0.567	0.42		0.541	0.49	0.498	0.508		0.592	0.49	0.469	0.489		0.684	0.541	0.469
	-17.5	0.347	0.49	0.655	0.401		0.49	0.49	0.459	0.45		0.664	0.439	0.469	0.537		0.47	0.562	0.489
	-17	0.419	0.572	0.567	0.303		0.49	0.49	0.498	0.42		0.531	0.47	0.469	0.489		0.5	0.317	0.469
	-16.5	0.592	0.47	0.489	0.283		0.49	0.419	0.401	0.41		0.592	0.439	0.469	0.518		0.49	0.511	0.45
	-16	0.592	0.46	0.469	0.459		0.47	0.47	0.401	0.303		0.47	0.378	0.469	0.469		0.49	0.439	0.469
	-15.5	0.582	0.46	0.41	0.362		0.551	0.357	0.401	0.235		0.419	0.357	0.42	0.469		0.48	0.48	0.45
	-15	0.582	0.388	0.371	0.293		0.511	0.306	0.391	0.303		0.378	0.306	0.401	0.43		0.5	0.5	0.45
	-14.5	0.5	0.419	0.489	0.264		0.531	0.388	0.303	0.371		0.337	0.306	0.332	0.332		0.48	0.46	0.332
	-14	0.531	0.378	0.518	0.254		0.47	0.368	0.332	0.303		0.429	0.286	0.254	0.283		0.654	0.48	0.371
	-13.5	0.48	0.408	0.342	0.342		0.378	0.337	0.342	0.244		0.388	0.255	0.274	0.362		0.47	0.388	0.362
	-13	0.378	0.398	0.41	0.44		0.378	0.286	0.293	0.244		0.429	0.337	0.244	0.362		0.429	0.286	0.274
	-12.5	0.378	0.378	0.362	0.274		0.306	0.337	0.274	0.205		0.603	0.327	0.244	0.42		0.378	0.255	0.244
	-12	0.337	0.408	0.44	0.283		0.337	0.255	0.293	0.195		0.46	0.337	0.362	0.362		0.306	0.327	0.264
	-11.5	0.378	0.5	0.44	0.244		0.286	0.286	0.362	0.205		0.46	0.327	0.293	0.274		0.286	0.306	0.244
	-11	0.48	0.48	0.41	0.342		0.255	0.245	0.293	0.176		0.408	0.429	0.244	0.244		0.255	0.306	0.362
	-10.5	0.48	0.48	0.42	0.362		0.255	0.306	0.205	0.225		0.337	0.408	0.362	0.225		0.235	0.286	0.322
	-10	0.398	0.408	0.459	0.479		0.266	0.245	0.205	0.156		0.408	0.357	0.41	0.322		0.235	0.266	0.225
	-9.5	0.337	0.368	0.44	0.293		0.235	0.214	0.244	0.176		0.551	0.286	0.293	0.401		0.357	0.255	0.225
	-9	0.337	0.347	0.342	0.283		0.255	0.255	0.225	0.205		0.511	0.255	0.225	0.322		0.408	0.255	0.205
	-8.5	0.398	0.398	0.313	0.235		0.398	0.306	0.215	0.186		0.47	0.245	0.215	0.215		0.47	0.276	0.195
	-8	0.327	0.398	0.322	0.225		0.255	0.398	0.235	0.195		0.47	0.368	0.205	0.195		0.327	0.276	0.235
	-7.5	0.368	0.347	0.313	0.235		0.245	0.204	0.195	0.166		0.378	0.296	0.215	0.195		0.276	0.245	0.186
	-7	0.347	0.347	0.313	0.235		0.204	0.204	0.195	0.176		0.337	0.276	0.283	0.195		0.276	0.255	0.195
	-6.5	0.429	0.347	0.381	0.235		0.296	0.245	0.195	0.176		0.327	0.245	0.235	0.254		0.245	0.235	0.235
	-6	0.429	0.378	0.313	0.362		0.225	0.317	0.342	0.283		0.46	0.419	0.215	0.254		0.276	0.398	0.215
	-5.5	0.347	0.347	0.283	0.352		0.276	0.225	0.283	0.166		0.327	0.327	0.215	0.195		0.368	0.286	0.215
	-5	0.296	0.327	0.293	0.283		0.225	0.225	0.235	0.195		0.296	0.276	0.195	0.176		0.368	0.245	0.195
	-4.5	0.317	0.327	0.322	0.244		0.347	0.296	0.225	0.166		0.347	0.296	0.205	0.205		0.347	0.245	0.342
	-4	0.419	0.347	0.332	0.293		0.388	0.296	0.235	0.235		0.378	0.276	0.283	0.195		0.245	0.225	0.332
	-3.5	0.347	0.449	0.313	0.264		0.368	0.204	0.225	0.352		0.296	0.347	0.215	0.283		0.245	0.347	0.225
	-3	0.306	0.357	0.283	0.235		0.398	0.204	0.215	0.254		0.296	0.276	0.205	0.235		0.225	0.296	0.225
	-2.5	0.327	0.347	0.313	0.264		0.306	0.235	0.352	0.166		0.276	0.255	0.215	0.215		0.225	0.245	0.332
	-2	0.296	0.327	0.371	0.283		0.327	0.398	0.332	0.195		0.419	0.368	0.215	0.264		0.245	0.266	0.264
	-1.5	0.368	0.317	0.283	0.264		0.439	0.419	0.264	0.381		0.531	0.296	0.332	0.254		0.541	0.245	0.244
	-1	0.296	0.419	0.332	0.264		0.449	0.429	0.332	0.371		0.388	0.327	0.264	0.235		0.388	0.225	0.195
	-0.5	0.327	0.337	0.401	0.264		0.449	0.327	0.235	0.215		0.327	0.368	0.215	0.195		0.449	0.398	0.352
	0	0.398	0.347	0.362	0.264		0.296	0.347	0.264	0.195		0.49	0.398	0.195	0.215		0.347	0.327	0.401
	0.5	0.47	0.398	0.264	0.235		0.388	0.419	0.235	0.303		0.46	0.449	0.303	0.293		0.46	0.255	0.332
	1	0.47	0.562	0.45	0.215		0.449	0.388	0.352	0.371		0.531	0.347	0.352	0.381		0.378	0.347	0.381
	1.5	0.592	0.49	0.43	0.283		0.449	0.449	0.45	0.45		0.5	0.439	0.362	0.401		0.408	0.347	0.391
	2	0.521	0.47	0.498	0.352		0.429	0.347	0.401	0.479		0.47	0.439	0.332	0.45		0.633	0.419	0.43
	2.5	0.521	0.47	0.557	0.381		0.419	0.368	0.371	0.44		0.398	0.368	0.332	0.45		0.296	0.337	0.469
	3	0.592	0.419	0.547	0.362		0.368	0.347	0.371	0.459		0.368	0.398	0.381	0.43		0.368	0.368	0.381
	3.5	0.521	0.398	0.547	0.332		0.276	0.245	0.381	0.625		0.296	0.327	0.352	0.498		0.398	0.511	0.381
	4	0.562	0.398	0.518	0.381		0.174	0.174	0.381	0.332		0.408	0.235	0.362	0.43		0.47	0.654	0.43
	4.5	0.49	0.398	0.557	0.42		0.153	0.143	0.352	0.322		0.276	0.225	0.391	0.44		0.317	0.245	0.41
	5	0.419	0.347	0.518	0.469		0.153	0.082	0.313	0.313		0.327	0.347	0.401	0.469		0.174	0.296	0.391
	5.5	0.47	0.296	0.606	0.459		0.225	0.061	0.391	0.293		0.276	0.317	0.352	0.459		0.204	0.174	0.43
	6	0.368	0.378	0.557	0.44		0.245	0.071	0.362	0.244		0.276	0.204	0.371	0.459		0.225	0.204	0.391
	6.5	0.368	0.276	0.518	0.44		0.174	0.082	0.342	0.235		0.327	0.204	0.381	0.44		0.245	0.225	0.391
	7	0.296	0.225	0.606	0.401		0.102	0.112	0.225	0.264		0.276	0.235	0.391	0.44		0.296	0.368	0.44
	7.5	0.225	0.245	0.557	0.322		0.061	0.082	0.127	0.107		0.204	0.419	0.362	0.391		0.225	0.337	0.342
	8	0.245	0.255	0.557	0.176		0.051	0.051	0.127	0.068		0.245	0.357	0.342	0.44		0.123	0.327	0.342
	8.5	0.368	0.368	0.469	0.215		0.041	0.051	0.137	0.068		0.245	0.174	0.303	0.391		0.174	0.174	0.352
	9	0.398	0.245	0.42	0.283		0.041	0.051	0.274	0.059		0.306	0.184	0.186	0.371		0.235	0.123	0.254
	9.5	0.235	0.184	0.303	0.45		0.041	0.041	0.42	0.049		0.184	0.235	0.117	0.313		0.255	0.174	0.127
	10	0.214	0.286	0.283	0.45		0.041	0.041	0.352	0.049		0.255	0.255	0.098	0.147		0.184	0.286	0.098
	10.5	0.306	0.347	0.274	0.469		0.041	0.041	0.254	0.049		0.255	0.286	0.137	0.117		0.286	0.255	0.068
	11	0.214	0.214	0.43	0.332		0.041	0.041	0.117	0.049		0.255	0.133	0.254	0.098		0.235	0.204	0.068
	11.5	0.255	0.245	0.489	0.186		0.041	0.041	0.088	0.049		0.174	0.092	0.254	0.117		0.214	0.112	0.068
	12	0.378	0.276	0.43	0.215		0.041	0.041	0.068	0.049		0.235	0.143	0.235	0.098		0.286	0.092	0.059
	12.5	0.214	0.327	0.254	0.332		0.041	0.061	0.059	0.049		0.337	0.286	0.137	0.078		0.153	0.235	0.059
	13	0.286	0.214	0.254	0.352		0.061	0.041	0.049	0.049		0.378	0.337	0.098	0.068		0.214	0.235	0.059
	13.5	0.286	0.255	0.235	0.254		0.041	0.041	0.049	0.049		0.214	0.276	0.078	0.068		0.255	0.255	0.107
	14	0.286	0.235	0.244	0.166		0.061	0.041	0.049	0.049		0.235	0.163	0.098	0.098		0.327	0.255	0.313
	14.5	0.408	0.276	0.225	0.176		0.235	0.112	0.039	0.039		0.296	0.235	0.225	0.274		0.163	0.286	0.293
	15	0.255	0.357	0.322	0.195		0.286	0.337	0.039	0.059		0.286	0.235	0.274	0.235		0.102	0.133	0.225
	15.5	0.245	0.266	0.41	0.176		0.174	0.225	0.049	0.078		0.225	0.347	0.156	0.166		0.153	0.174	0.156
	16	0.296	0.266	0.274	0.332		0.102	0.133	0.059	0.205		0.276	0.194	0.127	0.176		0.255	0.296	0.088
	16.5	0.296	0.327	0.215	0.195		0.051	0.071	0.303	0.283		0.368	0.214	0.176	0.254		0.439	0.317	0.078
	17	0.276	0.245	0.235	0.225		0.051	0.051	0.381	0.147		0.245	0.245	0.313	0.332		0.296	0.163	0.078
	17.5	0.286	0.357	0.283	0.195		0.061	0.051	0.235	0.078		0.266	0.357	0.205	0.322		0.133	0.214	0.166
	18	0.255	0.255	0.332	0.147		0.041	0.061	0.117	0.049		0.317	0.194	0.117	0.147		0.123	0.235	0.195
	18.5	0.286	0.255	0.235	0.186		0.051	0.051	0.098	0.049		0.214	0.184	0.117	0.098		0.225	0.235	0.235
	19	0.276	0.255	0.235	0.166		0.061	0.041	0.117	0.029		0.286	0.255	0.254	0.078		0.408	0.337	0.264
	19.5	0.296	0.245	0.225	0.156		0.051	0.041	0.362	0.059		0.368	0.214	0.322	0.107		0.368	0.347	0.205
	20	0.266	0.276	0.225	0.166		0.082	0.041	0.342	0.059		0.419	0.225	0.303	0.322		0.398	0.46	0.225
	20.5	0.276	0.245	0.362	0.176		0.102	0.051	0.342	0.049		0.398	0.245	0.342	0.44		0.47	0.296	0.156
	21	0.245	0.347	0.254	0.186		0.133	0.051	0.332	0.049		0.398	0.368	0.283	0.352		0.419	0.225	0.098
	21.5	0.276	0.286	0.225	0.156		0.112	0.041	0.186	0.078		0.245	0.368	0.176	0.391		0.368	0.276	0.059
	22	0.276	0.276	0.225	0.244		0.082	0.051	0.107	0.107		0.225	0.398	0.107	0.362		0.368	0.204	0.059
	22.5	0.255	0.245	0.244	0.391		0.071	0.071	0.068	0.156		0.245	0.296	0.156	0.362		0.276	0.245	0.059
	23	0.337	0.276	0.244	0.283		0.051	0.051	0.088	0.176		0.245	0.327	0.215	0.322		0.204	0.204	0.059
	23.5	0.276	0.245	0.303	0.156		0.041	0.031	0.176	0.176		0.296	0.225	0.274	0.322		0.174	0.245	0.068
	24	0.276	0.296	0.244	0.176		0.051	0.051	0.205	0.147		0.398	0.225	0.293	0.293		0.123	0.276	0.127
	24.5	0.286	0.276	0.283	0.235		0.051	0.051	0.225	0.117		0.378	0.266	0.313	0.264		0.204	0.255	0.098
	25	0.449	0.398	0.362	0.303		0.051	0.051	0.205	0.078		0.276	0.204	0.293	0.225		0.204	0.306	0.107
	25.5	0.511	0.47	0.215	0.186		0.051	0.041	0.098	0.068		0.276	0.347	0.215	0.127		0.296	0.327	0.098
	26	0.531	0.419	0.44	0.176		0.051	0.031	0.059	0.039		0.317	0.368	0.107	0.088		0.296	0.296	0.059
	26.5	0.541	0.419	0.518	0.45		0.051	0.071	0.049	0.049		0.368	0.398	0.186	0.068		0.296	0.347	0.059
	27	0.398	0.449	0.469	0.44		0	0	0.049	0.049		0.368	0.429	0.215	0.059		0.276	0.398	0.049
	27.5	0.449	0.378	0.498	0.43		0	0	0.049	0.049		0.276	0.327	0.186	0.049		0.235	0.255	0.049
	28	0.47	0.398	0.537	0.42		0	0	0.068	0.049		0.276	0.337	0.186	0.049		0.143	0.347	0.049
	28.5	0.296	0.368	0.498	0.42		0	0	0.049	0.049		0.255	0.296	0.156	0.049		0.082	0.174	0.049
	29	0.398	0.296	0.42	0.42		0	0	0.049	0.049		0.245	0.204	0.098	0.049		0.071	0.123	0.049
	29.5	0.296	0.255	0.489	0.283		0	0	0.049	0.049		0.225	0.194	0.107	0.049		0.051	0.082	0.049
	30	0.245	0.398	0.45	0.42		0	0	0.049	0.049		0.235	0.245	0.215	0.049		0.082	0.123	0.049
	30.5	0.266	0.266	0.469	0.42		0	0	0.068	0.049		0.266	0.225	0.186	0.068		0.174	0.296	0.049
	31	0.398	0.347	0.469	0.401		0	0	0.068	0.049		0.225	0.174	0.117	0.068		0.204	0.214	0.049
	31.5	0.398	0.255	0.469	0.42		0	0	0.059	0.049		0.214	0.174	0.068	0.059		0.112	0.153	0.049
	32	0.357	0.245	0.371	0.45		0	0	0.049	0.049		0.245	0.225	0.059	0.049		0.082	0.123	0.049
	32.5	0.245	0.337	0.371	0.371		0	0	0.049	0.049		0.204	0.225	0.049	0.049		0.082	0.225	0.049
	33	0.296	0.296	0.215	0.401		0	0	0.049	0.049		0.276	0.174	0.049	0.049		0.061	0.266	0.049
	33.5	0.204	0.296	0.215	0.303		0	0	0.049	0.049		0.204	0.194	0.049	0.049		0.102	0.194	0.049
	34	0.225	0.276	0.371	0.166		0	0	0.039	0.039		0.276	0.204	0.059	0.049		0.163	0.102	0.049
	34.5	0.368	0.255	0.215	0.117		0	0	0.049	0.039		0.204	0.235	0.068	0.049		0.153	0.133	0.049
	35	0.347	0.296	0.166	0.117		0	0	0.049	0.049		0.225	0.204	0.215	0.049		0.102	0.225	0.049
	35.5	0.235	0.286	0.332	0.137		0	0	0.049	0.039		0.296	0.174	0.137	0.049		0.102	0.245	0.049
	36	0.245	0.276	0.215	0.098		0	0	0.049	0.039		0.194	0.225	0.088	0.049		0.082	0.163	0.049
	36.5	0.225	0.276	0.166	0.098		0	0	0.039	0.039		0.245	0.194	0.068	0.059		0.102	0.204	0.049
	37	0.327	0.337	0.225	0.352		0	0	0.049	0.039		0.225	0.204	0.049	0.049		0.235	0.153	0.039
	37.5	0.266	0.276	0.215	0.235		0	0	0.049	0.049		0.317	0.184	0.049	0.049		0.102	0.204	0.039
	38	0.225	0.245	0.137	0.137		0	0	0.049	0.039		0.174	0.204	0.049	0.049		0.082	0.163	0.049
	38.5	0.235	0.255	0.137	0.098		0	0	0.049	0.049		0.245	0.245	0.098	0.049		0.123	0.123	0.049
	39	0.327	0.245	0.215	0.186		0	0	0.049	0.049		0.204	0.184	0.137	0.049		0.092	0.153	0.049
	39.5	0.225	0.245	0.352	0.283		0	0	0.049	0.049		0.296	0.174	0.078	0.049		0.214	0.225	0.049
	40	0.225	0.245	0.205	0.156		0	0	0.039	0.039		0.194	0.245	0.049	0.039		0.112	0.327	0.039
	40.5	0.245	0.245	0.195	0.117		0	0	0.049	0.049		0.296	0.204	0.049	0.068		0.082	0.225	0.049
	41	0.245	0.266	0.205	0.215		0	0	0.049	0.049		0.204	0.204	0.068	0.166		0.071	0.112	0.068
	41.5	0.357	0.276	0.274	0.342		0	0	0.039	0.039		0.245	0.174	0.049	0.205		0.082	0.082	0.039
	42	0.245	0.245	0.254	0.215		0	0	0.049	0.049		0.245	0.204	0.068	0.166		0.123	0.123	0.049
	42.5	0.235	0.245	0.186	0.117		0	0	0.049	0.049		0.204	0.174	0.098	0.107		0.276	0.204	0.049
	43	0.235	0.327	0.235	0.342		0	0	0.049	0.049		0.276	0.194	0.117	0.098		0.296	0.174	0.068
	43.5	0.245	0.255	0.215	0.352		0	0	0.049	0.049		0.225	0.174	0.098	0.098		0.245	0.123	0.098
	44	0.276	0.245	0.186	0.371		0	0	0.049	0.049		0.398	0.276	0.068	0.098		0.174	0.102	0.098
	44.5	0.327	0.245	0.352	0.401		0	0	0.049	0.049		0.327	0.174	0.068	0.098		0.204	0.174	0.068
	45	0.245	0.296	0.401	0.176		0	0	0.049	0.049		0.204	0.174	0.059	0.098		0.123	0.174	0.078
	45.5	0.225	0.276	0.264	0.117		0	0	0.068	0.049		0.245	0.204	0.059	0.117		0.102	0.235	0.088
	46	0.245	0.225	0.147	0.147		0	0	0.059	0.059		0.204	0.174	0.039	0.107		0.071	0.225	0.107
	46.5	0.245	0.245	0.195	0.313		0	0	0.098	0.068		0.245	0.204	0.068	0.107		0.082	0.184	0.098
	47	0.347	0.266	0.176	0.371		0	0	0.059	0.059		0.214	0.174	0.059	0.088		0.051	0.174	0.088
	47.5	0.225	0.245	0.186	0.303		0	0	0.029	0.02		0.235	0.204	0.088	0.078		0.051	0.153	0.098
	48	0.245	0.266	0.313	0.215		0	0	0	0		0.225	0.245	0.186	0.049		0.102	0.153	0.078
																					KO No Cys					KO No Trp
																				Average of last 8 hours	0	0	0.0495625	0.0459375		0.133437	0.163562	0.0763125
																				Average	0.023875					0.124437
																				Stddev	0.0276082					0.0443158
																				Cohen'D	-2.72383
																				For Power 0.8, n=	3.41
