# Supplementary material for: Unravelling cysteine-deficiency-associated rapid weight loss
Source: Nature. 2025 May 21;643(8072):776–84. doi: 10.1038/s41586-025-08996-y (PMC12267064; doi:10.1038/s41586-025-08996-y)
Supplement: Supplementary file 22 — Source Data Extended Data Fig. 8 [file 41586_2025_8996_MOESM22_ESM.xlsx]

## Sheet: c
	Het No Cys	KO No Cys
	0	8968680
	0	6407122
	0	11007221
	9301283	4661377

## Sheet: d
	Het No Cys	KO No Cys
	95893.1	128202
	136057	384007
	116423	697274
	71123.5	450299
	66620.6
	43154.6
Average	88212	414945
Stddev	34445.3	233908
Cohen'D	1.95436
For Power 0.8, n=	5.29	Power now is 0.770

## Sheet: e
	Het No Cys	KO No Cys
	10808.2	24319.2
	0	12062.5
	0	26876.4
	0	30109.2
Average	2702.05	23341.8
Stddev	5404.11	7883.92
Cohen'D	3.0538
For Power 0.8, n=	3.02

## Sheet: f
	Het No Cys	KO No Cys
	1572578	4480440
	2132139	3726843
	2177589	3175180
	1546800	2666041
	1281707
	1106230
Average	1.63617e+06	3512126
Stddev	437637	777416
Cohen'D	2.97377
For Power 0.8, n=	3.1

## Sheet: g
	Het No Cys	KO No Cys
	0	272925
	9991.72	164257
	0	99086.4
	0	149284
Average	2497.93	171388
Stddev	4995.86	73204.8
Cohen'D	3.25515
For Power 0.8, n=	2.84

## Sheet: h
	Het No Cys	KO No Cys
	0	1623959
	609840	1800623
	625336	1333376
	1082232	806427
	704047
	528220
Average	591612	1.3911e+06
Stddev	348953	434782
Cohen'D	2.02806
For Power 0.8, n=	4.98

## Sheet: i
		Het				KO
	Ckmt1	28.9192	34.0196	27.5902		8.74986	4.7862	2.13856	3.56711
	Ckm	6.98049	12.0069	4.75693		12.0311	30.6317	49.1868	231.862

## Sheet: j
	Het No Cys	KO No Cys
	1.0542	1.29353
	1.0139	1.09975
	0.942366	1.44735
	0.930634	1.28157
	1.05889	1.16628
	0.996066	0.923726
	1.22316	1.05947
	0.891787
	0.888983
Average	1	1.18167
Stddev	0.105229	0.173921
Cohen'D	1.26388
For Power 0.8, n=	10.9	Power now is 0.653

## Sheet: k
	Het No Cys	KO No Cys
	0.94979	1.77217
	0.876381	2.34057
	0.712175	2.27664
	0.762833	1.64411
		1.52191
Average	0.825295	1.91108
Stddev	0.107713	0.374205
Cohen'D		3.94334
For Power 0.8, n=		2.44
