# Supplementary material for: Unravelling cysteine-deficiency-associated rapid weight loss
Source: Nature. 2025 May 21;643(8072):776–84. doi: 10.1038/s41586-025-08996-y (PMC12267064; doi:10.1038/s41586-025-08996-y)
Supplement: Supplementary file 23 — Source Data Extended Data Fig. 10 [file 41586_2025_8996_MOESM23_ESM.xlsx]

## Sheet: a
	No Cys to Ctrl Pan	No Cys to No Pan
	33.141	44.7347
	39.7309	32.7512
	33.6224	30.0969
	29.513	34.0103
	32.6284	25.7298

## Sheet: b
	No Cys to Ctrl Pan	No Cys to No Pan
	15.8289	8.9228
	20.7228	10.6318
	19.3452	12.8734
	10.6166	12.0692
	14.0925	10.2125

## Sheet: c
	Day	No Cys to Ctrl Pan					No Cys to No Pan
	0	100	100	100	100		100	100	100	100	100
	1	95.8333	94.2029	94.5783	95.1515		95.3608	94.7619	97.861	96.2567	96.3351
	2	88.5417	89.372	88.5542	89.697		91.7526	90.9524	91.9786	89.3048	91.623
	3	84.8958	84.5411	84.3374	86.6667		87.1134	87.1429	88.77	85.5615	87.4346
	4	80.7292	80.1932	81.3253	83.0303		85.0516	81.9048	83.9572	82.3529	83.2461
	5	78.125	77.2947	78.3132	80.6061		81.4433	79.0476	81.2834	78.6096	79.5811
	6	77.6042	74.8792	76.506	76.3636		78.3505	76.6667	77.5401	74.8663	76.9634
	7	72.9167	73.913	73.494	73.9394		75.7732	73.8095	73.7968	72.7273	74.3456
	8	84.8958	85.0242	83.7349	84.8485		85.0516	83.8095	87.1658	83.4225	84.8167
	9	89.0625	90.3382	88.5542	90.9091		92.268	89.5238	87.7005	86.0963	88.4817
	10	91.6667	96.6184	90.3615	92.1212		93.299	92.3809	87.7005	87.1658	93.7173
	11	93.2292	91.3043	91.5663	90.9091		92.7835	90.4762	84.492	86.631	91.623
	12	95.8333	97.1014	94.5783	96.9697		91.7526	88.5714	87.7005	86.631	90.5759
	13	96.3542	92.7536	95.1807	95.7576		90.2062	84.7619	85.5615	83.4225	85.3403
	14	101.042	93.7198	99.3976	101.212		90.7216	86.6667	88.77	87.7005	86.911
	15	100.521	98.0676	102.41	104.849		99.4845	93.3333	94.1176	93.5829	95.8115
	16	97.9167	98.5507	99.3976	104.849		102.062	95.2381	97.3262	97.861	100.524
	17	98.9583	97.5845	101.205	107.879		104.639	102.381	101.604	100	103.141
	18	102.083	99.0338	102.41	105.454		106.701	105.238	101.07	104.278	107.33
	19	105.208	101.932	103.615	106.061		105.67	101.905	104.278	100.535	106.806
	20	102.083	97.5845	102.41	103.03		104.124	100.476	101.604	100.535	103.665
	21	100	96.6184	98.7952	104.242		104.124	98.5714	100	97.3262	103.141
	22	101.042	98.0676	98.1928	106.667		102.577	101.429	101.604	99.4652	104.189
